# Supplementary material for: Proteomic Analysis Reveals Physiological Activities of Aβ Peptide for Alzheimer’s Disease
Source: Int J Mol Sci. 2024 Jul 30;25(15):8336. doi: 10.3390/ijms25158336 (PMC11313142; doi:10.3390/ijms25158336)
Supplement: Supplementary file 1 [file ijms-25-08336-s001.zip]

Archive with 5 entries (5 files):
- Figure S1 multi scatter plot-LFQ-pearsson correlation.pdf
- Table S1 identified peptides.xlsx
- Table S2 identified proteins.xlsx
- Table S3 differential expressed proteins.xlsx
- Table S4 GO analysis for all differential expressed proteins.xlsx
