# Supplementary material for: Proteomic Analysis Reveals Physiological Activities of Aβ Peptide for Alzheimer’s Disease
Source: Int J Mol Sci. 2024 Jul 30;25(15):8336. doi: 10.3390/ijms25158336 (PMC11313142; doi:10.3390/ijms25158336)
Supplement: Supplementary file 1 [file ijms-25-08336-s001.zip › Table S1 identified peptides.xlsx]

## Sheet: 24h
Sequence	N-term cleavage window	C-term cleavage window	Amino acid before	First amino acid	Second amino acid	Second last amino acid	Last amino acid	Amino acid after	A Count	R Count	N Count	D Count	C Count	Q Count	E Count	G Count	H Count	I Count	L Count	K Count	M Count	F Count	P Count	S Count	T Count	W Count	Y Count	V Count	U Count	O Count	Length	Missed cleavages	Mass	Proteins	Leading razor protein	Start position	End position	Unique (Groups)	Unique (Proteins)	Charges	PEP	Score	Experiment 1n1	Experiment 1n2	Experiment 1n3	Experiment 1u1	Experiment 1u2	Experiment 1u3	Experiment 500n1
AAAAAAAAAAGAAGGR	________________	AAGAAGGRGSGPGRRR	M	A	A	G	R	G	12	1	0	0	0	0	0	3	0	0	0	0	0	0	0	0	0	0	0	0	0	0	16	0	1197.62	sp|Q86U42|PABP2_HUMAN	sp|Q86U42|PABP2_HUMAN	2	17	yes	yes	2	4.2638e-06	96.464	1	1			1	2	2
AAAAAAGAASGLPGPVAQGLK	________________	GPVAQGLKEALVDTLT	M	A	A	L	K	E	9	0	0	0	0	1	0	4	0	0	2	1	0	0	2	1	0	0	0	1	0	0	21	0	1747.96	sp|Q96P70|IPO9_HUMAN	sp|Q96P70|IPO9_HUMAN	2	22	yes	yes	2;3	4.5178e-48	112.82	1	3	3	2	3	4
AAAAAEQQQFYLLLGNLLSPDNVVR	________________	LSPDNVVRKQAEETYE	M	A	A	V	R	K	5	1	2	1	0	3	1	1	0	0	5	0	0	1	1	1	0	0	1	2	0	0	25	0	2700.42	sp|O00410|IPO5_HUMAN	sp|O00410|IPO5_HUMAN	2	26	yes	yes	3	8.9355e-16	95.926	1	1	1		1	1
AAAAVAR	________________	MAAAAVARLWWRGILG	M	A	A	A	R	L	5	1	0	0	0	0	0	0	0	0	0	0	0	0	0	0	0	0	0	1	0	0	7	0	628.366	sp|O75489|NDUS3_HUMAN	sp|O75489|NDUS3_HUMAN	2	8	yes	yes	2	0.025509	51.572
AAAAVVEFQR	________________	AAVVEFQRAQSLLSTD	M	A	A	Q	R	A	4	1	0	0	0	1	1	0	0	0	0	0	0	1	0	0	0	0	0	2	0	0	10	0	1060.57	sp|O00231|PSD11_HUMAN	sp|O00231|PSD11_HUMAN	2	11	yes	yes	2	2.7064e-21	147.2	2	2	2	2	2	2	2
AAADTLQGPMQAAYR	NLTDAIARAAADTLQG	GPMQAAYREAFQSVVL	R	A	A	Y	R	E	5	1	0	1	0	2	0	1	0	0	1	0	1	0	1	0	1	0	1	0	0	0	15	0	1562.75	sp|Q6P2E9|EDC4_HUMAN	sp|Q6P2E9|EDC4_HUMAN	1101	1115	yes	yes	2	0.00050899	71.513
AAAEDVNVTFEDQQK	________________	VTFEDQQKINKFARNT	K	A	A	Q	K	I	3	0	1	2	0	2	2	0	0	0	0	1	0	1	0	0	1	0	0	2	0	0	15	0	1663.77	sp|Q9NQP4|PFD4_HUMAN	sp|Q9NQP4|PFD4_HUMAN	8	22	yes	yes	2	4.1863e-33	162.88	2	1	1	2	1	1	1
AAAFEQLQK	LSTFYQNRAAAFEQLQ	AAFEQLQKWKEVAQDC	R	A	A	Q	K	W	3	0	0	0	0	2	1	0	0	0	1	1	0	1	0	0	0	0	0	0	0	0	9	0	1004.53	sp|O94826|TOM70_HUMAN	sp|O94826|TOM70_HUMAN	160	168	yes	yes	2	0.017868	53.404				1
AAAGKAELELELGR	ALKASFEKAAAGKAEL	ELELELGRIRSNAEDT	K	A	A	G	R	I	4	1	0	0	0	0	3	2	0	0	3	1	0	0	0	0	0	0	0	0	0	0	14	1	1426.78	sp|Q15149|PLEC_HUMAN	sp|Q15149|PLEC_HUMAN	2074	2087	yes	yes	2;3	0.00050065	64.798			1			1
AAAGVVSGK	________________	AAGVVSGKIIYEQEGV	M	A	A	G	K	I	3	0	0	0	0	0	0	2	0	0	0	1	0	0	0	1	0	0	0	2	0	0	9	0	758.429	sp|Q8TC07|TBC15_HUMAN	sp|Q8TC07|TBC15_HUMAN	2	10	yes	yes	1	0.010816	55.503		1
AAALEAMKDYTK	FIKGYTRKAAALEAMK	EAMKDYTKAMDVYQKA	K	A	A	T	K	A	4	0	0	1	0	0	1	0	0	0	1	2	1	0	0	0	1	0	1	0	0	0	12	1	1310.65	sp|P31948|STIP1_HUMAN	sp|P31948|STIP1_HUMAN	435	446	yes	yes	2;3	6.0155e-05	102.03	2	2	2	1	2	2	2
AAALEFLNR	WGKGYSRKAAALEFLN	AALEFLNRFEEAKRTY	K	A	A	N	R	F	3	1	1	0	0	0	1	0	0	0	2	0	0	1	0	0	0	0	0	0	0	0	9	0	1003.55	sp|P31948|STIP1_HUMAN	sp|P31948|STIP1_HUMAN	79	87	yes	yes	2	0.0066245	69.716				2
AAALEFLNRFEEAKR	WGKGYSRKAAALEFLN	NRFEEAKRTYEEGLKH	K	A	A	K	R	T	4	2	1	0	0	0	3	0	0	0	2	1	0	2	0	0	0	0	0	0	0	0	15	2	1763.93	sp|P31948|STIP1_HUMAN	sp|P31948|STIP1_HUMAN	79	93	yes	yes	3;4	1.0076e-25	153.09	4	4	3	4	4	4	4
AAALEQFK	IVRGFDTRAAALEQFK	AAALEQFKSLGAEPLE	R	A	A	F	K	S	3	0	0	0	0	1	1	0	0	0	1	1	0	1	0	0	0	0	0	0	0	0	8	0	876.471	sp|Q13423|NNTM_HUMAN	sp|Q13423|NNTM_HUMAN	260	267	yes	yes	2	0.051208	57.047				1
AAALSLSTLASPK	HRKHTQQRAAALSLST	LSTLASPKGGSGTAGT	R	A	A	P	K	G	4	0	0	0	0	0	0	0	0	0	3	1	0	0	1	3	1	0	0	0	0	0	13	0	1228.7	sp|P98172|EFNB1_HUMAN	sp|P98172|EFNB1_HUMAN	277	289	yes	yes	2	1.1638e-08	94.688	2	2	1	1	2	2	2
AAAMANNLQK	ASQAEKNRAAAMANNL	AMANNLQKGSAGPMRL	R	A	A	Q	K	G	4	0	2	0	0	1	0	0	0	0	1	1	1	0	0	0	0	0	0	0	0	0	10	0	1030.52	sp|Q14498|RBM39_HUMAN	sp|Q14498|RBM39_HUMAN	235	244	yes	yes	2	0.0084594	55.461	1			2
AAAMDVDTPSGTNSGAGK	________________	GTNSGAGKKRFEVKKW	M	A	A	G	K	K	4	0	1	2	0	0	0	3	0	0	0	1	1	0	1	2	2	0	0	1	0	0	18	0	1648.74	sp|P62877|RBX1_HUMAN	sp|P62877|RBX1_HUMAN	2	19	yes	yes	2	7.8987e-48	164.41	2	2	2	2	2	2	2
AAAMDVDTPSGTNSGAGKK	________________	TNSGAGKKRFEVKKWN	M	A	A	K	K	R	4	0	1	2	0	0	0	3	0	0	0	2	1	0	1	2	2	0	0	1	0	0	19	1	1776.83	sp|P62877|RBX1_HUMAN	sp|P62877|RBX1_HUMAN	2	20	yes	yes	2	1.1574e-29	148.44	2	2	2	2	2	2	2
AAAPAPEEEMDECEQALAAEPK	AERKEEKKAAAPAPEE	QALAAEPKAKDPFAHL	K	A	A	P	K	A	7	0	0	1	1	1	6	0	0	0	1	1	1	0	3	0	0	0	0	0	0	0	22	0	2356.02	sp|P26641|EF1G_HUMAN	sp|P26641|EF1G_HUMAN	254	275	yes	yes	2;3	2.0619e-29	135.98	4	4	4	4	4	4	4
AAAQCYIDLIIK	SSAPTAIKAAAQCYID	CYIDLIIKESDNNVKL	K	A	A	I	K	E	3	0	0	1	1	1	0	0	0	3	1	1	0	0	0	0	0	0	1	0	0	0	12	0	1377.73	sp|P53618|COPB_HUMAN	sp|P53618|COPB_HUMAN	280	291	yes	yes	2	0.078415	34.183						1
AAAQCYIDLIIKESDNNVK	SSAPTAIKAAAQCYID	KESDNNVKLIVLDRLI	K	A	A	V	K	L	3	0	2	2	1	1	1	0	0	3	1	2	0	0	0	1	0	0	1	1	0	0	19	1	2164.08	sp|P53618|COPB_HUMAN	sp|P53618|COPB_HUMAN	280	298	yes	yes	3	0.030863	25.871			1
AAAQLLQSQAQQSGAQQTK	VNNFQKKKAAAQLLQS	QSGAQQTKKDKDKKNA	K	A	A	T	K	K	5	0	0	0	0	7	0	1	0	0	2	1	0	0	0	2	1	0	0	0	0	0	19	0	1956	sp|Q9NVA2|SEP11_HUMAN	sp|Q9NVA2|SEP11_HUMAN	400	418	yes	yes	2;3	8.4855e-97	191.35	2	2	2	2	3	2	1
AAAQLLQSQAQQSGAQQTKK	VNNFQKKKAAAQLLQS	SGAQQTKKDKDKKNAS	K	A	A	K	K	D	5	0	0	0	0	7	0	1	0	0	2	2	0	0	0	2	1	0	0	0	0	0	20	1	2084.1	sp|Q9NVA2|SEP11_HUMAN	sp|Q9NVA2|SEP11_HUMAN	400	419	yes	yes	2;3	1.2748e-24	107.92	2	2	2		3		2
AAASTDYYKR	GMGTSVERAAASTDYY	ASTDYYKRGDFIPGLR	R	A	A	K	R	G	3	1	0	1	0	0	0	0	0	0	0	1	0	0	0	1	1	0	2	0	0	0	10	1	1144.55	sp|P08559|ODPA_HUMAN	sp|P08559|ODPA_HUMAN	236	245	yes	yes	2;3	0.00098767	87.806	2			2	2	1	2
AAATPESQEPQAK	EGTAQEGKAAATPESQ	ESQEPQAKGAEASAAS	K	A	A	A	K	G	4	0	0	0	0	2	2	0	0	0	0	1	0	0	2	1	1	0	0	0	0	0	13	0	1326.64	sp|P49006|MRP_HUMAN	sp|P49006|MRP_HUMAN	145	157	yes	yes	2	2.6133e-56	182.71	2	1	2	2	2	2	2
AAAVPQR	________________	MAAAVPQRAWTVEQLR	M	A	A	Q	R	A	3	1	0	0	0	1	0	0	0	0	0	0	0	0	1	0	0	0	0	1	0	0	7	0	711.403	sp|Q00688|FKBP3_HUMAN	sp|Q00688|FKBP3_HUMAN	2	8	yes	yes	1;2	0.010316	69.432		2		1	1	2	1
AACSAAAMEEDSEASSSR	KDEDEKEKAACSAAAM	DSEASSSRIGDSSQGD	K	A	A	S	R	I	6	1	0	1	1	0	3	0	0	0	0	0	1	0	0	5	0	0	0	0	0	0	18	0	1828.72	sp|Q05086|UBE3A_HUMAN	sp|Q05086|UBE3A_HUMAN	196	213	yes	yes	2	1.4729e-18	119.8	2	2	2	2	2	2	2
AADAEAEVASLNR	KLELAEKKAADAEAEV	AEVASLNRRIQLVEEE	K	A	A	N	R	R	5	1	1	1	0	0	2	0	0	0	1	0	0	0	0	1	0	0	0	1	0	0	13	0	1315.64	sp|P06753|TPM3_HUMAN	sp|P06753|TPM3_HUMAN	79	91	yes	yes	2	7.8283e-28	113.95	2	2	2	2	2	2	1
AADAEAEVASLNRR	KLELAEKKAADAEAEV	EVASLNRRIQLVEEEL	K	A	A	R	R	I	5	2	1	1	0	0	2	0	0	0	1	0	0	0	0	1	0	0	0	1	0	0	14	1	1471.74	sp|P06753|TPM3_HUMAN	sp|P06753|TPM3_HUMAN	79	92	yes	yes	2;3	1.9158e-09	133.16	4	4	4	4	4	4	4
AADAVEDLR	HDLEQSIRAADAVEDL	ADAVEDLRWFRANHGP	R	A	A	L	R	W	3	1	0	2	0	0	1	0	0	0	1	0	0	0	0	0	0	0	0	1	0	0	9	0	958.472	sp|Q9UNF0|PACN2_HUMAN	sp|Q9UNF0|PACN2_HUMAN	276	284	yes	yes	2	0.00040029	108.43	2	1	2	2	2	2	2
AADEEAFEDNSEEYIRR	IVPNMEFRAADEEAFE	NSEEYIRRDLEGSDID	R	A	A	R	R	D	3	2	1	2	0	0	5	0	0	1	0	0	0	1	0	1	0	0	1	0	0	0	17	1	2042.88	sp|P55060|XPO2_HUMAN	sp|P55060|XPO2_HUMAN	356	372	yes	yes	2;3	6.4842e-105	163.8	3	2	2	3	3	1	2
AADEVAEGKLNDHFPLVVWQTGSGTQTNMNVNEVISNR	KIANAIMKAADEVAEG	VNEVISNRAIEMLGGE	K	A	A	N	R	A	3	1	5	2	0	2	3	3	1	1	2	1	1	1	1	2	3	1	0	5	0	0	38	1	4140	sp|P07954|FUMH_HUMAN	sp|P07954|FUMH_HUMAN	123	160	yes	yes	3;4	8.06e-176	185.96	2	2	2	2	2	2	2
AADIDQEVKER	TCTIKRLKAADIDQEV	IDQEVKERAISCMGQI	K	A	A	E	R	A	2	1	0	2	0	1	2	0	0	1	0	1	0	0	0	0	0	0	0	1	0	0	11	1	1272.63	sp|Q86VP6|CAND1_HUMAN	sp|Q86VP6|CAND1_HUMAN	578	588	yes	yes	2;3	3.465e-07	117.25	2	2	2	2	2	1	2
AADKLAPAQYIR	VAAAMPVRAADKLAPA	LAPAQYIRYTPSQQGV	R	A	A	I	R	Y	4	1	0	1	0	1	0	0	0	1	1	1	0	0	1	0	0	0	1	0	0	0	12	1	1315.72	sp|Q13573|SNW1_HUMAN	sp|Q13573|SNW1_HUMAN	167	178	yes	yes	3	0.025253	35.317			1			1
AADPPAENSSAPEAEQGGAE	PQDGKETKAADPPAEN	EAEQGGAE________	K	A	A	A	E	-	6	0	1	1	0	1	4	2	0	0	0	0	0	0	3	2	0	0	0	0	0	0	20	0	1896.8	sp|P67809|YBOX1_HUMAN	sp|P67809|YBOX1_HUMAN	305	324	yes	yes	2	2.535e-06	81.735	3	2	2	2	2	4	2
AAEAFSELSKR	FFITKLQKAAEAFSEL	AFSELSKRKKNKKGKR	K	A	A	K	R	K	3	1	0	0	0	0	2	0	0	0	1	1	0	1	0	2	0	0	0	0	0	0	11	1	1207.62	sp|Q12929|EPS8_HUMAN	sp|Q12929|EPS8_HUMAN	290	300	yes	yes	3	0.073928	23.711
AAECNIVVTQPR	DDFIQNDRAAECNIVV	NIVVTQPRRISAVSVA	R	A	A	P	R	R	2	1	1	0	1	1	1	0	0	1	0	0	0	0	1	0	1	0	0	2	0	0	12	0	1356.68	sp|Q08211|DHX9_HUMAN	sp|Q08211|DHX9_HUMAN	435	446	yes	yes	2	0.00019924	77.894						1
AAEEPQQQKQEPLGSDSEGVNCLAYDEAIMAQQDR	________________	AIMAQQDRIQQEIAVQ	M	A	A	D	R	I	5	1	1	3	1	6	5	2	0	1	2	1	1	0	2	2	0	0	1	1	0	0	35	1	3904.75	sp|Q96FW1|OTUB1_HUMAN	sp|Q96FW1|OTUB1_HUMAN	2	36	yes	yes	3	6.6122e-22	54.926
AAEIHSRPQSSRPVLLSK	________________	SRPVLLSKIEGHQDAV	M	A	A	S	K	I	2	2	0	0	0	1	1	0	1	1	2	1	0	0	2	4	0	0	0	1	0	0	18	2	1975.1	sp|Q8IWB7|WDFY1_HUMAN	sp|Q8IWB7|WDFY1_HUMAN	2	19	yes	yes	3	0.00056087	55.437							1
AAEINGEVDDDDAGGEWR	VMEARLIRAAEINGEV	DDAGGEWRLKYERAVR	R	A	A	W	R	L	3	1	1	4	0	0	3	3	0	1	0	0	0	0	0	0	0	1	0	1	0	0	18	0	1917.8	sp|Q92614|MY18A_HUMAN	sp|Q92614|MY18A_HUMAN	1355	1372	yes	yes	2	0.00062057	60.062						1	1
AAELEMELNEHSLVIDTLKEVDETRK	EQRGLASKAAELEMEL	KEVDETRKCYRMVGGV	K	A	A	R	K	C	2	1	1	2	0	0	6	0	1	1	4	2	1	0	0	1	2	0	0	2	0	0	26	2	3011.51	sp|Q9UHV9|PFD2_HUMAN	sp|Q9UHV9|PFD2_HUMAN	44	69	yes	yes	4;5	7.812e-07	48.634	1			1	2	1
AAELIANSLATAGDGLIELR	ISAEGDSKAAELIANS	GDGLIELRKLEAAEDI	K	A	A	L	R	K	5	1	1	1	0	0	2	2	0	2	4	0	0	0	0	1	1	0	0	0	0	0	20	0	1997.08	sp|P35232|PHB_HUMAN	sp|P35232|PHB_HUMAN	220	239	yes	yes	2;3	1.1276e-78	181.4	4	4	4	4	4	4	4
AAEMMASLLK	MTNHQKKRAAEMMASL	EMMASLLKDLAEIGIA	R	A	A	L	K	D	3	0	0	0	0	0	1	0	0	0	2	1	2	0	0	1	0	0	0	0	0	0	10	0	1063.54	sp|P33176|KINH_HUMAN	sp|P33176|KINH_HUMAN	551	560	yes	yes	2	0.066927	37.144				2			1
AAESLADPTEYENLFPGLK	NLSKVNQKAAESLADP	ENLFPGLKEAFVVEEW	K	A	A	L	K	E	3	0	1	1	0	0	3	1	0	0	3	1	0	1	2	1	1	0	1	0	0	0	19	0	2064.01	sp|P35606|COPB2_HUMAN	sp|P35606|COPB2_HUMAN	784	802	yes	yes	2	8.3285e-06	76.586	2	2	2	2	1	2	2
AAETDPGMVHLALGSDLTTLGLNLNSPENLYPK	IGLLTFIRAAETDPGM	SPENLYPKFASPWASS	R	A	A	P	K	F	3	0	3	2	0	0	2	3	1	0	7	1	1	0	3	2	3	0	1	1	0	0	33	0	3450.73	sp|Q9NZN8|CNOT2_HUMAN	sp|Q9NZN8|CNOT2_HUMAN	366	398	yes	yes	3	6.5275e-09	38.185
AAEVLNKHSLSGRPLK	KMEESMKKAAEVLNKH	SLSGRPLKVKEDPDGE	K	A	A	L	K	V	2	1	1	0	0	0	1	1	1	0	3	2	0	0	1	2	0	0	0	1	0	0	16	2	1718.98	sp|P52272|HNRPM_HUMAN	sp|P52272|HNRPM_HUMAN	128	143	yes	yes	3	0.00013478	71.08
AAFDDAIAELDTLSEESYK	DRACRLAKAAFDDAIA	TLSEESYKDSTLIMQL	K	A	A	Y	K	D	4	0	0	3	0	0	3	0	0	1	2	1	0	1	0	2	1	0	1	0	0	0	19	0	2086.96	sp|P62258|1433E_HUMAN	sp|P62258|1433E_HUMAN	197	215	yes	yes	2;3	5.9409e-61	128.79	1	1		2	1	1	1
AAFDDAIAELDTLSEESYKDSTLIMQLLR	DRACRLAKAAFDDAIA	TLIMQLLRDNLTLWTS	K	A	A	L	R	D	4	1	0	4	0	1	3	0	0	2	5	1	1	1	0	3	2	0	1	0	0	0	29	1	3257.6	sp|P62258|1433E_HUMAN	sp|P62258|1433E_HUMAN	197	225	yes	yes	3;4	6.0876e-91	165.48	2	2	3		1		1
AAFGISDSYVDGSSFDPQRR	EKKNERLRAAFGISDS	SSFDPQRRAREAKQPA	R	A	A	R	R	A	2	2	0	3	0	1	0	2	0	1	0	0	0	2	1	4	0	0	1	1	0	0	20	1	2174	sp|Q9UQ35|SRRM2_HUMAN	sp|Q9UQ35|SRRM2_HUMAN	137	156	yes	yes	3	0.0071349	29.311
AAFQLGSPWR	DKAVKAARAAFQLGSP	FQLGSPWRRMDASHRG	R	A	A	W	R	R	2	1	0	0	0	1	0	1	0	0	1	0	0	1	1	1	0	1	0	0	0	0	10	0	1131.58	sp|P05091|ALDH2_HUMAN	sp|P05091|ALDH2_HUMAN	85	94	yes	yes	2	0.0019396	75.509			1
AAFQLGSPWRR	DKAVKAARAAFQLGSP	QLGSPWRRMDASHRGR	R	A	A	R	R	M	2	2	0	0	0	1	0	1	0	0	1	0	0	1	1	1	0	1	0	0	0	0	11	1	1287.68	sp|P05091|ALDH2_HUMAN	sp|P05091|ALDH2_HUMAN	85	95	yes	yes	2;3	0.00063213	62.466			1				1
AAFSKDESKEPIVEVR	GKDMEEGKAAFSKDES	KEPIVEVRTEEERTPN	K	A	A	V	R	T	2	1	0	1	0	0	3	0	0	1	0	2	0	1	1	2	0	0	0	2	0	0	16	2	1803.94	sp|P13591|NCAM1_HUMAN	sp|P13591|NCAM1_HUMAN	777	792	yes	yes	2;3;4	5.226e-05	82.403	4	4	4	5	4	2	5
AAGFKDPLLASGTDGVGTK	FAGLFDLKAAGFKDPL	GTDGVGTKLKIAQLCN	K	A	A	T	K	L	3	0	0	2	0	0	0	4	0	0	2	2	0	1	1	1	2	0	0	1	0	0	19	1	1803.94	sp|P22102|PUR2_HUMAN	sp|P22102|PUR2_HUMAN	481	499	yes	yes	2;3	5.3154e-05	68.411	2		2	2	2	2	3
AAGIIHLGATSCYVGDNTDLIILR	TFGHCCPKAAGIIHLG	NTDLIILRNALDLLLP	K	A	A	L	R	N	3	1	1	2	1	0	0	3	1	4	3	0	0	0	0	1	2	0	1	1	0	0	24	0	2542.32	sp|P30566|PUR8_HUMAN	sp|P30566|PUR8_HUMAN	102	125	yes	yes	3	0.0028961	38.975			1
AAGKGPLATGGIKK	KLEELKAKAAGKGPLA	LATGGIKKSGKK____	K	A	A	K	K	S	3	0	0	0	0	0	0	4	0	1	1	3	0	0	1	0	1	0	0	0	0	0	14	2	1267.76	sp|Q9Y2S6|TMA7_HUMAN	sp|Q9Y2S6|TMA7_HUMAN	47	60	yes	yes	3;4	0.00091055	51.726	1	3	1	1		2
AAGLATMISTMRPDIDNMDEYVR	EIISNLAKAAGLATMI	DNMDEYVRNTTARAFA	K	A	A	V	R	N	3	2	1	3	0	0	1	1	0	2	1	0	3	0	1	1	2	0	1	1	0	0	23	1	2569.2	sp|O75533|SF3B1_HUMAN	sp|O75533|SF3B1_HUMAN	603	625	yes	yes	3	0.00032024	43.841	1			1			1
AAGTDGSDFQHR	MASRAGPRAAGTDGSD	DGSDFQHRERVAMHYQ	R	A	A	H	R	E	2	1	0	2	0	1	0	2	1	0	0	0	0	1	0	1	1	0	0	0	0	0	12	0	1260.55	sp|Q8N5M9|JAGN1_HUMAN	sp|Q8N5M9|JAGN1_HUMAN	9	20	yes	yes	2;3	2.4862e-07	76.165	1
AAGTLYTYPENWR	________________	YTYPENWRAFKALIAA	M	A	A	W	R	A	2	1	1	0	0	0	1	1	0	0	1	0	0	0	1	0	2	1	2	0	0	0	13	0	1540.73	sp|P26641|EF1G_HUMAN	sp|P26641|EF1G_HUMAN	2	14	yes	yes	2	1.2921e-30	160.38
AAGVNVEPFWPGLFAK	DKINALIKAAGVNVEP	FWPGLFAKALANVNIG	K	A	A	A	K	A	3	0	1	0	0	0	1	2	0	0	1	1	0	2	2	0	0	1	0	2	0	0	16	0	1701.89	sp|P05386|RLA1_HUMAN	sp|P05386|RLA1_HUMAN	34	49	yes	yes	2	0.0001963	77.664	2	2	2	2	2	2	2
AAHFVFR	ENQQGKSKAAHFVFRT	KAAHFVFRTSAQPTAI	K	A	A	F	R	T	2	1	0	0	0	0	0	0	1	0	0	0	0	2	0	0	0	0	0	1	0	0	7	0	846.45	sp|P13591|NCAM1_HUMAN	sp|P13591|NCAM1_HUMAN	695	701	yes	yes	2	0.077989	52.683							2
AAHGGSAASSALK	________________	SAASSALKGLIQQFTT	M	A	A	L	K	G	5	0	0	0	0	0	0	2	1	0	1	1	0	0	0	3	0	0	0	0	0	0	13	0	1126.57	sp|O94888|UBXN7_HUMAN	sp|O94888|UBXN7_HUMAN	2	14	yes	yes	2	3.119e-05	84.169		1	2
AAHLCAEAALR	GRKADVIKAAHLCAEA	LCAEAALRLVKPGNQN	K	A	A	L	R	L	5	1	0	0	1	0	1	0	1	0	2	0	0	0	0	0	0	0	0	0	0	0	11	0	1181.6	sp|Q9UQ80|PA2G4_HUMAN	sp|Q9UQ80|PA2G4_HUMAN	145	155	yes	yes	2	0.00011301	89.805	2	2	2	2	2	1	2
AAHVFFTDSCPDALFNELVK	DPPTAKYRAAHVFFTD	ALFNELVKSRAAKVIK	R	A	A	V	K	S	3	0	1	2	1	0	1	0	1	0	2	1	0	3	1	1	1	0	0	2	0	0	20	0	2280.09	sp|P61764|STXB1_HUMAN	sp|P61764|STXB1_HUMAN	101	120	yes	yes	3	0.00016383	58.864	1	2	1	1	2	1
AAIAQALAGEVSVVPPSR	GSSKEKRRAAIAQALA	VSVVPPSRLMALLGQA	R	A	A	S	R	L	5	1	0	0	0	1	1	1	0	1	1	0	0	0	2	2	0	0	0	3	0	0	18	0	1734.96	sp|Q2TAY7|SMU1_HUMAN	sp|Q2TAY7|SMU1_HUMAN	143	160	yes	yes	3	0.067734	19.912		1	1			1
AAIAQLNGK	MEKEADAKAAIAQLNG	AIAQLNGKEVKGKRIN	K	A	A	G	K	E	3	0	1	0	0	1	0	1	0	1	1	1	0	0	0	0	0	0	0	0	0	0	9	0	884.508	sp|Q96PK6|RBM14_HUMAN	sp|Q96PK6|RBM14_HUMAN	127	135	yes	yes	2	0.035154	46.334
AAIDWFDGK	FDDPPSAKAAIDWFDG	AIDWFDGKEFSGNPIK	K	A	A	G	K	E	2	0	0	2	0	0	0	1	0	1	0	1	0	1	0	0	0	1	0	0	0	0	9	0	1021.49	sp|P35637|FUS_HUMAN;sp|Q92804|RBP56_HUMAN	sp|P35637|FUS_HUMAN	349	357	no	no	2	0.008444	64.654	2			1	1		2
AAIDWFDGKEFHGNIIK	FDDPPSAKAAIDWFDG	EFHGNIIKVSFATRRP	K	A	A	I	K	V	2	0	1	2	0	0	1	2	1	3	0	2	0	2	0	0	0	1	0	0	0	0	17	1	1959.98	sp|Q92804|RBP56_HUMAN	sp|Q92804|RBP56_HUMAN	298	314	yes	yes	3;4	0.00013329	66.022	2	2	2	3	2	1	2
AAIDWFDGKEFSGNPIK	FDDPPSAKAAIDWFDG	EFSGNPIKVSFATRRA	K	A	A	I	K	V	2	0	1	2	0	0	1	2	0	2	0	2	0	2	1	1	0	1	0	0	0	0	17	1	1893.93	sp|P35637|FUS_HUMAN	sp|P35637|FUS_HUMAN	349	365	yes	yes	2;3	9.0541e-127	179.14	4	2	2	3	2	2	2
AAIDWFDGKEFSGNPIKVSFATR	FDDPPSAKAAIDWFDG	IKVSFATRRADFNRGG	K	A	A	T	R	R	3	1	1	2	0	0	1	2	0	2	0	2	0	3	1	2	1	1	0	1	0	0	23	2	2555.28	sp|P35637|FUS_HUMAN	sp|P35637|FUS_HUMAN	349	371	yes	yes	4	1.3425e-05	69.071
AAIISAEGDSKAAELIANSLATAGDGLIELR	EKAEQQKKAAIISAEG	GDGLIELRKLEAAEDI	K	A	A	L	R	K	8	1	1	2	0	0	3	3	0	4	4	1	0	0	0	3	1	0	0	0	0	0	31	1	3039.61	sp|P35232|PHB_HUMAN	sp|P35232|PHB_HUMAN	209	239	yes	yes	3	0.0029265	27.468
AAILQTEVDALR	SLTAKEQRAAILQTEV	QTEVDALRLRLEEKET	R	A	A	L	R	L	3	1	0	1	0	1	1	0	0	1	2	0	0	0	0	0	1	0	0	1	0	0	12	0	1298.72	sp|Q8IUD2|RB6I2_HUMAN;sp|O15083|ERC2_HUMAN	sp|Q8IUD2|RB6I2_HUMAN	517	528	yes	no	2	0.0065303	54.005				1
AAIVEKLSSLPFQK	EGQQFQGKAAIVEKLS	LSSLPFQKIQHSITAQ	K	A	A	Q	K	I	2	0	0	0	0	1	1	0	0	1	2	2	0	1	1	2	0	0	0	1	0	0	14	1	1529.88	sp|P61970|NTF2_HUMAN	sp|P61970|NTF2_HUMAN	50	63	yes	yes	3	0.0033938	47.47
AAIYGGVEGGGTR	________________	GVEGGGTRSEVLLVSE	M	A	A	T	R	S	2	1	0	0	0	0	1	5	0	1	0	0	0	0	0	0	1	0	1	1	0	0	13	0	1206.6	sp|Q9UJ70|NAGK_HUMAN	sp|Q9UJ70|NAGK_HUMAN	2	14	yes	yes	2	1.9382e-05	102.87	1			2			2
AALAGGTTMIIDHVVPEPESSLTEAYEK	DDFFQGTKAALAGGTT	SLTEAYEKWREWADGK	K	A	A	E	K	W	4	0	0	1	0	0	4	2	1	2	2	1	1	0	2	2	3	0	1	2	0	0	28	0	2928.44	sp|Q14195|DPYL3_HUMAN	sp|Q14195|DPYL3_HUMAN	95	122	yes	yes	3	0.076005	12.833
AALAGGTTMIIDHVVPEPGTSLLAAFDQWR	DDFFQGTKAALAGGTT	LAAFDQWREWADSKSC	K	A	A	W	R	E	5	1	0	2	0	1	1	3	1	2	3	0	1	1	2	1	3	1	0	2	0	0	30	0	3136.6	sp|Q16555|DPYL2_HUMAN	sp|Q16555|DPYL2_HUMAN	95	124	yes	yes	3	1.0926e-29	98.84		1	2		2	1
AALAGGTTMIIDHVVPEPGTSLLAAFDQWREWADSK	DDFFQGTKAALAGGTT	WREWADSKSCCDYSLH	K	A	A	S	K	S	6	1	0	3	0	1	2	3	1	2	3	1	1	1	2	2	3	2	0	2	0	0	36	1	3852.91	sp|Q16555|DPYL2_HUMAN	sp|Q16555|DPYL2_HUMAN	95	130	yes	yes	4	1.4296e-14	47.884	1	1
AALAPLPPLPAQFK	________________	PPLPAQFKSIQHHLRT	M	A	A	F	K	S	4	0	0	0	0	1	0	0	0	0	3	1	0	1	4	0	0	0	0	0	0	0	14	0	1432.84	sp|Q9NP79|VTA1_HUMAN	sp|Q9NP79|VTA1_HUMAN	2	15	yes	yes	2	0.00035947	63.091	1			1		1	2
AALAYNLGK	________________	ALAYNLGKREINHYFS	M	A	A	G	K	R	3	0	1	0	0	0	0	1	0	0	2	1	0	0	0	0	0	0	1	0	0	0	9	0	919.513	sp|Q96PB1|CASD1_HUMAN	sp|Q96PB1|CASD1_HUMAN	2	10	yes	yes	1	0.0036701	83.614
AALCHFCIDMLNAK	SAKDYFFKAALCHFCI	CIDMLNAKLAVQKYEE	K	A	A	A	K	L	3	0	1	1	2	0	0	0	1	1	2	1	1	1	0	0	0	0	0	0	0	0	14	0	1662.77	sp|P54920|SNAA_HUMAN	sp|P54920|SNAA_HUMAN	209	222	yes	yes	3	0.041515	27.263					1
AALDGTPGMIGYGMAK	LLTLAGAKAALDGTPG	MIGYGMAKGAVHQLCQ	K	A	A	A	K	G	3	0	0	1	0	0	0	4	0	1	1	1	2	0	1	0	1	0	1	0	0	0	16	0	1551.74	sp|P09417|DHPR_HUMAN	sp|P09417|DHPR_HUMAN	139	154	yes	yes	2	0.00011804	82.529	1	2	1	1	2	2	2
AALEALGSCLNNK	ASENFCSRAALEALGS	LGSCLNNKYSEGYPGK	R	A	A	N	K	Y	3	0	2	0	1	0	1	1	0	0	3	1	0	0	0	1	0	0	0	0	0	0	13	0	1359.68	sp|P34897|GLYM_HUMAN	sp|P34897|GLYM_HUMAN	83	95	yes	yes	2	2.5302e-33	117.21	1	1	1	2	2	1	1
AALEALGSCLNNKYSEGYPGKR	ASENFCSRAALEALGS	SEGYPGKRYYGGAEVV	R	A	A	K	R	Y	3	1	2	0	1	0	2	3	0	0	3	2	0	0	1	2	0	0	2	0	0	0	22	2	2397.17	sp|P34897|GLYM_HUMAN	sp|P34897|GLYM_HUMAN	83	104	yes	yes	3;4	1.7852e-40	148.38	2	4	1	1	2	2	3
AALEAQNALHNMK	FVTFYTRKAALEAQNA	QNALHNMKVLPGMHHP	K	A	A	M	K	V	4	0	2	0	0	1	1	0	1	0	2	1	1	0	0	0	0	0	0	0	0	0	13	0	1409.71	sp|Q92879|CELF1_HUMAN	sp|Q92879|CELF1_HUMAN	71	83	yes	yes	2	0.00032646	75.941	1	1	1	1	2
AALEDSSGSSELQEIMR	YSQITVQKAALEDSSG	SELQEIMRRRQEKISA	K	A	A	M	R	R	2	1	0	1	0	1	3	1	0	1	2	0	1	0	0	4	0	0	0	0	0	0	17	0	1821.84	sp|Q12929|EPS8_HUMAN	sp|Q12929|EPS8_HUMAN	782	798	yes	yes	2	0.004044	54.764	1					1
AALETDENLLLCAPTGAGK	RIQSKLYRAALETDEN	CAPTGAGKTNVALMCM	R	A	A	G	K	T	4	0	1	1	1	0	2	2	0	0	4	1	0	0	1	0	2	0	0	0	0	0	19	0	1942.97	sp|O75643|U520_HUMAN	sp|O75643|U520_HUMAN	491	509	yes	yes	2	2.958e-12	117.65	1	1			1	2	1
AALGEPVRLER	________________	GEPVRLERDICRAIEL	M	A	A	E	R	D	2	2	0	0	0	0	2	1	0	0	2	0	0	0	1	0	0	0	0	1	0	0	11	1	1209.68	sp|Q9NUP9|LIN7C_HUMAN	sp|Q9NUP9|LIN7C_HUMAN	2	12	yes	yes	2	0.0011556	64.103	1						1
AALHLYSNTLNFQISEVEPK	LHVRKSNRAALHLYSN	QISEVEPKYYADGEDA	R	A	A	P	K	Y	2	0	2	0	0	1	2	0	1	1	3	1	0	1	1	2	1	0	1	1	0	0	20	0	2273.17	sp|P41227|NAA10_HUMAN	sp|P41227|NAA10_HUMAN	117	136	yes	yes	3	3.3597e-08	83.393			1				2
AALIMQVLQLTADQIAMLPPEQR	VTPQDHEKAALIMQVL	AMLPPEQRQSILILKE	K	A	A	Q	R	Q	4	1	0	1	0	4	1	0	0	2	4	0	2	0	2	0	1	0	0	1	0	0	23	0	2549.37	sp|P33240|CSTF2_HUMAN;sp|Q9H0L4|CSTFT_HUMAN	sp|P33240|CSTF2_HUMAN	538	560	yes	no	3	0.00022268	42.618		1
AALIYTCTVCR	HDQKAAAKAALIYTCT	IYTCTVCRTQMPDPKT	K	A	A	C	R	T	2	1	0	0	2	0	0	0	0	1	1	0	0	0	0	0	2	0	1	1	0	0	11	0	1326.64	sp|Q9Y5V0|ZN706_HUMAN	sp|Q9Y5V0|ZN706_HUMAN	35	45	yes	yes	2	1.9394e-07	113.44	2	2	1	2	2	2	2
AALKLEPSNK	SEAIPILRAALKLEPS	LKLEPSNKTIHAELSK	R	A	A	N	K	T	2	0	1	0	0	0	1	0	0	0	2	2	0	0	1	1	0	0	0	0	0	0	10	1	1069.61	sp|Q14318|FKBP8_HUMAN	sp|Q14318|FKBP8_HUMAN	331	340	yes	yes	2	0.075507	47.977
AALLNQHYQVNFK	YLHIGHAKAALLNQHY	QHYQVNFKGKLIMRFD	K	A	A	F	K	G	2	0	2	0	0	2	0	0	1	0	2	1	0	1	0	0	0	0	1	1	0	0	13	0	1544.81	sp|P07814|SYEP_HUMAN	sp|P07814|SYEP_HUMAN	217	229	yes	yes	2	0.00086178	69.261
AALLTGRLPVR	VSLCTPSRAALLTGRL	LTGRLPVRMGMYPGVL	R	A	A	V	R	M	2	2	0	0	0	0	0	1	0	0	3	0	0	0	1	0	1	0	0	1	0	0	11	1	1165.73	sp|P15289|ARSA_HUMAN	sp|P15289|ARSA_HUMAN	74	84	yes	yes	3	0.00026055	60.255						1
AALNGADIYAGCCTLK	VLCAQKAKAALNGADI	YAGCCTLKIEYARPTR	K	A	A	L	K	I	4	0	1	1	2	0	0	2	0	1	2	1	0	0	0	0	1	0	1	0	0	0	16	0	1696.79	sp|Q8WVV9|HNRLL_HUMAN	sp|Q8WVV9|HNRLL_HUMAN	223	238	yes	yes	2	0.00025808	73.279	1	2	2	2	2	2
AALPSHVVTMLDNFPTNLHPMSQLSAAVTALNSESNFAR	LSKEWAKRAALPSHVV	NSESNFARAYAQGISR	R	A	A	A	R	A	6	1	4	1	0	1	1	0	2	0	5	0	2	2	3	5	3	0	0	3	0	0	39	0	4151.06	sp|O75390|CISY_HUMAN	sp|O75390|CISY_HUMAN	145	183	yes	yes	4	3.4681e-41	73.292
AALQALK	KHGTKNKRAALQALKR	RAALQALKRKKRYEKQ	R	A	A	L	K	R	3	0	0	0	0	1	0	0	0	0	2	1	0	0	0	0	0	0	0	0	0	0	7	0	713.444	sp|Q9H444|CHM4B_HUMAN;sp|Q96CF2|CHM4C_HUMAN	sp|Q9H444|CHM4B_HUMAN	64	70	yes	no	2	0.070881	58.687
AALQALKR	KHGTKNKRAALQALKR	AALQALKRKKRYEKQL	R	A	A	K	R	K	3	1	0	0	0	1	0	0	0	0	2	1	0	0	0	0	0	0	0	0	0	0	8	1	869.545	sp|Q9H444|CHM4B_HUMAN;sp|Q96CF2|CHM4C_HUMAN	sp|Q9H444|CHM4B_HUMAN	64	71	yes	no	2	0.061751	54.611	1
AALQEEEQASK	RDKVKSFRAALQEEEQ	QEEEQASKQINPKRPR	R	A	A	S	K	Q	3	0	0	0	0	2	3	0	0	0	1	1	0	0	0	1	0	0	0	0	0	0	11	0	1202.58	sp|O00139|KIF2A_HUMAN	sp|O00139|KIF2A_HUMAN	686	696	yes	yes	2	0.0071718	56.551
AALQELLSK	KIRGSLARAALQELLS	ALQELLSKGLIKLVSK	R	A	A	S	K	G	2	0	0	0	0	1	1	0	0	0	3	1	0	0	0	1	0	0	0	0	0	0	9	0	971.565	sp|P62851|RS25_HUMAN	sp|P62851|RS25_HUMAN	86	94	yes	yes	1;2	0.0021019	117.81	3	2	3	3	2	3	3
AALRDYETVVK	NMALGKFRAALRDYET	RDYETVVKVKPHDKDA	R	A	A	V	K	V	2	1	0	1	0	0	1	0	0	0	1	1	0	0	0	0	1	0	1	2	0	0	11	1	1263.68	sp|P53041|PPP5_HUMAN	sp|P53041|PPP5_HUMAN	114	124	yes	yes	2	0.042727	48.568		1
AALRPLVKPK	________________	LRPLVKPKIVKKRTKK	M	A	A	P	K	I	2	1	0	0	0	0	0	0	0	0	2	2	0	0	2	0	0	0	0	1	0	0	10	2	1091.72	sp|P62910|RL32_HUMAN	sp|P62910|RL32_HUMAN	2	11	yes	yes	2;3	0.0071865	82.645	4	3	4	2	3	2	3
AALSGANVLTLIEK	EQHPSIMRAALSGANV	NVLTLIEKDIRTPNGL	R	A	A	E	K	D	3	0	1	0	0	0	1	1	0	1	3	1	0	0	0	1	1	0	0	1	0	0	14	0	1398.81	sp|Q07954|LRP1_HUMAN	sp|Q07954|LRP1_HUMAN	2361	2374	yes	yes	2	0.00049094	88.282	2	2	2	2	2	2	2
AALSGANVLTLIEKDIR	EQHPSIMRAALSGANV	TLIEKDIRTPNGLAID	R	A	A	I	R	T	3	1	1	1	0	0	1	1	0	2	3	1	0	0	0	1	1	0	0	1	0	0	17	1	1783.02	sp|Q07954|LRP1_HUMAN	sp|Q07954|LRP1_HUMAN	2361	2377	yes	yes	3	1.3088e-05	78.95						1
AALTRDPQFQK	________________	TRDPQFQKLQQWYREH	M	A	A	Q	K	L	2	1	0	1	0	2	0	0	0	0	1	1	0	1	1	0	1	0	0	0	0	0	11	1	1273.68	sp|P06744|G6PI_HUMAN	sp|P06744|G6PI_HUMAN	2	12	yes	yes	2	0.00015172	83.137		1				2	1
AALVDLEPGTMDSVR	SSQKYVPRAALVDLEP	PGTMDSVRSGPFGQLF	R	A	A	V	R	S	2	1	0	2	0	0	1	1	0	0	2	0	1	0	1	1	1	0	0	2	0	0	15	0	1572.78	sp|Q9BUF5|TBB6_HUMAN	sp|Q9BUF5|TBB6_HUMAN	63	77	yes	yes	2	1.3249e-05	117.08	2	2	2	2	2	2	2
AAMEPIVISAK	AQISPEGRAAMEPIVI	EPIVISAKTMLESAGG	R	A	A	A	K	T	3	0	0	0	0	0	1	0	0	2	0	1	1	0	1	1	0	0	0	1	0	0	11	0	1128.62	sp|Q9Y490|TLN1_HUMAN	sp|Q9Y490|TLN1_HUMAN	1594	1604	yes	yes	1;2	0.004213	85.533	1	1	2	1	1	1
AANATTNPSQLLPLELVDK	________________	LPLELVDKCIGSRIHI	M	A	A	D	K	C	3	0	2	1	0	1	1	0	0	0	4	1	0	0	2	1	2	0	0	1	0	0	19	0	1994.07	sp|Q9Y4Y9|LSM5_HUMAN	sp|Q9Y4Y9|LSM5_HUMAN	2	20	yes	yes	2	4.6836e-11	108.45	1	1		2	1	2	2
AANGVVLATEKK	GAPSVGIKAANGVVLA	VVLATEKKQKSILYDE	K	A	A	K	K	Q	3	0	1	0	0	0	1	1	0	0	1	2	0	0	0	0	1	0	0	2	0	0	12	1	1199.69	sp|P25787|PSA2_HUMAN	sp|P25787|PSA2_HUMAN	40	51	yes	yes	2;3	0.0081512	44.608	1	2	1			1
AANMIPAHDSPLAALAFDASGTK	VFDTINLRAANMIPAH	AFDASGTKLATASEKG	R	A	A	T	K	L	7	0	1	2	0	0	0	1	1	1	2	1	1	1	2	2	1	0	0	0	0	0	23	0	2268.12	sp|Q9Y4P8|WIPI2_HUMAN	sp|Q9Y4P8|WIPI2_HUMAN	194	216	yes	yes	3	9.8991e-05	53.998						2
AANNGALPPDLSYIVR	YPNSEAARAANNGALP	PDLSYIVRARHGGEDY	R	A	A	V	R	A	3	1	2	1	0	0	0	1	0	1	2	0	0	0	2	1	0	0	1	1	0	0	16	0	1669.88	sp|P08574|CY1_HUMAN	sp|P08574|CY1_HUMAN	187	202	yes	yes	2	0.00056965	62.861	2		1	2	2		2
AANSLEAFIFETQDKLYQPEYQEVSTEEQR	LEKQEREKAANSLEAF	EVSTEEQREEISGKLS	K	A	A	Q	R	E	3	1	1	1	0	4	6	0	0	1	2	1	0	2	1	2	2	0	2	1	0	0	30	1	3562.67	sp|Q9Y4L1|HYOU1_HUMAN	sp|Q9Y4L1|HYOU1_HUMAN	739	768	yes	yes	3	3.8572e-30	102.03			1		2	2
AANSLEAFIFETQDKLYQPEYQEVSTEEQREEISGK	LEKQEREKAANSLEAF	QREEISGKLSAASTWL	K	A	A	G	K	L	3	1	1	1	0	4	8	1	0	2	2	2	0	2	1	3	2	0	2	1	0	0	36	2	4205.99	sp|Q9Y4L1|HYOU1_HUMAN	sp|Q9Y4L1|HYOU1_HUMAN	739	774	yes	yes	4	1.2663e-42	101.34	1	1	2	2	2	1	2
AANVLLSEQGDVK	RKIHRDIKAANVLLSE	LSEQGDVKLADFGVAG	K	A	A	V	K	L	2	0	1	1	0	1	1	1	0	0	2	1	0	0	0	1	0	0	0	2	0	0	13	0	1342.71	sp|O00506|STK25_HUMAN	sp|O00506|STK25_HUMAN	143	155	no	no	2	0.0043389	48.532			2
AAPDITGHKR	ANATIEVKAAPDITGH	PDITGHKRSENKNEGQ	K	A	A	K	R	S	2	1	0	1	0	0	0	1	1	1	0	1	0	0	1	0	1	0	0	0	0	0	10	1	1064.57	sp|Q9Y639|NPTN_HUMAN	sp|Q9Y639|NPTN_HUMAN	236	245	yes	yes	3	0.0031742	51.762
AAPLAGFGYGLPISR	RPSLEPTRAAPLAGFG	GYGLPISRLYARYFQG	R	A	A	S	R	L	3	1	0	0	0	0	0	3	0	1	2	0	0	1	2	1	0	0	1	0	0	0	15	0	1488.81	sp|Q15120|PDK3_HUMAN	sp|Q15120|PDK3_HUMAN	318	332	yes	yes	2	0.02246	36.597							1
AAPPGEYFSVGSQVSCR	________________	VGSQVSCRTCQEQRLQ	M	A	A	C	R	T	2	1	0	0	1	1	1	2	0	0	0	0	0	1	2	3	0	0	1	2	0	0	17	0	1810.83	sp|Q3MHD2|LSM12_HUMAN	sp|Q3MHD2|LSM12_HUMAN	2	18	yes	yes	2	0.001336	45.138		1
AAQAGVAVGDWVLSIDGENAGSLTHIEAQNK	SRLTPGGKAAQAGVAV	THIEAQNKIRACGERL	K	A	A	N	K	I	6	0	2	2	0	2	2	4	1	2	2	1	0	0	0	2	1	1	0	3	0	0	31	0	3120.55	sp|Q9NR12|PDLI7_HUMAN	sp|Q9NR12|PDLI7_HUMAN	39	69	yes	yes	3	3.2667e-13	52.143		1
AAQDFFSTCR	LPEFRETRAAQDFFST	QDFFSTCRSPEACCEL	R	A	A	C	R	S	2	1	0	1	1	1	0	0	0	0	0	0	0	2	0	1	1	0	0	0	0	0	10	0	1201.52	sp|P06132|DCUP_HUMAN	sp|P06132|DCUP_HUMAN	51	60	yes	yes	2	0.071611	31.462
AAQDRDQIYR	GGGGGGWRAAQDRDQI	QDRDQIYRRRSPSPYY	R	A	A	Y	R	R	2	2	0	2	0	2	0	0	0	1	0	0	0	0	0	0	0	0	1	0	0	0	10	1	1234.61	sp|P62995|TRA2B_HUMAN	sp|P62995|TRA2B_HUMAN	252	261	yes	yes	2;3	5.141e-16	139.15	1	2	1	2	2	3	2
AAQENKHDSYIPCSER	KNIQELLRAAQENKHD	SYIPCSERIHVAVTEM	R	A	A	E	R	I	2	1	1	1	1	1	2	0	1	1	0	1	0	0	1	2	0	0	1	0	0	0	16	1	1903.85	sp|Q14161|GIT2_HUMAN	sp|Q14161|GIT2_HUMAN	660	675	yes	yes	3	0.0024325	44.998		1	1			2
AAQGEPQVQFK	________________	GEPQVQFKLVLVGDGG	M	A	A	F	K	L	2	0	0	0	0	3	1	1	0	0	0	1	0	1	1	0	0	0	0	1	0	0	11	0	1201.61	sp|P62826|RAN_HUMAN	sp|P62826|RAN_HUMAN	2	12	yes	yes	2	6.1259e-08	112.13	2	2	2	2	2	2	2
AAQLAIR	NRKAIVERAAQLAIRV	RAAQLAIRVTNPNARL	R	A	A	I	R	V	3	1	0	0	0	1	0	0	0	1	1	0	0	0	0	0	0	0	0	0	0	0	7	0	741.45	sp|P62910|RL32_HUMAN	sp|P62910|RL32_HUMAN	115	121	yes	yes	2	0.013428	107.74	2	2	2	2	2	2	2
AAQLGFK	GGYVAAIKAAQLGFKT	KAAQLGFKTVCIEKNE	K	A	A	F	K	T	2	0	0	0	0	1	0	1	0	0	1	1	0	1	0	0	0	0	0	0	0	0	7	0	733.412	sp|P09622|DLDH_HUMAN	sp|P09622|DLDH_HUMAN	60	66	yes	yes	2	0.051951	60.788		2		1		1	2
AAQMHSGYQR	GSYNDYLRAAQMHSGY	QMHSGYQRRM______	R	A	A	Q	R	R	2	1	0	0	0	2	0	1	1	0	0	0	1	0	0	1	0	0	1	0	0	0	10	0	1147.52	sp|Q96PK6|RBM14_HUMAN	sp|Q96PK6|RBM14_HUMAN	658	667	yes	yes	3	0.0006494	74.424
AAQVAQDEEIAR	LATQVDMRAAQVAQDE	AQDEEIARLLMAEEKK	R	A	A	A	R	L	4	1	0	1	0	2	2	0	0	1	0	0	0	0	0	0	0	0	0	1	0	0	12	0	1299.64	sp|Q8IVM0|CCD50_HUMAN	sp|Q8IVM0|CCD50_HUMAN	196	207	yes	yes	2	2.4101e-07	86.772	2	2	2	2	1	2	2
AAQVMGPPDR	DDGISPERAAQVMGPP	QVMGPPDRCQHAAHII	R	A	A	D	R	C	2	1	0	1	0	1	0	1	0	0	0	0	1	0	2	0	0	0	0	1	0	0	10	0	1040.51	sp|Q96I24|FUBP3_HUMAN	sp|Q96I24|FUBP3_HUMAN	300	309	yes	yes	2	0.0093853	54.784						1
AAREPNIDR	SILPTAPRAAREPNID	AREPNIDRSRLPKSPP	R	A	A	D	R	S	2	2	1	1	0	0	1	0	0	1	0	0	0	0	1	0	0	0	0	0	0	0	9	1	1040.54	sp|P23588|IF4B_HUMAN	sp|P23588|IF4B_HUMAN	79	87	yes	yes	3	3.7939e-14	121.5	2	2	1	1	2	1	1
AASAAFQENVGR	DRDINCRRAASAAFQE	AFQENVGRQGTFPHGI	R	A	A	G	R	Q	4	1	1	0	0	1	1	1	0	0	0	0	0	1	0	1	0	0	0	1	0	0	12	0	1219.59	sp|Q9BTW9|TBCD_HUMAN	sp|Q9BTW9|TBCD_HUMAN	509	520	yes	yes	2	0.0013242	48.468	1	2	2		2	2
AASADSTTEGTPADGFTVLSTK	KKQGEVSKAASADSTT	GFTVLSTKSLFLGQKL	K	A	A	T	K	S	4	0	0	2	0	0	1	2	0	0	1	1	0	1	1	3	5	0	0	1	0	0	22	0	2126	sp|O75367|H2AY_HUMAN	sp|O75367|H2AY_HUMAN	168	189	yes	yes	2	5.4073e-05	61.345	2			1	2		1
AASDGQYENQSPEATSPR	PPAPLRRRAASDGQYE	SPEATSPRSPGVRSPV	R	A	A	P	R	S	3	1	1	1	0	2	2	1	0	0	0	0	0	0	2	3	1	0	1	0	0	0	18	0	1906.83	sp|Q9HBL0|TENS1_HUMAN	sp|Q9HBL0|TENS1_HUMAN	897	914	yes	yes	2	8.0911e-19	98.062	2			1	1	2	1
AASDIAMTELPPTHPIR	ENSLVAYKAASDIAMT	LPPTHPIRLGLALNFS	K	A	A	I	R	L	3	1	0	1	0	0	1	0	1	2	1	0	1	0	3	1	2	0	0	0	0	0	17	0	1818.93	sp|P62258|1433E_HUMAN	sp|P62258|1433E_HUMAN	154	170	yes	yes	2;3	1.2077e-44	167.69	6	4	4	7	4	4	4
AASIFGGAKPVDTAAR	ASTSQSTRAASIFGGA	KPVDTAAREREVEERL	R	A	A	A	R	E	5	1	0	1	0	0	0	2	0	1	0	1	0	1	1	1	1	0	0	1	0	0	16	1	1530.82	sp|P23588|IF4B_HUMAN	sp|P23588|IF4B_HUMAN	357	372	yes	yes	2;3	1.7349e-34	160.63	2	3	2	1	2	2	1
AASITSEVFNK	GELNLMKKAASITSEV	ITSEVFNKFFKERVME	K	A	A	N	K	F	2	0	1	0	0	0	1	0	0	1	0	1	0	1	0	2	1	0	0	1	0	0	11	0	1165.6	sp|Q9Y5B9|SP16H_HUMAN	sp|Q9Y5B9|SP16H_HUMAN	186	196	yes	yes	2	0.07213	35.996				1
AASNLRDNYR	EAHSEFLKAASNLRDN	SNLRDNYRFAHTNVES	K	A	A	Y	R	F	2	2	2	1	0	0	0	0	0	0	1	0	0	0	0	1	0	0	1	0	0	0	10	1	1178.58	sp|P30101|PDIA3_HUMAN	sp|P30101|PDIA3_HUMAN	174	183	yes	yes	2;3	1.3958e-65	168.3	2	1		2		3	3
AASTASHRPIK	________________	TASHRPIKGILKNKTS	M	A	A	I	K	G	3	1	0	0	0	0	0	0	1	1	0	1	0	0	1	2	1	0	0	0	0	0	11	1	1137.63	sp|Q6NXS1|IPP2M_HUMAN;sp|P41236|IPP2_HUMAN	sp|Q6NXS1|IPP2M_HUMAN	2	12	yes	no	2;3	0.0003281	79.659	3	1	1	2	2	1	2
AATAAADFTAK	TLNKDATKAATAAADF	AAADFTAKVWDAVSGD	K	A	A	A	K	V	6	0	0	1	0	0	0	0	0	0	0	1	0	1	0	0	2	0	0	0	0	0	11	0	1036.52	sp|Q9Y3F4|STRAP_HUMAN	sp|Q9Y3F4|STRAP_HUMAN	74	84	yes	yes	1	1.4988e-37	169.41						1
AATALKDVVK	RLTPEWKKAATALKDV	TALKDVVKVGAVDADK	K	A	A	V	K	V	3	0	0	1	0	0	0	0	0	0	1	2	0	0	0	0	1	0	0	2	0	0	10	1	1014.61	sp|Q15084|PDIA6_HUMAN	sp|Q15084|PDIA6_HUMAN	68	77	yes	yes	2	0.00019742	93.477			2			2
AATDLER	________________	MAATDLERFSNAEPEP	M	A	A	E	R	F	2	1	0	1	0	0	1	0	0	0	1	0	0	0	0	0	1	0	0	0	0	0	7	0	774.387	sp|Q92599|SEPT8_HUMAN	sp|Q92599|SEPT8_HUMAN	2	8	yes	yes	1;2	3.2641e-05	138.33			1		2	1	1
AATFFGCIGIDKFGEILK	WMIQQPHKAATFFGCI	DKFGEILKRKAAEAHV	K	A	A	L	K	R	2	0	0	1	1	0	1	3	0	3	1	2	0	3	0	0	1	0	0	0	0	0	18	1	1986.03	sp|P55263|ADK_HUMAN	sp|P55263|ADK_HUMAN	100	117	yes	yes	3	0.00060732	55.437		1	1			2
AATFFGEVVK	________________	TFFGEVVKAPCRAGTE	M	A	A	V	K	A	2	0	0	0	0	0	1	1	0	0	0	1	0	2	0	0	1	0	0	2	0	0	10	0	1067.57	sp|O95456|PSMG1_HUMAN	sp|O95456|PSMG1_HUMAN	2	11	yes	yes	2	0.00078418	72.2		2	2		2	2
AATFGLILDDVSLTHLTFGK	VSDDLTERAATFGLIL	LTHLTFGKEFTEAVEA	R	A	A	G	K	E	2	0	0	2	0	0	0	2	1	1	4	1	0	2	0	1	3	0	0	1	0	0	20	0	2118.14	sp|P35232|PHB_HUMAN	sp|P35232|PHB_HUMAN	158	177	yes	yes	2;3	0.00028543	61.862	2	2	2	3	1	2	3
AATFGLILDDVSLTHLTFGKEFTEAVEAK	VSDDLTERAATFGLIL	FTEAVEAKQVAQQEAE	R	A	A	A	K	Q	4	0	0	2	0	0	3	2	1	1	4	2	0	3	0	1	4	0	0	2	0	0	29	1	3122.62	sp|P35232|PHB_HUMAN	sp|P35232|PHB_HUMAN	158	186	yes	yes	3;4	3.4419e-11	71.297	4	4	3	2	3	3	4
AATITATSPGALWGLDR	ALMYNTPRAATITATS	GALWGLDRVTFRRIIV	R	A	A	D	R	V	4	1	0	1	0	0	0	2	0	1	2	0	0	0	1	1	3	1	0	0	0	0	17	0	1699.89	sp|P31323|KAP3_HUMAN	sp|P31323|KAP3_HUMAN	233	249	yes	yes	2	3.6015e-09	78.244	2	2	2	1	2	2	1
AATLMMLGR	NASYYGNRAATLMMLG	ATLMMLGRFREALGDA	R	A	A	G	R	F	2	1	0	0	0	0	0	1	0	0	2	0	2	0	0	0	1	0	0	0	0	0	9	0	962.504	sp|Q99615|DNJC7_HUMAN	sp|Q99615|DNJC7_HUMAN	69	77	yes	yes	2	0.061941	40.728
AATMSAVEAATCR	ALEQGGLRAATMSAVE	AVEAATCRAKELSRK_	R	A	A	C	R	A	5	1	0	0	1	0	1	0	0	0	0	0	1	0	0	1	2	0	0	1	0	0	13	0	1337.61	sp|Q53H96|P5CR3_HUMAN	sp|Q53H96|P5CR3_HUMAN	255	267	yes	yes	2	0.00033985	89.433	1	1	1	2	1	2	1
AATQFWR	VDFSFDYRAATQFWRS	RAATQFWRSKVLEVAK	R	A	A	W	R	S	2	1	0	0	0	1	0	0	0	0	0	0	0	1	0	0	1	1	0	0	0	0	7	0	878.44	sp|P13667|PDIA4_HUMAN	sp|P13667|PDIA4_HUMAN	429	435	yes	yes	2	0.025891	80.462	1
AATSPALFNR	SSEGLKDRAATSPALF	TSPALFNRCVLNWFGD	R	A	A	N	R	C	3	1	1	0	0	0	0	0	0	0	1	0	0	1	1	1	1	0	0	0	0	0	10	0	1046.55	sp|Q14204|DYHC1_HUMAN	sp|Q14204|DYHC1_HUMAN	3079	3088	yes	yes	2	2.1298e-05	72.325		1	2
AATTGHVIDIYACALDQTGLLEMK	HFEALANRAATTGHVI	QTGLLEMKCCPNLTGG	R	A	A	M	K	C	4	0	0	2	1	1	1	2	1	2	3	1	1	0	0	0	3	0	1	1	0	0	24	0	2590.28	sp|Q15436|SC23A_HUMAN	sp|Q15436|SC23A_HUMAN	338	361	yes	yes	3	1.1745e-07	77.576				1			1
AATTGSGVKVPR	________________	GSGVKVPRNFRLLEEL	M	A	A	P	R	N	2	1	0	0	0	0	0	2	0	0	0	1	0	0	1	1	2	0	0	2	0	0	12	1	1142.64	sp|Q13404|UB2V1_HUMAN	sp|Q13404|UB2V1_HUMAN	2	13	yes	yes	2	6.0597e-08	128.85				1			1
AAVAWEAGKPLSIEEIEVAPPK	ANEVIKCKAAVAWEAG	EIEVAPPKAHEVRIKI	K	A	A	P	K	A	5	0	0	0	0	0	4	1	0	2	1	2	0	0	3	1	0	1	0	2	0	0	22	1	2304.24	sp|P11766|ADHX_HUMAN	sp|P11766|ADHX_HUMAN	10	31	yes	yes	3	0.00022582	59.975	2	2	2	2	2	2	2
AAVAWEAGKPLSIEEIEVAPPKAHEVR	ANEVIKCKAAVAWEAG	PPKAHEVRIKIIATAV	K	A	A	V	R	I	6	1	0	0	0	0	5	1	1	2	1	2	0	0	3	1	0	1	0	3	0	0	27	2	2896.54	sp|P11766|ADHX_HUMAN	sp|P11766|ADHX_HUMAN	10	36	yes	yes	4	2.9025e-05	30.026
AAVDAGFVPNDMQVGQTGK	HAAVGASRAAVDAGFV	MQVGQTGKIVAPELYI	R	A	A	G	K	I	3	0	1	2	0	2	0	3	0	0	0	1	1	1	1	0	1	0	0	3	0	0	19	0	1903.91	sp|P13804|ETFA_HUMAN	sp|P13804|ETFA_HUMAN	250	268	yes	yes	2	5.474e-19	135.09	2	2	2	2	2	3	2
AAVEEGIVLGGGCALLR	TDALNATRAAVEEGIV	GGGCALLRCIPALDSL	R	A	A	L	R	C	3	1	0	0	1	0	2	4	0	1	3	0	0	0	0	0	0	0	0	2	0	0	17	0	1683.9	sp|P10809|CH60_HUMAN	sp|P10809|CH60_HUMAN	430	446	yes	yes	2;3	1.2571e-17	139.64	4	4	4	4	4	4	4
AAVELEEPEDAR	PNSVRLWKAAVELEEP	LEEPEDARIMLSRAVE	K	A	A	A	R	I	3	1	0	1	0	0	4	0	0	0	1	0	0	0	1	0	0	0	0	1	0	0	12	0	1327.63	sp|O94906|PRP6_HUMAN	sp|O94906|PRP6_HUMAN	409	420	yes	yes	2	0.00016099	92.247	1	2	2	1	2	1	1
AAVENLPTFLVELSR	AAQKFLERAAVENLPT	TFLVELSRVLANPGNS	R	A	A	S	R	V	2	1	1	0	0	0	2	0	0	0	3	0	0	1	1	1	1	0	0	2	0	0	15	0	1657.9	sp|Q14974|IMB1_HUMAN	sp|Q14974|IMB1_HUMAN	28	42	yes	yes	2;3	1.7605e-11	135.02	2	3	4	4	4	4	4
AAVESLGFILFR	DVNDDVRRAAVESLGF	SLGFILFRTPEQCPSV	R	A	A	F	R	T	2	1	0	0	0	0	1	1	0	1	2	0	0	2	0	1	0	0	0	1	0	0	12	0	1321.74	sp|Q99460|PSMD1_HUMAN	sp|Q99460|PSMD1_HUMAN	617	628	yes	yes	2	9.1861e-35	129.89	2		2	2		1	2
AAVEWFDGKDFQGSK	YEDPPTAKAAVEWFDG	GKDFQGSKLKVSLARK	K	A	A	S	K	L	2	0	0	2	0	1	1	2	0	0	0	2	0	2	0	1	0	1	0	1	0	0	15	1	1683.79	sp|Q01844|EWS_HUMAN	sp|Q01844|EWS_HUMAN	425	439	yes	yes	2;3	6.1575e-19	146.96	4	4	4	4	4	4	4
AAVHLEGKIEQAQR	VANSRPAKAAVHLEGK	GKIEQAQRWIDNPTVD	K	A	A	Q	R	W	3	1	0	0	0	2	2	1	1	1	1	1	0	0	0	0	0	0	0	1	0	0	14	1	1548.84	sp|P18206|VINC_HUMAN	sp|P18206|VINC_HUMAN	489	502	yes	yes	2;4	0.0024655	54.898			1				2
AAVKDVEEEKFPTQLSR	TIDLFRGKAAVKDVEE	KFPTQLSRHIKFGQKS	K	A	A	S	R	H	2	1	0	1	0	1	3	0	0	0	1	2	0	1	1	1	1	0	0	2	0	0	17	2	1946.01	sp|Q2TAY7|SMU1_HUMAN	sp|Q2TAY7|SMU1_HUMAN	191	207	yes	yes	3	0.0030006	41.292		1	1		2	2
AAVLGENGR	YSNERHARAAVLGENG	AVLGENGRVLAGQTLD	R	A	A	G	R	V	2	1	1	0	0	0	1	2	0	0	1	0	0	0	0	0	0	0	0	1	0	0	9	0	885.467	sp|Q9UKM9|RALY_HUMAN	sp|Q9UKM9|RALY_HUMAN	70	78	yes	yes	2	0.0084742	64.485		1	1
AAVLKYENNVMNIR	YLDVYNNKAAVLKYEN	ENNVMNIRQFNCSPHP	K	A	A	I	R	Q	2	1	3	0	0	0	1	0	0	1	1	1	1	0	0	0	0	0	1	2	0	0	14	1	1633.86	sp|Q08209|PP2BA_HUMAN;sp|P16298|PP2BB_HUMAN;sp|P48454|PP2BC_HUMAN	sp|Q08209|PP2BA_HUMAN	319	332	yes	no	2;3	7.2424e-05	117.03
AAVMVYDDANKK	EQSICQARAAVMVYDD	VYDDANKKWVPAGGST	R	A	A	K	K	W	3	0	1	2	0	0	0	0	0	0	0	2	1	0	0	0	0	0	1	2	0	0	12	1	1323.65	sp|Q8N8S7|ENAH_HUMAN	sp|Q8N8S7|ENAH_HUMAN	11	22	yes	yes	2	0.0046748	66.617				1	1		1
AAVPDAVGK	ISMIDPPRAAVPDAVG	AVPDAVGKCRSAGIKV	R	A	A	G	K	C	3	0	0	1	0	0	0	1	0	0	0	1	0	0	1	0	0	0	0	2	0	0	9	0	826.455	sp|P05023|AT1A1_HUMAN;sp|P13637|AT1A3_HUMAN;sp|P50993|AT1A2_HUMAN	sp|P05023|AT1A1_HUMAN	597	605	no	no	2	0.019272	52.591
AAVPSGASTGIYEALELR	HTAKGRFRAAVPSGAS	IYEALELRDGDKGRYL	R	A	A	L	R	D	4	1	0	0	0	0	2	2	0	1	2	0	0	0	1	2	1	0	1	1	0	0	18	0	1803.94	sp|P06733|ENOA_HUMAN;sp|P13929|ENOB_HUMAN;sp|P09104|ENOG_HUMAN	sp|P13929|ENOB_HUMAN	33	50	no	no	2;3	1.3379e-19	139.08	4	4	4	5	4	4	4
AAVPSGASTGIYEALELRDGDK	HTAKGRFRAAVPSGAS	LELRDGDKGRYLGKGV	R	A	A	D	K	G	4	1	0	2	0	0	2	3	0	1	2	1	0	0	1	2	1	0	1	1	0	0	22	1	2219.11	sp|P13929|ENOB_HUMAN;sp|P09104|ENOG_HUMAN	sp|P13929|ENOB_HUMAN	33	54	no	no	3	2.9348e-14	89.47	2	2	2	2	2	2	2
AAVPSGASTGIYEALELRDNDK	FTSKGLFRAAVPSGAS	LELRDNDKTRYMGKGV	R	A	A	D	K	T	4	1	1	2	0	0	2	2	0	1	2	1	0	0	1	2	1	0	1	1	0	0	22	1	2276.13	sp|P06733|ENOA_HUMAN	sp|P06733|ENOA_HUMAN	33	54	yes	yes	2;3	3.426e-32	130.05	2	2	2	3	2	3	2
AAVPSGASTGIYEALELRDNDKTR	FTSKGLFRAAVPSGAS	LRDNDKTRYMGKGVSK	R	A	A	T	R	Y	4	2	1	2	0	0	2	2	0	1	2	1	0	0	1	2	2	0	1	1	0	0	24	2	2533.28	sp|P06733|ENOA_HUMAN	sp|P06733|ENOA_HUMAN	33	56	yes	yes	2;3;4	1.4482e-105	180.64	4	4	4	4	4	4	4
AAVPSIK	ITNNQRIKAAVPSIKF	KAAVPSIKFCLDNGAK	K	A	A	I	K	F	2	0	0	0	0	0	0	0	0	1	0	1	0	0	1	1	0	0	0	1	0	0	7	0	684.417	sp|P00558|PGK1_HUMAN	sp|P00558|PGK1_HUMAN	42	48	yes	yes	2	0.093146	52.403						1
AAVPTVSDQAAAMQLSQCAK	SKMVSSAKAAVPTVSD	MQLSQCAKNLATSLAE	K	A	A	A	K	N	6	0	0	1	1	3	0	0	0	0	1	1	1	0	1	2	1	0	0	2	0	0	20	0	2045.99	sp|Q9Y4G6|TLN2_HUMAN	sp|Q9Y4G6|TLN2_HUMAN	1008	1027	yes	yes	2;3	6.4201e-37	112.55	2		2	1	1
AAVQVLDDIEK	GPGTRIPKAAVQVLDD	QVLDDIEKCLEKKQQS	K	A	A	E	K	C	2	0	0	2	0	1	1	0	0	1	1	1	0	0	0	0	0	0	0	2	0	0	11	0	1199.64	sp|P22033|MUTA_HUMAN	sp|P22033|MUTA_HUMAN	731	741	yes	yes	2	0.00075849	73.435	1	1	2	1	1		1
AAVTSLFAK	TMLSAEEKAAVTSLFA	AVTSLFAKVKVDEVGG	K	A	A	A	K	V	3	0	0	0	0	0	0	0	0	0	1	1	0	1	0	1	1	0	0	1	0	0	9	0	906.517	CON__Q3SX09	CON__Q3SX09	64	72	yes	yes	1;2	0.0029412	122.18	3	4	4	4	3	4	4
AAVVTSPPPTTAPHKER	________________	TTAPHKERYFDRVDEN	R	A	A	E	R	Y	3	1	0	0	0	0	1	0	1	0	0	1	0	0	4	1	3	0	0	2	0	0	17	1	1757.94	sp|P35611|ADDA_HUMAN	sp|P35611|ADDA_HUMAN	7	23	yes	yes	3	0.01157	32.191
AAWEVDSGRR	LARMSYQRAAWEVDSG	WEVDSGRRNTYYASIA	R	A	A	R	R	N	2	2	0	1	0	0	1	1	0	0	0	0	0	0	0	1	0	1	0	1	0	0	10	1	1145.56	sp|P11310|ACADM_HUMAN	sp|P11310|ACADM_HUMAN	340	349	yes	yes	3	0.00092669	68.626		1
AAWGEETDYTPVWCMR	LKNDTFLRAAWGEETD	YTPVWCMRQAGRYLPE	R	A	A	M	R	Q	2	1	0	1	1	0	2	1	0	0	0	0	1	0	1	0	2	2	1	1	0	0	16	0	1970.83	sp|P06132|DCUP_HUMAN	sp|P06132|DCUP_HUMAN	22	37	yes	yes	2	3.8776e-06	114.64	1	1
AAYEAELGDAR	SREVSGIKAAYEAELG	EAELGDARKTLDSVAK	K	A	A	A	R	K	4	1	0	1	0	0	2	1	0	0	1	0	0	0	0	0	0	0	1	0	0	0	11	0	1164.54	sp|P02545|LMNA_HUMAN	sp|P02545|LMNA_HUMAN	79	89	yes	yes	2	1.1524e-10	129.88	2	2	2	2	2	2	2
AAYEAELGDARK	SREVSGIKAAYEAELG	AELGDARKTLDSVAKE	K	A	A	R	K	T	4	1	0	1	0	0	2	1	0	0	1	1	0	0	0	0	0	0	1	0	0	0	12	1	1292.64	sp|P02545|LMNA_HUMAN	sp|P02545|LMNA_HUMAN	79	90	yes	yes	2;3	8.1095e-10	134.38	4	4	4	4	3	4	4
AAYIYIR	GGRAMGARAAYIYIRG	RAAYIYIRGEFYNEAS	R	A	A	I	R	G	2	1	0	0	0	0	0	0	0	2	0	0	0	0	0	0	0	0	2	0	0	0	7	0	868.481	sp|P49821|NDUV1_HUMAN	sp|P49821|NDUV1_HUMAN	153	159	yes	yes	2	0.045553	96.048		1			1	1
AAYLQETGKPLDETLKK	NAQRQQIKAAYLQETG	PLDETLKKALTGHLEE	K	A	A	K	K	A	2	0	0	1	0	1	2	1	0	0	3	3	0	0	1	0	2	0	1	0	0	0	17	2	1904.03	sp|P04083|ANXA1_HUMAN	sp|P04083|ANXA1_HUMAN	82	98	yes	yes	2;3;4	1.4769e-26	123.59	5	5	6	5	4	4	6
AAYSNFWCGMTSQGYYKR	VAPMLDSRAAYSNFWC	TSQGYYKRTPAYIPIR	R	A	A	K	R	T	2	1	1	0	1	1	0	2	0	0	0	1	1	1	0	2	1	1	3	0	0	0	18	1	2188.95	sp|Q8NBJ5|GT251_HUMAN	sp|Q8NBJ5|GT251_HUMAN	196	213	yes	yes	3	0.0019549	44.662	1	1	1	1	1	2
AAYVLFYQR	SEDQIVSKAAYVLFYQ	AYVLFYQRQDTFSGTG	K	A	A	Q	R	Q	2	1	0	0	0	1	0	0	0	0	1	0	0	1	0	0	0	0	2	1	0	0	9	0	1129.59	sp|Q9Y4E8|UBP15_HUMAN;sp|Q13107|UBP4_HUMAN;sp|P51784|UBP11_HUMAN	sp|Q9Y4E8|UBP15_HUMAN	924	932	yes	no	2	0.085534	44.377
ACACAHGMLAEDGASCR	LYRGRGQRACACAHGM	AEDGASCREYAGYLLY	R	A	C	C	R	E	5	1	0	1	3	0	1	2	1	0	1	0	1	0	0	1	0	0	0	0	0	0	17	0	1835.72	sp|Q07954|LRP1_HUMAN	sp|Q07954|LRP1_HUMAN	2179	2195	yes	yes	2;3	1.8596e-28	139.34	1	1	3		2		1
ACADATLSQITNNIDPVGR	NQIRDARKACADATLS	NNIDPVGRIQMRTRRT	K	A	C	G	R	I	3	1	2	2	1	1	0	1	0	2	1	0	0	0	1	1	2	0	0	1	0	0	19	0	2014.97	sp|P62873|GBB1_HUMAN	sp|P62873|GBB1_HUMAN	24	42	yes	yes	3	0.054046	23.293
ACAELHQNVNVK	QTLNPFLRACAELHQN	LHQNVNVKNIIIALID	R	A	C	V	K	N	2	0	2	0	1	1	1	0	1	0	1	1	0	0	0	0	0	0	0	2	0	0	12	0	1381.68	sp|Q96QK1|VPS35_HUMAN	sp|Q96QK1|VPS35_HUMAN	285	296	yes	yes	2	0.00012718	93.614	2	1	2		1	1
ACARPLISVYSEK	________________	LISVYSEKGESSGKNV	M	A	C	E	K	G	2	1	0	0	1	0	1	0	0	1	1	1	0	0	1	2	0	0	1	1	0	0	13	1	1492.77	sp|P36578|RL4_HUMAN	sp|P36578|RL4_HUMAN	2	14	yes	yes	2	6.9944e-25	156.81	2	2	1	2	2	2	2
ACARPLISVYSEKGESSGK	________________	EKGESSGKNVTLPAVF	M	A	C	G	K	N	2	1	0	0	1	0	2	2	0	1	1	2	0	0	1	4	0	0	1	1	0	0	19	2	2038.02	sp|P36578|RL4_HUMAN	sp|P36578|RL4_HUMAN	2	20	yes	yes	2;3	1.0662e-53	170.14	3	4	4	2	4	4	4
ACCISTGGHSQCSESLPVR	PGTLYKLRACCISTGG	CSESLPVRTLSIAPGQ	R	A	C	V	R	T	1	1	0	0	3	1	1	2	1	1	1	0	0	0	1	4	1	0	0	1	0	0	19	0	2104.91	sp|Q53EP0|FND3B_HUMAN	sp|Q53EP0|FND3B_HUMAN	647	665	yes	yes	3	8.1448e-05	61.87		1	2			1
ACDELVEEMEHYGK	WFPIFSEKACDELVEE	EEMEHYGKWSGGKHHD	K	A	C	G	K	W	1	0	0	1	1	0	4	1	1	0	1	1	1	0	0	0	0	0	1	1	0	0	14	0	1708.71	sp|O00469|PLOD2_HUMAN	sp|O00469|PLOD2_HUMAN	575	588	yes	yes	2;3	0.0017009	59.709	2	4	2	1	2	2	2
ACEFAGFQCQIQFGPHNEQK	SHPVSFDKACEFAGFQ	FGPHNEQKHKAGFLDL	K	A	C	Q	K	H	2	0	1	0	2	4	2	2	1	1	0	1	0	3	1	0	0	0	0	0	0	0	20	0	2395.05	sp|Q9Y490|TLN1_HUMAN	sp|Q9Y490|TLN1_HUMAN	235	254	yes	yes	3	3.2465e-14	103.88	2	2	2	2	2	2	2
ACEFGGFQAQIQFGPHVEHK	SHPVSFEKACEFGGFQ	FGPHVEHKHKPGFLDL	K	A	C	H	K	H	2	0	0	0	1	3	2	3	2	1	0	1	0	3	1	0	0	0	0	1	0	0	20	0	2286.06	sp|Q9Y4G6|TLN2_HUMAN	sp|Q9Y4G6|TLN2_HUMAN	237	256	yes	yes	3	0.015822	26.438	1
ACEPIIQNFCHDVADNQIDSGDLMECLIQNK	QIEALLMRACEPIIQN	MECLIQNKHQKDMNEK	R	A	C	N	K	H	2	0	3	4	3	3	2	1	1	4	2	1	1	1	1	1	0	0	0	1	0	0	31	0	3646.62	sp|Q92896|GSLG1_HUMAN	sp|Q92896|GSLG1_HUMAN	695	725	yes	yes	3	2.3695e-06	34.166				1
ACFHCETCK	CLDKFWHKACFHCETC	CFHCETCKMTLNMKNY	K	A	C	C	K	M	1	0	0	0	3	0	1	0	1	0	0	1	0	1	0	0	1	0	0	0	0	0	9	0	1211.45	sp|Q14847|LASP1_HUMAN	sp|Q14847|LASP1_HUMAN	28	36	yes	yes	2;3	1.8641e-37	168.25				2			3
ACGDSTLTQITAGLDPVGR	NQIRDARKACGDSTLT	AGLDPVGRIQMRTRRT	K	A	C	G	R	I	2	1	0	2	1	1	0	3	0	1	2	0	0	0	1	1	3	0	0	1	0	0	19	0	1930.94	sp|P62879|GBB2_HUMAN	sp|P62879|GBB2_HUMAN	24	42	yes	yes	2	1.6552e-12	120.11	2	1	2	1	1	1	1
ACGNFGIPCELR	GHCEKIKKACGNFGIP	FGIPCELRVTSAHKGP	K	A	C	L	R	V	1	1	1	0	2	0	1	2	0	1	1	0	0	1	1	0	0	0	0	0	0	0	12	0	1392.63	sp|P22234|PUR6_HUMAN	sp|P22234|PUR6_HUMAN	287	298	yes	yes	2	2.0378e-05	101.57	2	2	2	2	2	2	2
ACGNMFGLMHGTCPETSGGLLICLPR	AKMAAVSKACGNMFGL	GLLICLPREQAARFCA	K	A	C	P	R	E	1	1	1	0	3	0	1	5	1	1	4	0	2	1	2	1	2	0	0	0	0	0	26	0	2848.3	sp|P49903|SPS1_HUMAN	sp|P49903|SPS1_HUMAN	305	330	yes	yes	3	8.4605e-10	77.689			1	1		2	1
ACGVSRPVIACSVTIK	RSKQALGRACGVSRPV	IACSVTIKEGSQLKQQ	R	A	C	I	K	E	2	1	0	0	2	0	0	1	0	2	0	1	0	0	1	2	1	0	0	3	0	0	16	1	1716.9	sp|P55769|NH2L1_HUMAN	sp|P55769|NH2L1_HUMAN	92	107	yes	yes	2;3	3.5859e-27	153.23	4	4	4	4	4	4	4
ACKVDSPTVTTTLK	GEYGGWYKACKVDSPT	PTVTTTLKNLGALYRR	K	A	C	L	K	N	1	0	0	1	1	0	0	0	0	0	1	2	0	0	1	1	4	0	0	2	0	0	14	1	1519.79	sp|Q07866|KLC1_HUMAN	sp|Q07866|KLC1_HUMAN	455	468	yes	yes	2	0.0077322	55.335	1			2		1
ACLISLGYDVENDR	ALGPEEFKACLISLGY	GYDVENDRQGEAEFNR	K	A	C	D	R	Q	1	1	1	2	1	0	1	1	0	1	2	0	0	0	0	1	0	0	1	1	0	0	14	0	1623.76	sp|O43707|ACTN4_HUMAN	sp|O43707|ACTN4_HUMAN	792	805	yes	yes	2	5.9952e-05	101.3	2	2	2	2	2	1	2
ACNCLLLK	IAQAVEKKACNCLLLK	ACNCLLLKVNQIGSVT	K	A	C	L	K	V	1	0	1	0	2	0	0	0	0	0	3	1	0	0	0	0	0	0	0	0	0	0	8	0	990.499	sp|P13929|ENOB_HUMAN;sp|P09104|ENOG_HUMAN	sp|P13929|ENOB_HUMAN	336	343	no	no	2	0.020056	56.547	2	1		2	1		1
ACNQLGQFLQHR	SEPNLLVRACNQLGQF	LGQFLQHRETNLRYLA	R	A	C	H	R	E	1	1	1	0	1	3	0	1	1	0	2	0	0	1	0	0	0	0	0	0	0	0	12	0	1470.71	sp|O95782|AP2A1_HUMAN;sp|O94973|AP2A2_HUMAN	sp|O94973|AP2A2_HUMAN	329	340	no	no	2	1.2901e-05	108.1				1	1		1
ACQLSVVVDDKK	PLHVFAPRACQLSVVV	SVVVDDKKFVSNITRL	R	A	C	K	K	F	1	0	0	2	1	1	0	0	0	0	1	2	0	0	0	1	0	0	0	3	0	0	12	1	1360.7	sp|P26358|DNMT1_HUMAN	sp|P26358|DNMT1_HUMAN	1338	1349	yes	yes	2;3	0.0040727	49.732	1	2		2	1
ACQSIYPLHDVFVR	SIGKDIEKACQSIYPL	PLHDVFVRKVKMLKKP	K	A	C	V	R	K	1	1	0	1	1	1	0	0	1	1	1	0	0	1	1	1	0	0	1	2	0	0	14	0	1703.85	sp|P61247|RS3A_HUMAN	sp|P61247|RS3A_HUMAN	200	213	yes	yes	2;3	1.3048e-18	148.52	4	4	4	4	4	4	4
ACQSIYPLHDVFVRK	SIGKDIEKACQSIYPL	LHDVFVRKVKMLKKPK	K	A	C	R	K	V	1	1	0	1	1	1	0	0	1	1	1	1	0	1	1	1	0	0	1	2	0	0	15	1	1831.94	sp|P61247|RS3A_HUMAN	sp|P61247|RS3A_HUMAN	200	214	yes	yes	2;3;4	2.0205e-07	99.069	2	3	3	2		3
ACTILLR	ITDCKDPKACTILLRG	KACTILLRGASKEILS	K	A	C	L	R	G	1	1	0	0	1	0	0	0	0	1	2	0	0	0	0	0	1	0	0	0	0	0	7	0	845.479	sp|P49368|TCPG_HUMAN	sp|P49368|TCPG_HUMAN	371	377	yes	yes	1;2	0.024875	127.95	2	2	2	2	2	1	2
ACVVHGSDLK	QVNPRDAKACVVHGSD	VVHGSDLKDMTSEQLD	K	A	C	L	K	D	1	0	0	1	1	0	0	1	1	0	1	1	0	0	0	1	0	0	0	2	0	0	10	0	1084.53	sp|P05023|AT1A1_HUMAN;sp|P50993|AT1A2_HUMAN	sp|P05023|AT1A1_HUMAN	662	671	no	no	2	0.078427	27.989	1
ACYALENFVENLGPK	GHTHHLAKACYALENF	FVENLGPKVQPYLPEL	K	A	C	P	K	V	2	0	2	0	1	0	2	1	0	0	2	1	0	1	1	0	0	0	1	1	0	0	15	0	1723.82	sp|Q8TEX9|IPO4_HUMAN	sp|Q8TEX9|IPO4_HUMAN	458	472	yes	yes	2	0.0001465	97.203			1	1			2
ACYGVLR	LGGLAVRRACYGVLRF	RACYGVLRFIMESGAK	R	A	C	L	R	F	1	1	0	0	1	0	0	1	0	0	1	0	0	0	0	0	0	0	1	1	0	0	7	0	837.417	sp|P23396|RS3_HUMAN	sp|P23396|RS3_HUMAN	118	124	yes	yes	1;2	0.038938	94.396	1	1		1		1	2
ACYLSINPQKDEALETEKVQYTLPDGSTLDVGPAR	VVRTIKERACYLSINP	TLDVGPARFRAPELLF	R	A	C	A	R	F	3	1	1	3	1	2	3	2	0	1	4	2	0	0	3	2	3	0	2	2	0	0	35	2	3877.9	sp|P42025|ACTY_HUMAN	sp|P42025|ACTY_HUMAN	221	255	yes	yes	4	9.8043e-28	76.823		1	2			2
ACYLSINPQKDETLETEKAQYYLPDGSTIEIGPSR	IVKAIKERACYLSINP	TIEIGPSRFRAPELLF	R	A	C	S	R	F	2	1	1	2	1	2	4	2	0	3	3	2	0	0	3	3	3	0	3	0	0	0	35	2	3985.93	sp|P61163|ACTZ_HUMAN	sp|P61163|ACTZ_HUMAN	221	255	yes	yes	4	4.8469e-26	75.384	1		1			1	2
ADAEGESDLENSR	SDLVNAIKADAEGESD	ESDLENSRKLLSAAKI	K	A	D	S	R	K	2	1	1	2	0	0	3	1	0	0	1	0	0	0	0	2	0	0	0	0	0	0	13	0	1391.58	sp|Q9Y490|TLN1_HUMAN	sp|Q9Y490|TLN1_HUMAN	842	854	yes	yes	2	0.0068551	51.643						1
ADAGKEGNNPAENGDAK	VPKGKKGKADAGKEGN	PAENGDAKTDQAQKAE	K	A	D	A	K	T	4	0	3	2	0	0	2	3	0	0	0	2	0	0	1	0	0	0	0	0	0	0	17	1	1656.73	sp|P05204|HMGN2_HUMAN	sp|P05204|HMGN2_HUMAN	60	76	yes	yes	2;3	6.3892e-160	225.01	4	4	4	2	4	4	4
ADAGKEGNNPAENGDAKTDQAQK	VPKGKKGKADAGKEGN	AKTDQAQKAEGAGDAK	K	A	D	Q	K	A	5	0	3	3	0	2	2	3	0	0	0	3	0	0	1	0	1	0	0	0	0	0	23	2	2328.06	sp|P05204|HMGN2_HUMAN	sp|P05204|HMGN2_HUMAN	60	82	yes	yes	3;4	8.4905e-56	157.63	3	1	4	4	3	3	4
ADALQAGASQFETSAAK	KLSELDDRADALQAGA	QFETSAAKLKRKYWWK	R	A	D	A	K	L	6	0	0	1	0	2	1	1	0	0	1	1	0	1	0	2	1	0	0	0	0	0	17	0	1664.8	sp|Q15836|VAMP3_HUMAN;sp|P63027|VAMP2_HUMAN	sp|Q15836|VAMP3_HUMAN	50	66	yes	no	2	0.0049645	46.133		1
ADAPDAGAQSDSELPSYHQNDVSLDR	AALQATARADAPDAGA	QNDVSLDRGYTSDSEV	R	A	D	D	R	G	4	1	1	5	0	2	1	1	1	0	2	0	0	0	2	4	0	0	1	1	0	0	26	0	2757.21	sp|Q92538|GBF1_HUMAN	sp|Q92538|GBF1_HUMAN	1289	1314	yes	yes	3	0.0019145	22.988				1	1
ADATNVNNWHWTER	PRWIVEERADATNVNN	NNWHWTERDASNWSTD	R	A	D	E	R	D	2	1	3	1	0	0	1	0	1	0	0	0	0	0	0	0	2	2	0	1	0	0	14	0	1712.77	sp|O95433|AHSA1_HUMAN	sp|O95433|AHSA1_HUMAN	17	30	yes	yes	2;3	1.3109e-51	161.21	4	3	3	3	3	2	3
ADDADEFGYSR	LWRYGDFRADDADEFG	ADEFGYSR________	R	A	D	S	R	-	2	1	0	3	0	0	1	1	0	0	0	0	0	1	0	1	0	0	1	0	0	0	11	0	1244.49	sp|Q7KZF4|SND1_HUMAN	sp|Q7KZF4|SND1_HUMAN	900	910	yes	yes	2	1.1735e-14	140.78	2	2	2	2	2	1	2
ADDANVVRDR	HDGGRYYRADDANVVR	DANVVRDRDLEVDTTL	R	A	D	D	R	D	2	2	1	3	0	0	0	0	0	0	0	0	0	0	0	0	0	0	0	2	0	0	10	1	1129.55	sp|P02452|CO1A1_HUMAN	sp|P02452|CO1A1_HUMAN	1218	1227	yes	yes	2;3	1.6296e-14	116.84	1						2
ADDGRPFPQVIK	FHETLYQKADDGRPFP	RPFPQVIKSKGGVVGI	K	A	D	I	K	S	1	1	0	2	0	1	0	1	0	1	0	1	0	1	2	0	0	0	0	1	0	0	12	1	1341.7	sp|P04075|ALDOA_HUMAN	sp|P04075|ALDOA_HUMAN	88	99	yes	yes	2;3	3.3752e-05	111.79	3	4	4	4	4	4	4
ADDLDFETGDAGASATFPMQCSALR	________________	PMQCSALRKNGFVVLK	M	A	D	L	R	K	5	1	0	4	1	1	1	2	0	0	2	0	1	2	1	2	2	0	0	0	0	0	25	0	2645.14	sp|P63241|IF5A1_HUMAN;sp|Q6IS14|IF5AL_HUMAN	sp|P63241|IF5A1_HUMAN	2	26	yes	no	2;3	5.3644e-38	136.57	1	3	2		2	2
ADDLDFETGDAGASATFPMQCSALRK	________________	MQCSALRKNGFVVLKG	M	A	D	R	K	N	5	1	0	4	1	1	1	2	0	0	2	1	1	2	1	2	2	0	0	0	0	0	26	1	2773.23	sp|P63241|IF5A1_HUMAN;sp|Q6IS14|IF5AL_HUMAN	sp|P63241|IF5A1_HUMAN	2	27	yes	no	2;3	2.1057e-268	249.59	4	4	4	4	3	2	4
ADDPSAADRNVEIWK	________________	DRNVEIWKIKKLIKSL	M	A	D	W	K	I	3	1	1	3	0	0	1	0	0	1	0	1	0	0	1	1	0	1	0	1	0	0	15	1	1685.8	sp|P62495|ERF1_HUMAN	sp|P62495|ERF1_HUMAN	2	16	yes	yes	2	0.00014624	107.82	1	2	1	1	2	2	1
ADDPSSYMEVVQAANTSGNWEELVK	EAIDSYIKADDPSSYM	GNWEELVKYLQMARKK	K	A	D	V	K	Y	3	0	2	2	0	1	3	1	0	0	1	1	1	0	1	3	1	1	1	3	0	0	25	0	2739.23	sp|Q00610|CLH1_HUMAN	sp|Q00610|CLH1_HUMAN	1131	1155	yes	yes	2	0.00022633	39.215		1
ADDYEQVK	EGLAQLARADDYEQVK	ADDYEQVKNVADYYPE	R	A	D	V	K	N	1	0	0	2	0	1	1	0	0	0	0	1	0	0	0	0	0	0	1	1	0	0	8	0	966.429	sp|P61421|VA0D1_HUMAN	sp|P61421|VA0D1_HUMAN	258	265	yes	yes	2	0.024296	54.436		1	1	1			1
ADDYEQVKNVADYYPEYK	EGLAQLARADDYEQVK	ADYYPEYKLLFEGAGS	R	A	D	Y	K	L	2	0	1	3	0	1	2	0	0	0	0	2	0	0	1	0	0	0	4	2	0	0	18	1	2208.99	sp|P61421|VA0D1_HUMAN	sp|P61421|VA0D1_HUMAN	258	275	yes	yes	3	0.0045239	35.777
ADEDPIMGFHQMFLLK	SMVVGQLKADEDPIMG	FHQMFLLKNINDAWVC	K	A	D	L	K	N	1	0	0	2	0	1	1	1	1	1	2	1	2	2	1	0	0	0	0	0	0	0	16	0	1890.9	sp|P61970|NTF2_HUMAN	sp|P61970|NTF2_HUMAN	91	106	yes	yes	3	0.00010145	68.168	2	2	2	2	2	2	2
ADEGISFR	AQDYGVLKADEGISFR	ADEGISFRGLFIIDDK	K	A	D	F	R	G	1	1	0	1	0	0	1	1	0	1	0	0	0	1	0	1	0	0	0	0	0	0	8	0	893.424	sp|Q06830|PRDX1_HUMAN	sp|Q06830|PRDX1_HUMAN	121	128	yes	yes	1;2	6.1324e-10	153.71	4	4	3	3	4	4	4
ADEKPKEGVK	________________	EKPKEGVKTENNDHIN	M	A	D	V	K	T	1	0	0	1	0	0	2	1	0	0	0	3	0	0	1	0	0	0	0	1	0	0	10	2	1099.59	sp|P61956|SUMO2_HUMAN	sp|P61956|SUMO2_HUMAN	2	11	yes	yes	2;3	1.0524e-22	131.83	3	4	2	4	2	3	4
ADETKDEQFEQCVQNFNK	KVLQKLGKADETKDEQ	QCVQNFNKQLTEGTRL	K	A	D	N	K	Q	1	0	2	2	1	3	3	0	0	0	0	2	0	2	0	0	1	0	0	1	0	0	18	1	2228.96	sp|O00499|BIN1_HUMAN	sp|O00499|BIN1_HUMAN	36	53	yes	yes	2	1.0372e-71	141.86		1			2
ADFAQACQDAGVR	GYGFLSERADFAQACQ	ACQDAGVRFIGPSPEV	R	A	D	V	R	F	4	1	0	2	1	2	0	1	0	0	0	0	0	1	0	0	0	0	0	1	0	0	13	0	1407.62	sp|P11498|PYC_HUMAN	sp|P11498|PYC_HUMAN	125	137	yes	yes	2	0.0019155	63.766	1	1	2	1	1	1
ADFCIIHYAGK	KPKQLKDKADFCIIHY	CIIHYAGKVDYKADEW	K	A	D	G	K	V	2	0	0	1	1	0	0	1	1	2	0	1	0	1	0	0	0	0	1	0	0	0	11	0	1293.62	sp|P35579|MYH9_HUMAN;sp|P35580|MYH10_HUMAN	sp|P35579|MYH9_HUMAN	566	576	no	no	2;3	1.5379e-07	114.86	4	4	4	4	4	4	4
ADFCIIHYAGKVDYK	KPKQLKDKADFCIIHY	YAGKVDYKADEWLMKN	K	A	D	Y	K	A	2	0	0	2	1	0	0	1	1	2	0	2	0	1	0	0	0	0	2	1	0	0	15	1	1798.87	sp|P35579|MYH9_HUMAN;sp|P35580|MYH10_HUMAN	sp|P35579|MYH9_HUMAN	566	580	no	no	3	0.0012598	54.281	2	1		1	2	2	2
ADFDNTVAIHPTSSEELVTLR	AVKMGATKADFDNTVA	SEELVTLR________	K	A	D	L	R	-	2	1	1	2	0	0	2	0	1	1	2	0	0	1	1	2	3	0	0	2	0	0	21	0	2314.14	sp|P00390|GSHR_HUMAN	sp|P00390|GSHR_HUMAN	502	522	yes	yes	2;3	9.1475e-05	66.467	2	1	2		2
ADFDTYDDR	________________	DFDTYDDRAYSSFGGG	M	A	D	D	R	A	1	1	0	4	0	0	0	0	0	0	0	0	0	1	0	0	1	0	1	0	0	0	9	0	1116.44	sp|Q15056|IF4H_HUMAN	sp|Q15056|IF4H_HUMAN	2	10	yes	yes	2	0.0020389	68.847		2	2	2	1	2	1
ADFDTYDDRAYSSFGGGR	________________	YSSFGGGRGSRGSAGG	M	A	D	G	R	G	2	2	0	4	0	0	0	3	0	0	0	0	0	2	0	2	1	0	2	0	0	0	18	1	1998.83	sp|Q15056|IF4H_HUMAN	sp|Q15056|IF4H_HUMAN	2	19	yes	yes	2	2.2224e-20	142.94
ADFVLAANSYDLAIK	CGNAHYQRADFVLAAN	NSYDLAIKAITSSAKV	R	A	D	I	K	A	4	0	1	2	0	0	0	0	0	1	2	1	0	1	0	1	0	0	1	1	0	0	15	0	1609.84	sp|Q14318|FKBP8_HUMAN	sp|Q14318|FKBP8_HUMAN	235	249	yes	yes	2	0.0092638	42.257			1
ADGELNVDSLITR	________________	NVDSLITRLLEVRGCR	M	A	D	T	R	L	1	1	1	2	0	0	1	1	0	1	2	0	0	0	0	1	1	0	0	1	0	0	13	0	1401.71	sp|P62140|PP1B_HUMAN	sp|P62140|PP1B_HUMAN	2	14	yes	yes	2	1.7717e-08	79.875
ADGSGSVVLR	EKMGTCSKADGSGSVV	GSGSVVLRNSTTLVMH	K	A	D	L	R	N	1	1	0	1	0	0	0	2	0	0	1	0	0	0	0	2	0	0	0	2	0	0	10	0	959.504	sp|Q07954|LRP1_HUMAN	sp|Q07954|LRP1_HUMAN	1815	1824	yes	yes	2	0.0087086	56.548	1	1	1	2	1	1	1
ADGYEPPVQESV	ETGAKVERADGYEPPV	EPPVQESV________	R	A	D	S	V	-	1	0	0	1	0	1	2	1	0	0	0	0	0	0	2	1	0	0	1	2	0	0	12	0	1289.58	sp|P61247|RS3A_HUMAN	sp|P61247|RS3A_HUMAN	253	264	yes	yes	2	0.0013718	68.548	2		1	2	2		2
ADGYVLEGK	SRPGQCGRADGYVLEG	DGYVLEGKELEFYLRK	R	A	D	G	K	E	1	0	0	1	0	0	1	2	0	0	1	1	0	0	0	0	0	0	1	1	0	0	9	0	950.471	sp|P62241|RS8_HUMAN	sp|P62241|RS8_HUMAN	185	193	yes	yes	1;2	0.0075451	95.311	3	3	2	3	3	4	2
ADGYVLEGKELEFYLR	SRPGQCGRADGYVLEG	KELEFYLRKIKARKGK	R	A	D	L	R	K	1	1	0	1	0	0	3	2	0	0	3	1	0	1	0	0	0	0	2	1	0	0	16	1	1900.96	sp|P62241|RS8_HUMAN	sp|P62241|RS8_HUMAN	185	200	yes	yes	2;3	5.8562e-06	103.77	2	2	2		1	2	2
ADGYVLEGKELEFYLRK	SRPGQCGRADGYVLEG	ELEFYLRKIKARKGK_	R	A	D	R	K	I	1	1	0	1	0	0	3	2	0	0	3	2	0	1	0	0	0	0	2	1	0	0	17	2	2029.05	sp|P62241|RS8_HUMAN	sp|P62241|RS8_HUMAN	185	201	yes	yes	3;4	3.8811e-05	68.576
ADHDFVVQEDFMK	EAGMFAIRADHDFVVQ	VVQEDFMKAVRKVADS	R	A	D	M	K	A	1	0	0	3	0	1	1	0	1	0	0	1	1	2	0	0	0	0	0	2	0	0	13	0	1579.7	sp|P62333|PRS10_HUMAN	sp|P62333|PRS10_HUMAN	357	369	yes	yes	2;3	1.134e-09	132.97	1	2	1	3	1		2
ADHGEPIGR	AGGSFTVRADHGEPIG	DHGEPIGRGTKVILHL	R	A	D	G	R	G	1	1	0	1	0	0	1	2	1	1	0	0	0	0	1	0	0	0	0	0	0	0	9	0	950.457	sp|P08238|HS90B_HUMAN	sp|P08238|HS90B_HUMAN	169	177	yes	yes	2;3	9.6567e-05	109.11						1
ADHQPLTEASYVNLPTIALCNTDSPLR	LLVVTDPRADHQPLTE	CNTDSPLRYVDIAIPC	R	A	D	L	R	Y	3	1	2	2	1	1	1	0	1	1	4	0	0	0	3	2	3	0	1	1	0	0	27	0	2995.47	sp|P08865|RSSA_HUMAN	sp|P08865|RSSA_HUMAN	129	155	yes	yes	2;3;4	0	270.18	4	3	4	5	4	4	3
ADHVQSLAQLENLCK	________________	AQLENLCKQLYETTDT	M	A	D	C	K	Q	2	0	1	1	1	2	1	0	1	0	3	1	0	0	0	1	0	0	0	1	0	0	15	0	1724.85	sp|Q9UIA9|XPO7_HUMAN	sp|Q9UIA9|XPO7_HUMAN	2	16	yes	yes	2	2.7383e-05	70.831					1
ADIALIK	KIKDVDEKADIALIKI	KADIALIKIDHQGKLP	K	A	D	I	K	I	2	0	0	1	0	0	0	0	0	2	1	1	0	0	0	0	0	0	0	0	0	0	7	0	742.459	sp|Q92743|HTRA1_HUMAN	sp|Q92743|HTRA1_HUMAN	249	255	yes	yes	2	0.03901	64.757	1	2	2		2	2	1
ADIDVSGPKVDIDTPDIDIHGPEGK	EVDVNLPKADIDVSGP	DIHGPEGKLKGPKFKM	K	A	D	G	K	L	1	0	0	6	0	0	1	3	1	4	0	2	0	0	3	1	1	0	0	2	0	0	25	1	2602.28	sp|Q09666|AHNK_HUMAN	sp|Q09666|AHNK_HUMAN	4087	4111	yes	yes	3	0.014451	23.585
ADIDVSGPKVDVDIPDVNIEGPDAK	DVDVSLPKADIDVSGP	NIEGPDAKLKGPKFKM	K	A	D	A	K	L	2	0	1	6	0	0	1	2	0	3	0	2	0	0	3	1	0	0	0	4	0	0	25	1	2577.28	sp|Q09666|AHNK_HUMAN	sp|Q09666|AHNK_HUMAN	4807	4831	yes	yes	3	1.5887e-05	51.46			1
ADIEMPFDPSKVVASGPGLEHGK	HIPGSPFKADIEMPFD	GPGLEHGKVGEAGLLS	K	A	D	G	K	V	2	0	0	2	0	0	2	3	1	1	1	2	1	1	3	2	0	0	0	2	0	0	23	1	2380.17	sp|O75369|FLNB_HUMAN	sp|O75369|FLNB_HUMAN	1125	1147	yes	yes	3;4	0.0017504	34.839
ADIEVACYGYEGIDAVK	TPQAVKIRADIEVACY	YEGIDAVKEALRAGLN	R	A	D	V	K	E	3	0	0	2	1	0	2	2	0	2	0	1	0	0	0	0	0	0	2	2	0	0	17	0	1871.86	sp|P05198|IF2A_HUMAN	sp|P05198|IF2A_HUMAN	193	209	yes	yes	2	0.00017986	69.188		1	2	1	2	2
ADIEVACYGYEGIDAVKEALR	TPQAVKIRADIEVACY	DAVKEALRAGLNCSTE	R	A	D	L	R	A	4	1	0	2	1	0	3	2	0	2	1	1	0	0	0	0	0	0	2	2	0	0	21	1	2341.13	sp|P05198|IF2A_HUMAN	sp|P05198|IF2A_HUMAN	193	213	yes	yes	3	9.0144e-06	75.773			1			2	2
ADIFMFDEPSSYLDVK	CAVVCIQKADIFMFDE	PSSYLDVKQRLKAAIT	K	A	D	V	K	Q	1	0	0	3	0	0	1	0	0	1	1	1	1	2	1	2	0	0	1	1	0	0	16	0	1875.86	sp|P61221|ABCE1_HUMAN	sp|P61221|ABCE1_HUMAN	235	250	yes	yes	2	0.00025808	73.279
ADIFVDPVLHTACALDIK	LNMLKESKADIFVDPV	TACALDIKHHCAAITP	K	A	D	I	K	H	3	0	0	3	1	0	0	0	1	2	2	1	0	1	1	0	1	0	0	2	0	0	18	0	1997.03	sp|Q92896|GSLG1_HUMAN	sp|Q92896|GSLG1_HUMAN	1059	1076	yes	yes	2;3	6.7045e-05	62.94	2	2	2	1	3	2	2
ADILEDKDGK	SMAGVVVRADILEDKD	ILEDKDGKSRGIGTVT	R	A	D	G	K	S	1	0	0	3	0	0	1	1	0	1	1	2	0	0	0	0	0	0	0	0	0	0	10	1	1102.55	sp|P52272|HNRPM_HUMAN	sp|P52272|HNRPM_HUMAN	233	242	yes	yes	2	0.0033678	80.916	2	1	1	1	2		2
ADINAVNEHGNVPLHYACFWGQDQVAEDLVANGALVSICNK	VQKLLQYKADINAVNE	ALVSICNKYGEMPVDK	K	A	D	N	K	Y	6	0	5	3	2	2	2	3	2	2	3	1	0	1	1	1	0	1	1	5	0	0	41	0	4508.13	sp|Q13418|ILK_HUMAN	sp|Q13418|ILK_HUMAN	91	131	yes	yes	4	2.2272e-93	128	1	1	2	2	2	2
ADIQTER	________________	MADIQTERAYQKQPTI	M	A	D	E	R	A	1	1	0	1	0	1	1	0	0	1	0	0	0	0	0	0	1	0	0	0	0	0	7	0	831.409	sp|P62280|RS11_HUMAN	sp|P62280|RS11_HUMAN	2	8	yes	yes	1;2	0.0057816	98.523	2	2	2	2	2	2	2
ADKDYHFKVDNDENEHQLSLR	YLFGCELKADKDYHFK	NEHQLSLRTVSLGAGA	K	A	D	L	R	T	1	1	2	4	0	1	2	0	2	0	2	2	0	1	0	1	0	0	1	1	0	0	21	2	2572.19	sp|P06748|NPM_HUMAN	sp|P06748|NPM_HUMAN	25	45	yes	yes	2;3;4;5	1.6013e-259	252.4	7	6	6	8	6	6	6
ADKEAAFDDAVEER	________________	FDDAVEERVINEEYKI	M	A	D	E	R	V	4	1	0	3	0	0	3	0	0	0	0	1	0	1	0	0	0	0	0	1	0	0	14	1	1564.7	sp|Q09028|RBBP4_HUMAN	sp|Q09028|RBBP4_HUMAN	2	15	yes	yes	2	0.00014981	113.4	2	2	2	2	2	2	2
ADKMDMSLDDIIK	________________	MSLDDIIKLNRSQRGG	M	A	D	I	K	L	1	0	0	4	0	0	0	0	0	2	1	2	2	0	0	1	0	0	0	0	0	0	13	1	1493.71	sp|Q86V81|THOC4_HUMAN	sp|Q86V81|THOC4_HUMAN	2	14	yes	yes	2	2.9373e-15	112.17	1	2	2	2	2	2	2
ADKMDMSLDDIIKLNR	________________	DDIIKLNRSQRGGRGG	M	A	D	N	R	S	1	1	1	4	0	0	0	0	0	2	2	2	2	0	0	1	0	0	0	0	0	0	16	2	1876.94	sp|Q86V81|THOC4_HUMAN	sp|Q86V81|THOC4_HUMAN	2	17	yes	yes	3	0.00015733	67.251
ADKPDMGEIASFDK	________________	GEIASFDKAKLKKTET	M	A	D	D	K	A	2	0	0	3	0	0	1	1	0	1	0	2	1	1	1	1	0	0	0	0	0	0	14	1	1522.7	sp|P63313|TYB10_HUMAN	sp|P63313|TYB10_HUMAN	2	15	yes	yes	2	9.6553e-05	115.09	3	2	2	3	3	2	2
ADKPDMGEIASFDKAK	________________	IASFDKAKLKKTETQE	M	A	D	A	K	L	3	0	0	3	0	0	1	1	0	1	0	3	1	1	1	1	0	0	0	0	0	0	16	2	1721.83	sp|P63313|TYB10_HUMAN	sp|P63313|TYB10_HUMAN	2	17	yes	yes	2;3	7.5658e-05	73.688	1	1	4	1	4	3	3
ADLDKLNIDSIIQR	________________	NIDSIIQRLLEVRGSK	M	A	D	Q	R	L	1	1	1	3	0	1	0	0	0	3	2	1	0	0	0	1	0	0	0	0	0	0	14	1	1612.88	sp|P36873|PP1G_HUMAN	sp|P36873|PP1G_HUMAN	2	15	yes	yes	2;3	0.00069769	82.651	2	2	2	2	2	2	2
ADLDVSGPK	DVDVNLPKADLDVSGP	DLDVSGPKVDIDVPDV	K	A	D	P	K	V	1	0	0	2	0	0	0	1	0	0	1	1	0	0	1	1	0	0	0	1	0	0	9	0	900.455	sp|Q09666|AHNK_HUMAN	sp|Q09666|AHNK_HUMAN	3049	3057	yes	no	1;2	0.0074686	70.816	2	3	2	2	2	3	1
ADLDVSGPKVDIDVPDVNIEGPDAK	DVDVNLPKADLDVSGP	NIEGPDAKLKGPKFKM	K	A	D	A	K	L	2	0	1	6	0	0	1	2	0	2	1	2	0	0	3	1	0	0	0	4	0	0	25	1	2577.28	sp|Q09666|AHNK_HUMAN	sp|Q09666|AHNK_HUMAN	4215	4239	yes	yes	2;3;4	0	286.92	7	5	5	5	4	7	4
ADLDVSGPKVDIDVPDVNIEGPEGK	DVDVNLPKADLDVSGP	NIEGPEGKLKGPKFKM	K	A	D	G	K	L	1	0	1	5	0	0	2	3	0	2	1	2	0	0	3	1	0	0	0	4	0	0	25	1	2577.28	sp|Q09666|AHNK_HUMAN	sp|Q09666|AHNK_HUMAN	3049	3073	yes	no	2;3	3.5359e-106	184.94		1	3	2	1	1	1
ADLEEQLSDEEKVR	________________	LSDEEKVRIAAKFIIH	M	A	D	V	R	I	1	1	0	2	0	1	4	0	0	0	2	1	0	0	0	1	0	0	0	1	0	0	14	1	1659.8	sp|P47755|CAZA2_HUMAN	sp|P47755|CAZA2_HUMAN	2	15	yes	yes	2	7.5546e-80	194.12	2	2	2	2	2	2	2
ADLEMQIENLR	LDELTLSRADLEMQIE	EMQIENLREELAFLKK	R	A	D	L	R	E	1	1	1	1	0	1	2	0	0	1	2	0	1	0	0	0	0	0	0	0	0	0	11	0	1330.66	CON__Q9Z2K1;CON__Q3ZAW8	CON__Q9Z2K1	231	241	yes	no	2	0.0034146	60.305
ADLEMQIESLTEELAYLKK	LDELTLTKADLEMQIE	EELAYLKKNHEEEMKD	K	A	D	K	K	N	2	0	0	1	0	1	4	0	0	1	4	2	1	0	0	1	1	0	1	0	0	0	19	1	2223.13	sp|P13645|K1C10_HUMAN;CON__P13645	sp|P13645|K1C10_HUMAN	267	285	yes	no	3	7.3667e-07	69.081					2		1
ADLIAYLK	GIKKKEERADLIAYLK	ADLIAYLKKATNE___	R	A	D	L	K	K	2	0	0	1	0	0	0	0	0	1	2	1	0	0	0	0	0	0	1	0	0	0	8	0	905.522	sp|P99999|CYC_HUMAN	sp|P99999|CYC_HUMAN	93	100	yes	yes	2	0.037506	71.379		1			1
ADLIAYLKK	GIKKKEERADLIAYLK	DLIAYLKKATNE____	R	A	D	K	K	A	2	0	0	1	0	0	0	0	0	1	2	2	0	0	0	0	0	0	1	0	0	0	9	1	1033.62	sp|P99999|CYC_HUMAN	sp|P99999|CYC_HUMAN	93	101	yes	yes	3	0.042899	30.189
ADLINNLGTIAK	DTGIGMTKADLINNLG	NNLGTIAKSGTKAFME	K	A	D	A	K	S	2	0	2	1	0	0	0	1	0	2	2	1	0	0	0	0	1	0	0	0	0	0	12	0	1241.7	sp|P07900|HS90A_HUMAN;sp|Q14568|HS902_HUMAN;sp|P08238|HS90B_HUMAN;sp|Q58FF8|H90B2_HUMAN	sp|P08238|HS90B_HUMAN	96	107	no	no	2	1.0869e-05	105.25	2	2	2	2	2	3	2
ADLTALFLPR	AEKKDQMKADLTALFL	LTALFLPRQPPMSLAE	K	A	D	P	R	Q	2	1	0	1	0	0	0	0	0	0	3	0	0	1	1	0	1	0	0	0	0	0	10	0	1115.63	sp|Q13045|FLII_HUMAN	sp|Q13045|FLII_HUMAN	875	884	yes	yes	2	2.3843e-06	107.79	2	2	1		1	1	1
ADMETLQR	SSTYWEGKADMETLQR	ADMETLQRIYGISFPD	K	A	D	Q	R	I	1	1	0	1	0	1	1	0	0	0	1	0	1	0	0	0	1	0	0	0	0	0	8	0	962.449	sp|P26639|SYTC_HUMAN	sp|P26639|SYTC_HUMAN	289	296	yes	yes	2	0.0071048	71.501		2	2		1
ADMGGAATICSAIVSAAK	SANMDLMRADMGGAAT	SAIVSAAKLNLPINII	R	A	D	A	K	L	6	0	0	1	1	0	0	2	0	2	0	1	1	0	0	2	1	0	0	1	0	0	18	0	1692.82	sp|P28838|AMPL_HUMAN	sp|P28838|AMPL_HUMAN	304	321	yes	yes	2	0.000211	63.998	1		2			1	1
ADMQNLVER	________________	DMQNLVERLERAVGRL	M	A	D	E	R	L	1	1	1	1	0	1	1	0	0	0	1	0	1	0	0	0	0	0	0	1	0	0	9	0	1074.51	sp|Q01518|CAP1_HUMAN	sp|Q01518|CAP1_HUMAN	2	10	yes	yes	1;2	1.6364e-14	125.75	2	2	2	2	2	2	2
ADNEKLDNQR	________________	NEKLDNQRLKNFKNKG	M	A	D	Q	R	L	1	1	2	2	0	1	1	0	0	0	1	1	0	0	0	0	0	0	0	0	0	0	10	1	1201.57	sp|O00629|IMA3_HUMAN	sp|O00629|IMA3_HUMAN	2	11	yes	yes	2	2.636e-16	138.25	2			2	1		2
ADPSLLGFSVNASSER	KKKQKMVRADPSLLGF	SVNASSERLNMGEIET	R	A	D	E	R	L	2	1	1	1	0	0	1	1	0	0	2	0	0	1	1	4	0	0	0	1	0	0	16	0	1648.81	sp|Q6Y7W6|GGYF2_HUMAN	sp|Q6Y7W6|GGYF2_HUMAN	1272	1287	yes	yes	2	0.0060495	42.633					1
ADQDRLDLEER	EKFNRDQKADQDRLDL	DRLDLEERKKVETEAK	K	A	D	E	R	K	1	2	0	3	0	1	2	0	0	0	2	0	0	0	0	0	0	0	0	0	0	0	11	1	1358.64	sp|Q14683|SMC1A_HUMAN	sp|Q14683|SMC1A_HUMAN	402	412	yes	yes	2;3	0.0026848	64.104		2	3		3	2
ADQELLMYSHDNIICGITSVAFSR	TCRLFDLRADQELLMY	ITSVAFSRSGRLLLAG	R	A	D	S	R	S	2	1	1	2	1	1	1	1	1	3	2	0	1	1	0	3	1	0	1	1	0	0	24	0	2739.3	sp|P62879|GBB2_HUMAN	sp|P62879|GBB2_HUMAN	257	280	yes	yes	2;3	2.2315e-11	80.664	2	1	1	1	2		2
ADQELMTYSHDNIICGITSVSFSK	TCRLFDLRADQELMTY	ITSVSFSKSGRLLLAG	R	A	D	S	K	S	1	0	1	2	1	1	1	1	1	3	1	1	1	1	0	4	2	0	1	1	0	0	24	0	2715.25	sp|P62873|GBB1_HUMAN	sp|P62873|GBB1_HUMAN	257	280	yes	yes	3	3.1141e-29	122.79	2	2	2	2	2	2	2
ADQLCQQELR	ARGQEPARADQLCQQE	QLCQQELRELRRELEL	R	A	D	L	R	E	1	1	0	1	1	3	1	0	0	0	2	0	0	0	0	0	0	0	0	0	0	0	10	0	1259.59	sp|P41219|PERI_HUMAN	sp|P41219|PERI_HUMAN	140	149	yes	yes	2	1.4078e-38	164.97	2	2	2	2	2	2	2
ADQLTEEQIAEFK	________________	EEQIAEFKEAFSLFDK	M	A	D	F	K	E	2	0	0	1	0	2	3	0	0	1	1	1	0	1	0	0	1	0	0	0	0	0	13	0	1520.74	sp|P0DP25|CALM3_HUMAN;sp|P0DP24|CALM2_HUMAN;sp|P0DP23|CALM1_HUMAN	sp|P0DP25|CALM3_HUMAN	2	14	yes	no	2	2.2562e-05	105.03	1	1	1	1	1	2	1
ADQLTEEQIAEFKEAFSLFDKDGDGTITTK	________________	GDGTITTKELGTVMRS	M	A	D	T	K	E	3	0	0	4	0	2	4	2	0	2	2	3	0	3	0	1	4	0	0	0	0	0	30	2	3346.61	sp|P0DP25|CALM3_HUMAN;sp|P0DP24|CALM2_HUMAN;sp|P0DP23|CALM1_HUMAN	sp|P0DP25|CALM3_HUMAN	2	31	yes	no	3	7.3532e-91	157.64	2	2	2	2	2	2	2
ADQVDTQQLMR	KIRVVLNKADQVDTQQ	VDTQQLMRVYGALMWS	K	A	D	M	R	V	1	1	0	2	0	3	0	0	0	0	1	0	1	0	0	0	1	0	0	1	0	0	11	0	1303.62	sp|Q9H223|EHD4_HUMAN	sp|Q9H223|EHD4_HUMAN	224	234	yes	yes	2	0.072047	34.96		1
ADRDESSPYAAMLAAQDVAQR	VTGGMKVKADRDESSP	AAQDVAQRCKELGITA	K	A	D	Q	R	C	6	2	0	3	0	2	1	0	0	0	1	0	1	0	1	2	0	0	1	1	0	0	21	1	2264.05	sp|P62263|RS14_HUMAN	sp|P62263|RS14_HUMAN	64	84	yes	yes	3	1.4266e-34	146.72	2	2	2		2	2
ADTIAKNELHK	NIIPIIAKADTIAKNE	IAKNELHKFKSKIMSE	K	A	D	H	K	F	2	0	1	1	0	0	1	0	1	1	1	2	0	0	0	0	1	0	0	0	0	0	11	1	1238.66	sp|Q9NVA2|SEP11_HUMAN	sp|Q9NVA2|SEP11_HUMAN	185	195	yes	yes	4	0.017209	62.466
ADTLDPALLRPGR	KVIMATNRADTLDPAL	PALLRPGRLDRKIEFP	R	A	D	G	R	L	2	2	0	2	0	0	0	1	0	0	3	0	0	0	2	0	1	0	0	0	0	0	13	1	1393.77	sp|P43686|PRS6B_HUMAN	sp|P43686|PRS6B_HUMAN	314	326	yes	yes	3	0.016747	37.613	1		1	1		1
ADTLDPALLRPGRLDR	KVIMATNRADTLDPAL	LRPGRLDRKIEFPLPD	R	A	D	D	R	K	2	3	0	3	0	0	0	1	0	0	4	0	0	0	2	0	1	0	0	0	0	0	16	2	1777.98	sp|P43686|PRS6B_HUMAN	sp|P43686|PRS6B_HUMAN	314	329	yes	yes	3;4	0.056496	32.702			1	1
ADTLTLEER	NIVPVIAKADTLTLEE	DTLTLEERVHFKQRIT	K	A	D	E	R	V	1	1	0	1	0	0	2	0	0	0	2	0	0	0	0	0	2	0	0	0	0	0	9	0	1046.52	sp|Q9UHD8|SEPT9_HUMAN	sp|Q9UHD8|SEPT9_HUMAN	446	454	yes	yes	2	0.0017675	97.857	2	2	2	2	2	2	2
ADTLTLK	NIVPVIAKADTLTLKE	KADTLTLKERERLKKR	K	A	D	L	K	E	1	0	0	1	0	0	0	0	0	0	2	1	0	0	0	0	2	0	0	0	0	0	7	0	760.433	sp|Q15019|SEPT2_HUMAN	sp|Q15019|SEPT2_HUMAN	184	190	yes	yes	1;2	0.0042565	113.89						1
ADTLTPEECQQFK	NIIPLIAKADTLTPEE	PEECQQFKKQIMKEIQ	K	A	D	F	K	K	1	0	0	1	1	2	2	0	0	0	1	1	0	1	1	0	2	0	0	0	0	0	13	0	1565.7	sp|Q16181|SEPT7_HUMAN	sp|Q16181|SEPT7_HUMAN	196	208	yes	yes	2	0.00035119	83.214	2	2	2	2	1	2	2
ADTLTPEECQQFKK	NIIPLIAKADTLTPEE	EECQQFKKQIMKEIQE	K	A	D	K	K	Q	1	0	0	1	1	2	2	0	0	0	1	2	0	1	1	0	2	0	0	0	0	0	14	1	1693.8	sp|Q16181|SEPT7_HUMAN	sp|Q16181|SEPT7_HUMAN	196	209	yes	yes	2;3	8.0888e-09	89.433	3			3	1	1	4
ADTQTYQPYNK	DLSCLVYRADTQTYQP	QTYQPYNKDWIKEKIY	R	A	D	N	K	D	1	0	1	1	0	2	0	0	0	0	0	1	0	0	1	0	2	0	2	0	0	0	11	0	1327.6	sp|P84090|ERH_HUMAN	sp|P84090|ERH_HUMAN	74	84	yes	yes	2	0.040402	40.154		1
ADTQTYQPYNKDWIK	DLSCLVYRADTQTYQP	PYNKDWIKEKIYVLLR	R	A	D	I	K	E	1	0	1	2	0	2	0	0	0	1	0	2	0	0	1	0	2	1	2	0	0	0	15	1	1869.89	sp|P84090|ERH_HUMAN	sp|P84090|ERH_HUMAN	74	88	yes	yes	2;3	8.4894e-14	138.28	2	4	4	3	2	4	4
ADTQTYQPYNKDWIKEK	DLSCLVYRADTQTYQP	NKDWIKEKIYVLLRRQ	R	A	D	E	K	I	1	0	1	2	0	2	1	0	0	1	0	3	0	0	1	0	2	1	2	0	0	0	17	2	2127.03	sp|P84090|ERH_HUMAN	sp|P84090|ERH_HUMAN	74	90	yes	yes	3;4	1.4179e-05	78.95	1	3	2	2	2	2	2
ADVEEEEIGGEAEVEPADKEH	YQQFQDARADVEEEEI	VEPADKEH________	R	A	D	E	H	-	3	0	0	2	0	0	8	2	1	1	0	1	0	0	1	0	0	0	0	2	0	0	21	1	2280.99	CON__ENSEMBL:ENSBTAP00000025008	CON__ENSEMBL:ENSBTAP00000025008	516	536	yes	yes	3	0.010696	29.447						1
ADVFHAYLSLLK	KEREENVKADVFHAYL	HAYLSLLKQTRPVQSW	K	A	D	L	K	Q	2	0	0	1	0	0	0	0	1	0	3	1	0	1	0	1	0	0	1	1	0	0	12	0	1375.75	sp|Q86VP6|CAND1_HUMAN	sp|Q86VP6|CAND1_HUMAN	392	403	yes	yes	2;3	0.00019766	86.288	4	3	3	4	3	2	4
ADVIQATGDAICIFR	FAQNVLSKADVIQATG	GDAICIFRELQCLTPR	K	A	D	F	R	E	3	1	0	2	1	1	0	1	0	3	0	0	0	1	0	0	1	0	0	1	0	0	15	0	1648.82	sp|Q08945|SSRP1_HUMAN	sp|Q08945|SSRP1_HUMAN	189	203	yes	yes	2	0.077222	29.077
ADVLDLHEAGGEDFAMDEDGDESIHK	________________	DGDESIHKLKEKAKKR	M	A	D	H	K	L	3	0	0	6	0	0	4	3	2	1	2	1	1	1	0	1	0	0	0	1	0	0	26	0	2814.19	sp|Q9Y5S9|RBM8A_HUMAN	sp|Q9Y5S9|RBM8A_HUMAN	2	27	yes	yes	3	1.0644e-48	137.38	2	2	2	2	2	2	2
ADVWSLGITLIEMAEIEPPHHELNPMR	KDRPYDYKADVWSLGI	HHELNPMRVLLKIAKS	K	A	D	M	R	V	2	1	1	1	0	0	4	1	2	3	3	0	2	0	3	1	1	1	0	1	0	0	27	0	3097.54	sp|Q9H2G2|SLK_HUMAN	sp|Q9H2G2|SLK_HUMAN	216	242	yes	yes	4	0.082827	10.557				1
ADYEIASK	KVHDLALRADYEIASK	ADYEIASKEQDFFFEL	R	A	D	S	K	E	2	0	0	1	0	0	1	0	0	1	0	1	0	0	0	1	0	0	1	0	0	0	8	0	895.429	sp|Q9Y383|LC7L2_HUMAN;sp|Q9NQ29|LUC7L_HUMAN	sp|Q9Y383|LC7L2_HUMAN	69	76	no	no	2	0.045865	47.187		1	1			2
AEACFVNCVER	PGPKLDSRAEACFVNC	CFVNCVERFIDTSQFI	R	A	E	E	R	F	2	1	1	0	2	0	2	0	0	0	0	0	0	1	0	0	0	0	0	2	0	0	11	0	1353.58	sp|O60220|TIM8A_HUMAN	sp|O60220|TIM8A_HUMAN	59	69	yes	yes	2	0.013381	50.354		1	1		1	1	1
AEAEAQAEELSFPR	MVQNGLSRAEAEAQAE	AEELSFPRSVVEFLQG	R	A	E	P	R	S	4	1	0	0	0	1	4	0	0	0	1	0	0	1	1	1	0	0	0	0	0	0	14	0	1546.73	sp|P11498|PYC_HUMAN	sp|P11498|PYC_HUMAN	929	942	yes	yes	2	5.145e-05	115.68		1	1	1		1
AEAESLYQSK	EDIAQKSKAEAESLYQ	AESLYQSKYEELQITA	K	A	E	S	K	Y	2	0	0	0	0	1	2	0	0	0	1	1	0	0	0	2	0	0	1	0	0	0	10	0	1124.54	sp|P04264|K2C1_HUMAN;CON__P04264	sp|P04264|K2C1_HUMAN	367	376	yes	no	2	2.5628e-06	108.43	2		1				2
AEAESLYQSKYEELQITAGR	EDIAQKSKAEAESLYQ	ELQITAGRHGDSVRNS	K	A	E	G	R	H	3	1	0	0	0	2	4	1	0	1	2	1	0	0	0	2	1	0	2	0	0	0	20	1	2285.12	sp|P04264|K2C1_HUMAN;CON__P04264	sp|P04264|K2C1_HUMAN	367	386	yes	no	2;3	4.822e-90	187.47			1
AEAGAGSATEFQFR	VPPGADKKAEAGAGSA	SATEFQFRGGFGRGRG	K	A	E	F	R	G	4	1	0	0	0	1	2	2	0	0	0	0	0	2	0	1	1	0	0	0	0	0	14	0	1440.66	sp|P46783|RS10_HUMAN;sp|Q9NQ39|RS10L_HUMAN	sp|P46783|RS10_HUMAN	140	153	yes	no	2	5.0874e-80	194.06	2	1	2	2	2	2	2
AEAGDNLGALVR	MFHKSLERAEAGDNLG	DNLGALVRGLKREDLR	R	A	E	V	R	G	3	1	1	1	0	0	1	2	0	0	2	0	0	0	0	0	0	0	0	1	0	0	12	0	1184.61	sp|P49411|EFTU_HUMAN	sp|P49411|EFTU_HUMAN	316	327	yes	yes	2	0.00016805	91.961	1	2	1	1	2	2	1
AEAGVPAEFSIWTR	AGGPGLERAEAGVPAE	AEFSIWTREAGAGGLA	R	A	E	T	R	E	3	1	0	0	0	0	2	1	0	1	0	0	0	1	1	1	1	1	0	1	0	0	14	0	1532.76	sp|P21333|FLNA_HUMAN	sp|P21333|FLNA_HUMAN	2251	2264	yes	yes	2	0.003702	54.09	2	1	2	2	1	2	1
AECLEKFPVIQHFK	QGLIRMYKAECLEKFP	FPVIQHFKFGSLLPIH	K	A	E	F	K	F	1	0	0	0	1	1	2	0	1	1	1	2	0	2	1	0	0	0	0	1	0	0	14	1	1744.9	sp|Q15257|PTPA_HUMAN	sp|Q15257|PTPA_HUMAN	332	345	yes	yes	4	0.0067991	35.809		1				1
AEDALSEMK	LTNVSRAKAEDALSEM	EDALSEMKSQYSKVLN	K	A	E	M	K	S	2	0	0	1	0	0	2	0	0	0	1	1	1	0	0	1	0	0	0	0	0	0	9	0	992.448	sp|Q9P0K7|RAI14_HUMAN	sp|Q9P0K7|RAI14_HUMAN	695	703	yes	yes	2	0.024545	49.536	1
AEDGSVIDYELIDQDAR	VALAKGRRAEDGSVID	ELIDQDARDLYDAGVK	R	A	E	A	R	D	2	1	0	4	0	1	2	1	0	2	1	0	0	0	0	1	0	0	1	1	0	0	17	0	1907.87	sp|P07355|ANXA2_HUMAN	sp|P07355|ANXA2_HUMAN	180	196	yes	yes	2;3	3.1625e-75	185.26	5	5	4	5	3	4	3
AEDIPQMDDAFSQTVK	TFLLKIYRAEDIPQMD	DAFSQTVKEIFGGNAD	R	A	E	V	K	E	2	0	0	3	0	2	1	0	0	1	0	1	1	1	1	1	1	0	0	1	0	0	16	0	1793.81	sp|Q9NZM1|MYOF_HUMAN	sp|Q9NZM1|MYOF_HUMAN	367	382	yes	yes	2	0.003448	51.495			1			1
AEDNADTLALVFEAPNQEK	NEDIITLRAEDNADTL	FEAPNQEKVSDYEMKL	R	A	E	E	K	V	4	0	2	2	0	1	3	0	0	0	2	1	0	1	1	0	1	0	0	1	0	0	19	0	2073.99	sp|P12004|PCNA_HUMAN	sp|P12004|PCNA_HUMAN	92	110	yes	yes	2;3	2.591e-125	210.47	4	4	4	4	4	4	4
AEDNADTLALVFEAPNQEKVSDYEMK	NEDIITLRAEDNADTL	KVSDYEMKLMDLDVEQ	R	A	E	M	K	L	4	0	2	3	0	1	4	0	0	0	2	2	1	1	1	1	1	0	1	2	0	0	26	1	2926.35	sp|P12004|PCNA_HUMAN	sp|P12004|PCNA_HUMAN	92	117	yes	yes	3	4.1981e-21	99.219	2	2	1	2	2	2	2
AEDSGEYHCVYHFVSAPK	EYRINKPRAEDSGEYH	YHFVSAPKANATIEVK	R	A	E	P	K	A	2	0	0	1	1	0	2	1	2	0	0	1	0	1	1	2	0	0	2	2	0	0	18	0	2094.91	sp|Q9Y639|NPTN_HUMAN	sp|Q9Y639|NPTN_HUMAN	210	227	yes	yes	3;4	0.018634	27.224							1
AEEDKLEQIKK	TSLKDYIKAEEDKLEQ	DKLEQIKKWAEKLDRL	K	A	E	K	K	W	1	0	0	1	0	1	3	0	0	1	1	3	0	0	0	0	0	0	0	0	0	0	11	2	1329.71	sp|P13674|P4HA1_HUMAN	sp|P13674|P4HA1_HUMAN	48	58	yes	yes	2;3	1.5346e-07	111.96	1	1	1			2
AEEDVEPECIMEK	AHVTINARAEEDVEPE	EPECIMEKVAKASGAN	R	A	E	E	K	V	1	0	0	1	1	0	5	0	0	1	0	1	1	0	1	0	0	0	0	1	0	0	13	0	1577.66	sp|Q9UJU6|DBNL_HUMAN	sp|Q9UJU6|DBNL_HUMAN	119	131	yes	yes	2	0.0010951	68.044	2	2	1	2	2	1	2
AEEGIAAGGVMDVNTALQEVLK	________________	TALQEVLKTALIHDGL	M	A	E	L	K	T	4	0	1	1	0	1	3	3	0	1	2	1	1	0	0	0	1	0	0	3	0	0	22	0	2214.12	sp|P25398|RS12_HUMAN	sp|P25398|RS12_HUMAN	2	23	yes	yes	2;3	3.7191e-97	166.29	3	2	3	1	1	2	3
AEEILEK	HCTVRGAKAEEILEKG	KAEEILEKGLKVREYE	K	A	E	E	K	G	1	0	0	0	0	0	3	0	0	1	1	1	0	0	0	0	0	0	0	0	0	0	7	0	830.439	sp|P62913|RL11_HUMAN	sp|P62913|RL11_HUMAN	79	85	yes	yes	2	0.030411	75.213	2	1	1	2	1	1	2
AEELGLPILGVLR	ILLARRSKAEELGLPI	LPILGVLRSYAVVGVP	K	A	E	L	R	S	1	1	0	0	0	0	2	2	0	1	4	0	0	0	1	0	0	0	0	1	0	0	13	0	1378.82	sp|P09110|THIK_HUMAN	sp|P09110|THIK_HUMAN	293	305	yes	yes	2	0.022042	40.475	1			1
AEEQPQVELFVK	________________	PQVELFVKAGSDGAKI	M	A	E	V	K	A	1	0	0	0	0	2	3	0	0	0	1	1	0	1	1	0	0	0	0	2	0	0	12	0	1415.73	sp|O00299|CLIC1_HUMAN	sp|O00299|CLIC1_HUMAN	2	13	yes	yes	2	4.4524e-05	91.961	2	2	2	2	2	2	2
AEERAELSEGK	IIESDLERAEERAELS	RAELSEGKCAELEEEL	R	A	E	G	K	C	2	1	0	0	0	0	4	1	0	0	1	1	0	0	0	1	0	0	0	0	0	0	11	1	1217.59	sp|P09493|TPM1_HUMAN	sp|P09493|TPM1_HUMAN	179	189	yes	yes	2;3	7.1578e-30	161.25	3	1	1	1	1	1	3
AEERAEVSELK	ILEGELERAEERAEVS	RAEVSELKCGDLEEEL	R	A	E	L	K	C	2	1	0	0	0	0	4	0	0	0	1	1	0	0	0	1	0	0	0	1	0	0	11	1	1259.64	sp|P67936|TPM4_HUMAN	sp|P67936|TPM4_HUMAN	143	153	yes	yes	2;3	6.373e-07	114.02	1	2	2	2	2	2	2
AEEVATFFAK	KVMKLSPKAEEVATFF	EVATFFAKMLDHEYTT	K	A	E	A	K	M	3	0	0	0	0	0	2	0	0	0	0	1	0	2	0	0	1	0	0	1	0	0	10	0	1111.56	sp|P11387|TOP1_HUMAN	sp|P11387|TOP1_HUMAN	253	262	yes	yes	2	0.021518	47.844					1
AEFTVETR	TGNMVKKRAEFTVETR	AEFTVETRSAGQGEVL	R	A	E	T	R	S	1	1	0	0	0	0	2	0	0	0	0	0	0	1	0	0	2	0	0	1	0	0	8	0	951.466	sp|P21333|FLNA_HUMAN	sp|P21333|FLNA_HUMAN	302	309	yes	yes	2	0.021658	55.112
AEFVEVTK	RLSQKFPKAEFVEVTK	AEFVEVTKLVTDLTKV	K	A	E	T	K	L	1	0	0	0	0	0	2	0	0	0	0	1	0	1	0	0	1	0	0	2	0	0	8	0	921.481	CON__P02769	CON__P02769	249	256	yes	yes	1;2	0.035619	75.696	2	2	2	1	2	2	2
AEGGAADLDTQR	________________	AADLDTQRSDIATLLK	M	A	E	Q	R	S	3	1	0	2	0	1	1	2	0	0	1	0	0	0	0	0	1	0	0	0	0	0	12	0	1202.55	sp|Q9Y4E8|UBP15_HUMAN	sp|Q9Y4E8|UBP15_HUMAN	2	13	yes	yes	2	0.092544	20.825	1
AEGLQVGQDAR	AGGIWHGRAEGLQVGQ	LQVGQDARVLGGE___	R	A	E	A	R	V	2	1	0	1	0	2	1	2	0	0	1	0	0	0	0	0	0	0	0	1	0	0	11	0	1142.57	sp|Q8WWM7|ATX2L_HUMAN	sp|Q8WWM7|ATX2L_HUMAN	1060	1070	yes	yes	2	0.017854	46.069	1	1	2	2	1	1	1
AEGPDVAVDLPK	KFSVSGLKAEGPDVAV	DVAVDLPKGDINIEGP	K	A	E	P	K	G	2	0	0	2	0	0	1	1	0	0	1	1	0	0	2	0	0	0	0	2	0	0	12	0	1209.62	sp|Q09666|AHNK_HUMAN	sp|Q09666|AHNK_HUMAN	3489	3500	yes	yes	2	0.00078351	60.157	2	2	2	2	2	2	1
AEGPEVDVNLPK	KFSVPGFKAEGPEVDV	EVDVNLPKADVDISGP	K	A	E	P	K	A	1	0	1	1	0	0	2	1	0	0	1	1	0	0	2	0	0	0	0	2	0	0	12	0	1266.65	sp|Q09666|AHNK_HUMAN	sp|Q09666|AHNK_HUMAN	764	775	yes	no	2	1.1544e-05	90.614	2	2	2	2	2	2	2
AEGPEVDVNLPKADVDISGPK	KFSVPGFKAEGPEVDV	DVDISGPKIDVTAPDV	K	A	E	P	K	I	2	0	1	3	0	0	2	2	0	1	1	2	0	0	3	1	0	0	0	3	0	0	21	1	2149.09	sp|Q09666|AHNK_HUMAN	sp|Q09666|AHNK_HUMAN	764	784	yes	no	3	0.0017338	41.256
AEGPGLNR	SHDASKVKAEGPGLNR	AEGPGLNRTGVEVGKP	K	A	E	N	R	T	1	1	1	0	0	0	1	2	0	0	1	0	0	0	1	0	0	0	0	0	0	0	8	0	812.414	sp|Q14315|FLNC_HUMAN	sp|Q14315|FLNC_HUMAN	872	879	yes	yes	2	0.0032169	95.352	2	2	2	2	2	1	1
AEGSDVANAVLDGADCIMLSGETAK	IKKPRPTRAEGSDVAN	MLSGETAKGDYPLEAV	R	A	E	A	K	G	5	0	1	3	1	0	2	3	0	1	2	1	1	0	0	2	1	0	0	2	0	0	25	0	2493.14	sp|P14618|KPYM_HUMAN	sp|P14618|KPYM_HUMAN	343	367	yes	yes	2;3	1.0213e-163	211.92	4	4	4	4	4	4	4
AEGSDVANAVLDGADCIMLSGETAKGDYPLEAVR	IKKPRPTRAEGSDVAN	DYPLEAVRMQHLIARE	R	A	E	V	R	M	6	1	1	4	1	0	3	4	0	1	3	1	1	0	1	2	1	0	1	3	0	0	34	1	3493.63	sp|P14618|KPYM_HUMAN	sp|P14618|KPYM_HUMAN	343	376	yes	yes	2;3;4;5	0	294.72	9	7	12	7	9	9	7
AEGSEYQVLYIADDNEIR	MKTHNTCKAEGSEYQV	IADDNEIRSLFPGHPH	K	A	E	I	R	S	2	1	1	2	0	1	3	1	0	2	1	0	0	0	0	1	0	0	2	1	0	0	18	0	2083.97	sp|Q07954|LRP1_HUMAN	sp|Q07954|LRP1_HUMAN	3862	3879	yes	yes	2;3	1.3799e-82	144.3
AEGYEVAHGGR	IIRSHEVKAEGYEVAH	YEVAHGGRCVTVFSAP	K	A	E	G	R	C	2	1	0	0	0	0	2	3	1	0	0	0	0	0	0	0	0	0	1	1	0	0	11	0	1144.53	sp|P53041|PPP5_HUMAN	sp|P53041|PPP5_HUMAN	431	441	yes	yes	2	0.056967	38.58
AEIDLVCELAK	NVFKTDTRAEIDLVCE	DLVCELAKRAGAFDAV	R	A	E	A	K	R	2	0	0	1	1	0	2	0	0	1	2	1	0	0	0	0	0	0	0	1	0	0	11	0	1259.64	sp|Q6UB35|C1TM_HUMAN	sp|Q6UB35|C1TM_HUMAN	808	818	yes	yes	2;3	5.8043e-18	111.5	2	1		1	2	1
AEIDYSDAPDEFRDPLMDTLMTDPVRLPSGTIMDR	EIVAKNARAEIDYSDA	PSGTIMDRSIILRHLL	R	A	E	D	R	S	2	3	0	7	0	0	2	1	0	2	3	0	3	1	4	2	3	0	1	1	0	0	35	2	3981.84	sp|O95155|UBE4B_HUMAN	sp|O95155|UBE4B_HUMAN	1221	1255	yes	yes	4	1.869e-18	49.209	2	2	2	1	1	2	1
AEIIADKQSGK	SQFGTVEKAEIIADKQ	IADKQSGKKRGFGFVY	K	A	E	G	K	K	2	0	0	1	0	1	1	1	0	2	0	2	0	0	0	1	0	0	0	0	0	0	11	1	1158.62	sp|Q13151|ROA0_HUMAN	sp|Q13151|ROA0_HUMAN	127	137	yes	yes	2	2.0195e-08	116.03
AEINILLCGDPGTSK	HTGRGKFRAEINILLC	CGDPGTSKSQLLQYVY	R	A	E	S	K	S	1	0	1	1	1	0	1	2	0	2	2	1	0	0	1	1	1	0	0	0	0	0	15	0	1586.8	sp|P33991|MCM4_HUMAN	sp|P33991|MCM4_HUMAN	502	516	yes	yes	2	0.0057946	46.249	1			1
AEIRYEGILYTIDTENSTVALAK	SKISLISKAEIRYEGI	NSTVALAKVRSFGTED	K	A	E	A	K	V	3	1	1	1	0	0	3	1	0	3	2	1	0	0	0	1	3	0	2	1	0	0	23	1	2569.33	sp|Q8ND56|LS14A_HUMAN	sp|Q8ND56|LS14A_HUMAN	18	40	yes	yes	3	9.7375e-07	77.576
AEISCTDNQDGTCSVSYLPVLPGDYSILVK	LAIEGPSKAEISCTDN	GDYSILVKYNEQHVPG	K	A	E	V	K	Y	1	0	1	3	2	1	1	2	0	2	3	1	0	0	2	4	2	0	2	3	0	0	30	0	3300.55	sp|P21333|FLNA_HUMAN	sp|P21333|FLNA_HUMAN	1908	1937	yes	yes	3	0.00046506	24.755						1
AEISFEDRK	IAVEGPSKAEISFEDR	EISFEDRKDGSCGVAY	K	A	E	R	K	D	1	1	0	1	0	0	2	0	0	1	0	1	0	1	0	1	0	0	0	0	0	0	9	1	1093.54	sp|P21333|FLNA_HUMAN	sp|P21333|FLNA_HUMAN	2281	2289	yes	yes	3	0.0036404	45.022	1			2			1
AEITDAEGLGLK	ELRAAALRAEITDAEG	DAEGLGLKLEDRETVI	R	A	E	L	K	L	2	0	0	1	0	0	2	2	0	1	2	1	0	0	0	0	1	0	0	0	0	0	12	0	1215.63	sp|Q14203|DCTN1_HUMAN	sp|Q14203|DCTN1_HUMAN	933	944	yes	yes	2	0.016785	45.28	1
AELANIER	KKIIQQQKAELANIER	AELANIERECLNNKQQ	K	A	E	E	R	E	2	1	1	0	0	0	2	0	0	1	1	0	0	0	0	0	0	0	0	0	0	0	8	0	914.482	sp|Q9H2G2|SLK_HUMAN	sp|Q9H2G2|SLK_HUMAN	984	991	yes	yes	2	0.0089763	71.692					1	2
AELATEEFLPVTPILEGFVILR	VLLAHGERAELATEEF	LEGFVILRKNPNYDL_	R	A	E	L	R	K	2	1	0	0	0	0	4	1	0	2	4	0	0	2	2	0	2	0	0	2	0	0	22	0	2456.36	sp|Q13200|PSMD2_HUMAN	sp|Q13200|PSMD2_HUMAN	880	901	yes	yes	3	3.9487e-20	112.55	2	1	1	1	1	1	1
AELDDTPMR	RALAEIAKAELDDTPM	ELDDTPMRGRQLRVRF	K	A	E	M	R	G	1	1	0	2	0	0	1	0	0	0	1	0	1	0	1	0	1	0	0	0	0	0	9	0	1046.47	sp|P23246|SFPQ_HUMAN	sp|P23246|SFPQ_HUMAN	350	358	yes	yes	2	0.00058475	106.42	1	2	2	2	2	2	2
AELELELGR	FEKAAAGKAELELELG	ELELELGRIRSNAEDT	K	A	E	G	R	I	1	1	0	0	0	0	3	1	0	0	3	0	0	0	0	0	0	0	0	0	0	0	9	0	1028.55	sp|Q15149|PLEC_HUMAN	sp|Q15149|PLEC_HUMAN	2079	2087	yes	yes	2	0.024902	64.841			2	1	1	2
AELGEADEAELQR	________________	ADEAELQRLVAAEQQK	M	A	E	Q	R	L	3	1	0	1	0	1	4	1	0	0	2	0	0	0	0	0	0	0	0	0	0	0	13	0	1429.67	sp|Q9Y5J9|TIM8B_HUMAN	sp|Q9Y5J9|TIM8B_HUMAN	2	14	yes	yes	2	0.00056405	57.414	1				1		1
AELGLNEHHQNEVINYMR	________________	NEVINYMRFARSKRGL	M	A	E	M	R	F	1	1	3	0	0	1	3	1	2	1	2	0	1	0	0	0	0	0	1	1	0	0	18	0	2166.03	sp|Q9NQ48|LZTL1_HUMAN	sp|Q9NQ48|LZTL1_HUMAN	2	19	yes	yes	3	1.6059e-08	96.143		1	1		1	1
AELNEFLTR	FVADGIFKAELNEFLT	ELNEFLTRELAEDGYS	K	A	E	T	R	E	1	1	1	0	0	0	2	0	0	0	2	0	0	1	0	0	1	0	0	0	0	0	9	0	1091.56	sp|P23396|RS3_HUMAN	sp|P23396|RS3_HUMAN	19	27	yes	yes	2	0.0020521	96.143	2	2	2	2	2	2	2
AELQMLLEEEIPSGKR	________________	EEIPSGKRALIESYQN	M	A	E	K	R	A	1	1	0	0	0	1	4	1	0	1	3	1	1	0	1	1	0	0	0	0	0	0	16	1	1841.96	sp|Q8IZP0|ABI1_HUMAN	sp|Q8IZP0|ABI1_HUMAN	2	17	yes	yes	2	2.7659e-05	86.488				1			2
AELRDDPIISTHLAK	EKALTDYRAELRDDPI	IISTHLAKLYDNLLEQ	R	A	E	A	K	L	2	1	0	2	0	0	1	0	1	2	2	1	0	0	1	1	1	0	0	0	0	0	15	1	1677.9	sp|O00231|PSD11_HUMAN	sp|O00231|PSD11_HUMAN	311	325	yes	yes	2	0.00036376	101.2	1		1	2
AELSEEALLSVLPTIR	________________	LSVLPTIRVPKAGDRV	M	A	E	I	R	V	2	1	0	0	0	0	3	0	0	1	4	0	0	0	1	2	1	0	0	1	0	0	16	0	1739.97	sp|P45974|UBP5_HUMAN	sp|P45974|UBP5_HUMAN	2	17	yes	yes	2	2.4181e-48	125.5				2
AELTVEVR	________________	AELTVEVRGSNGAFYK	M	A	E	V	R	G	1	1	0	0	0	0	2	0	0	0	1	0	0	0	0	0	1	0	0	2	0	0	8	0	915.503	sp|P51114|FXR1_HUMAN	sp|P51114|FXR1_HUMAN	2	9	yes	yes	2	0.011667	47.603							1
AEMEVLLASK	EAELAKVRAEMEVLLA	MEVLLASKARAEEESR	R	A	E	S	K	A	2	0	0	0	0	0	2	0	0	0	2	1	1	0	0	1	0	0	0	1	0	0	10	0	1089.57	sp|Q15149|PLEC_HUMAN	sp|Q15149|PLEC_HUMAN	1899	1908	yes	yes	1;2	0.0053474	61.344	2	2	2	2	1	2	2
AENFFILR	FMRFMMMRAENFFILR	AENFFILRRKPVEGYD	R	A	E	L	R	R	1	1	1	0	0	0	1	0	0	1	1	0	0	2	0	0	0	0	0	0	0	0	8	0	1008.54	sp|P59998|ARPC4_HUMAN	sp|P59998|ARPC4_HUMAN	98	105	yes	yes	2	0.0037825	94.114	2	2	2	2	2		2
AENGDNEKMAALEAK	________________	KMAALEAKICHQIEYY	M	A	E	A	K	I	4	0	2	1	0	0	3	1	0	0	1	2	1	0	0	0	0	0	0	0	0	0	15	1	1589.74	sp|P05455|LA_HUMAN	sp|P05455|LA_HUMAN	2	16	yes	yes	2	0.00015001	101.42
AENGESSGPPRPSR	________________	SGPPRPSRGPAAAQGS	M	A	E	S	R	G	1	2	1	0	0	0	2	2	0	0	0	0	0	0	3	3	0	0	0	0	0	0	14	1	1439.68	sp|Q9UHD9|UBQL2_HUMAN	sp|Q9UHD9|UBQL2_HUMAN	2	15	yes	yes	2	6.4729e-07	125.97	2	2	2	2	2	2	2
AENNPWVTPIADQFQLGVSHVFEYIR	TGQKQVFKAENNPWVT	SHVFEYIRSETYKYLY	K	A	E	I	R	S	2	1	2	1	0	2	2	1	1	2	1	0	0	2	2	1	1	1	1	3	0	0	26	0	3029.5	sp|Q15404|RSU1_HUMAN	sp|Q15404|RSU1_HUMAN	213	238	yes	yes	3	0.0062295	27.09
AENYDIPSADR	IVAASNLRAENYDIPS	YDIPSADRHKSKLIAG	R	A	E	D	R	H	2	1	1	2	0	0	1	0	0	1	0	0	0	0	1	1	0	0	1	0	0	0	11	0	1249.56	sp|P22314|UBA1_HUMAN	sp|P22314|UBA1_HUMAN	870	880	yes	yes	2	0.00028635	77.062	2	2	2	2	2	1	2
AEPEDHYFLLTEPPLNTPENR	QVIFKYLRAEPEDHYF	PLNTPENREYTAEIMF	R	A	E	N	R	E	1	1	2	1	0	0	4	0	1	0	3	0	0	1	4	0	2	0	1	0	0	0	21	0	2481.18	sp|P61158|ARP3_HUMAN	sp|P61158|ARP3_HUMAN	103	123	yes	yes	3	1.2596e-14	103.41	2	2	2	2	2	2	2
AEPPQAMNALMR	KIQKKEEKAEPPQAMN	QAMNALMRLNQLKPGL	K	A	E	M	R	L	3	1	1	0	0	1	1	0	0	0	1	0	2	0	2	0	0	0	0	0	0	0	12	0	1327.64	sp|Q12906|ILF3_HUMAN	sp|Q12906|ILF3_HUMAN	397	408	yes	yes	2	0.0046501	51.286		1	1		1
AEPPQCTSLAWSADGQTLFAGYTDNLVR	EVISTSSKAEPPQCTS	GYTDNLVRVWQVTIGT	K	A	E	V	R	V	4	1	1	2	1	2	1	2	0	0	3	0	0	1	2	2	3	1	1	1	0	0	28	0	3067.43	sp|P63244|RACK1_HUMAN	sp|P63244|RACK1_HUMAN	281	308	yes	yes	2;3	2.3238e-24	97.469	2	4	4	2	4	4	2
AEQEPTAEQLAQIAAENEEDEHSVNYKPPAQK	________________	NYKPPAQKSIQEIQEL	M	A	E	Q	K	S	6	0	2	1	0	4	7	0	1	1	1	2	0	0	3	1	1	0	1	1	0	0	32	1	3563.67	sp|P52565|GDIR1_HUMAN	sp|P52565|GDIR1_HUMAN	2	33	yes	yes	3;4	6.0609e-94	163.49	4	4	4	4	4	4	4
AEQLGAEGNVDESQK	EIGKLLAKAEQLGAEG	GNVDESQKILMEVEKV	K	A	E	Q	K	I	2	0	1	1	0	2	3	2	0	0	1	1	0	0	0	1	0	0	0	1	0	0	15	0	1573.72	sp|Q9NQ29|LUC7L_HUMAN	sp|Q9NQ29|LUC7L_HUMAN	140	154	yes	yes	2	9.3434e-06	97.073		2	2			2
AEQMASVQNAQR	GLIPNKSRAEQMASVQ	ASVQNAQRDNAGDRAD	R	A	E	Q	R	D	3	1	1	0	0	3	1	0	0	0	0	0	1	0	0	1	0	0	0	1	0	0	12	0	1331.63	sp|Q9UDY2|ZO2_HUMAN	sp|Q9UDY2|ZO2_HUMAN	665	676	yes	yes	2	9.6515e-23	116.03		2	2		2	2	1
AEQVALSR	________________	AEQVALSRTQVCGILR	M	A	E	S	R	T	2	1	0	0	0	1	1	0	0	0	1	0	0	0	0	1	0	0	0	1	0	0	8	0	872.472	sp|P11413|G6PD_HUMAN	sp|P11413|G6PD_HUMAN	2	9	yes	yes	2	0.002094	76.1	2	2	1	2	2	2	2
AESDGSLLLESK	KGMSLLVRAESDGSLL	GSLLLESKINPNTAYQ	R	A	E	S	K	I	1	0	0	1	0	0	2	1	0	0	3	1	0	0	0	3	0	0	0	0	0	0	12	0	1247.62	sp|Q6IN85|P4R3A_HUMAN;sp|Q5MIZ7|P4R3B_HUMAN	sp|Q6IN85|P4R3A_HUMAN	44	55	yes	no	2	0.002345	64.224		1	1		2	2
AESEVANLR	EIVRPDPKAESEVANL	ESEVANLRLELVEQER	K	A	E	L	R	L	2	1	1	0	0	0	2	0	0	0	1	0	0	0	0	1	0	0	0	1	0	0	9	0	987.499	sp|O60437|PEPL_HUMAN	sp|O60437|PEPL_HUMAN	1184	1192	yes	yes	2	0.011802	58.433				1
AESMLQQADK	NETDDLKRAESMLQQA	SMLQQADKLGCRQFVT	R	A	E	D	K	L	2	0	0	1	0	2	1	0	0	0	1	1	1	0	0	1	0	0	0	0	0	0	10	0	1119.52	sp|P13797|PLST_HUMAN	sp|P13797|PLST_HUMAN	337	346	yes	yes	2	0.00020184	98.04	2	2	2	2	2	2	2
AESMLQQADKLGCR	NETDDLKRAESMLQQA	QADKLGCRQFVTPADV	R	A	E	C	R	Q	2	1	0	1	1	2	1	1	0	0	2	1	1	0	0	1	0	0	0	0	0	0	14	1	1605.76	sp|P13797|PLST_HUMAN	sp|P13797|PLST_HUMAN	337	350	yes	yes	2	2.0753e-58	153.81						1
AETECQNTEYQQLLDIK	EEQLQQIRAETECQNT	YQQLLDIKIRLENEIQ	R	A	E	I	K	I	1	0	1	1	1	3	3	0	0	1	2	1	0	0	0	0	2	0	1	0	0	0	17	0	2081.96	sp|P13645|K1C10_HUMAN;CON__P13645	sp|P13645|K1C10_HUMAN	423	439	yes	no	2	1.0914e-06	96.096							1
AETEEGPDVLR	MARLAIYRAETEEGPD	EEGPDVLRWLDRQLIR	R	A	E	L	R	W	1	1	0	1	0	0	3	1	0	0	1	0	0	0	1	0	1	0	0	1	0	0	11	0	1214.58	sp|Q15436|SC23A_HUMAN	sp|Q15436|SC23A_HUMAN	534	544	yes	yes	2	0.0022876	64.64			1
AETLSGLGDSGAAGAAALSSASSETGTRR	________________	SSETGTRRLSDLRVID	M	A	E	R	R	L	7	2	0	1	0	0	2	5	0	0	3	0	0	0	0	6	3	0	0	0	0	0	29	1	2650.28	sp|Q15424|SAFB1_HUMAN	sp|Q15424|SAFB1_HUMAN	2	30	yes	yes	3	2.7937e-13	78.128				1		1
AETVADTRR	________________	ETVADTRRLITKPQNL	M	A	E	R	R	L	2	2	0	1	0	0	1	0	0	0	0	0	0	0	0	0	2	0	0	1	0	0	9	1	1017.52	sp|O60493|SNX3_HUMAN	sp|O60493|SNX3_HUMAN	2	10	yes	yes	2	9.1091e-06	105.52		2	2	1	2	2	1
AEVDDVIQVR	GILGPVIRAEVDDVIQ	VDDVIQVRFKNLASRP	R	A	E	V	R	F	1	1	0	2	0	1	1	0	0	1	0	0	0	0	0	0	0	0	0	3	0	0	10	0	1142.59	CON__Q28107	CON__Q28107	1637	1646	no	no	2	0.029591	48.284	1	1				2
AEVEETLKR	________________	EVEETLKRLQSQKGVQ	M	A	E	K	R	L	1	1	0	0	0	0	3	0	0	0	1	1	0	0	0	0	1	0	0	1	0	0	9	1	1073.57	sp|Q9NP97|DLRB1_HUMAN;sp|Q8TF09|DLRB2_HUMAN	sp|Q9NP97|DLRB1_HUMAN	2	10	yes	no	2	0.00048061	100.02	2	2	2	2	2	2	2
AEVEQKK	________________	MAEVEQKKKRTFRKFT	M	A	E	K	K	K	1	0	0	0	0	1	2	0	0	0	0	2	0	0	0	0	0	0	0	1	0	0	7	1	830.45	sp|P62841|RS15_HUMAN	sp|P62841|RS15_HUMAN	2	8	yes	yes	2	0.022058	60.682
AEVIMNYHVGETVLSLQK	LLNGASQKAEVIMNYH	ETVLSLQKTTLIPGGS	K	A	E	Q	K	T	1	0	1	0	0	1	2	1	1	1	2	1	1	0	0	1	1	0	1	3	0	0	18	0	2030.05	sp|Q15393|SF3B3_HUMAN	sp|Q15393|SF3B3_HUMAN	1089	1106	yes	yes	3	0.0010733	48.376			1	1	1		1
AEVITCDVLLVCIGR	IEAASGGKAEVITCDV	VLLVCIGRRPFTKNLG	K	A	E	G	R	R	1	1	0	1	2	0	1	1	0	2	2	0	0	0	0	0	1	0	0	3	0	0	15	0	1716.89	sp|P09622|DLDH_HUMAN	sp|P09622|DLDH_HUMAN	301	315	yes	yes	2	0.016654	37.77	1
AEVLWLMGAK	RAVAHCPKAEVLWLMG	VLWLMGAKSKWLAGDV	K	A	E	A	K	S	2	0	0	0	0	0	1	1	0	0	2	1	1	0	0	0	0	1	0	1	0	0	10	0	1116.6	sp|O94906|PRP6_HUMAN	sp|O94906|PRP6_HUMAN	607	616	yes	yes	2	0.033464	44.425	1
AEVQHQLHVAVGSLQESILAQVQR	ATVAGSVRAEVQHQLH	SILAQVQRIVKGEVSV	R	A	E	Q	R	I	3	1	0	0	0	5	2	1	2	1	3	0	0	0	0	2	0	0	0	4	0	0	24	0	2639.41	sp|Q6P2E9|EDC4_HUMAN	sp|Q6P2E9|EDC4_HUMAN	1198	1221	yes	yes	4	5.1255e-05	43.633		1
AEVQKLQMEAPHIIVGTPGR	CIGGTNVRAEVQKLQM	IIVGTPGRVFDMLNRR	R	A	E	G	R	V	2	1	0	0	0	2	2	2	1	2	1	1	1	0	2	0	1	0	0	2	0	0	20	1	2173.17	sp|P60842|IF4A1_HUMAN	sp|P60842|IF4A1_HUMAN	142	161	yes	yes	3	2.0385e-11	93.201				2	1	1
AEVSELK	ELERAEERAEVSELKC	RAEVSELKCGDLEEEL	R	A	E	L	K	C	1	0	0	0	0	0	2	0	0	0	1	1	0	0	0	1	0	0	0	1	0	0	7	0	774.412	sp|P67936|TPM4_HUMAN;sp|Q2TAC2|CCD57_HUMAN	sp|P67936|TPM4_HUMAN	147	153	yes	no	2	0.045561	67.032				1		1
AEVSELKCGDLEEELKNVTNNLK	ELERAEERAEVSELKC	KNVTNNLKSLEAASEK	R	A	E	L	K	S	1	0	3	1	1	0	5	1	0	0	4	3	0	0	0	1	1	0	0	2	0	0	23	2	2631.31	sp|P67936|TPM4_HUMAN	sp|P67936|TPM4_HUMAN	147	169	yes	yes	3;4	3.6444e-30	135.68	3	3	2	2	3	3	3
AEVSIQNNKDGTYAVTYVPLTAGMYTLTMK	AVSDSGTKAEVSIQNN	GMYTLTMKYGGELVPH	K	A	E	M	K	Y	3	0	2	1	0	1	1	2	0	1	2	2	2	0	1	1	5	0	3	3	0	0	30	1	3278.62	sp|O75369|FLNB_HUMAN	sp|O75369|FLNB_HUMAN	1178	1207	yes	yes	3	3.6028e-36	107.94	2	2	2	2	2	1	1
AEYDLTTR	________________	AEYDLTTRIAHFLDRH	M	A	E	T	R	I	1	1	0	1	0	0	1	0	0	0	1	0	0	0	0	0	2	0	1	0	0	0	8	0	967.461	sp|P60228|EIF3E_HUMAN	sp|P60228|EIF3E_HUMAN	2	9	yes	yes	1;2	0.0015689	84.568	1			1		1
AEYGTLLQDLTNNITLEDLEQLK	________________	LEDLEQLKSACKEDIP	M	A	E	L	K	S	1	0	2	2	0	2	3	1	0	1	6	1	0	0	0	0	3	0	1	0	0	0	23	0	2633.34	sp|Q15121|PEA15_HUMAN	sp|Q15121|PEA15_HUMAN	2	24	yes	yes	3	1.874e-20	109.37	2	1	1	1	1	1	1
AEYLASIFGTEKDK	________________	IFGTEKDKVNCSFYFK	M	A	E	D	K	V	2	0	0	1	0	0	2	1	0	1	1	2	0	1	0	1	1	0	1	0	0	0	14	1	1570.79	sp|Q01081|U2AF1_HUMAN;sp|P0DN76|U2AF5_HUMAN;sp|Q8WU68|U2AF4_HUMAN	sp|Q01081|U2AF1_HUMAN	2	15	yes	no	2	0.0020126	45.614		1					1
AEYLASIFGTEKDKVNCSFYFK	________________	VNCSFYFKIGACRHGD	M	A	E	F	K	I	2	0	1	1	1	0	2	1	0	1	1	3	0	3	0	2	1	0	2	1	0	0	22	2	2616.26	sp|Q01081|U2AF1_HUMAN;sp|P0DN76|U2AF5_HUMAN;sp|Q8WU68|U2AF4_HUMAN	sp|Q01081|U2AF1_HUMAN	2	23	yes	no	3	2.1826e-12	94.384	2	2	2	2	1	2	2
AFAAQEDLEK	EATEWQHKAFAAQEDL	AAQEDLEKTKEELKTV	K	A	F	E	K	T	3	0	0	1	0	1	2	0	0	0	1	1	0	1	0	0	0	0	0	0	0	0	10	0	1120.54	sp|P35241|RADI_HUMAN	sp|P35241|RADI_HUMAN	449	458	yes	yes	2	0.0046666	63.32	1	2	2		2	1
AFAAQEDLEKTKEELK	EATEWQHKAFAAQEDL	EKTKEELKTVMSAPPP	K	A	F	L	K	T	3	0	0	1	0	1	4	0	0	0	2	3	0	1	0	0	1	0	0	0	0	0	16	2	1848.95	sp|P35241|RADI_HUMAN	sp|P35241|RADI_HUMAN	449	464	yes	yes	3	0.00026992	62.759		1				1
AFADALEVIPMALSENSGMNPIQTMTEVR	TLEQYAMRAFADALEV	IQTMTEVRARQVKEMN	R	A	F	V	R	A	4	1	2	1	0	1	3	1	0	2	2	0	3	1	2	2	2	0	0	2	0	0	29	0	3134.51	sp|P48643|TCPE_HUMAN	sp|P48643|TCPE_HUMAN	450	478	yes	yes	3;4	6.0669e-16	74.516		1
AFADAMEVIPSTLAENAGLNPISTVTELR	GMESYCVRAFADAMEV	ISTVTELRNRHAQGEK	R	A	F	L	R	N	5	1	2	1	0	0	3	1	0	2	3	0	1	1	2	2	3	0	0	2	0	0	29	0	3029.54	sp|P50991|TCPD_HUMAN	sp|P50991|TCPD_HUMAN	453	481	yes	yes	2;3	6.3511e-35	93.596		3	2	2	2		1
AFAHITGGGLLENIPR	VLRSGHVKAFAHITGG	GLLENIPRVLPEKLGV	K	A	F	P	R	V	2	1	1	0	0	0	1	3	1	2	2	0	0	1	1	0	1	0	0	0	0	0	16	0	1664.9	sp|P22102|PUR2_HUMAN	sp|P22102|PUR2_HUMAN	677	692	yes	yes	2;3	7.7579e-07	103.76	1	3	2	2	2	2	1
AFAMIIDKLEEDINSSMTNSTAASRPPVTLR	GPTNAIFKAFAMIIDK	SRPPVTLRLVVPATQC	K	A	F	L	R	L	4	2	2	2	0	0	2	0	0	3	2	1	2	1	2	4	3	0	0	1	0	0	31	2	3377.7	sp|Q15365|PCBP1_HUMAN	sp|Q15365|PCBP1_HUMAN	71	101	yes	yes	3;4;5	1.6718e-197	217.07	6	4	4	4	5	4	4
AFAMIIDKLEEDISSSMTNSTAASRPPVTLR	GPTNAIFKAFAMIIDK	SRPPVTLRLVVPASQC	K	A	F	L	R	L	4	2	1	2	0	0	2	0	0	3	2	1	2	1	2	5	3	0	0	1	0	0	31	2	3350.68	sp|Q15366|PCBP2_HUMAN	sp|Q15366|PCBP2_HUMAN	71	101	yes	yes	3;4	6.5883e-165	197.35	4	3	4	4	4	4	4
AFANLRK	________________	MAFANLRKVLISDSLD	M	A	F	R	K	V	2	1	1	0	0	0	0	0	0	0	1	1	0	1	0	0	0	0	0	0	0	0	7	1	818.476	sp|O43175|SERA_HUMAN	sp|O43175|SERA_HUMAN	2	8	yes	yes	2	0.018837	83.287	1	1	2		1	1
AFAYTWFNLQAR	EALLPHVRAFAYTWFN	TWFNLQARKRKYFKKH	R	A	F	A	R	K	3	1	1	0	0	1	0	0	0	0	1	0	0	2	0	0	1	1	1	0	0	0	12	0	1486.74	sp|P08651|NFIC_HUMAN	sp|P08651|NFIC_HUMAN	26	37	no	no	2	0.012496	47.991	1
AFCGFEDPR	DRINLAQKAFCGFEDP	FCGFEDPRTKTKMSAA	K	A	F	P	R	T	1	1	0	1	1	0	1	1	0	0	0	0	0	2	1	0	0	0	0	0	0	0	9	0	1097.46	sp|Q15149|PLEC_HUMAN	sp|Q15149|PLEC_HUMAN	4492	4500	yes	yes	2	0.0083421	65.224	2	1	2	2	1	2	2
AFDEKLFTFHADICTLPDTEK	PDETYVPKAFDEKLFT	CTLPDTEKQIKKQTAL	K	A	F	E	K	Q	2	0	0	3	1	0	2	0	1	1	2	2	0	3	1	0	3	0	0	0	0	0	21	1	2497.18	CON__P02769	CON__P02769	524	544	yes	yes	4	0.00054196	43.467
AFDKHMNLILCDCDEFRK	RIFIGTFKAFDKHMNL	CDCDEFRKIKPKNAKQ	K	A	F	R	K	I	1	1	1	3	2	0	1	0	1	1	2	2	1	2	0	0	0	0	0	0	0	0	18	2	2311.05	sp|P63162|RSMN_HUMAN;sp|P14678|RSMB_HUMAN	sp|P63162|RSMN_HUMAN	33	50	yes	no	3;4	0.00010521	63.436	2	1	2	2	3	2	2
AFDSGIIPMEFVNK	AAAKMFSKAFDSGIIP	IPMEFVNKMKKEGKLI	K	A	F	N	K	M	1	0	1	1	0	0	1	1	0	2	0	1	1	2	1	1	0	0	0	1	0	0	14	0	1566.78	sp|P53396|ACLY_HUMAN	sp|P53396|ACLY_HUMAN	949	962	yes	yes	2	0.00012333	103.76	2	2	2	2	2	2	2
AFEEAEKNAPAIIFIDELDAIAPK	ESESNLRKAFEEAEKN	ELDAIAPKREKTHGEV	K	A	F	P	K	R	6	0	1	2	0	0	4	0	0	4	1	2	0	2	2	0	0	0	0	0	0	0	24	1	2614.35	sp|P55072|TERA_HUMAN	sp|P55072|TERA_HUMAN	289	312	yes	yes	3	0.0015686	30.976
AFEEAEKNAPAIIFIDELDAIAPKR	ESESNLRKAFEEAEKN	LDAIAPKREKTHGEVE	K	A	F	K	R	E	6	1	1	2	0	0	4	0	0	4	1	2	0	2	2	0	0	0	0	0	0	0	25	2	2770.45	sp|P55072|TERA_HUMAN	sp|P55072|TERA_HUMAN	289	313	yes	yes	3;4	3.4788e-19	97.5	2	4	3		1	3	2
AFEEDQVAGR	EEEKAEARAFEEDQVA	EEDQVAGRLKEDVLEQ	R	A	F	G	R	L	2	1	0	1	0	1	2	1	0	0	0	0	0	1	0	0	0	0	0	1	0	0	10	0	1120.51	sp|O43818|U3IP2_HUMAN	sp|O43818|U3IP2_HUMAN	102	111	yes	yes	2	0.0079674	57.785	1					1	1
AFEPATGR	ADASGTEKAFEPATGR	AFEPATGRVIATFTCS	K	A	F	G	R	V	2	1	0	0	0	0	1	1	0	0	0	0	0	1	1	0	1	0	0	0	0	0	8	0	847.419	sp|P49189|AL9A1_HUMAN	sp|P49189|AL9A1_HUMAN	31	38	yes	yes	2	0.0030491	78.77		1	2		1	2
AFFESHPAPSAER	DKMAGEVKAFFESHPA	HPAPSAERTIQQCCEN	K	A	F	E	R	T	3	1	0	0	0	0	2	0	1	0	0	0	0	2	2	2	0	0	0	0	0	0	13	0	1444.67	sp|P55786|PSA_HUMAN	sp|P55786|PSA_HUMAN	870	882	yes	yes	2;3	0.00031945	90.861	4	3	3	4	4	3	3
AFFPCFDTPAVK	QGQAVLNRAFFPCFDT	CFDTPAVKYKYSALIE	R	A	F	V	K	Y	2	0	0	1	1	0	0	0	0	0	0	1	0	3	2	0	1	0	0	1	0	0	12	0	1398.66	sp|Q9H4A4|AMPB_HUMAN	sp|Q9H4A4|AMPB_HUMAN	177	188	yes	yes	2	0.00019881	78.903	2	2	1	2	1		2
AFFSEVER	GLKMKTSRAFFSEVER	AFFSEVERRFDAMPFT	R	A	F	E	R	R	1	1	0	0	0	0	2	0	0	0	0	0	0	2	0	1	0	0	0	1	0	0	8	0	983.471	sp|Q9UQ80|PA2G4_HUMAN	sp|Q9UQ80|PA2G4_HUMAN	264	271	yes	yes	2	0.0057547	84.498		2	2		2	1	1
AFFSEVERR	GLKMKTSRAFFSEVER	FFSEVERRFDAMPFTL	R	A	F	R	R	F	1	2	0	0	0	0	2	0	0	0	0	0	0	2	0	1	0	0	0	1	0	0	9	1	1139.57	sp|Q9UQ80|PA2G4_HUMAN	sp|Q9UQ80|PA2G4_HUMAN	264	272	yes	yes	3	0.00083489	83.783	1	2	2	1	2	1	1
AFGFSHLEALLDDSK	PDGNCFYRAFGFSHLE	EALLDDSKELQRFKAV	R	A	F	S	K	E	2	0	0	2	0	0	1	1	1	0	3	1	0	2	0	2	0	0	0	0	0	0	15	0	1648.81	sp|Q96FW1|OTUB1_HUMAN	sp|Q96FW1|OTUB1_HUMAN	95	109	yes	yes	3	0.05203	24.601
AFGFSHLEALLDDSKELQR	PDGNCFYRAFGFSHLE	DDSKELQRFKAVSAKS	R	A	F	Q	R	F	2	1	0	2	0	1	2	1	1	0	4	1	0	2	0	2	0	0	0	0	0	0	19	1	2175.1	sp|Q96FW1|OTUB1_HUMAN	sp|Q96FW1|OTUB1_HUMAN	95	113	yes	yes	3;4	4.3639e-62	173.37	5	4	4	4	4	4	4
AFGIPIR	LADFGLARAFGIPIRV	RAFGIPIRVYTHEVVT	R	A	F	I	R	V	1	1	0	0	0	0	0	1	0	2	0	0	0	1	1	0	0	0	0	0	0	0	7	0	772.46	sp|P06493|CDK1_HUMAN	sp|P06493|CDK1_HUMAN	152	158	yes	yes	2	0.038938	69.432	1			2
AFGIVECVLCTCNVTK	ESWHPNLRAFGIVECV	LCTCNVTKQECKKIHC	R	A	F	T	K	Q	1	0	1	0	3	0	1	1	0	1	1	1	0	1	0	0	2	0	0	3	0	0	16	0	1869.88	sp|Q9BU40|CRDL1_HUMAN	sp|Q9BU40|CRDL1_HUMAN	273	288	yes	yes	2	1.4744e-12	135.02	2	2	2	1	2		1
AFGSGYRR	SRIGSGRRAFGSGYRR	AFGSGYRRDDDYRGGG	R	A	F	R	R	D	1	2	0	0	0	0	0	2	0	0	0	0	0	1	0	1	0	0	1	0	0	0	8	1	912.457	sp|P23588|IF4B_HUMAN	sp|P23588|IF4B_HUMAN	280	287	yes	yes	3	0.024163	37.727	1	1	1		1
AFGYYGPLR	GNKTELERAFGYYGPL	FGYYGPLRSVWVARNP	R	A	F	L	R	S	1	1	0	0	0	0	0	2	0	0	1	0	0	1	1	0	0	0	2	0	0	0	9	0	1042.52	sp|P84103|SRSF3_HUMAN	sp|P84103|SRSF3_HUMAN	29	37	yes	yes	2	7.7231e-06	119.29	2	2	2	2	2	2	2
AFHNEAQVNPER	TDLVAKLRAFHNEAQV	EAQVNPERKNLKWIGL	R	A	F	E	R	K	2	1	2	0	0	1	2	0	1	0	0	0	0	1	1	0	0	0	0	1	0	0	12	0	1410.66	sp|P17987|TCPA_HUMAN	sp|P17987|TCPA_HUMAN	469	480	yes	yes	2;3	1.0152e-05	104.24	2	2	2	2	1	2	1
AFHNEAQVNPERK	TDLVAKLRAFHNEAQV	AQVNPERKNLKWIGLD	R	A	F	R	K	N	2	1	2	0	0	1	2	0	1	0	0	1	0	1	1	0	0	0	0	1	0	0	13	1	1538.76	sp|P17987|TCPA_HUMAN	sp|P17987|TCPA_HUMAN	469	481	yes	yes	2;3;4	3.7149e-55	153.32	4	3	3	2	3	3	4
AFHPFIAGPYNR	VERLEVEKAFHPFIAG	FIAGPYNRLVGEIMQE	K	A	F	N	R	L	2	1	1	0	0	0	0	1	1	1	0	0	0	2	2	0	0	0	1	0	0	0	12	0	1388.7	sp|Q00341|VIGLN_HUMAN	sp|Q00341|VIGLN_HUMAN	232	243	yes	yes	2;3	0.0001973	82.417	3	3	4	3	3	4	1
AFIPAIDSFGFETDLR	GSPLYTIKAFIPAIDS	FGFETDLRTHTQGQAF	K	A	F	L	R	T	2	1	0	2	0	0	1	1	0	2	1	0	0	3	1	1	1	0	0	0	0	0	16	0	1797.89	sp|Q15029|U5S1_HUMAN	sp|Q15029|U5S1_HUMAN	873	888	yes	yes	2	0.00087647	61.265	1		1	2			1
AFIPQLLSR	DVTLPRLKAFIPQLLS	FIPQLLSRLHIEALLH	K	A	F	S	R	L	1	1	0	0	0	1	0	0	0	1	2	0	0	1	1	1	0	0	0	0	0	0	9	0	1043.61	sp|P14735|IDE_HUMAN	sp|P14735|IDE_HUMAN	714	722	yes	yes	2	0.013627	55.908	1	1	1	2	2	1	1
AFITNIPFDVK	ANPTKRYRAFITNIPF	TNIPFDVKWQSLKDLV	R	A	F	V	K	W	1	0	1	1	0	0	0	0	0	2	0	1	0	2	1	0	1	0	0	1	0	0	11	0	1263.69	sp|P52272|HNRPM_HUMAN	sp|P52272|HNRPM_HUMAN	73	83	yes	yes	2	0.00011623	89.266	2	2	1	2	2	2	2
AFITNIPFDVKWQSLKDLVK	ANPTKRYRAFITNIPF	QSLKDLVKEKVGEVTY	R	A	F	V	K	E	1	0	1	2	0	1	0	0	0	2	2	3	0	2	1	1	1	1	0	2	0	0	20	2	2361.31	sp|P52272|HNRPM_HUMAN	sp|P52272|HNRPM_HUMAN	73	92	yes	yes	4	0.00061688	45.237
AFKDIDIEDLEELDPDFIMAK	KKTELGAKAFKDIDIE	DPDFIMAKQVEQLEKE	K	A	F	A	K	Q	2	0	0	5	0	0	3	0	0	3	2	2	1	2	1	0	0	0	0	0	0	0	21	1	2466.19	sp|Q14152|EIF3A_HUMAN	sp|Q14152|EIF3A_HUMAN	652	672	yes	yes	2;3	0.00013213	66.889	2	1	1	3			1
AFKDKVDVASVIVTK	QACEAQAKAFKDKVDV	VASVIVTKLDGHAKGG	K	A	F	T	K	L	2	0	0	2	0	0	0	0	0	1	0	3	0	1	0	1	1	0	0	4	0	0	15	2	1618.93	sp|P61011|SRP54_HUMAN	sp|P61011|SRP54_HUMAN	235	249	yes	yes	3	0.076178	25.44	1
AFKDTGK	________________	MAFKDTGKTPVEPEVA	M	A	F	G	K	T	1	0	0	1	0	0	0	1	0	0	0	2	0	1	0	0	1	0	0	0	0	0	7	1	765.402	sp|P60866|RS20_HUMAN	sp|P60866|RS20_HUMAN	2	8	yes	yes	2	0.070629	52.786
AFKDTGKTPVEPEVAIHR	________________	EPEVAIHRIRITLTSR	M	A	F	H	R	I	2	1	0	1	0	0	2	1	1	1	0	2	0	1	2	0	2	0	0	2	0	0	18	2	1994.06	sp|P60866|RS20_HUMAN	sp|P60866|RS20_HUMAN	2	19	yes	yes	2;3;4	4.695e-71	138.28	5	2	3	3	3	4	2
AFLFDVVSK	ISNSGIEKAFLFDVVS	FLFDVVSKIYIATDSS	K	A	F	S	K	I	1	0	0	1	0	0	0	0	0	0	1	1	0	2	0	1	0	0	0	2	0	0	9	0	1024.56	sp|Q9HB90|RRAGC_HUMAN;sp|Q9NQL2|RRAGD_HUMAN	sp|Q9HB90|RRAGC_HUMAN	259	267	yes	no	2	0.056363	41.448
AFLIEEQK	CVRDRIKRAFLIEEQK	AFLIEEQKIVVKVLKA	R	A	F	Q	K	I	1	0	0	0	0	1	2	0	0	1	1	1	0	1	0	0	0	0	0	0	0	0	8	0	976.523	sp|P49207|RL34_HUMAN	sp|P49207|RL34_HUMAN	94	101	yes	yes	2	0.0038307	93.429	2	2	2	2	2	2	2
AFLIEEQKIVVK	CVRDRIKRAFLIEEQK	EEQKIVVKVLKAQAQS	R	A	F	V	K	V	1	0	0	0	0	1	2	0	0	2	1	2	0	1	0	0	0	0	0	2	0	0	12	1	1415.84	sp|P49207|RL34_HUMAN	sp|P49207|RL34_HUMAN	94	105	yes	yes	2;3	0.0021161	56.936		1				2
AFLQGGQEATDIALLLR	SVEVGRLRAFLQGGQE	TDIALLLRDLETSCSD	R	A	F	L	R	D	3	1	0	1	0	2	1	2	0	1	4	0	0	1	0	0	1	0	0	0	0	0	17	0	1814.99	sp|Q14203|DCTN1_HUMAN	sp|Q14203|DCTN1_HUMAN	769	785	yes	yes	2;3	2.6858e-13	118.21	4		2	1	1	3	2
AFLTLAEDILR	KANINIEKAFLTLAED	TLAEDILRKTPVKEPN	K	A	F	L	R	K	2	1	0	1	0	0	1	0	0	1	3	0	0	1	0	0	1	0	0	0	0	0	11	0	1260.71	sp|P61026|RAB10_HUMAN	sp|P61026|RAB10_HUMAN	162	172	yes	yes	2	1.1524e-10	129.88	1	3	1	2	1	2	2
AFPLFTHR	ASACALARAFPLFTHR	AFPLFTHRSGASRRLE	R	A	F	H	R	S	1	1	0	0	0	0	0	0	1	0	1	0	0	2	1	0	1	0	0	0	0	0	8	0	987.529	sp|Q8NDH3|PEPL1_HUMAN	sp|Q8NDH3|PEPL1_HUMAN	130	137	yes	yes	3	0.0033737	65.246						1
AFSDPFVEAEK	GFKRFHGRAFSDPFVE	DPFVEAEKSNLAYDIV	R	A	F	E	K	S	2	0	0	1	0	0	2	0	0	0	0	1	0	2	1	1	0	0	0	1	0	0	11	0	1238.58	sp|P34932|HSP74_HUMAN	sp|P34932|HSP74_HUMAN	74	84	yes	yes	2	0.0095928	50.354			1			2	1
AFSDPFVEAEKSNLAYDIVQLPTGLTGIK	GFKRFHGRAFSDPFVE	PTGLTGIKVTYMEEER	R	A	F	I	K	V	3	0	1	2	0	1	2	2	0	2	3	2	0	2	2	2	2	0	1	2	0	0	29	1	3122.62	sp|P34932|HSP74_HUMAN	sp|P34932|HSP74_HUMAN	74	102	yes	yes	3	1.1395e-11	74.516	2			1		1
AFSVFLFNTENK	IEKGLLHRAFSVFLFN	FLFNTENKLLLQQRSD	R	A	F	N	K	L	1	0	2	0	0	0	1	0	0	0	1	1	0	3	0	1	1	0	0	1	0	0	12	0	1415.71	sp|Q13907|IDI1_HUMAN	sp|Q13907|IDI1_HUMAN	53	64	yes	yes	2	3.3294e-23	151.98	2	2	2	2	2	2	2
AFSYTWFNLQAR	EALLPHVRAFSYTWFN	TWFNLQARKRKYFKKH	R	A	F	A	R	K	2	1	1	0	0	1	0	0	0	0	1	0	0	2	0	1	1	1	1	0	0	0	12	0	1502.73	sp|Q14938|NFIX_HUMAN	sp|Q14938|NFIX_HUMAN	25	36	yes	yes	2	0.0054244	50.354
AFSYYGPLR	AGKGELERAFSYYGPL	FSYYGPLRTVWIARNP	R	A	F	L	R	T	1	1	0	0	0	0	0	1	0	0	1	0	0	1	1	1	0	0	2	0	0	0	9	0	1072.53	sp|Q16629|SRSF7_HUMAN	sp|Q16629|SRSF7_HUMAN	30	38	yes	yes	2	0.00083109	103.74		1
AFTELQAK	PVDLELKKAFTELQAK	AFTELQAKVIDTQQKV	K	A	F	A	K	V	2	0	0	0	0	1	1	0	0	0	1	1	0	1	0	0	1	0	0	0	0	0	8	0	906.481	sp|O60925|PFD1_HUMAN	sp|O60925|PFD1_HUMAN	12	19	yes	yes	2	0.015179	71.877		2	1		2
AFTHTAQYDEAISDYFR	TRRQLALKAFTHTAQY	EAISDYFRKQYSKGVS	K	A	F	F	R	K	3	1	0	2	0	1	1	0	1	1	0	0	0	2	0	1	2	0	2	0	0	0	17	0	2033.91	sp|P31939|PUR9_HUMAN	sp|P31939|PUR9_HUMAN	178	194	yes	yes	2;3	3.3678e-54	175.6	4	2	2	4	2	1	4
AFTHTAQYDEAISDYFRK	TRRQLALKAFTHTAQY	AISDYFRKQYSKGVSQ	K	A	F	R	K	Q	3	1	0	2	0	1	1	0	1	1	0	1	0	2	0	1	2	0	2	0	0	0	18	1	2162.01	sp|P31939|PUR9_HUMAN	sp|P31939|PUR9_HUMAN	178	195	yes	yes	3	1.56e-07	79.332		2	1	1		1	2
AFTMDCITLEGDQVSHR	EVSTQLARAFTMDCIT	EGDQVSHRGALTGGYY	R	A	F	H	R	G	1	1	0	2	1	1	1	1	1	1	1	0	1	1	0	1	2	0	0	1	0	0	17	0	1978.89	sp|Q9UQE7|SMC3_HUMAN	sp|Q9UQE7|SMC3_HUMAN	645	661	yes	yes	3	0.0096786	37.85			2
AFVAIGDYNGHVGLGVK	AGQRTRFKAFVAIGDY	GHVGLGVKCSKEVATA	K	A	F	V	K	C	2	0	1	1	0	0	0	4	1	1	1	1	0	1	0	0	0	0	1	3	0	0	17	0	1715.9	sp|P15880|RS2_HUMAN	sp|P15880|RS2_HUMAN	126	142	yes	yes	2;3	3.2531e-08	116.58	4	4	4	3	4	4	4
AFVEAQNK	DPDSEQTKAFVEAQNK	AFVEAQNKITVPFLEQ	K	A	F	N	K	I	2	0	1	0	0	1	1	0	0	0	0	1	0	1	0	0	0	0	0	1	0	0	8	0	905.461	sp|P48147|PPCE_HUMAN	sp|P48147|PPCE_HUMAN	41	48	yes	yes	2	0.0040497	90.308	1	1	1	2		1	1
AFVHWYVGEGMEEGEFSEAR	FDLMYAKRAFVHWYVG	EGEFSEAREDMAALEK	R	A	F	A	R	E	2	1	0	0	0	0	5	3	1	0	0	0	1	2	0	1	0	1	1	2	0	0	20	0	2329.01	sp|Q71U36|TBA1A_HUMAN;sp|Q13748|TBA3C_HUMAN;sp|Q9BQE3|TBA1C_HUMAN;sp|P68363|TBA1B_HUMAN;sp|P68366|TBA4A_HUMAN	sp|Q71U36|TBA1A_HUMAN	403	422	no	no	2;3	8.0897e-79	182.09	4	5	4	4	4	4	4
AFVHWYVGEGMEEGEFSEAREDMAALEK	FDLMYAKRAFVHWYVG	EDMAALEKDYEEVGVD	R	A	F	E	K	D	4	1	0	1	0	0	7	3	1	0	1	1	2	2	0	1	0	1	1	2	0	0	28	1	3216.42	sp|Q71U36|TBA1A_HUMAN;sp|Q9BQE3|TBA1C_HUMAN;sp|P68363|TBA1B_HUMAN;sp|P68366|TBA4A_HUMAN	sp|Q71U36|TBA1A_HUMAN	403	430	no	no	3;4	5.5688e-126	185.06	4	4	4	4	4	3	4
AFVRPSGTEDVVR	VKKYKLSRAFVRPSGT	SGTEDVVRVYAEADSQ	R	A	F	V	R	V	1	2	0	1	0	0	1	1	0	0	0	0	0	1	1	1	1	0	0	3	0	0	13	1	1431.75	sp|O95394|AGM1_HUMAN	sp|O95394|AGM1_HUMAN	493	505	yes	yes	2;3	8.3851e-05	97.69		4	3		1	1
AFVSMVYSEEGAEDR	VGKPAANRAFVSMVYS	SEEGAEDRTFARVIVG	R	A	F	D	R	T	2	1	0	1	0	0	3	1	0	0	0	0	1	1	0	2	0	0	1	2	0	0	15	0	1688.74	sp|Q14683|SMC1A_HUMAN	sp|Q14683|SMC1A_HUMAN	78	92	yes	yes	2	0.00012022	71.08				2			1
AFYAELYHIISSNLEK	RAMVLDLRAFYAELYH	IISSNLEKIVNPKGEE	R	A	F	E	K	I	2	0	1	0	0	0	2	0	1	2	2	1	0	1	0	2	0	0	2	0	0	0	16	0	1896.96	sp|Q9UL46|PSME2_HUMAN	sp|Q9UL46|PSME2_HUMAN	211	226	yes	yes	3	0.0031795	39.338		1				1
AFYKGTVPR	ILKKEGLKAFYKGTVP	FYKGTVPRLGRVCLDV	K	A	F	P	R	L	1	1	0	0	0	0	0	1	0	0	0	1	0	1	1	0	1	0	1	1	0	0	9	1	1037.57	sp|P53007|TXTP_HUMAN	sp|P53007|TXTP_HUMAN	274	282	yes	yes	3	0.013299	47.603
AFYNNVLGEYEEYITK	DKLTLTSRAFYNNVLG	EYEEYITKLFNYHKVL	R	A	F	T	K	L	1	0	2	0	0	0	3	1	0	1	1	1	0	1	0	0	1	0	3	1	0	0	16	0	1951.92	sp|P04181|OAT_HUMAN	sp|P04181|OAT_HUMAN	114	129	yes	yes	2	0.00024695	74.141	2	1	2	2	1	2	2
AFYPEEISSMVLTK	VSYKGETKAFYPEEIS	ISSMVLTKMKEIAEAY	K	A	F	T	K	M	1	0	0	0	0	0	2	0	0	1	1	1	1	1	1	2	1	0	1	1	0	0	14	0	1613.8	sp|P0DMV9|HS71B_HUMAN;sp|P0DMV8|HS71A_HUMAN	sp|P0DMV9|HS71B_HUMAN	113	126	no	no	2	0.0035575	54.402	2	2	2	1	2	2	2
AGAAGGPEEEAEKPVK	EKPEKSQRAGAAGGPE	EEAEKPVKTKTVSSSN	R	A	G	V	K	T	4	0	0	0	0	0	4	3	0	0	0	2	0	0	2	0	0	0	0	1	0	0	16	1	1538.76	sp|Q8WW12|PCNP_HUMAN	sp|Q8WW12|PCNP_HUMAN	17	32	yes	yes	2;3	2.2284e-05	89.911	2	4	4	2	3	4	4
AGADEERAETAR	LAPVNIFKAGADEERA	EERAETARLTSFIGAI	K	A	G	A	R	L	4	2	0	1	0	0	3	1	0	0	0	0	0	0	0	0	1	0	0	0	0	0	12	1	1274.59	sp|P78371|TCPB_HUMAN	sp|P78371|TCPB_HUMAN	14	25	yes	yes	2;3	0	266.69	4	4	4	3	4	4	4
AGAFDQLKQNATK	LICADTFRAGAFDQLK	QLKQNATKARIPFYGS	R	A	G	T	K	A	3	0	1	1	0	2	0	1	0	0	1	2	0	1	0	0	1	0	0	0	0	0	13	1	1390.72	sp|P61011|SRP54_HUMAN	sp|P61011|SRP54_HUMAN	142	154	yes	yes	2	0.024397	51.727		1
AGAGGGNDIQWCFSQVK	________________	QWCFSQVKGAVDDDVA	M	A	G	V	K	G	2	0	1	1	1	2	0	4	0	1	0	1	0	1	0	1	0	1	0	1	0	0	17	0	1793.82	sp|P63151|2ABA_HUMAN	sp|P63151|2ABA_HUMAN	2	18	yes	yes	2	8.973e-05	65.231	1	1	1
AGAGSATLSMAYAGAR	GTEVVKAKAGAGSATL	SMAYAGARFVFSLVDA	K	A	G	A	R	F	6	1	0	0	0	0	0	3	0	0	1	0	1	0	0	2	1	0	1	0	0	0	16	0	1453.7	sp|P40926|MDHM_HUMAN	sp|P40926|MDHM_HUMAN	242	257	yes	yes	2	6.1211e-28	154.65	2	2	2	2	2	2	2
AGAIAPCEVTVPAQNTGLGPEK	NKVPAAARAGAIAPCE	NTGLGPEKTSFFQALG	R	A	G	E	K	T	4	0	1	0	1	1	2	3	0	1	1	1	0	0	3	0	2	0	0	2	0	0	22	0	2179.09	sp|P05388|RLA0_HUMAN;sp|Q8NHW5|RLA0L_HUMAN	sp|P05388|RLA0_HUMAN	113	134	yes	no	2;3	3.5974e-48	156.67	4	4	4	4	4	3	4
AGAKPDQIGIITPYEGQR	KITTKLLKAGAKPDQI	ITPYEGQRSYLVQYMQ	K	A	G	Q	R	S	2	1	0	1	0	2	1	3	0	3	0	1	0	0	2	0	1	0	1	0	0	0	18	1	1913	sp|Q92900|RENT1_HUMAN	sp|Q92900|RENT1_HUMAN	794	811	yes	yes	2	0.012513	43.164
AGALCLSR	PDTITEWKAGALCLSR	AGALCLSRDTGLGLSP	K	A	G	S	R	D	2	1	0	0	1	0	0	1	0	0	2	0	0	0	0	1	0	0	0	0	0	0	8	0	846.438	CON__ENSEMBL:ENSBTAP00000024146	CON__ENSEMBL:ENSBTAP00000024146	772	779	yes	yes	2	0.068379	42.19				1
AGAYDFPSPEWDTVTPEAK	HRLYQQIKAGAYDFPS	DTVTPEAKDLINKMLT	K	A	G	A	K	D	3	0	0	2	0	0	2	1	0	0	0	1	0	1	3	1	2	1	1	1	0	0	19	0	2079.94	sp|Q13555|KCC2G_HUMAN;sp|Q13554|KCC2B_HUMAN;sp|Q9UQM7|KCC2A_HUMAN;sp|Q13557|KCC2D_HUMAN	sp|Q13557|KCC2D_HUMAN	228	246	no	no	2	0.00017981	65.085	2	2	2	2	2	2	2
AGCECLNESDEHGFDNCLR	DLMPFINKAGCECLNE	HGFDNCLRKDTTFLES	K	A	G	L	R	K	1	1	2	2	3	0	3	2	1	0	2	0	0	1	0	1	0	0	0	0	0	0	19	0	2281.88	sp|O43396|TXNL1_HUMAN	sp|O43396|TXNL1_HUMAN	133	151	yes	yes	3	7.5169e-11	96.143	2	2	2	2	2	2	2
AGCECLNESDEHGFDNCLRK	DLMPFINKAGCECLNE	GFDNCLRKDTTFLESD	K	A	G	R	K	D	1	1	2	2	3	0	3	2	1	0	2	1	0	1	0	1	0	0	0	0	0	0	20	1	2409.97	sp|O43396|TXNL1_HUMAN	sp|O43396|TXNL1_HUMAN	133	152	yes	yes	3;4	3.6023e-41	152.32	4	4	4	4	4	4	4
AGDTVIPLYIPQCGECK	GEGVTKLKAGDTVIPL	IPQCGECKFCLNPKTN	K	A	G	C	K	F	1	0	0	1	2	1	1	2	0	2	1	1	0	0	2	0	1	0	1	1	0	0	17	0	1919.91	sp|P11766|ADHX_HUMAN	sp|P11766|ADHX_HUMAN	85	101	yes	yes	2	6.1281e-06	87.669	1	2	2	2	2	2	2
AGDVVLVIPFQNPEEQDEGWLMGVK	DTDELQLKAGDVVLVI	EGWLMGVKESDWNQHK	K	A	G	V	K	E	1	0	1	2	0	2	3	3	0	1	2	1	1	1	2	0	0	1	0	4	0	0	25	0	2769.37	sp|O00499|BIN1_HUMAN	sp|O00499|BIN1_HUMAN	543	567	yes	yes	2;3	6.5838e-06	55.247	2	2	1			1
AGDWQCPNPGCGNQNFAWR	GGGNVQHRAGDWQCPN	GNQNFAWRTECNQCKA	R	A	G	W	R	T	2	1	3	1	2	2	0	3	0	0	0	0	0	1	2	0	0	2	0	0	0	0	19	0	2233.92	sp|Q01844|EWS_HUMAN	sp|Q01844|EWS_HUMAN	519	537	yes	yes	2	6.4595e-139	210.9	2	1	2	2	2	2	2
AGEDGHPGKPGRPGER	GPAGPPGKAGEDGHPG	KPGRPGERGVVGPQGA	K	A	G	E	R	G	1	2	0	1	0	0	2	5	1	0	0	1	0	0	3	0	0	0	0	0	0	0	16	2	1615.78	sp|P08123|CO1A2_HUMAN	sp|P08123|CO1A2_HUMAN	141	156	yes	yes	2;3;4;5	2.6003e-07	119.54	8	7	6	8	7	6	6
AGELTEDEVER	ADIDLTKRAGELTEDE	LTEDEVERVITIMQNP	R	A	G	E	R	V	1	1	0	1	0	0	4	1	0	0	1	0	0	0	0	0	1	0	0	1	0	0	11	0	1246.57	sp|P62269|RS18_HUMAN	sp|P62269|RS18_HUMAN	56	66	yes	yes	2	2.9396e-14	136.81	2	2	2	2	2	2	2
AGEVFIHK	KLFEKYGKAGEVFIHK	AGEVFIHKDKGFGFIR	K	A	G	H	K	D	1	0	0	0	0	0	1	1	1	1	0	1	0	1	0	0	0	0	0	1	0	0	8	0	899.486	sp|Q15233|NONO_HUMAN	sp|Q15233|NONO_HUMAN	100	107	yes	yes	2	0.071091	41.84
AGEVFIHKDK	KLFEKYGKAGEVFIHK	EVFIHKDKGFGFIRLE	K	A	G	D	K	G	1	0	0	1	0	0	1	1	1	1	0	2	0	1	0	0	0	0	0	1	0	0	10	1	1142.61	sp|Q15233|NONO_HUMAN	sp|Q15233|NONO_HUMAN	100	109	yes	yes	3	0.038826	36.395
AGEVINQPMMMAAR	DEEFPEQKAGEVINQP	QPMMMAARQLHDEARK	K	A	G	A	R	Q	3	1	1	0	0	1	1	1	0	1	0	0	3	0	1	0	0	0	0	1	0	0	14	0	1517.72	sp|P18206|VINC_HUMAN	sp|P18206|VINC_HUMAN	890	903	yes	yes	2	3.609e-30	125.54	2	2	2		1	2	2
AGFAGDDAPR	DNGSGMCKAGFAGDDA	FAGDDAPRAVFPSIVG	K	A	G	P	R	A	3	1	0	2	0	0	0	2	0	0	0	0	0	1	1	0	0	0	0	0	0	0	10	0	975.441	sp|P60709|ACTB_HUMAN;sp|Q6S8J3|POTEE_HUMAN;sp|A5A3E0|POTEF_HUMAN;sp|P0CG38|POTEI_HUMAN;sp|P63261|ACTG_HUMAN;sp|P68032|ACTC_HUMAN;sp|P68133|ACTS_HUMAN;sp|P63267|ACTH_HUMAN;sp|P62736|ACTA_HUMAN	sp|P60709|ACTB_HUMAN	19	28	no	no	1;2	4.5858e-16	139.68	3	2	3	3	2	3	4
AGFAGDQIPK	DNGSGVIKAGFAGDQI	FAGDQIPKYCFPNYVG	K	A	G	P	K	Y	2	0	0	1	0	1	0	2	0	1	0	1	0	1	1	0	0	0	0	0	0	0	10	0	1002.51	sp|P42025|ACTY_HUMAN;sp|P61163|ACTZ_HUMAN	sp|P61163|ACTZ_HUMAN	23	32	no	no	2	0.078334	37.749				1
AGFLDLKDFLPK	PHNEQKHKAGFLDLKD	DLKDFLPKEYVKQKGE	K	A	G	P	K	E	1	0	0	2	0	0	0	1	0	0	3	2	0	2	1	0	0	0	0	0	0	0	12	1	1362.75	sp|Q9Y490|TLN1_HUMAN	sp|Q9Y490|TLN1_HUMAN	257	268	yes	yes	3	0.0017291	59.265	2	2	2	2	2	2	2
AGGEAGVTLGQPHLSR	________________	LGQPHLSRQDLTTLDV	M	A	G	S	R	Q	2	1	0	0	0	1	1	4	1	0	2	0	0	0	1	1	1	0	0	1	0	0	16	0	1548.8	sp|P41091|IF2G_HUMAN;sp|Q2VIR3|IF2GL_HUMAN	sp|P41091|IF2G_HUMAN	2	17	yes	no	2	1.6638e-74	185.27	2	2	2	4	2	3	2
AGGFLMK	VGVNLPQKAGGFLMKK	KAGGFLMKKELNYFAK	K	A	G	M	K	K	1	0	0	0	0	0	0	2	0	0	1	1	1	1	0	0	0	0	0	0	0	0	7	0	722.379	sp|P00558|PGK1_HUMAN	sp|P00558|PGK1_HUMAN	185	191	yes	yes	2	0.036068	71.378	2	2	1	2		1	2
AGGFLMKK	VGVNLPQKAGGFLMKK	AGGFLMKKELNYFAKA	K	A	G	K	K	E	1	0	0	0	0	0	0	2	0	0	1	2	1	1	0	0	0	0	0	0	0	0	8	1	850.473	sp|P00558|PGK1_HUMAN	sp|P00558|PGK1_HUMAN	185	192	yes	yes	2	0.04541	58.782				1
AGGIETIANEFSDR	SCYIAVARAGGIETIA	IANEFSDRCTPSVISF	R	A	G	D	R	C	2	1	1	1	0	0	2	2	0	2	0	0	0	1	0	1	1	0	0	0	0	0	14	0	1478.7	sp|Q92598|HS105_HUMAN	sp|Q92598|HS105_HUMAN	20	33	yes	yes	2	0.00051201	78.401	2	2	2	1	2	2	2
AGGIETIANEYSDR	SCYVAVARAGGIETIA	IANEYSDRCTPACISF	R	A	G	D	R	C	2	1	1	1	0	0	2	2	0	2	0	0	0	0	0	1	1	0	1	0	0	0	14	0	1494.7	sp|P34932|HSP74_HUMAN	sp|P34932|HSP74_HUMAN	20	33	yes	yes	2	4.7175e-05	92.039			1		1	1
AGGLGINLATADTVIIYDSDWNPHNDIQAFSR	FCFLLSTRAGGLGINL	NDIQAFSRAHRIGQNK	R	A	G	S	R	A	4	1	3	4	0	1	0	3	1	4	2	0	0	1	1	2	2	1	1	1	0	0	32	0	3443.67	sp|Q14839|CHD4_HUMAN;sp|Q8TDI0|CHD5_HUMAN	sp|Q14839|CHD4_HUMAN	1128	1159	yes	no	3	0.048168	13.714						1
AGGPGLER	EGGAHKVRAGGPGLER	AGGPGLERAEAGVPAE	R	A	G	E	R	A	1	1	0	0	0	0	1	3	0	0	1	0	0	0	1	0	0	0	0	0	0	0	8	0	755.393	sp|P21333|FLNA_HUMAN;sp|O75369|FLNB_HUMAN	sp|P21333|FLNA_HUMAN	2243	2250	no	no	2	0.0033716	80.165
AGGPGLERAEAGVPAEFSIWTR	EGGAHKVRAGGPGLER	AEFSIWTREAGAGGLA	R	A	G	T	R	E	4	2	0	0	0	0	3	4	0	1	1	0	0	1	2	1	1	1	0	1	0	0	22	1	2270.14	sp|P21333|FLNA_HUMAN	sp|P21333|FLNA_HUMAN	2243	2264	yes	yes	3	0.023436	22.569
AGGSASAMLQPLLDNQVGFK	SYQRDSFKAGGSASAM	LDNQVGFKNMQNVEHV	K	A	G	F	K	N	3	0	1	1	0	2	0	3	0	0	3	1	1	1	1	2	0	0	0	1	0	0	20	0	2003.01	sp|P20618|PSB1_HUMAN	sp|P20618|PSB1_HUMAN	165	184	yes	yes	2;3	5.9199e-34	147.9	4	3	4	3	4	4	3
AGIIASAR	LTDSLVCKAGIIASAR	AGIIASARAGETRFTD	K	A	G	A	R	A	3	1	0	0	0	0	0	1	0	2	0	0	0	0	0	1	0	0	0	0	0	0	8	0	757.445	sp|P13639|EF2_HUMAN	sp|P13639|EF2_HUMAN	43	50	yes	yes	2	0.007623	77.282	2	2	2	2	1	2	1
AGIICQLNAR	QQTLSIAKAGIICQLN	IICQLNARTSVLAAAN	K	A	G	A	R	T	2	1	1	0	1	1	0	1	0	2	1	0	0	0	0	0	0	0	0	0	0	0	10	0	1114.59	sp|P33991|MCM4_HUMAN	sp|P33991|MCM4_HUMAN	601	610	yes	yes	2	0.0022617	74.464			1	1			1
AGIKVTVAGLAGKDPVQCSR	IPVDVMRRAGIKVTVA	KDPVQCSRDVVICPDA	R	A	G	S	R	D	3	1	0	1	1	1	0	3	0	1	1	2	0	0	1	1	1	0	0	3	0	0	20	2	2026.1	sp|Q99497|PARK7_HUMAN	sp|Q99497|PARK7_HUMAN	29	48	yes	yes	3	6.441e-05	71.428
AGILTTLNAR	QQTISIAKAGILTTLN	ILTTLNARCSILAAAN	K	A	G	A	R	C	2	1	1	0	0	0	0	1	0	1	2	0	0	0	0	0	2	0	0	0	0	0	10	0	1028.6	sp|P33993|MCM7_HUMAN	sp|P33993|MCM7_HUMAN	472	481	yes	yes	2	0.084844	37.696	1					1
AGITTTLNSR	QQTISIAKAGITTTLN	ITTTLNSRCSVLAAAN	K	A	G	S	R	C	1	1	1	0	0	0	0	1	0	1	1	0	0	0	0	1	3	0	0	0	0	0	10	0	1032.56	sp|P33992|MCM5_HUMAN	sp|P33992|MCM5_HUMAN	472	481	yes	yes	3	0.056999	28.956		1
AGIVTSLQAR	QQSISISKAGIVTSLQ	IVTSLQARCTVIAAAN	K	A	G	A	R	C	2	1	0	0	0	1	0	1	0	1	1	0	0	0	0	1	1	0	0	1	0	0	10	0	1014.58	sp|P49736|MCM2_HUMAN	sp|P49736|MCM2_HUMAN	614	623	yes	yes	2	0.004151	67.113		1	1	1	1	2	1
AGKDLVSSLTSGLLTIGDR	HNTIICARAGKDLVSS	GLLTIGDRFGGALDAA	R	A	G	D	R	F	1	1	0	2	0	0	0	3	0	1	4	1	0	0	0	3	2	0	0	1	0	0	19	1	1902.04	sp|P53396|ACLY_HUMAN	sp|P53396|ACLY_HUMAN	916	934	yes	yes	3	0.0007897	52.451	1			1
AGKEPGLQIWR	VEHPEFLKAGKEPGLQ	EPGLQIWRVEKFDLVP	K	A	G	W	R	V	1	1	0	0	0	1	1	2	0	1	1	1	0	0	1	0	0	1	0	0	0	0	11	1	1253.69	CON__Q3SX14;sp|P06396|GELS_HUMAN	CON__Q3SX14	61	71	no	no	2;3	3.8938e-05	91.549		1				2	2
AGKFPSLLTHNENMVAK	ILGPGLNKAGKFPSLL	HNENMVAKVDEVKSTI	K	A	G	A	K	V	2	0	2	0	0	0	1	1	1	0	2	2	1	1	1	1	1	0	0	1	0	0	17	1	1855.96	sp|P62906|RL10A_HUMAN	sp|P62906|RL10A_HUMAN	131	147	yes	yes	2;3;4	1.5512e-06	89.936	3	5	4	6	5	6	6
AGKLDPHLVLDQLR	IIPNHEKKAGKLDPHL	HLVLDQLRCNGVLEGI	K	A	G	L	R	C	1	1	0	2	0	1	0	1	1	0	4	1	0	0	1	0	0	0	0	1	0	0	14	1	1573.89	sp|P35579|MYH9_HUMAN;sp|P35580|MYH10_HUMAN	sp|P35579|MYH9_HUMAN	680	693	no	no	2;3;4	0.00011663	117	6	6	6	5	5	4	6
AGKPVICATQMLESMIK	MMIGRCNRAGKPVICA	QMLESMIKKPRPTRAE	R	A	G	I	K	K	2	0	0	0	1	1	1	1	0	2	1	2	2	0	1	1	1	0	0	1	0	0	17	1	1875.96	sp|P14618|KPYM_HUMAN	sp|P14618|KPYM_HUMAN	320	336	yes	yes	2;3	9.3083e-36	160.45	4	4	4	5	4	4	5
AGLLFIFNFHPSK	NKIIAFERAGLLFIFN	IFNFHPSKSYTDYRVG	R	A	G	S	K	S	1	0	1	0	0	0	0	1	1	1	2	1	0	3	1	1	0	0	0	0	0	0	13	0	1489.81	sp|Q04446|GLGB_HUMAN	sp|Q04446|GLGB_HUMAN	619	631	yes	yes	3	0.005197	42.785	2	2	2		1	2
AGLLQPPVR	LLQQPQQKAGLLQPPV	GLLQPPVRIVSQPQPA	K	A	G	V	R	I	1	1	0	0	0	1	0	1	0	0	2	0	0	0	2	0	0	0	0	1	0	0	9	0	949.571	sp|Q8IX12|CCAR1_HUMAN	sp|Q8IX12|CCAR1_HUMAN	276	284	yes	yes	2	0.077049	38.776
AGLNSLEAVK	________________	LNSLEAVKRKIQALQQ	M	A	G	V	K	R	2	0	1	0	0	0	1	1	0	0	2	1	0	0	0	1	0	0	0	1	0	0	10	0	1000.56	sp|P67936|TPM4_HUMAN	sp|P67936|TPM4_HUMAN	2	11	yes	yes	1;2	2.6446e-32	159.34	4	3	2	3	4	4	4
AGLNSLEAVKR	________________	NSLEAVKRKIQALQQQ	M	A	G	K	R	K	2	1	1	0	0	0	1	1	0	0	2	1	0	0	0	1	0	0	0	1	0	0	11	1	1156.66	sp|P67936|TPM4_HUMAN	sp|P67936|TPM4_HUMAN	2	12	yes	yes	2	5.502e-77	192.12	2	2	2	2	3	2	2
AGLPCQDLEFVQFHPTGIYGAGCLITEGCR	DGTAMITRAGLPCQDL	CLITEGCRGEGGILIN	R	A	G	C	R	G	2	1	0	1	3	2	2	5	1	2	3	0	0	2	2	0	2	0	1	1	0	0	30	0	3365.56	sp|P31040|SDHA_HUMAN	sp|P31040|SDHA_HUMAN	283	312	yes	yes	3	2.8592e-101	166.22	2	1	2	2	2	2	1
AGLQFPVGR	KAKSRSSRAGLQFPVG	GLQFPVGRVHRLLRKG	R	A	G	G	R	V	1	1	0	0	0	1	0	2	0	0	1	0	0	1	1	0	0	0	0	1	0	0	9	0	943.524	sp|Q71UI9|H2AV_HUMAN;sp|P0C0S5|H2AZ_HUMAN;sp|Q16777|H2A2C_HUMAN;sp|Q6FI13|H2A2A_HUMAN;sp|Q93077|H2A1C_HUMAN;sp|Q7L7L0|H2A3_HUMAN;sp|P04908|H2A1B_HUMAN	sp|Q93077|H2A1C_HUMAN	22	30	no	no	2	0.0036247	83.206	2	2	2	2	3	2	2
AGLQTADKYAALANLDNIFSAGQGGDQGSGFGTTGK	VSKVSTNKAGLQTADK	SGFGTTGKAPVGSVVS	K	A	G	G	K	A	6	0	2	3	0	3	0	8	0	1	3	2	0	2	0	2	3	0	1	0	0	0	36	1	3500.68	sp|P52594|AGFG1_HUMAN	sp|P52594|AGFG1_HUMAN	319	354	yes	yes	3	2.9246e-96	143.6			1
AGLSQSLFER	VMCKKAAKAGLSQSLF	LSQSLFERLVVLGIRP	K	A	G	E	R	L	1	1	0	0	0	1	1	1	0	0	2	0	0	1	0	2	0	0	0	0	0	0	10	0	1106.57	sp|Q92900|RENT1_HUMAN	sp|Q92900|RENT1_HUMAN	689	698	yes	yes	2	0.058955	41.109					1
AGLTMNDIDAFEFHEAFSGQILANFK	ATPKVLEKAGLTMNDI	GQILANFKAMDSDWFA	K	A	G	F	K	A	4	0	2	2	0	1	2	2	1	2	2	1	1	4	0	1	1	0	0	0	0	0	26	0	2885.37	sp|P55084|ECHB_HUMAN	sp|P55084|ECHB_HUMAN	366	391	yes	yes	3	1.3042e-05	39.21	2	1	1	1	1	1	2
AGLVELLLR	AVWTRATKAGLVELLL	GLVELLLRERWVRVVA	K	A	G	L	R	E	1	1	0	0	0	0	1	1	0	0	4	0	0	0	0	0	0	0	0	1	0	0	9	0	982.618	sp|Q13425|SNTB2_HUMAN	sp|Q13425|SNTB2_HUMAN	25	33	yes	yes	2	0.0028775	83.948	2	2	1	1	2	2	1
AGMSSLKG	LLVDEIMRAGMSSLKG	AGMSSLKG________	R	A	G	K	G	-	1	0	0	0	0	0	0	2	0	0	1	1	1	0	0	2	0	0	0	0	0	0	8	1	749.374	sp|P40227|TCPZ_HUMAN	sp|P40227|TCPZ_HUMAN	524	531	yes	yes	1	0.028521	79.713		1	1			2
AGMTHIVR	LTAFLGYKAGMTHIVR	AGMTHIVREVDRPGSK	K	A	G	V	R	E	1	1	0	0	0	0	0	1	1	1	0	0	1	0	0	0	1	0	0	1	0	0	8	0	883.47	sp|P39023|RL3_HUMAN	sp|P39023|RL3_HUMAN	51	58	yes	yes	2;3	0.0036423	96.111	2	4	2	1	3	2	1
AGNEKEEGETADTVGCCSLR	FIDKLALRAGNEKEEG	TVGCCSLRVEHINLHP	R	A	G	L	R	V	2	1	1	1	2	0	4	3	0	0	1	1	0	0	0	1	2	0	0	1	0	0	20	1	2181.93	sp|P11387|TOP1_HUMAN	sp|P11387|TOP1_HUMAN	489	508	yes	yes	3	8.4157e-05	69.259
AGNELLESSAGDDASSLR	ATVETVNKAGNELLES	GDDASSLRSRLEAMNQ	K	A	G	L	R	S	3	1	1	2	0	0	2	2	0	0	3	0	0	0	0	4	0	0	0	0	0	0	18	0	1790.83	sp|Q9UPN3|MACF1_HUMAN	sp|Q9UPN3|MACF1_HUMAN	6286	6303	yes	yes	2	0.0047658	52.185				1
AGNILFTLDGDIK	KIIHRDLKAGNILFTL	FTLDGDIKLADFGVSA	K	A	G	I	K	L	1	0	1	2	0	0	0	2	0	2	2	1	0	1	0	0	1	0	0	0	0	0	13	0	1375.73	sp|Q9H2G2|SLK_HUMAN	sp|Q9H2G2|SLK_HUMAN	158	170	yes	yes	2	0.0025107	57.434	2	1	2	2	1	1
AGNILLNTEGHAK	RKIHRDIKAGNILLNT	LNTEGHAKLADFGVAG	K	A	G	A	K	L	2	0	2	0	0	0	1	2	1	1	2	1	0	0	0	0	1	0	0	0	0	0	13	0	1336.71	sp|Q13188|STK3_HUMAN	sp|Q13188|STK3_HUMAN	149	161	no	no	2	0.00071502	61.989				2		1	2
AGNKEATDEELEK	KYVDSKLRAGNKEATD	ATDEELEKMLDKIMII	R	A	G	E	K	M	2	0	1	1	0	0	4	1	0	0	1	2	0	0	0	0	1	0	0	0	0	0	13	1	1432.67	sp|Q13620|CUL4B_HUMAN	sp|Q13620|CUL4B_HUMAN	573	585	yes	yes	2	0.043949	51.939				1
AGNKGYAYTFITEDQAR	HRAGRTGRAGNKGYAY	FITEDQARYAGDIIKA	R	A	G	A	R	Y	3	1	1	1	0	1	1	2	0	1	0	1	0	1	0	0	2	0	2	0	0	0	17	1	1903.91	sp|Q7L014|DDX46_HUMAN	sp|Q7L014|DDX46_HUMAN	713	729	yes	yes	3	0.012784	49.535
AGNLGGGVVTIER	ERIKVNGKAGNLGGGV	GGVVTIERSKSKITVT	K	A	G	E	R	S	1	1	1	0	0	0	1	4	0	1	1	0	0	0	0	0	1	0	0	2	0	0	13	0	1241.67	sp|P35268|RL22_HUMAN	sp|P35268|RL22_HUMAN	53	65	yes	yes	2	0.00058546	72.681	2	2	2	2	2	2	2
AGNNMLLVGVHGPR	SFTVDCSKAGNNMLLV	LVGVHGPRTPCEEILV	K	A	G	P	R	T	1	1	2	0	0	0	0	3	1	0	2	0	1	0	1	0	0	0	0	2	0	0	14	0	1433.76	sp|P21333|FLNA_HUMAN	sp|P21333|FLNA_HUMAN	2585	2598	yes	yes	2;3	4.0076e-18	145.14	4	3	2	3	3	3	3
AGNVIFR	VKAWKADRAGNVIFRK	RAGNVIFRKSARNFNL	R	A	G	F	R	K	1	1	1	0	0	0	0	1	0	1	0	0	0	1	0	0	0	0	0	1	0	0	7	0	775.434	sp|P55809|SCOT1_HUMAN	sp|P55809|SCOT1_HUMAN	218	224	yes	yes	2	0.02487	98.415	1			1
AGNVIFRK	VKAWKADRAGNVIFRK	AGNVIFRKSARNFNLP	R	A	G	R	K	S	1	1	1	0	0	0	0	1	0	1	0	1	0	1	0	0	0	0	0	1	0	0	8	1	903.529	sp|P55809|SCOT1_HUMAN	sp|P55809|SCOT1_HUMAN	218	225	yes	yes	3	0.010508	47.443
AGPIWDLR	ELVPLFEKAGPIWDLR	AGPIWDLRLMMDPLTG	K	A	G	L	R	L	1	1	0	1	0	0	0	1	0	1	1	0	0	0	1	0	0	1	0	0	0	0	8	0	926.497	sp|O60506|HNRPQ_HUMAN;sp|O43390|HNRPR_HUMAN	sp|O60506|HNRPQ_HUMAN	185	192	no	no	2	0.021991	55.37	1					1
AGQAFRK	________________	MAGQAFRKFLPLFDRV	M	A	G	R	K	F	2	1	0	0	0	1	0	1	0	0	0	1	0	1	0	0	0	0	0	0	0	0	7	1	776.429	sp|P61604|CH10_HUMAN	sp|P61604|CH10_HUMAN	2	8	yes	yes	2	0.0092096	79.146	1	2		1	1	2	1
AGQAVDDFIEK	RRIILLVKAGQAVDDF	AVDDFIEKLVPLLDTG	K	A	G	E	K	L	2	0	0	2	0	1	1	1	0	1	0	1	0	1	0	0	0	0	0	1	0	0	11	0	1191.58	sp|P52209|6PGD_HUMAN	sp|P52209|6PGD_HUMAN	77	87	yes	yes	2	0.0017911	66.267		2	1	2	2	2	2
AGQCVIGLQMGTNK	NFDDATMKAGQCVIGL	GLQMGTNKCASQSGMT	K	A	G	N	K	C	1	0	1	0	1	2	0	3	0	1	1	1	1	0	0	0	1	0	0	1	0	0	14	0	1475.72	sp|Q99439|CNN2_HUMAN	sp|Q99439|CNN2_HUMAN	161	174	yes	yes	2	4.4017e-31	143.94	2	2	2	2	2	1	2
AGQQGLSVAFDLATHR	KFYKDNIKAGQQGLSV	AFDLATHRGYDSDNPR	K	A	G	H	R	G	3	1	0	1	0	2	0	2	1	0	2	0	0	1	0	1	1	0	0	1	0	0	16	0	1669.85	sp|P22033|MUTA_HUMAN	sp|P22033|MUTA_HUMAN	129	144	yes	yes	3	7.6681e-05	72.47	1		1			1
AGQSVIGLQMGTNK	RFDEGKLKAGQSVIGL	GLQMGTNKCASQAGMT	K	A	G	N	K	C	1	0	1	0	0	2	0	3	0	1	1	1	1	0	0	1	1	0	0	1	0	0	14	0	1402.72	sp|Q15417|CNN3_HUMAN	sp|Q15417|CNN3_HUMAN	159	172	yes	yes	2	1.5365e-38	166.03	2	2	2	2	2	2	2
AGRIPEQILGK	SLDQVLKKAGRIPEQI	IPEQILGKVSIAVIKG	K	A	G	G	K	V	1	1	0	0	0	1	1	2	0	2	1	1	0	0	1	0	0	0	0	0	0	0	11	1	1180.69	sp|Q02750|MP2K1_HUMAN	sp|Q02750|MP2K1_HUMAN	158	168	yes	yes	3	0.052972	30.44
AGRLPACVVDCGTGYTK	________________	DCGTGYTKLGYAGNTE	M	A	G	T	K	L	2	1	0	1	2	0	0	3	0	0	1	1	0	0	1	0	2	0	1	2	0	0	17	1	1823.87	sp|P61158|ARP3_HUMAN	sp|P61158|ARP3_HUMAN	2	18	yes	yes	2;3	1.4138e-54	176.69	2	2	2	2	2	2	2
AGSATVLSGSIAGLEGGSQLALRR	ISNLFLGRAGSATVLS	GSQLALRRATSMRKTF	R	A	G	R	R	A	4	2	0	0	0	1	1	5	0	1	4	0	0	0	0	4	1	0	0	1	0	0	24	1	2270.23	sp|Q92614|MY18A_HUMAN	sp|Q92614|MY18A_HUMAN	978	1001	yes	yes	3	0.0021414	26.849			1
AGSDGESIGNCPFSQR	PLIELFVKAGSDGESI	GNCPFSQRLFMILWLK	K	A	G	Q	R	L	1	1	1	1	1	1	1	3	0	1	0	0	0	1	1	3	0	0	0	0	0	0	16	0	1680.72	sp|Q9Y696|CLIC4_HUMAN	sp|Q9Y696|CLIC4_HUMAN	25	40	yes	yes	2	1.9012e-52	172.82	2	2	4	2	2	2	2
AGSNMLLIGVHGPTTPCEEVSMK	SFLVDCSKAGSNMLLI	PCEEVSMKHVGNQQYN	K	A	G	M	K	H	1	0	1	0	1	0	2	3	1	1	2	1	2	0	2	2	2	0	0	2	0	0	23	0	2427.16	sp|O75369|FLNB_HUMAN	sp|O75369|FLNB_HUMAN	2540	2562	yes	yes	2;3	6.6354e-97	159.2	3	3	2	2	4	1	3
AGSSESIAAFIQR	LLGSLGARAGSSESIA	SIAAFIQRLSGSSNIF	R	A	G	Q	R	L	3	1	0	0	0	1	1	1	0	2	0	0	0	1	0	3	0	0	0	0	0	0	13	0	1335.68	sp|P46379|BAG6_HUMAN	sp|P46379|BAG6_HUMAN	720	732	yes	yes	2	0.026657	37.998					1
AGTDLLNFLSSFIDPK	ELTPFFKKAGTDLLNF	LSSFIDPKKQPATR__	K	A	G	P	K	K	1	0	1	2	0	0	0	1	0	1	3	1	0	2	1	2	1	0	0	0	0	0	16	0	1736.9	CON__P81644	CON__P81644	79	94	yes	yes	2	1.5051e-05	99.344	3	2	2	2	2		2
AGTFQAFEQFGQQLLAHGHYASPEIK	HRTEIDARAGTFQAFE	HYASPEIKQKLDILDQ	R	A	G	I	K	Q	4	0	0	0	0	4	2	3	2	1	2	1	0	3	1	1	1	0	1	0	0	0	26	0	2874.41	sp|Q13813|SPTN1_HUMAN	sp|Q13813|SPTN1_HUMAN	1392	1417	yes	yes	3;4	2.4862e-05	35.678	2			4	1		2
AGTGVDNVDLEAATR	EKLQVVGRAGTGVDNV	VDLEAATRKGILVMNT	R	A	G	T	R	K	3	1	1	2	0	0	1	2	0	0	1	0	0	0	0	0	2	0	0	2	0	0	15	0	1487.72	sp|O43175|SERA_HUMAN	sp|O43175|SERA_HUMAN	76	90	yes	yes	2	0.00028938	91.789	2	2	2	2	2	2	2
AGTGVDNVDLEAATRK	EKLQVVGRAGTGVDNV	DLEAATRKGILVMNTP	R	A	G	R	K	G	3	1	1	2	0	0	1	2	0	0	1	1	0	0	0	0	2	0	0	2	0	0	16	1	1615.82	sp|O43175|SERA_HUMAN	sp|O43175|SERA_HUMAN	76	91	yes	yes	3	0.011952	30.593	1		1	1	2		1
AGTLSITEFADMLSGNAGGFR	RSALDQYRAGTLSITE	SGNAGGFRSRSSSVGS	R	A	G	F	R	S	3	1	1	1	0	0	1	4	0	1	2	0	1	2	0	2	2	0	0	0	0	0	21	0	2114.01	sp|Q15149|PLEC_HUMAN	sp|Q15149|PLEC_HUMAN	4361	4381	yes	yes	2;3	4.9113e-104	194.94	3	3	3	3	3	3	2
AGTNMMMVGVHGPK	SFTVDCSKAGTNMMMV	MVGVHGPKTPCEEVYV	K	A	G	P	K	T	1	0	1	0	0	0	0	3	1	0	0	1	3	0	1	0	1	0	0	2	0	0	14	0	1428.67	sp|Q14315|FLNC_HUMAN	sp|Q14315|FLNC_HUMAN	2663	2676	yes	yes	2;3	0.0086227	46.744	3	2	3	3	2		2
AGTQIENIDEDFRDGLK	WCNSHLRKAGTQIENI	EDFRDGLKLMLLLEVI	K	A	G	L	K	L	1	1	1	3	0	1	2	2	0	2	1	1	0	1	0	0	1	0	0	0	0	0	17	1	1919.92	sp|O43707|ACTN4_HUMAN	sp|O43707|ACTN4_HUMAN	67	83	yes	yes	2;3	1.123e-35	159.79	4	4	4	3	3		4
AGTQIENIEEDFRDGLK	WCNSHLRKAGTQIENI	EDFRDGLKLMLLLEVI	K	A	G	L	K	L	1	1	1	2	0	1	3	2	0	2	1	1	0	1	0	0	1	0	0	0	0	0	17	1	1933.94	sp|P12814|ACTN1_HUMAN	sp|P12814|ACTN1_HUMAN	48	64	yes	yes	3	4.3999e-07	98.281	2	2	2	2	2	2	2
AGTQLLAGLR	CDLGNPMKAGTQLLAG	TQLLAGLRFSVHQQSE	K	A	G	L	R	F	2	1	0	0	0	1	0	2	0	0	3	0	0	0	0	0	1	0	0	0	0	0	10	0	998.587	sp|P06756|ITAV_HUMAN	sp|P06756|ITAV_HUMAN	719	728	yes	yes	2	6.7561e-05	105.2	1	2	2	1	2	1	1
AGTVVLDDVELR	________________	VLDDVELREAQRDYLD	M	A	G	L	R	E	1	1	0	2	0	0	1	1	0	0	2	0	0	0	0	0	1	0	0	3	0	0	12	0	1285.69	sp|P25205|MCM3_HUMAN	sp|P25205|MCM3_HUMAN	2	13	yes	yes	2	2.378e-10	130.1	2	1		2	1	2	2
AGVAFFHLQDYDQAR	DNAKALYRAGVAFFHL	LQDYDQARHYLLAAVN	R	A	G	A	R	H	3	1	0	2	0	2	0	1	1	0	1	0	0	2	0	0	0	0	1	1	0	0	15	0	1736.83	sp|Q8N5M4|TTC9C_HUMAN	sp|Q8N5M4|TTC9C_HUMAN	114	128	yes	yes	3	0.0022311	44.252	1		1		1
AGVAPLQVK	SFQVDTSKAGVAPLQV	GVAPLQVKVQGPKGLV	K	A	G	V	K	V	2	0	0	0	0	1	0	1	0	0	1	1	0	0	1	0	0	0	0	2	0	0	9	0	881.533	sp|P21333|FLNA_HUMAN	sp|P21333|FLNA_HUMAN	1478	1486	yes	yes	1;2	2.4854e-07	124.59	2	2	2	2	2	2	2
AGVIFPVGR	TKTSRSAKAGVIFPVG	GVIFPVGRMLRYIKKG	K	A	G	G	R	M	1	1	0	0	0	0	0	2	0	1	0	0	0	1	1	0	0	0	0	2	0	0	9	0	914.534	sp|O75367|H2AY_HUMAN;sp|Q9P0M6|H2AW_HUMAN	sp|O75367|H2AY_HUMAN	19	27	yes	no	2	0.023675	50.04				1			1
AGVIGLTQTAAR	QTNYAASKAGVIGLTQ	GLTQTAARELGRHGIR	K	A	G	A	R	E	3	1	0	0	0	1	0	2	0	1	1	0	0	0	0	0	2	0	0	1	0	0	12	0	1156.66	sp|Q92506|DHB8_HUMAN	sp|Q92506|DHB8_HUMAN	174	185	yes	yes	2	0.012468	47.712	1	2	1		2	1	2
AGVLAGHDNR	WDAMKGDRAGVLAGHD	VLAGHDNRVSCLGVTD	R	A	G	N	R	V	2	1	1	1	0	0	0	2	1	0	1	0	0	0	0	0	0	0	0	1	0	0	10	0	1008.51	sp|P62873|GBB1_HUMAN;sp|P62879|GBB2_HUMAN	sp|P62879|GBB2_HUMAN	305	314	no	no	2;3	0.0023426	58.699							1
AGVLAHLEEER	GQSKVFFRAGVLAHLE	LAHLEEERDLKITDVI	R	A	G	E	R	D	2	1	0	0	0	0	3	1	1	0	2	0	0	0	0	0	0	0	0	1	0	0	11	0	1222.63	sp|P35579|MYH9_HUMAN;sp|P35580|MYH10_HUMAN	sp|P35579|MYH9_HUMAN	765	775	no	no	2;3	9.564e-06	100.92	3	2		3	4	2
AGVLAHLEEERDLK	GQSKVFFRAGVLAHLE	LEEERDLKITDVIIGF	R	A	G	L	K	I	2	1	0	1	0	0	3	1	1	0	3	1	0	0	0	0	0	0	0	1	0	0	14	1	1578.84	sp|P35579|MYH9_HUMAN;sp|P35580|MYH10_HUMAN	sp|P35579|MYH9_HUMAN	765	778	no	no	2;3;4	0.00021207	103.13	3			5	1		2
AGVMALANLLQIQR	DVNNPDFKAGVMALAN	ANLLQIQRHDDYLVML	K	A	G	Q	R	H	3	1	1	0	0	2	0	1	0	1	3	0	1	0	0	0	0	0	0	1	0	0	14	0	1496.85	sp|Q9Y224|CN166_HUMAN	sp|Q9Y224|CN166_HUMAN	132	145	yes	yes	2	2.7374e-51	144.1	2	2	1	2	1	2	1
AGVNTVTTLVENK	TKRPPVLRAGVNTVTT	VTTLVENKKAQLVVIA	R	A	G	N	K	K	1	0	2	0	0	0	1	1	0	0	1	1	0	0	0	0	3	0	0	3	0	0	13	0	1344.72	sp|P62424|RL7A_HUMAN	sp|P62424|RL7A_HUMAN	138	150	yes	yes	2	1.7996e-05	119.39	2	2	2	2	2	2	2
AGVNTVTTLVENKK	TKRPPVLRAGVNTVTT	TTLVENKKAQLVVIAH	R	A	G	K	K	A	1	0	2	0	0	0	1	1	0	0	1	2	0	0	0	0	3	0	0	3	0	0	14	1	1472.82	sp|P62424|RL7A_HUMAN	sp|P62424|RL7A_HUMAN	138	151	yes	yes	2;3	2.0554e-09	132.9	4	4	4	4	4	4	4
AGVPLPPNLKPAPPPTIEEK	NAAAMCAKAGVPLPPN	PPPTIEEKVAKKSGGA	K	A	G	E	K	V	2	0	1	0	0	0	2	1	0	1	2	2	0	0	7	0	1	0	0	1	0	0	20	1	2064.16	sp|P18583|SON_HUMAN	sp|P18583|SON_HUMAN	2073	2092	yes	yes	3	0.0001428	63.302		1		1	1	2
AGVPMEVMGLMLGEFVDDYTVR	LKMLKHGRAGVPMEVM	FVDDYTVRVIDVFAMP	R	A	G	V	R	V	1	1	0	2	0	0	2	3	0	0	2	0	3	1	1	0	1	0	1	4	0	0	22	0	2428.15	sp|O00487|PSDE_HUMAN	sp|O00487|PSDE_HUMAN	47	68	yes	yes	3	9.4138e-07	80.277		1
AGVSFSGHR	________________	GVSFSGHRLELLAAYE	M	A	G	H	R	L	1	1	0	0	0	0	0	2	1	0	0	0	0	1	0	2	0	0	0	1	0	0	9	0	916.452	sp|Q16643|DREB_HUMAN	sp|Q16643|DREB_HUMAN	2	10	yes	yes	2	0.00034354	96.034	1	2	2		1	1
AGVVTPGITEDQLWR	RNIVQNYRAGVVTPGI	ITEDQLWRAKYVYDSA	R	A	G	W	R	A	1	1	0	1	0	1	1	2	0	1	1	0	0	0	1	0	2	1	0	2	0	0	15	0	1640.85	sp|Q9BWM7|SFXN3_HUMAN	sp|Q9BWM7|SFXN3_HUMAN	55	69	yes	yes	2	0.0005062	72.898		1	1
AGVYPEKDQAENEDGAQENTFSMDPQLER	SWKASFLRAGVYPEKD	SMDPQLERQVETIRNL	R	A	G	E	R	Q	3	1	2	3	0	3	5	2	0	0	1	1	1	1	2	1	1	0	1	1	0	0	29	1	3267.43	sp|P50570|DYN2_HUMAN	sp|P50570|DYN2_HUMAN	623	651	yes	yes	3	1.2351e-11	74.382		1		1	1	1	1
AGWFRFPK	ELPKKQEKAGWFRFPK	AGWFRFPKLGFSSSPT	K	A	G	P	K	L	1	1	0	0	0	0	0	1	0	0	0	1	0	2	1	0	0	1	0	0	0	0	8	1	1007.53	sp|Q8IVF2|AHNK2_HUMAN	sp|Q8IVF2|AHNK2_HUMAN	5694	5701	yes	yes	3	0.03719	39.957
AGWNAYIDNLMADGTCQDAAIVGYK	________________	DAAIVGYKDSPSVWAA	M	A	G	Y	K	D	5	0	2	3	1	1	0	3	0	2	1	1	1	0	0	0	1	1	2	1	0	0	25	0	2716.23	sp|P07737|PROF1_HUMAN;CON__P02584	CON__P02584	2	26	no	no	3	5.0741e-06	65.833	2
AHAAIRENPVYEK	MMEEMYKKAHAAIREN	RENPVYEKKPKKEVKK	K	A	H	E	K	K	3	1	1	0	0	0	2	0	1	1	0	1	0	0	1	0	0	0	1	1	0	0	13	1	1496.77	sp|P46777|RL5_HUMAN	sp|P46777|RL5_HUMAN	243	255	yes	yes	2;3	2.0791e-05	122.1					1		2
AHAAVWNAQEAQADFAK	KAYFKRGKAHAAVWNA	EAQADFAKVLELDPAL	K	A	H	A	K	V	7	0	1	1	0	2	1	0	1	0	0	1	0	1	0	0	0	1	0	1	0	0	17	0	1826.87	sp|O00170|AIP_HUMAN	sp|O00170|AIP_HUMAN	274	290	yes	yes	2;3	1.9281e-28	109.04	1	4		2	2	3	1
AHCIQQMTSK	DVHYENYRAHCIQQMT	CIQQMTSKLTQDSRME	R	A	H	S	K	L	1	0	0	0	1	2	0	0	1	1	0	1	1	0	0	1	1	0	0	0	0	0	10	0	1202.55	sp|Q99719|SEPT5_HUMAN	sp|Q99719|SEPT5_HUMAN	309	318	yes	yes	2;3	6.2578e-10	103.18	3	1		2	1	2	2
AHDGGIYAISWSPDSTHLLSASGDK	VCALGGSKAHDGGIYA	LLSASGDKTSKIWDVS	K	A	H	D	K	T	3	0	0	3	0	0	0	3	2	2	2	1	0	0	1	5	1	1	1	0	0	0	25	0	2584.22	sp|O75083|WDR1_HUMAN	sp|O75083|WDR1_HUMAN	232	256	yes	yes	3;4	2.6485e-42	142.45	4	4	4	3	4	4	3
AHDGGIYAISWSPDSTHLLSASGDKTSK	VCALGGSKAHDGGIYA	ASGDKTSKIWDVSVNS	K	A	H	S	K	I	3	0	0	3	0	0	0	3	2	2	2	2	0	0	1	6	2	1	1	0	0	0	28	1	2900.39	sp|O75083|WDR1_HUMAN	sp|O75083|WDR1_HUMAN	232	259	yes	yes	3;4;5	2.3509e-16	79.67	3	1	2	3	3	3	1
AHESAVTGLSLHATGDYLLSSSDDQYWAFSDIQTGR	ASCVQVVRAHESAVTG	FSDIQTGRVLTKVTDE	R	A	H	G	R	V	4	1	0	4	0	2	1	3	2	1	4	0	0	1	0	6	3	1	2	1	0	0	36	0	3897.81	sp|Q9UMS4|PRP19_HUMAN	sp|Q9UMS4|PRP19_HUMAN	304	339	yes	yes	4	1.7464e-24	57.981				1	1
AHFFLGQCQLEMESYDEAIANLQR	ELDGQSVKAHFFLGQC	EAIANLQRAYSLAKEQ	K	A	H	Q	R	A	3	1	1	1	1	3	3	1	1	1	3	0	1	2	0	1	0	0	1	0	0	0	24	0	2869.32	sp|Q9UNE7|CHIP_HUMAN	sp|Q9UNE7|CHIP_HUMAN	96	119	yes	yes	3	1.4826e-74	133.84	1	1	1	2	1	1	1
AHFLDADPGFVHSDGTISHHDMYDYLHLSR	AALAGHPRAHFLDADP	YDYLHLSRLGYTPVCR	R	A	H	S	R	L	2	1	0	5	0	0	0	2	5	1	3	0	1	2	1	3	1	0	2	1	0	0	30	0	3452.56	sp|Q15102|PA1B3_HUMAN	sp|Q15102|PA1B3_HUMAN	169	198	yes	yes	4;5;6	6.6114e-14	66.413	1	1	1		1	4	1
AHFQNFPNGVTDFIK	LILKNNVKAHFQNFPN	NGVTDFIKSECLNNIG	K	A	H	I	K	S	1	0	2	1	0	1	0	1	1	1	0	1	0	3	1	0	1	0	0	1	0	0	15	0	1733.85	sp|Q92973|TNPO1_HUMAN	sp|Q92973|TNPO1_HUMAN	86	100	yes	yes	3	0.054951	31.767					1
AHGFTFTR	DHLITAYRAHGFTFTR	AHGFTFTRGLSVREIL	R	A	H	T	R	G	1	1	0	0	0	0	0	1	1	0	0	0	0	2	0	0	2	0	0	0	0	0	8	0	935.461	sp|P08559|ODPA_HUMAN	sp|P08559|ODPA_HUMAN	120	127	yes	yes	3	0.0020153	67.032	1		1		1
AHGGYSVFAGVGER	ELINNVAKAHGGYSVF	VFAGVGERTREGNDLY	K	A	H	E	R	T	2	1	0	0	0	0	1	4	1	0	0	0	0	1	0	1	0	0	1	2	0	0	14	0	1405.67	sp|P06576|ATPB_HUMAN	sp|P06576|ATPB_HUMAN	226	239	yes	yes	2;3	1.0766e-38	167.32	4	4	4	4	4	4	4
AHGHCLHEIFLLR	EADDRVFRAHGHCLHE	LHEIFLLREGMFERIP	R	A	H	L	R	E	1	1	0	0	1	0	1	1	3	1	3	0	0	1	0	0	0	0	0	0	0	0	13	0	1601.82	sp|O00116|ADAS_HUMAN	sp|O00116|ADAS_HUMAN	186	198	yes	yes	4	0.0036279	42.475						2
AHGLLAEENR	EQLSMLKKAHGLLAEE	GLLAEENRGLGERANL	K	A	H	N	R	G	2	1	1	0	0	0	2	1	1	0	2	0	0	0	0	0	0	0	0	0	0	0	10	0	1108.56	sp|Q14980|NUMA1_HUMAN	sp|Q14980|NUMA1_HUMAN	1443	1452	yes	yes	3	0.019446	39.001
AHGPGLEGGLVGKPAEFTIDTK	PPDPSKVKAHGPGLEG	AEFTIDTKGAGTGGLG	K	A	H	T	K	G	2	0	0	1	0	0	2	5	1	1	2	2	0	1	2	0	2	0	0	1	0	0	22	1	2193.14	sp|O75369|FLNB_HUMAN	sp|O75369|FLNB_HUMAN	1045	1066	yes	yes	2;3;4	3.8813e-19	112.53	5	3	5	4	5	3	4
AHGSSILACAPLYSWR	QWFGATVRAHGSSILA	CAPLYSWRTEKEPLSD	R	A	H	W	R	T	3	1	0	0	1	0	0	1	1	1	2	0	0	0	1	3	0	1	1	0	0	0	16	0	1787.88	sp|P08648|ITA5_HUMAN	sp|P08648|ITA5_HUMAN	148	163	yes	yes	2;3	4.219e-09	90.853	1	1	2	2	1	1	2
AHIAQLCEK	QMFTHYDRAHIAQLCE	HIAQLCEKAGLLQRAL	R	A	H	E	K	A	2	0	0	0	1	1	1	0	1	1	1	1	0	0	0	0	0	0	0	0	0	0	9	0	1068.54	sp|Q00610|CLH1_HUMAN;sp|P53675|CLH2_HUMAN	sp|Q00610|CLH1_HUMAN	611	619	yes	no	2;3	0.0017342	98.055	3	2	2		1		1
AHIVFDFHQAADGIQEQQR	KRLIISDRAHIVFDFH	DGIQEQQRQEQAGKNL	R	A	H	Q	R	Q	3	1	0	2	0	4	1	1	2	2	0	0	0	2	0	0	0	0	0	1	0	0	19	0	2209.07	sp|P30520|PURA2_HUMAN	sp|P30520|PURA2_HUMAN	133	151	yes	yes	2;3;4	8.7824e-64	135.18	3	2	2	3	3	2	2
AHIVFDFHQAADGIQEQQRQEQAGK	KRLIISDRAHIVFDFH	QRQEQAGKNLGTTKKG	R	A	H	G	K	N	4	1	0	2	0	6	2	2	2	2	0	1	0	2	0	0	0	0	0	1	0	0	25	1	2850.38	sp|P30520|PURA2_HUMAN	sp|P30520|PURA2_HUMAN	133	157	yes	yes	3;4	8.5466e-108	189.45	2	2			1	2	3
AHLGTALK	WHDKQYKKAHLGTALK	AHLGTALKANPFGGAS	K	A	H	L	K	A	2	0	0	0	0	0	0	1	1	0	2	1	0	0	0	0	1	0	0	0	0	0	8	0	809.476	sp|P62266|RS23_HUMAN	sp|P62266|RS23_HUMAN	30	37	yes	yes	2	0.0030279	107.01				2			2
AHLLADMAHISGLVAAK	REVCDEVKAHLLADMA	ISGLVAAKVIPSPFKH	K	A	H	A	K	V	5	0	0	1	0	0	0	1	2	1	3	1	1	0	0	1	0	0	0	1	0	0	17	0	1716.93	sp|P34897|GLYM_HUMAN	sp|P34897|GLYM_HUMAN	246	262	yes	yes	2;3;4	2.7887e-09	118.5	5	4	4	5	3	2	6
AHLMEIQVNGGTVAEK	LLPLRQKKAHLMEIQV	NGGTVAEKLDWARERL	K	A	H	E	K	L	2	0	1	0	0	1	2	2	1	1	1	1	1	0	0	0	1	0	0	2	0	0	16	0	1695.86	sp|P39023|RL3_HUMAN	sp|P39023|RL3_HUMAN	178	193	yes	yes	2;3	5.7264e-69	147.09	4	4	4	4	4	4	4
AHLMEIQVNGGTVAEKLDWAR	LLPLRQKKAHLMEIQV	AEKLDWARERLEQQVP	K	A	H	A	R	E	3	1	1	1	0	1	2	2	1	1	2	1	1	0	0	0	1	1	0	2	0	0	21	1	2337.19	sp|P39023|RL3_HUMAN	sp|P39023|RL3_HUMAN	178	198	yes	yes	3;4	6.0176e-50	162.65	1	3	2	2	1	3	1
AHPPELKK	________________	AHPPELKKFMDKKLSL	K	A	H	K	K	F	1	0	0	0	0	0	1	0	1	0	1	2	0	0	2	0	0	0	0	0	0	0	8	1	918.529	sp|P62308|RUXG_HUMAN;sp|A8MWD9|RUXGL_HUMAN	sp|P62308|RUXG_HUMAN	4	11	yes	no	3	0.0031244	62.573
AHQCGDDDKTRPLVK	MAEVKKYKAHQCGDDD	DKTRPLVK________	K	A	H	V	K	-	1	1	0	3	1	1	0	1	1	0	1	2	0	0	1	0	1	0	0	1	0	0	15	2	1738.84	sp|Q9BQ61|CS043_HUMAN	sp|Q9BQ61|CS043_HUMAN	162	176	yes	yes	3;4;5	5.1669e-09	113.65	3	4	4	3	3	3	4
AHQLVMEGYNWCHDR	NGLTLVSRAHQLVMEG	GYNWCHDRNVVTIFSA	R	A	H	D	R	N	1	1	1	1	1	1	1	1	2	0	1	0	1	0	0	0	0	1	1	1	0	0	15	0	1914.83	sp|P62714|PP2AB_HUMAN;sp|P67775|PP2AA_HUMAN	sp|P67775|PP2AA_HUMAN	240	254	no	no	2;3;4	5.7562e-23	139.66	5	2	2	3	4	3	3
AHQVVEDGYEFFAK	HDLDLICRAHQVVEDG	DGYEFFAKRQLVTLFS	R	A	H	A	K	R	2	0	0	1	0	1	2	1	1	0	0	1	0	2	0	0	0	0	1	2	0	0	14	0	1638.77	sp|P62140|PP1B_HUMAN;sp|P62136|PP1A_HUMAN;sp|P36873|PP1G_HUMAN	sp|P62136|PP1A_HUMAN	247	260	no	no	2;3	0.0039388	48.899	2				1
AHQVVEDGYEFFAKR	HDLDLICRAHQVVEDG	GYEFFAKRQLVTLFSA	R	A	H	K	R	Q	2	1	0	1	0	1	2	1	1	0	0	1	0	2	0	0	0	0	1	2	0	0	15	1	1794.87	sp|P62140|PP1B_HUMAN;sp|P62136|PP1A_HUMAN;sp|P36873|PP1G_HUMAN	sp|P62136|PP1A_HUMAN	247	261	no	no	2;3;4	1.6484e-33	162.37	3	2	2	2	2	2	2
AHSIQIMK	MGARHRARAHSIQIMK	AHSIQIMKVEEIAASK	R	A	H	M	K	V	1	0	0	0	0	1	0	0	1	2	0	1	1	0	0	1	0	0	0	0	0	0	8	0	926.501	sp|Q02543|RL18A_HUMAN	sp|Q02543|RL18A_HUMAN	121	128	yes	yes	1;2;3	0.0045067	125.81	3	5	5	3	5	6	3
AHSSMVGVNLPQK	DAFGTAHRAHSSMVGV	VGVNLPQKAGGFLMKK	R	A	H	Q	K	A	1	0	1	0	0	1	0	1	1	0	1	1	1	0	1	2	0	0	0	2	0	0	13	0	1366.7	sp|P00558|PGK1_HUMAN	sp|P00558|PGK1_HUMAN	172	184	yes	yes	2;3	2.0747e-201	245.46	5	6	6	5	5	4	6
AHSSMVGVNLPQKAGGFLMKK	DAFGTAHRAHSSMVGV	AGGFLMKKELNYFAKA	R	A	H	K	K	E	2	0	1	0	0	1	0	3	1	0	2	3	2	1	1	2	0	0	0	2	0	0	21	2	2199.17	sp|P00558|PGK1_HUMAN	sp|P00558|PGK1_HUMAN	172	192	yes	yes	3;4;5	4.2522e-09	87.676
AHTDFFEAFK	LREGEFEKAHTDFFEA	TDFFEAFKNYDESGSP	K	A	H	F	K	N	2	0	0	1	0	0	1	0	1	0	0	1	0	3	0	0	1	0	0	0	0	0	10	0	1211.56	sp|P61201|CSN2_HUMAN	sp|P61201|CSN2_HUMAN	254	263	yes	yes	3	0.025468	36.422
AHTMTDDVTFWK	IEMKSKMKAHTMTDDV	TDDVTFWKWISLNTVA	K	A	H	W	K	W	1	0	0	2	0	0	0	0	1	0	0	1	1	1	0	0	3	1	0	1	0	0	12	0	1450.66	sp|Q00610|CLH1_HUMAN	sp|Q00610|CLH1_HUMAN	101	112	yes	yes	2	0.0039479	52.132
AHVETLR	QELRDRARAHVETLRQ	RAHVETLRQQLAPYSD	R	A	H	L	R	Q	1	1	0	0	0	0	1	0	1	0	1	0	0	0	0	0	1	0	0	1	0	0	7	0	824.45	CON__P15497	CON__P15497	177	183	yes	yes	2	0.045561	67.032
AHVIVMAATNRPNSIDPALR	LMDGLKQRAHVIVMAA	NSIDPALRRFGRFDRE	R	A	H	L	R	R	4	2	2	1	0	0	0	0	1	2	1	0	1	0	2	1	1	0	0	2	0	0	20	1	2145.15	sp|P55072|TERA_HUMAN	sp|P55072|TERA_HUMAN	339	358	yes	yes	3	0.0024636	40.968		2	2		2	2
AHVIVMAATNRPNSIDPALRR	LMDGLKQRAHVIVMAA	SIDPALRRFGRFDREV	R	A	H	R	R	F	4	3	2	1	0	0	0	0	1	2	1	0	1	0	2	1	1	0	0	2	0	0	21	2	2301.25	sp|P55072|TERA_HUMAN	sp|P55072|TERA_HUMAN	339	359	yes	yes	3;4;5	7.5496e-19	123.14	4	4	4	4	4	4	4
AHVVPCFDASK	HIPGSPFKAHVVPCFD	VPCFDASKVKCSGPGL	K	A	H	S	K	V	2	0	0	1	1	0	0	0	1	0	0	1	0	1	1	1	0	0	0	2	0	0	11	0	1229.59	sp|P21333|FLNA_HUMAN	sp|P21333|FLNA_HUMAN	1152	1162	yes	yes	2	0.0086524	51.454							1
AIACLLFGGSR	FGGTDMKKAIACLLFG	CLLFGGSRKRLPDGLT	K	A	I	S	R	K	2	1	0	0	1	0	0	2	0	1	2	0	0	1	0	1	0	0	0	0	0	0	11	0	1163.61	sp|P33992|MCM5_HUMAN	sp|P33992|MCM5_HUMAN	352	362	yes	yes	2	0.024476	45.764				1	1		1
AIAELGIYPAVDPLDSTSR	DATTVLSRAIAELGIY	DPLDSTSRIMDPNIVG	R	A	I	S	R	I	3	1	0	2	0	0	1	1	0	2	2	0	0	0	2	2	1	0	1	1	0	0	19	0	1987.03	sp|P06576|ATPB_HUMAN	sp|P06576|ATPB_HUMAN	388	406	yes	yes	2;3	8.2856e-30	149.73	3	2	3	2	2	4	3
AIAFTQYPQYSCSTTGSSLNAIYR	MERDGLERAIAFTQYP	SSLNAIYRYYNQVGRK	R	A	I	Y	R	Y	3	1	1	0	1	2	0	1	0	2	1	0	0	1	1	4	3	0	3	0	0	0	24	0	2698.27	sp|P22830|HEMH_HUMAN	sp|P22830|HEMH_HUMAN	185	208	yes	yes	3	7.1247e-05	44.683			1		1
AIAHYEQSADYYKGEESNSSANK	TELVDIEKAIAHYEQS	ESNSSANKCLLKVAGY	K	A	I	N	K	C	4	0	2	1	0	1	3	1	1	1	0	2	0	0	0	4	0	0	3	0	0	0	23	1	2561.13	sp|P54920|SNAA_HUMAN;sp|Q9H115|SNAB_HUMAN	sp|P54920|SNAA_HUMAN	141	163	yes	no	3;4	9.2182e-17	96.881	3	4	3	3	3	2	3
AIANECQANFISIK	CGKTLLAKAIANECQA	QANFISIKGPELLTMW	K	A	I	I	K	G	3	0	2	0	1	1	1	0	0	3	0	1	0	1	0	1	0	0	0	0	0	0	14	0	1577.79	sp|P55072|TERA_HUMAN	sp|P55072|TERA_HUMAN	530	543	yes	yes	2	1.0548e-09	131.66	1		1	2			1
AIANECQANFISIKGPELLTMWFGESEANVR	CGKTLLAKAIANECQA	GESEANVREIFDKARQ	K	A	I	V	R	E	4	1	3	0	1	1	4	2	0	3	2	1	1	2	1	2	1	1	0	1	0	0	31	1	3494.7	sp|P55072|TERA_HUMAN	sp|P55072|TERA_HUMAN	530	560	yes	yes	3	5.1443e-13	58.565		1
AIATPVQGVWDMR	ILYGGRNKAIATPVQG	VQGVWDMRNKQFHTGI	K	A	I	M	R	N	2	1	0	1	0	1	0	1	0	1	0	0	1	0	1	0	1	1	0	2	0	0	13	0	1442.73	sp|Q9UKV8|AGO2_HUMAN	sp|Q9UKV8|AGO2_HUMAN	426	438	yes	yes	2	0.0051993	54.276
AIAVLTSGGDAQGMNAAVR	AKTLGIGKAIAVLTSG	QGMNAAVRAVVRVGIF	K	A	I	V	R	A	5	1	1	1	0	1	0	3	0	1	1	0	1	0	0	1	1	0	0	2	0	0	19	0	1800.92	sp|P08237|PFKAM_HUMAN	sp|P08237|PFKAM_HUMAN	17	35	yes	yes	2	1.1774e-10	110.12
AIAVTAQEMMTK	TTVVKYSKAIAVTAQE	TAQEMMTKSVTNPEEL	K	A	I	T	K	S	3	0	0	0	0	1	1	0	0	1	0	1	2	0	0	0	2	0	0	1	0	0	12	0	1292.65	sp|Q9Y4G6|TLN2_HUMAN	sp|Q9Y4G6|TLN2_HUMAN	1864	1875	yes	yes	2	0.034628	38.14		1
AIAVTVQEMVTK	TTMVRTAKAIAVTVQE	TVQEMVTKSNTSPEEL	K	A	I	T	K	S	2	0	0	0	0	1	1	0	0	1	0	1	1	0	0	0	2	0	0	3	0	0	12	0	1288.71	sp|Q9Y490|TLN1_HUMAN	sp|Q9Y490|TLN1_HUMAN	1863	1874	yes	yes	2	0.00019905	78.324	2	2	2	2	2	2	2
AICTEAGLMALR	DLSGADIKAICTEAGL	EAGLMALRERRMKVTN	K	A	I	L	R	E	3	1	0	0	1	0	1	1	0	1	2	0	1	0	0	0	1	0	0	0	0	0	12	0	1304.66	sp|P62191|PRS4_HUMAN	sp|P62191|PRS4_HUMAN	397	408	yes	yes	2	3.5205e-06	119.27	1					2	1
AIDLFTDAIK	LNDGELQKAIDLFTDA	DLFTDAIKLNPRLAIL	K	A	I	I	K	L	2	0	0	2	0	0	0	0	0	2	1	1	0	1	0	0	1	0	0	0	0	0	10	0	1105.6	sp|P50502|F10A1_HUMAN;sp|Q8NFI4|F10A5_HUMAN;sp|Q8IZP2|ST134_HUMAN	sp|P50502|F10A1_HUMAN	133	142	yes	no	1;2	0.0021456	74.841	2	2	2	2	2	2	2
AIDLFTDAIKLNPR	LNDGELQKAIDLFTDA	DAIKLNPRLAILYAKR	K	A	I	P	R	L	2	1	1	2	0	0	0	0	0	2	2	1	0	1	1	0	1	0	0	0	0	0	14	1	1585.88	sp|P50502|F10A1_HUMAN;sp|Q8NFI4|F10A5_HUMAN;sp|Q8IZP2|ST134_HUMAN	sp|P50502|F10A1_HUMAN	133	146	yes	no	3	6.0634e-05	105.65	2		2		1	2	2
AIEALHGHELRPGR	RENAGALRAIEALHGH	GHELRPGRALVVEMSR	R	A	I	G	R	A	2	2	0	0	0	0	2	2	2	1	2	0	0	0	1	0	0	0	0	0	0	0	14	1	1554.84	sp|Q96PK6|RBM14_HUMAN	sp|Q96PK6|RBM14_HUMAN	51	64	yes	yes	3;4;5	8.9413e-05	75.102	1			2	1	1	2
AIEALKEFNEDGALAVLQQFK	AHSDLDERAIEALKEF	LAVLQQFKDSDLSHVQ	R	A	I	F	K	D	4	0	1	1	0	2	3	1	0	1	3	2	0	2	0	0	0	0	0	1	0	0	21	1	2333.23	sp|O60506|HNRPQ_HUMAN	sp|O60506|HNRPQ_HUMAN	61	81	yes	yes	2;3	1.8403e-14	112.55	1	3	2		2	2
AIEALKEFNEDGALAVLQQFKDSDLSHVQNK	AHSDLDERAIEALKEF	DLSHVQNKSAFLCGVM	R	A	I	N	K	S	4	0	2	3	0	3	3	1	1	1	4	3	0	2	0	2	0	0	0	2	0	0	31	2	3456.75	sp|O60506|HNRPQ_HUMAN	sp|O60506|HNRPQ_HUMAN	61	91	yes	yes	4	1.0569e-36	107.3	2			2	2		1
AIEEGTLEEIEEEVR	LTEKQWLKAIEEGTLE	EEIEEEVRQKKSSRKR	K	A	I	V	R	Q	1	1	0	0	0	0	7	1	0	2	1	0	0	0	0	0	1	0	0	1	0	0	15	0	1744.84	sp|P51532|SMCA4_HUMAN	sp|P51532|SMCA4_HUMAN	1391	1405	yes	yes	2	0.00050001	75.968		1					1
AIEINPDSAQPYK	AAIRDCDRAIEINPDS	PDSAQPYKWRGKAHRL	R	A	I	Y	K	W	2	0	1	1	0	1	1	0	0	2	0	1	0	0	2	1	0	0	1	0	0	0	13	0	1444.72	sp|P50502|F10A1_HUMAN;sp|Q8NFI4|F10A5_HUMAN;sp|Q8IZP2|ST134_HUMAN	sp|P50502|F10A1_HUMAN	174	186	yes	no	2	7.8991e-05	105.66	2	1	1	2	2	2	2
AIEINPDSAQPYKWR	AAIRDCDRAIEINPDS	SAQPYKWRGKAHRLLG	R	A	I	W	R	G	2	1	1	1	0	1	1	0	0	2	0	1	0	0	2	1	0	1	1	0	0	0	15	1	1786.9	sp|P50502|F10A1_HUMAN;sp|Q8NFI4|F10A5_HUMAN	sp|P50502|F10A1_HUMAN	174	188	yes	no	2;3	3.1615e-06	119.88	1	1	2	2	1	2	2
AIEIYTDMGR	EAINCLMRAIEIYTDM	EIYTDMGRFTIAAKHH	R	A	I	G	R	F	1	1	0	1	0	0	1	1	0	2	0	0	1	0	0	0	1	0	1	0	0	0	10	0	1167.56	sp|P54920|SNAA_HUMAN	sp|P54920|SNAA_HUMAN	107	116	yes	yes	2	0.017447	54.198
AIELFSVGQGPAK	ERIQEIQKAIELFSVG	SVGQGPAKTMEEASKR	K	A	I	A	K	T	2	0	0	0	0	1	1	2	0	1	1	1	0	1	1	1	0	0	0	1	0	0	13	0	1315.71	sp|P30419|NMT1_HUMAN	sp|P30419|NMT1_HUMAN	95	107	yes	yes	2	0.00038717	87.719		1					1
AIELNPANAVYFCNR	AAVHFYGKAIELNPAN	NAVYFCNRAAAYSKLG	K	A	I	N	R	A	3	1	3	0	1	0	1	0	0	1	1	0	0	1	1	0	0	0	1	1	0	0	15	0	1750.85	sp|O43765|SGTA_HUMAN	sp|O43765|SGTA_HUMAN	117	131	yes	yes	2	1.2895e-55	129.54	2	1	1	2	1	1	1
AIEMELR	AETKAHAKAIEMELRQ	KAIEMELRQMEVAQAN	K	A	I	L	R	Q	1	1	0	0	0	0	2	0	0	1	1	0	1	0	0	0	0	0	0	0	0	0	7	0	860.443	sp|Q14203|DCTN1_HUMAN	sp|Q14203|DCTN1_HUMAN	568	574	yes	yes	2	0.080789	55.676
AIEMLGGELGSK	VNEVISNRAIEMLGGE	LGGELGSKIPVHPNDH	R	A	I	S	K	I	1	0	0	0	0	0	2	3	0	1	2	1	1	0	0	1	0	0	0	0	0	0	12	0	1203.62	sp|P07954|FUMH_HUMAN	sp|P07954|FUMH_HUMAN	161	172	yes	yes	2	3.3093e-11	100.38	2	2	2	2	2	2	2
AIENIDTLTNLESLFLGK	ELGSNRIRAIENIDTL	LESLFLGKNKITKLQN	R	A	I	G	K	N	1	0	2	1	0	0	2	1	0	2	4	1	0	1	0	1	2	0	0	0	0	0	18	0	1990.06	sp|Q15435|PP1R7_HUMAN	sp|Q15435|PP1R7_HUMAN	200	217	yes	yes	2	0.0029964	50.957						1
AIEPPPLDAVIEAEHTLR	GIGQFLAKAIEPPPLD	IEAEHTLRELDALDAN	K	A	I	L	R	E	3	1	0	1	0	0	3	0	1	2	2	0	0	0	3	0	1	0	0	1	0	0	18	0	1970.05	sp|Q08211|DHX9_HUMAN	sp|Q08211|DHX9_HUMAN	820	837	yes	yes	3	1.2792e-10	95.205	2	2	2	2	2	2	2
AIEQADLLQEEDESPR	TSKKSVLKAIEQADLL	QEEDESPRSVLEEMGL	K	A	I	P	R	S	2	1	0	2	0	2	4	0	0	1	2	0	0	0	1	1	0	0	0	0	0	0	16	0	1841.86	sp|P61966|AP1S1_HUMAN	sp|P61966|AP1S1_HUMAN	134	149	yes	yes	2	1.5143e-99	201.16	2	1	2	2	2		2
AIESMEQQLSELKK	ELQDDKRRAIESMEQQ	QQLSELKKTLSSVQNE	R	A	I	K	K	T	1	0	0	0	0	2	3	0	0	1	2	2	1	0	0	2	0	0	0	0	0	0	14	1	1632.84	sp|P12270|TPR_HUMAN	sp|P12270|TPR_HUMAN	1025	1038	yes	yes	3	0.0094374	40.278		1	1			1
AIETQCYVVAAAQCGR	WEVLLRARAIETQCYV	VAAAQCGRHHEKRASY	R	A	I	G	R	H	4	1	0	0	2	2	1	1	0	1	0	0	0	0	0	0	1	0	1	2	0	0	16	0	1795.83	sp|Q86X76|NIT1_HUMAN	sp|Q86X76|NIT1_HUMAN	246	261	yes	yes	2	0.0014164	58.885	2		2			1	2
AIEVGRENR	KCRELCEKAIEVGREN	IEVGRENREDYRQIAK	K	A	I	N	R	E	1	2	1	0	0	0	2	1	0	1	0	0	0	0	0	0	0	0	0	1	0	0	9	1	1042.55	sp|P31948|STIP1_HUMAN	sp|P31948|STIP1_HUMAN	285	293	yes	yes	2	0.027722	68.657
AIEVGRENREDYR	KCRELCEKAIEVGREN	RENREDYRQIAKAYAR	K	A	I	Y	R	Q	1	3	1	1	0	0	3	1	0	1	0	0	0	0	0	0	0	0	1	1	0	0	13	2	1605.79	sp|P31948|STIP1_HUMAN	sp|P31948|STIP1_HUMAN	285	297	yes	yes	3	5.1491e-05	101.3		1
AIFAGYKR	MSGRLWSKAIFAGYKR	AIFAGYKRGLRNQREH	K	A	I	K	R	G	2	1	0	0	0	0	0	1	0	1	0	1	0	1	0	0	0	0	1	0	0	0	8	1	924.518	sp|P18077|RL35A_HUMAN	sp|P18077|RL35A_HUMAN	9	16	yes	yes	2;3	0.0025417	98.418	3	2	2	2	1	2	2
AIFLADGK	HEGARPMRAIFLADGK	AIFLADGKVFTTGFSR	R	A	I	G	K	V	2	0	0	1	0	0	0	1	0	1	1	1	0	1	0	0	0	0	0	0	0	0	8	0	833.465	sp|Q9BR76|COR1B_HUMAN	sp|Q9BR76|COR1B_HUMAN	226	233	yes	yes	1;2	0.020919	100.37			1				1
AIFLADGNVFTTGFSR	HEGARPMRAIFLADGN	VFTTGFSRMSERQLAL	R	A	I	S	R	M	2	1	1	1	0	0	0	2	0	1	1	0	0	3	0	1	2	0	0	1	0	0	16	0	1714.87	sp|Q9ULV4|COR1C_HUMAN	sp|Q9ULV4|COR1C_HUMAN	224	239	yes	yes	2	1.8918e-07	121.99	2	2	2	2	2	2	2
AIFMIPTNPPPTFR	YADIHPMRAIFMIPTN	TNPPPTFRKPELWSDD	R	A	I	F	R	K	1	1	1	0	0	0	0	0	0	2	0	0	1	2	4	0	2	0	0	0	0	0	14	0	1600.84	sp|Q13188|STK3_HUMAN	sp|Q13188|STK3_HUMAN	229	242	no	no	2	0.0042311	47.606	1
AIFQTIQNR	VDEYQIFKAIFQTIQN	IFQTIQNRNPVWYQAL	K	A	I	N	R	N	1	1	1	0	0	2	0	0	0	2	0	0	0	1	0	0	1	0	0	0	0	0	9	0	1089.59	sp|O95373|IPO7_HUMAN	sp|O95373|IPO7_HUMAN	964	972	yes	yes	2	0.024273	65.224		1	1		2	1
AIFTGHSAVVEDVAWHLLHESLFGSVADDQK	EGKIVDAKAIFTGHSA	GSVADDQKLMIWDTRS	K	A	I	Q	K	L	4	0	0	3	0	1	2	2	3	1	3	1	0	2	0	3	1	1	0	4	0	0	31	0	3377.67	sp|Q16576|RBBP7_HUMAN	sp|Q16576|RBBP7_HUMAN	220	250	yes	yes	3;4;5	5.0489e-12	46.968	3	3	2	1	2	2	1
AIFTTGQGASAVGLTAYVQR	YIEKVSSRAIFTTGQG	GLTAYVQRHPVSREWT	R	A	I	Q	R	H	4	1	0	0	0	2	0	3	0	1	1	0	0	1	0	1	3	0	1	2	0	0	20	0	2010.05	sp|P49736|MCM2_HUMAN	sp|P49736|MCM2_HUMAN	543	562	yes	yes	2	1.397e-23	135.38				1
AIGAVPLIQGEYMIPCEK	DEVRELQKAIGAVPLI	EYMIPCEKVSTLPAIT	K	A	I	E	K	V	2	0	0	0	1	1	2	2	0	3	1	1	1	0	2	0	0	0	1	1	0	0	18	0	1988.01	sp|P07339|CATD_HUMAN	sp|P07339|CATD_HUMAN	314	331	yes	yes	2;3	0.00012895	67.645		1		1	1	1
AIGDVFQKPYVSGEADAASR	NGTLAVSRAIGDVFQK	GEADAASRALTGSEDY	R	A	I	S	R	A	4	1	0	2	0	1	1	2	0	1	0	1	0	1	1	2	0	0	1	2	0	0	20	1	2080.02	sp|P49593|PPM1F_HUMAN	sp|P49593|PPM1F_HUMAN	327	346	yes	yes	3	9.726e-05	67.928		1	1		1	1
AIGGGLSSVGGGSSTIK	GFSSSSGRAIGGGLSS	GGGSSTIKYTTTSSSS	R	A	I	I	K	Y	1	0	0	0	0	0	0	6	0	2	1	1	0	0	0	4	1	0	0	1	0	0	17	0	1446.77	sp|P48668|K2C6C_HUMAN;sp|P02538|K2C6A_HUMAN;CON__P48668;CON__P02538	sp|P48668|K2C6C_HUMAN	534	550	yes	no	2	0.00040976	63.46
AIGKDNFTAIPEGTNGVEER	CTFSTAQKAIGKDNFT	GTNGVEERMSVIWDKA	K	A	I	E	R	M	2	1	2	1	0	0	3	3	0	2	0	1	0	1	1	0	2	0	0	1	0	0	20	1	2117.04	sp|Q14195|DPYL3_HUMAN	sp|Q14195|DPYL3_HUMAN	342	361	yes	yes	3	0.037045	28.813					1
AIGNIELGIR	VTEEHLRRAIGNIELG	GNIELGIRSWDTNLIE	R	A	I	I	R	S	1	1	1	0	0	0	1	2	0	3	1	0	0	0	0	0	0	0	0	0	0	0	10	0	1054.61	sp|P46821|MAP1B_HUMAN	sp|P46821|MAP1B_HUMAN	55	64	yes	yes	2	0.015656	50.194
AIGPHDVLATLLNNLK	NTFGYIAKAIGPHDVL	ATLLNNLKVQERQNRV	K	A	I	L	K	V	2	0	2	1	0	0	0	1	1	1	4	1	0	0	1	0	1	0	0	1	0	0	16	0	1687.96	sp|O75533|SF3B1_HUMAN	sp|O75533|SF3B1_HUMAN	1087	1102	yes	yes	3	0.022347	29.844				1
AIGSASEGAQSSLQEVYHK	TFVQCDARAIGSASEG	SLQEVYHKSMTLKEAI	R	A	I	H	K	S	3	0	0	0	0	2	2	2	1	1	1	1	0	0	0	4	0	0	1	1	0	0	19	0	1960.95	sp|P28066|PSA5_HUMAN	sp|P28066|PSA5_HUMAN	169	187	yes	yes	2;3	1.5729e-113	204.05	4	4	4	4	4	4	4
AIGVKPPR	LRHPALFKAIGVKPPR	AIGVKPPRGILLYGPP	K	A	I	P	R	G	1	1	0	0	0	0	0	1	0	1	0	1	0	0	2	0	0	0	0	1	0	0	8	1	836.523	sp|P55072|TERA_HUMAN	sp|P55072|TERA_HUMAN	232	239	yes	yes	2	0.054983	60.76				1
AIGVLTSGGDAQGMNAAVR	EHLSGAGKAIGVLTSG	QGMNAAVRAVVRMGIY	K	A	I	V	R	A	4	1	1	1	0	1	0	4	0	1	1	0	1	0	0	1	1	0	0	2	0	0	19	0	1786.9	sp|P17858|PFKAL_HUMAN;sp|Q01813|PFKAP_HUMAN	sp|Q01813|PFKAP_HUMAN	26	44	no	no	2	6.8555e-44	162.81	1	2	2	2	1		2
AIHEVFEVGVTSHR	YNFHCFRKAIHEVFEV	EVGVTSHRSCGHQTSA	K	A	I	H	R	S	1	1	0	0	0	0	2	1	2	1	0	0	0	1	0	1	1	0	0	3	0	0	14	0	1579.81	sp|Q9HB90|RRAGC_HUMAN	sp|Q9HB90|RRAGC_HUMAN	362	375	yes	yes	4	0.088903	16.886		1
AIHNKVNIVPVIAK	PLDVAFMKAIHNKVNI	NIVPVIAKADTLTLKE	K	A	I	A	K	A	2	0	2	0	0	0	0	0	1	3	0	2	0	0	1	0	0	0	0	3	0	0	14	1	1514.93	sp|Q15019|SEPT2_HUMAN	sp|Q15019|SEPT2_HUMAN	170	183	yes	yes	2;4	0.0031113	67.187
AIHSWLTR	DGHSYSPRAIHSWLTR	AIHSWLTRAMYSRRSK	R	A	I	T	R	A	1	1	0	0	0	0	0	0	1	1	1	0	0	0	0	1	1	1	0	0	0	0	8	0	982.535	sp|P28070|PSB4_HUMAN	sp|P28070|PSB4_HUMAN	132	139	yes	yes	2;3	0.0011254	91.853	4	2	2	4	4	2	4
AIIAPHAGYTYCGSCAAHAYK	QSTKRPARAIIAPHAG	SCAAHAYKQVDPSITR	R	A	I	Y	K	Q	6	0	0	0	2	0	0	2	2	2	0	1	0	0	1	1	1	0	3	0	0	0	21	0	2281.04	sp|Q9Y316|MEMO1_HUMAN	sp|Q9Y316|MEMO1_HUMAN	44	64	yes	yes	3	1.0486e-14	97.271							1
AIIIFVPVPQLK	IEVGGGRKAIIIFVPV	FVPVPQLKSFQKIQVR	K	A	I	L	K	S	1	0	0	0	0	1	0	0	0	3	1	1	0	1	2	0	0	0	0	2	0	0	12	0	1336.85	sp|P62081|RS7_HUMAN	sp|P62081|RS7_HUMAN	59	70	yes	yes	2	0.00019848	79.659	2	2	2	2	2	2	2
AIIRENEFSFEDNAIR	YVGDKDSRAIIRENEF	SFEDNAIRGGKKASRM	R	A	I	I	R	G	2	2	2	1	0	0	3	0	0	3	0	0	0	2	0	1	0	0	0	0	0	0	16	1	1922.95	sp|Q14839|CHD4_HUMAN	sp|Q14839|CHD4_HUMAN	814	829	yes	yes	3	0.027479	37.042
AIKNDSVVAGGGAIEMELSK	DAIMIVRRAIKNDSVV	AIEMELSKYLRDYSRT	R	A	I	S	K	Y	3	0	1	1	0	0	2	3	0	2	1	2	1	0	0	2	0	0	0	2	0	0	20	1	1988.02	sp|Q99832|TCPH_HUMAN	sp|Q99832|TCPH_HUMAN	399	418	yes	yes	2;3	5.5181e-23	104.3	4	3	3	4	4	3	4
AIKVEQATKPSFESGR	NGKSLDGKAIKVEQAT	KPSFESGRRGPPPPPR	K	A	I	G	R	R	2	1	0	0	0	1	2	1	0	1	0	2	0	1	1	2	1	0	0	1	0	0	16	2	1746.93	sp|P38159|RBMX_HUMAN	sp|P38159|RBMX_HUMAN	78	93	yes	yes	2;3	1.8342e-06	114.63		1	1		2	3
AILCLLLGGVER	HGHDYVKKAILCLLLG	LLLGGVERDLENGSHI	K	A	I	E	R	D	1	1	0	0	1	0	1	2	0	1	4	0	0	0	0	0	0	0	0	1	0	0	12	0	1312.75	sp|P25205|MCM3_HUMAN	sp|P25205|MCM3_HUMAN	316	327	yes	yes	2	2.5359e-05	100.93	2	2	2	2	2	2	2
AILGSVER	KRPVIVHRAILGSVER	AILGSVERMIAILTEN	R	A	I	E	R	M	1	1	0	0	0	0	1	1	0	1	1	0	0	0	0	1	0	0	0	1	0	0	8	0	843.481	sp|P26639|SYTC_HUMAN;sp|A2RTX5|SYTC2_HUMAN	sp|P26639|SYTC_HUMAN	592	599	yes	no	2	0.008496	73.665	1	2	2	1	2	2	2
AILILDNDGDRLFAK	EPSLYTVKAILILDND	DGDRLFAKYYDDTYPS	K	A	I	A	K	Y	2	1	1	3	0	0	0	1	0	2	3	1	0	1	0	0	0	0	0	0	0	0	15	1	1672.91	sp|P61923|COPZ1_HUMAN	sp|P61923|COPZ1_HUMAN	15	29	yes	yes	2;3	4.7716e-14	140.53	3	2	3	4	4	4	4
AILPCIK	KPSAIQQRAILPCIKG	RAILPCIKGYDVIAQA	R	A	I	I	K	G	1	0	0	0	1	0	0	0	0	2	1	1	0	0	1	0	0	0	0	0	0	0	7	0	813.478	sp|P60842|IF4A1_HUMAN	sp|P60842|IF4A1_HUMAN	62	68	yes	yes	2	0.090192	48.115						1
AILPCQDTPSVK	QCQAIHCRAILPCQDT	CQDTPSVKLTYTAEVS	R	A	I	V	K	L	1	0	0	1	1	1	0	0	0	1	1	1	0	0	2	1	1	0	0	1	0	0	12	0	1327.68	sp|P09960|LKHA4_HUMAN	sp|P09960|LKHA4_HUMAN	143	154	yes	yes	2	3.7778e-14	118.77		1	2		1
AILQATLREEK	QVSLLKEKAILQATLR	QATLREEKKLRVENAK	K	A	I	E	K	K	2	1	0	0	0	1	2	0	0	1	2	1	0	0	0	0	1	0	0	0	0	0	11	1	1270.72	sp|Q12904|AIMP1_HUMAN	sp|Q12904|AIMP1_HUMAN	36	46	yes	yes	2	0.00083658	78.683	1	2	2	2	2
AILQQLGLNSTCDDSILVK	RLALLQVRAILQQLGL	CDDSILVKTVCGVVSR	R	A	I	V	K	T	1	0	1	2	1	2	0	1	0	2	4	1	0	0	0	2	1	0	0	1	0	0	19	0	2087.09	sp|P19367|HXK1_HUMAN	sp|P19367|HXK1_HUMAN	802	820	yes	yes	2	5.889e-29	147.17		2	1		1	2
AILVDLEPGTMDSVR	TGNKYVPRAILVDLEP	PGTMDSVRSGPFGQIF	R	A	I	V	R	S	1	1	0	2	0	0	1	1	0	1	2	0	1	0	1	1	1	0	0	2	0	0	15	0	1614.83	sp|Q9BVA1|TBB2B_HUMAN;sp|P07437|TBB5_HUMAN;sp|Q13885|TBB2A_HUMAN;sp|Q13509|TBB3_HUMAN	sp|Q13885|TBB2A_HUMAN	63	77	no	no	2;3	6.6872e-11	134.88	4	6	6	5	6	6	5
AIMAHMTVEEIYKDR	ETLEGHQRAIMAHMTV	VEEIYKDRQKFSEQVF	R	A	I	D	R	Q	2	1	0	1	0	0	2	0	1	2	0	1	2	0	0	0	1	0	1	1	0	0	15	1	1805.88	sp|O75955|FLOT1_HUMAN	sp|O75955|FLOT1_HUMAN	110	124	yes	yes	4	0.012621	30.739
AIMAQLPQEQK	LIAGQSARAIMAQLPQ	AQLPQEQKAKIAEQVA	R	A	I	Q	K	A	2	0	0	0	0	3	1	0	0	1	1	1	1	0	1	0	0	0	0	0	0	0	11	0	1255.66	sp|P35221|CTNA1_HUMAN	sp|P35221|CTNA1_HUMAN	671	681	yes	yes	2	0.00011201	87.667			2		1	1
AIMTYVSSFYHAFSGAQK	NTARPDEKAIMTYVSS	HAFSGAQKAETAANRI	K	A	I	Q	K	A	3	0	0	0	0	1	0	1	1	1	0	1	1	2	0	3	1	0	2	1	0	0	18	0	2006.96	sp|P12814|ACTN1_HUMAN;sp|O43707|ACTN4_HUMAN	sp|O43707|ACTN4_HUMAN	256	273	no	no	2;3	3.1817e-59	170.11	5	4	5	4	4	3	4
AIMTYVSSFYHAFSGAQKAETAANR	NTARPDEKAIMTYVSS	KAETAANRICKVLAVN	K	A	I	N	R	I	6	1	1	0	0	1	1	1	1	1	0	1	1	2	0	3	2	0	2	1	0	0	25	1	2720.3	sp|P12814|ACTN1_HUMAN;sp|O43707|ACTN4_HUMAN	sp|O43707|ACTN4_HUMAN	256	280	no	no	3;4	3.8034e-06	66.613							1
AINPINTFTK	KDAAITLKAINPINTF	NPINTFTKFLLDHQGE	K	A	I	T	K	F	1	0	2	0	0	0	0	0	0	2	0	1	0	1	1	0	2	0	0	0	0	0	10	0	1117.61	sp|Q07960|RHG01_HUMAN	sp|Q07960|RHG01_HUMAN	412	421	yes	yes	2	0.0037244	69.721	2			1	1		1
AINQGGLTSVAVR	YQVEYAFKAINQGGLT	GLTSVAVRGKDCAVIV	K	A	I	V	R	G	2	1	1	0	0	1	0	2	0	1	1	0	0	0	0	1	1	0	0	2	0	0	13	0	1284.71	sp|P60900|PSA6_HUMAN	sp|P60900|PSA6_HUMAN	31	43	yes	yes	2	3.8249e-05	115.92	2	2	2	2	2	2	2
AINQQTGAFVEISR	GRGGENVKAINQQTGA	GAFVEISRQLPPNGDP	K	A	I	S	R	Q	2	1	1	0	0	2	1	1	0	2	0	0	0	1	0	1	1	0	0	1	0	0	14	0	1532.79	sp|Q92945|FUBP2_HUMAN	sp|Q92945|FUBP2_HUMAN	449	462	yes	yes	2	1.3442e-09	100.11	1						2
AINVLLEGNPDTHSWEMVGK	DCNGDVNRAINVLLEG	HSWEMVGKKKGVSGQK	R	A	I	G	K	K	1	0	2	1	0	0	2	2	1	1	2	1	1	0	1	1	1	1	0	2	0	0	20	0	2209.08	sp|Q14157|UBP2L_HUMAN	sp|Q14157|UBP2L_HUMAN	82	101	yes	yes	2;3	3.8862e-45	122.49	3	2	2	4	3	2	4
AIPDLTAPVAAVQAAVSNLVR	EEGEVDGKAIPDLTAP	AAVSNLVRVGKETVQT	K	A	I	V	R	V	6	1	1	1	0	1	0	0	0	1	2	0	0	0	2	1	1	0	0	4	0	0	21	0	2075.17	sp|P18206|VINC_HUMAN	sp|P18206|VINC_HUMAN	36	56	yes	yes	3	7.1315e-31	117.92	1	2	2	1	1		1
AIQAYGMKPHDIFEANDLFENGNMTQVQTTLVALAGLAK	ENIGNFIKAIQAYGMK	VALAGLAKTKGFHTTI	K	A	I	A	K	T	6	0	3	2	0	3	2	3	1	2	4	2	2	2	1	0	3	0	1	2	0	0	39	1	4219.11	sp|Q15417|CNN3_HUMAN	sp|Q15417|CNN3_HUMAN	92	130	yes	yes	3;4;6	1.1287e-64	110.17	4	3	5	3	3	6	4
AIRDGVIEASINHEK	DAEFIVAKAIRDGVIE	EASINHEKGYVQSKEM	K	A	I	E	K	G	2	1	1	1	0	0	2	1	1	3	0	1	0	0	0	1	0	0	0	1	0	0	15	1	1650.87	sp|O43242|PSMD3_HUMAN	sp|O43242|PSMD3_HUMAN	441	455	yes	yes	3	0.00029987	66.738		1	2		2	1
AIRDYQGPLKEHEVTIFVR	ATFKGIVRAIRDYQGP	HEVTIFVRRGGPNYQE	R	A	I	V	R	R	1	2	0	1	0	1	2	1	1	2	1	1	0	1	1	0	1	0	1	2	0	0	19	2	2270.22	sp|P53396|ACLY_HUMAN	sp|P53396|ACLY_HUMAN	360	378	yes	yes	3;4	5.5451e-11	96.012	1	2	2		1	1
AISEPNFSVAYANMCR	VIDLIFEKAISEPNFS	VAYANMCRCLMALKVP	K	A	I	C	R	C	3	1	2	0	1	0	1	0	0	1	0	0	1	1	1	2	0	0	1	1	0	0	16	0	1828.82	sp|Q04637|IF4G1_HUMAN	sp|Q04637|IF4G1_HUMAN	805	820	yes	yes	2	5.8312e-13	97.45		2	2	1	1	2
AISEQTGKELLYK	________________	TGKELLYKFICTTSAI	K	A	I	Y	K	F	1	0	0	0	0	1	2	1	0	1	2	2	0	0	0	1	1	0	1	0	0	0	13	1	1478.8	sp|P53396|ACLY_HUMAN	sp|P53396|ACLY_HUMAN	5	17	yes	yes	2	0.00077	96.756		1	1				1
AISGVHTVR	HGKSTVVKAISGVHTV	ISGVHTVRFKNELERN	K	A	I	V	R	F	1	1	0	0	0	0	0	1	1	1	0	0	0	0	0	1	1	0	0	2	0	0	9	0	938.53	sp|P41091|IF2G_HUMAN;sp|Q2VIR3|IF2GL_HUMAN	sp|P41091|IF2G_HUMAN	60	68	yes	no	2;3	0.00053665	83.948	2	2	2	1	2	2
AISHEHSPSDLEAHFVPLVK	DKAVESLRAISHEHSP	AHFVPLVKRLAGGDWF	R	A	I	V	K	R	2	0	0	1	0	0	2	0	3	1	2	1	0	1	2	3	0	0	0	2	0	0	20	0	2212.13	sp|P30153|2AAA_HUMAN	sp|P30153|2AAA_HUMAN	114	133	yes	yes	3;4;5	2.9081e-05	69.935	2	2	2	1	2	4	2
AISHEHSPSDLEAHFVPLVKR	DKAVESLRAISHEHSP	HFVPLVKRLAGGDWFT	R	A	I	K	R	L	2	1	0	1	0	0	2	0	3	1	2	1	0	1	2	3	0	0	0	2	0	0	21	1	2368.23	sp|P30153|2AAA_HUMAN	sp|P30153|2AAA_HUMAN	114	134	yes	yes	3;6	0.016791	32.305				1
AISTTCIPNYPDR	FPDVKFIKAISTTCIP	CIPNYPDRNLPTIFVY	K	A	I	D	R	N	1	1	1	1	1	0	0	0	0	2	0	0	0	0	2	1	2	0	1	0	0	0	13	0	1506.71	sp|Q9H2J4|PDCL3_HUMAN	sp|Q9H2J4|PDCL3_HUMAN	149	161	yes	yes	2	1.6805e-10	91.62	2	2	2	2	2	2	2
AITDGQAGFGNDTLSK	YPPSSLGRAITDGQAG	FGNDTLSKVPGISSIE	R	A	I	S	K	V	2	0	1	2	0	1	0	3	0	1	1	1	0	1	0	1	2	0	0	0	0	0	16	0	1593.76	sp|Q7Z739|YTHD3_HUMAN	sp|Q7Z739|YTHD3_HUMAN	165	180	yes	yes	2	0.0013562	59.15		2		1		1	1
AITGASLADIMAK	RRAVKFQRAITGASLA	SLADIMAKRNQKPEVR	R	A	I	A	K	R	4	0	0	1	0	0	0	1	0	2	1	1	1	0	0	1	1	0	0	0	0	0	13	0	1260.67	sp|P83731|RL24_HUMAN	sp|P83731|RL24_HUMAN	81	93	yes	yes	2	8.3696e-05	112.44	2	2	2	2	2	2	2
AITGASLADIMAKR	RRAVKFQRAITGASLA	LADIMAKRNQKPEVRK	R	A	I	K	R	N	4	1	0	1	0	0	0	1	0	2	1	1	1	0	0	1	1	0	0	0	0	0	14	1	1416.78	sp|P83731|RL24_HUMAN	sp|P83731|RL24_HUMAN	81	94	yes	yes	3	0.002995	43.03
AITGILRPPLEQGR	SDLDRQEKAITGILRP	RPPLEQGRAVQDSAER	K	A	I	G	R	A	1	2	0	0	0	1	1	2	0	2	2	0	0	0	2	0	1	0	0	0	0	0	14	1	1519.88	sp|O60437|PEPL_HUMAN	sp|O60437|PEPL_HUMAN	524	537	yes	yes	3	0.00021113	83.087		2	2		1	1	2
AITIAGIPQSIIECVK	MLPNSTERAITIAGIP	QSIIECVKQICVVMLE	R	A	I	V	K	Q	2	0	0	0	1	1	1	1	0	5	0	1	0	0	1	1	1	0	0	1	0	0	16	0	1711.95	sp|Q15366|PCBP2_HUMAN	sp|Q15366|PCBP2_HUMAN	145	160	yes	yes	2;3	1.1945e-05	108.63	2	2	2	2	2	2	2
AITIAGVPQSVTECVK	MLPNSTERAITIAGVP	QSVTECVKQICLVMLE	R	A	I	V	K	Q	2	0	0	0	1	1	1	1	0	2	0	1	0	0	1	1	2	0	0	3	0	0	16	0	1671.89	sp|Q15365|PCBP1_HUMAN	sp|Q15365|PCBP1_HUMAN	145	160	yes	yes	2	1.1945e-05	108.63	2	2	2	2	2	2	2
AITNPVQK				A	I	Q	K		1	0	1	0	0	1	0	0	0	1	0	1	0	0	1	0	1	0	0	1	0	0	8	0	869.497		REV__sp|Q2KJY2|KI26B_HUMAN			yes	yes	2	0.054992	49.57				1
AITRNPLVAVYYTNR	EAAACYGRAITRNPLV	VAVYYTNRALCYLKMQ	R	A	I	N	R	A	2	2	2	0	0	0	0	0	0	1	1	0	0	0	1	0	2	0	2	2	0	0	15	1	1749.95	sp|Q9UNE7|CHIP_HUMAN	sp|Q9UNE7|CHIP_HUMAN	52	66	yes	yes	3	0.033483	29.092
AITTQNVNTK	GQLDELEKAITTQNVN	TTQNVNTKCITIPRSL	K	A	I	T	K	C	1	0	2	0	0	1	0	0	0	1	0	1	0	0	0	0	3	0	0	1	0	0	10	0	1088.58	sp|P84022|SMAD3_HUMAN	sp|P84022|SMAD3_HUMAN	54	63	yes	yes	2	0.036068	43.68						1
AITTSLTTK	SSVKADSKAITTSLTT	ITTSLTTKWFSTPLLL	K	A	I	T	K	W	1	0	0	0	0	0	0	0	0	1	1	1	0	0	0	1	4	0	0	0	0	0	9	0	934.534	sp|Q9NYU2|UGGG1_HUMAN	sp|Q9NYU2|UGGG1_HUMAN	46	54	yes	yes	2	0.049493	43.77	1				1
AITVFSPDGHLFQVEYAQEAVK	________________	EYAQEAVKKGSTAVGV	R	A	I	V	K	K	3	0	0	1	0	2	2	1	1	1	1	1	0	2	1	1	1	0	1	3	0	0	22	0	2448.23	sp|O14818|PSA7_HUMAN;sp|Q8TAA3|PSA7L_HUMAN	sp|O14818|PSA7_HUMAN	6	27	yes	no	3	5.304e-05	69.088	2	2	2	2	2	2	2
AITVFSPDGHLFQVEYAQEAVKK	________________	YAQEAVKKGSTAVGVR	R	A	I	K	K	G	3	0	0	1	0	2	2	1	1	1	1	2	0	2	1	1	1	0	1	3	0	0	23	1	2576.33	sp|O14818|PSA7_HUMAN;sp|Q8TAA3|PSA7L_HUMAN	sp|O14818|PSA7_HUMAN	6	28	yes	no	3;4	3.7958e-30	133.74	2	2	2	2	2	2	2
AIVAIENPADVSVISSR	EKLLLAARAIVAIENP	DVSVISSRNTGQRAVL	R	A	I	S	R	N	3	1	1	1	0	0	1	0	0	3	0	0	0	0	1	3	0	0	0	3	0	0	17	0	1739.94	sp|P08865|RSSA_HUMAN	sp|P08865|RSSA_HUMAN	64	80	yes	yes	2;3	8.8219e-45	168.41	3	4	3	3	2	2	3
AIVDCGFEHPSEVQHECIPQAILGMDVLCQAK	LLKPELLRAIVDCGFE	MDVLCQAKSGMGKTAV	R	A	I	A	K	S	3	0	0	2	3	3	3	2	2	3	2	1	1	1	2	1	0	0	0	3	0	0	32	0	3650.7	sp|Q13838|DX39B_HUMAN;sp|O00148|DX39A_HUMAN	sp|Q13838|DX39B_HUMAN	59	90	no	no	3;4	7.8052e-46	114.35	4	4	4	4	4	4	4
AIVVDPLNGWMYWTDWEEDPKDSR	EGKMTHPRAIVVDPLN	EEDPKDSRRGRLERAW	R	A	I	S	R	R	1	1	1	4	0	0	2	1	0	1	1	1	1	0	2	1	1	3	1	2	0	0	24	1	2921.33	sp|Q07954|LRP1_HUMAN	sp|Q07954|LRP1_HUMAN	652	675	yes	yes	3	0.00011422	43.696	1	2	1
AIVVDPLNGWMYWTDWEEDPKDSRR	EGKMTHPRAIVVDPLN	EDPKDSRRGRLERAWM	R	A	I	R	R	G	1	2	1	4	0	0	2	1	0	1	1	1	1	0	2	1	1	3	1	2	0	0	25	2	3077.43	sp|Q07954|LRP1_HUMAN	sp|Q07954|LRP1_HUMAN	652	676	yes	yes	4	0.030508	16.035
AIWNVINWENVTER	NVRPDYLKAIWNVINW	NWENVTERYMACKK__	K	A	I	E	R	Y	1	1	3	0	0	0	2	0	0	2	0	0	0	0	0	0	1	2	0	2	0	0	14	0	1742.87	sp|P04179|SODM_HUMAN	sp|P04179|SODM_HUMAN	203	216	yes	yes	2;3	1.0721e-13	140.82	2	2	2	2	2	2	1
AIYEVLFR	LMPRDQLRAIYEVLFR	AIYEVLFREGVMVAKK	R	A	I	F	R	E	1	1	0	0	0	0	1	0	0	1	1	0	0	1	0	0	0	0	1	1	0	0	8	0	1009.56	sp|Q15149|PLEC_HUMAN	sp|Q15149|PLEC_HUMAN	14	21	yes	yes	2	0.083727	55.531
AIYFDGDFGQIVR	IVDLIEERAIYFDGDF	GDFGQIVRYGEIPAEL	R	A	I	V	R	Y	1	1	0	2	0	1	0	2	0	2	0	0	0	2	0	0	0	0	1	1	0	0	13	0	1499.74	sp|Q96RP9|EFGM_HUMAN	sp|Q96RP9|EFGM_HUMAN	222	234	yes	yes	2	0.0016867	63.662	1	1	1			1	1
AKAGAGSATLSMAYAGAR	EAGTEVVKAKAGAGSA	SMAYAGARFVFSLVDA	K	A	K	A	R	F	7	1	0	0	0	0	0	3	0	0	1	1	1	0	0	2	1	0	1	0	0	0	18	1	1652.83	sp|P40926|MDHM_HUMAN	sp|P40926|MDHM_HUMAN	240	257	yes	yes	2	0.0028133	64.249					1	1
AKASLNGADIYSGCCTLK	DSVQSAQRAKASLNGA	YSGCCTLKIEYAKPTR	R	A	K	L	K	I	3	0	1	1	2	0	0	2	0	1	2	2	0	0	0	2	1	0	1	0	0	0	18	1	1927.91	sp|P14866|HNRPL_HUMAN	sp|P14866|HNRPL_HUMAN	247	264	yes	yes	2;3	0.00016936	71.853
AKDDDDSDIPTAQR	EAEDARQKAKDDDDSD	SDIPTAQRKRFTRVEM	K	A	K	Q	R	K	2	1	0	5	0	1	0	0	0	1	0	1	0	0	1	1	1	0	0	0	0	0	14	1	1545.69	sp|O60271|JIP4_HUMAN	sp|O60271|JIP4_HUMAN	487	500	yes	yes	2	7.3554e-10	86.548	1	1		1	1	1
AKDDSELEGQVISCLK	FCHGILTKAKDDSELE	GQVISCLKLRYADQRL	K	A	K	L	K	L	1	0	0	2	1	1	2	1	0	1	2	2	0	0	0	2	0	0	0	1	0	0	16	1	1790.87	sp|Q92896|GSLG1_HUMAN	sp|Q92896|GSLG1_HUMAN	957	972	yes	yes	3	0.0025305	44.344		1	1				1
AKDINQEVYNFLATAGAK	GGEKDLRRAKDINQEV	FLATAGAKYGVGFWKP	R	A	K	A	K	Y	4	0	2	1	0	1	1	1	0	1	1	2	0	1	0	0	1	0	1	1	0	0	18	1	1952	sp|Q99798|ACON_HUMAN	sp|Q99798|ACON_HUMAN	143	160	yes	yes	2;3	1.3871e-08	112.28	2	2	2	2	2	2	3
AKDIVPGDIVEIAVGDKVPADIR	RKSVQRIKAKDIVPGD	DKVPADIRLTSIKSTT	K	A	K	I	R	L	3	1	0	4	0	0	1	2	0	4	0	2	0	0	2	0	0	0	0	4	0	0	23	2	2389.32	sp|P16615|AT2A2_HUMAN	sp|P16615|AT2A2_HUMAN	142	164	yes	yes	4	3.2793e-05	63.376	2	2	2	2	2	2	2
AKDLQDELAGNSEQR	QRTKLELKAKDLQDEL	LAGNSEQRKRLLKERQ	K	A	K	Q	R	K	2	1	1	2	0	2	2	1	0	0	2	1	0	0	0	1	0	0	0	0	0	0	15	1	1672.8	sp|Q9UQE7|SMC3_HUMAN	sp|Q9UQE7|SMC3_HUMAN	309	323	yes	yes	2	8.8377e-07	80.387	1			1	1	1
AKDPFAHLPK	QALAAEPKAKDPFAHL	DPFAHLPKSTFVLDEF	K	A	K	P	K	S	2	0	0	1	0	0	0	0	1	0	1	2	0	1	2	0	0	0	0	0	0	0	10	1	1122.62	sp|P26641|EF1G_HUMAN	sp|P26641|EF1G_HUMAN	276	285	yes	yes	2;3	0.0020329	63.212	2	2	4	2	3	3	1
AKDYENAIK	TQANDYFKAKDYENAI	KDYENAIKFYSQAIEL	K	A	K	I	K	F	2	0	1	1	0	0	1	0	0	1	0	2	0	0	0	0	0	0	1	0	0	0	9	1	1050.53	sp|P53041|PPP5_HUMAN	sp|P53041|PPP5_HUMAN	41	49	yes	yes	2	0.044618	57.55				1	1
AKEAAEQDVEK	LFGIRAKRAKEAAEQD	AAEQDVEKKK______	R	A	K	E	K	K	3	0	0	1	0	1	3	0	0	0	0	2	0	0	0	0	0	0	0	1	0	0	11	1	1216.59	sp|P26373|RL13_HUMAN	sp|P26373|RL13_HUMAN	199	209	yes	yes	2;3	8.7111e-07	111.72
AKEAQDDLVK	EVEEWQHRAKEAQDDL	EAQDDLVKTKEELHLV	R	A	K	V	K	T	2	0	0	2	0	1	1	0	0	0	1	2	0	0	0	0	0	0	0	1	0	0	10	1	1115.58	sp|P15311|EZRI_HUMAN	sp|P15311|EZRI_HUMAN	449	458	yes	yes	3	0.078884	28.088							1
AKEEQQDDTVYMGK	FPSSAFLRAKEEQQDD	DDTVYMGKVTFSCAAG	R	A	K	G	K	V	1	0	0	2	0	2	2	1	0	0	0	2	1	0	0	0	1	0	1	1	0	0	14	1	1640.74	sp|Q14203|DCTN1_HUMAN	sp|Q14203|DCTN1_HUMAN	1234	1247	yes	yes	2;3	4.5284e-18	148.57	4	3	3	3	2	1	4
AKEFGATECINPQDFSK	INKDKFARAKEFGATE	INPQDFSKPIQEVLIE	R	A	K	S	K	P	2	0	1	1	1	1	2	1	0	1	0	2	0	2	1	1	1	0	0	0	0	0	17	1	1940.89	sp|P11766|ADHX_HUMAN	sp|P11766|ADHX_HUMAN	232	248	yes	yes	2	0.00015073	76.378	1			1
AKEFTNVYIK	REAELGARAKEFTNVY	EFTNVYIKNFGEDMDD	R	A	K	I	K	N	1	0	1	0	0	0	1	0	0	1	0	2	0	1	0	0	1	0	1	1	0	0	10	1	1211.65	sp|P11940|PABP1_HUMAN;sp|Q13310|PABP4_HUMAN	sp|P11940|PABP1_HUMAN	187	196	no	no	2;3	0.00014459	93.442	2	1	2	3	3	4	3
AKEILQEEEDLAEIVQLVGK	EFVPLRTKAKEILQEE	EIVQLVGKASLAETDK	K	A	K	G	K	A	2	0	0	1	0	2	5	1	0	2	3	2	0	0	0	0	0	0	0	2	0	0	20	1	2253.21	sp|P38606|VATA_HUMAN	sp|P38606|VATA_HUMAN	479	498	yes	yes	3	1.7312e-17	86.539	2	2	2	1	2	2	2
AKEQEAEPEEQEEDSSSDPR	EEFQFIKKAKEQEAEP	EDSSSDPRLRRLQNRI	K	A	K	P	R	L	2	1	0	2	0	2	7	0	0	0	0	1	0	0	2	3	0	0	0	0	0	0	20	1	2288.95	sp|P55081|MFAP1_HUMAN	sp|P55081|MFAP1_HUMAN	66	85	yes	yes	3	0.0031375	39.659				1		1	2
AKFEELNMDLFR	DFSETLTRAKFEELNM	ELNMDLFRSTMKPVQK	R	A	K	F	R	S	1	1	1	1	0	0	2	0	0	0	2	1	1	2	0	0	0	0	0	0	0	0	12	1	1511.74	sp|P11021|GRP78_HUMAN	sp|P11021|GRP78_HUMAN	325	336	yes	yes	2;3	6.8119e-45	170.4	4	4	4	4	4	4	4
AKFENLCK	KKKMEESKAKFENLCK	AKFENLCKLMKEILDK	K	A	K	C	K	L	1	0	1	0	1	0	1	0	0	0	1	2	0	1	0	0	0	0	0	0	0	0	8	1	1008.51	sp|P08238|HS90B_HUMAN;sp|Q58FF8|H90B2_HUMAN	sp|P08238|HS90B_HUMAN	558	565	no	no	2;3	0.0057559	111.82	4	3	4	3	4	3	4
AKFFPEDVSEELIQEITQR	NPLQFKFRAKFFPEDV	LIQEITQRLFFLQVKE	R	A	K	Q	R	L	1	1	0	1	0	2	4	0	0	2	1	1	0	2	1	1	1	0	0	1	0	0	19	1	2278.15	sp|P35241|RADI_HUMAN	sp|P35241|RADI_HUMAN	82	100	yes	yes	3	0.028205	26.361			1
AKFKFPGR	HVIEALRRAKFKFPGR	AKFKFPGRQKIHISKK	R	A	K	G	R	Q	1	1	0	0	0	0	0	1	0	0	0	2	0	2	1	0	0	0	0	0	0	0	8	2	949.55	sp|P27635|RL10_HUMAN;sp|Q96L21|RL10L_HUMAN	sp|P27635|RL10_HUMAN	155	162	yes	no	3	0.014567	51.736		2	2		1	2	1
AKFYPEDVSEELIQDITQR	SPLLFKFRAKFYPEDV	LIQDITQRLFFLQVKE	R	A	K	Q	R	L	1	1	0	2	0	2	3	0	0	2	1	1	0	1	1	1	1	0	1	1	0	0	19	1	2280.13	sp|P26038|MOES_HUMAN	sp|P26038|MOES_HUMAN	82	100	yes	yes	2;3	2.5742e-85	162.76	3	4	3	2	2	2	4
AKGILFVGSGVSGGEEGAR	TRRCRDLKAKGILFVG	SGGEEGARYGPSLMPG	K	A	K	A	R	Y	2	1	0	0	0	0	2	6	0	1	1	1	0	1	0	2	0	0	0	2	0	0	19	1	1789.93	sp|P52209|6PGD_HUMAN	sp|P52209|6PGD_HUMAN	118	136	yes	yes	2	5.2449e-06	74.325
AKHTQENCETWGVNGETGTLVDMK	IRLLTSLRAKHTQENC	TGTLVDMKELGIWEPL	R	A	K	M	K	E	1	0	2	1	1	1	3	3	1	0	1	2	1	0	0	0	4	1	0	2	0	0	24	1	2704.22	sp|P49368|TCPG_HUMAN	sp|P49368|TCPG_HUMAN	468	491	yes	yes	3	1.9975e-07	76.959	1			2	2	1	1
AKIDMSSNNGCMRDPTLYR	FGQSCCLRAKIDMSSN	MRDPTLYRCKIQPHPR	R	A	K	Y	R	C	1	2	2	2	1	0	0	1	0	1	1	1	2	0	1	2	1	0	1	0	0	0	19	2	2228.01	sp|P07814|SYEP_HUMAN	sp|P07814|SYEP_HUMAN	340	358	yes	yes	3;4	2.6145e-06	78.674	2	2	2	1	2	2	1
AKIIAEGANGPTTPEADKIFLER	KSNAPRVKAKIIAEGA	ADKIFLERNIMVIPDL	K	A	K	E	R	N	4	1	1	1	0	0	3	2	0	3	1	2	0	1	2	0	2	0	0	0	0	0	23	2	2440.3	sp|P00367|DHE3_HUMAN;sp|P49448|DHE4_HUMAN	sp|P00367|DHE3_HUMAN	398	420	yes	no	3	7.372e-05	64.27		1				1
AKKVEDMMK	GQLGPAERAKKVEDMM	KKVEDMMKKLWGDRYF	R	A	K	M	K	K	1	0	0	1	0	0	1	0	0	0	0	3	2	0	0	0	0	0	0	1	0	0	9	2	1078.55	sp|P13639|EF2_HUMAN	sp|P13639|EF2_HUMAN	250	258	yes	yes	2;3	5.3851e-07	126.39	3	2	1	2	2	2	3
AKLAEQAER	DKNELVQKAKLAEQAE	KLAEQAERYDDMAACM	K	A	K	E	R	Y	3	1	0	0	0	1	2	0	0	0	1	1	0	0	0	0	0	0	0	0	0	0	9	1	1014.55	sp|P27348|1433T_HUMAN;sp|P31946|1433B_HUMAN;sp|P63104|1433Z_HUMAN;sp|P31947|1433S_HUMAN	sp|P63104|1433Z_HUMAN	10	18	no	no	2;3	0.004144	76.228
AKLAEQAERYDDMAACMK	DKNELVQKAKLAEQAE	DDMAACMKSVTEQGAE	K	A	K	M	K	S	5	1	0	2	1	1	2	0	0	0	1	2	2	0	0	0	0	0	1	0	0	0	18	2	2099.94	sp|P63104|1433Z_HUMAN	sp|P63104|1433Z_HUMAN	10	27	yes	yes	3;4	0.00048012	57.41	2	1				1	1
AKLEQLFQDEVAK	ERFIEQEKAKLEQLFQ	LFQDEVAKAQQLREEQ	K	A	K	A	K	A	2	0	0	1	0	2	2	0	0	0	2	2	0	1	0	0	0	0	0	1	0	0	13	1	1517.81	sp|Q15149|PLEC_HUMAN	sp|Q15149|PLEC_HUMAN	2651	2663	yes	yes	2;3	2.2997e-46	176.42	4	2	2	4	4	3	3
AKLQIELGK	LDDTARERAKLQIELG	KLQIELGKCKAEHDQL	R	A	K	G	K	C	1	0	0	0	0	1	1	1	0	1	2	2	0	0	0	0	0	0	0	0	0	0	9	1	998.612	sp|P20700|LMNB1_HUMAN	sp|P20700|LMNB1_HUMAN	101	109	yes	yes	3	0.0014454	71.614	1	1		2	1	2	2
AKLVILANNCPALR	LKMIRQGKAKLVILAN	ANNCPALRKSEIEYYA	K	A	K	L	R	K	3	1	2	0	1	0	0	0	0	1	3	1	0	0	1	0	0	0	0	1	0	0	14	1	1551.89	sp|P62888|RL30_HUMAN	sp|P62888|RL30_HUMAN	43	56	yes	yes	2;3	3.4787e-10	95.273	3	2	4	3	3	3	4
AKMPIVGLGTWK	TFVELSTKAKMPIVGL	IVGLGTWKSPLGKVKE	K	A	K	W	K	S	1	0	0	0	0	0	0	2	0	1	1	2	1	0	1	0	1	1	0	1	0	0	12	1	1299.74	sp|O60218|AK1BA_HUMAN	sp|O60218|AK1BA_HUMAN	11	22	yes	yes	2;3	0.00010627	80.318	4	4	4	4	3	4	2
AKNGHLAVVAPR	GSELLITKAKNGHLAV	HLAVVAPRLNSR____	K	A	K	P	R	L	3	1	1	0	0	0	0	1	1	0	1	1	0	0	1	0	0	0	0	2	0	0	12	1	1231.71	sp|O00159|MYO1C_HUMAN	sp|O00159|MYO1C_HUMAN	1048	1059	yes	yes	3	0.020802	36.954							1
AKNYADQISR	QTRQLELKAKNYADQI	NYADQISRLEEREAEL	K	A	K	S	R	L	2	1	1	1	0	1	0	0	0	1	0	1	0	0	0	1	0	0	1	0	0	0	10	1	1164.59	sp|O60271|JIP4_HUMAN;sp|Q9UPT6|JIP3_HUMAN	sp|O60271|JIP4_HUMAN	135	144	yes	no	2	0.050801	51.286
AKPAMPQDSVPSPR	DEVAPAKKAKPAMPQD	QDSVPSPRSLQGKSTT	K	A	K	P	R	S	2	1	0	1	0	1	0	0	0	0	0	1	1	0	4	2	0	0	0	1	0	0	14	1	1479.75	sp|P53396|ACLY_HUMAN	sp|P53396|ACLY_HUMAN	470	483	yes	yes	2	0.002744	68.044	1	1	1	2	1		2
AKPAMPQDSVPSPRSLQGK	DEVAPAKKAKPAMPQD	SPRSLQGKSTTLFSRH	K	A	K	G	K	S	2	1	0	1	0	2	0	1	0	0	1	2	1	0	4	3	0	0	0	1	0	0	19	2	1993.04	sp|P53396|ACLY_HUMAN	sp|P53396|ACLY_HUMAN	470	488	yes	yes	4	0.090681	12.468		1
AKPTSDKPGSPYR	NAMAKRIKAKPTSDKP	DKPGSPYRSVTHFDSL	K	A	K	Y	R	S	1	1	0	1	0	0	0	1	0	0	0	2	0	0	3	2	1	0	1	0	0	0	13	2	1402.72	sp|O60488|ACSL4_HUMAN	sp|O60488|ACSL4_HUMAN	48	60	yes	yes	2;3;4	0.0001664	83.53	2	2	2	3	2	3	2
AKPVLEDLR	QLKALGEKAKPVLEDL	KPVLEDLRQGLLPVLE	K	A	K	L	R	Q	1	1	0	1	0	0	1	0	0	0	2	1	0	0	1	0	0	0	0	1	0	0	9	1	1039.6	CON__P15497	CON__P15497	229	237	yes	yes	2;3	0.0071696	71.614	2	2	1	3	2	4	2
AKPVLEDLRQGLLPVLESLK	QLKALGEKAKPVLEDL	LPVLESLKVSILAAID	K	A	K	L	K	V	1	1	0	1	0	1	2	1	0	0	6	2	0	0	2	1	0	0	0	2	0	0	20	2	2217.31	CON__P15497	CON__P15497	229	248	yes	yes	3	0.00023765	59.975	1	2	1	2	1		1
AKQFLPFLQR	DISGDTQKAKQFLPFL	QFLPFLQRAGRSEAVV	K	A	K	Q	R	A	1	1	0	0	0	2	0	0	0	0	2	1	0	2	1	0	0	0	0	0	0	0	10	1	1246.72	sp|Q7KZF4|SND1_HUMAN	sp|Q7KZF4|SND1_HUMAN	514	523	yes	yes	3	0.023689	39.222	1
AKQGYVIYR	KARRLGYKAKQGYVIY	KQGYVIYRIRVRRGGR	K	A	K	Y	R	I	1	1	0	0	0	1	0	1	0	1	0	1	0	0	0	0	0	0	2	1	0	0	9	1	1096.6	sp|P61313|RL15_HUMAN	sp|P61313|RL15_HUMAN	55	63	yes	yes	2;3	0.018583	76.064
AKQIVWNGPVGVFEWEAFAR	KYAEAVTRAKQIVWNG	FEWEAFARGTKALMDE	R	A	K	A	R	G	3	1	1	0	0	1	2	2	0	1	0	1	0	2	1	0	0	2	0	3	0	0	20	1	2303.19	sp|P00558|PGK1_HUMAN	sp|P00558|PGK1_HUMAN	331	350	yes	yes	2;3	3.5638e-57	167.99		1	1			1	1
AKQTLENERGELANEVK	RVKANLEKAKQTLENE	GELANEVKVLLQGKGD	K	A	K	V	K	V	2	1	2	0	0	1	4	1	0	0	2	2	0	0	0	0	1	0	0	1	0	0	17	2	1928	sp|P35579|MYH9_HUMAN	sp|P35579|MYH9_HUMAN	1218	1234	yes	yes	2;3;4	5.718e-144	223.71	6	5	6	6	7	6	6
AKSPQPPVEEEDEHFDDTVVCLDTYNCDLHFK	IEENKYSRAKSPQPPV	YNCDLHFKISRDRLSA	R	A	K	F	K	I	1	0	1	5	2	1	4	0	2	0	2	2	0	2	3	1	2	0	1	3	0	0	32	1	3833.68	sp|Q00839|HNRPU_HUMAN	sp|Q00839|HNRPU_HUMAN	269	300	yes	yes	4	1.0768e-05	28.717
AKTNADTDGMVK	FPFAANSRAKTNADTD	ADTDGMVKILGQKSTD	R	A	K	V	K	I	2	0	1	2	0	0	0	1	0	0	0	2	1	0	0	0	2	0	0	1	0	0	12	1	1249.6	sp|P09622|DLDH_HUMAN	sp|P09622|DLDH_HUMAN	429	440	yes	yes	2;3	9.0065e-18	135.21	3	2	2	2	2	2	4
AKTSDFLK	AYIHTRMRAKTSDFLK	AKTSDFLKVLNRARPD	R	A	K	L	K	V	1	0	0	1	0	0	0	0	0	0	1	2	0	1	0	1	1	0	0	0	0	0	8	1	908.497	sp|O15144|ARPC2_HUMAN	sp|O15144|ARPC2_HUMAN	268	275	yes	yes	3	0.081356	30.075
AKVDEFPLCGHMVSDEYEQLSSEALEAAR	IFDLGRKKAKVDEFPL	SEALEAARICANKYMV	K	A	K	A	R	I	4	1	0	2	1	1	5	1	1	0	3	1	1	1	1	3	0	0	1	2	0	0	29	1	3280.5	sp|P27635|RL10_HUMAN	sp|P27635|RL10_HUMAN	41	69	yes	yes	3;4	1.8388e-154	202.81	4	4	4	4	4	4	4
AKVEFNIR	KAIQNKDRAKVEFNIR	AKVEFNIRKPNEGADG	R	A	K	I	R	K	1	1	1	0	0	0	1	0	0	1	0	1	0	1	0	0	0	0	0	1	0	0	8	1	975.55	sp|Q8NC51|PAIRB_HUMAN	sp|Q8NC51|PAIRB_HUMAN	302	309	yes	yes	3	0.001593	98.523	2	2	2	2	2	2	2
AKWYPEVR	PASFENVRAKWYPEVR	AKWYPEVRHHCPNTPI	R	A	K	V	R	H	1	1	0	0	0	0	1	0	0	0	0	1	0	0	1	0	0	1	1	1	0	0	8	1	1047.55	sp|P63000|RAC1_HUMAN;sp|P60763|RAC3_HUMAN	sp|P63000|RAC1_HUMAN	95	102	yes	no	2;3	0.0082016	68.224	1	2	2	1	2	1	1
ALAAAGYDVEK	VSLAALKKALAAAGYD	AAGYDVEKNNSRIKLG	K	A	L	E	K	N	4	0	0	1	0	0	1	1	0	0	1	1	0	0	0	0	0	0	1	1	0	0	11	0	1106.56	sp|P10412|H14_HUMAN;sp|P16402|H13_HUMAN;sp|Q02539|H11_HUMAN;sp|P22492|H1T_HUMAN;sp|P16403|H12_HUMAN	sp|P10412|H14_HUMAN	65	75	no	no	2	0.00010711	85.813	2	2	2	2	2	2	2
ALAAAGYDVEKNNSR	VSLAALKKALAAAGYD	DVEKNNSRIKLGLKSL	K	A	L	S	R	I	4	1	2	1	0	0	1	1	0	0	1	1	0	0	0	1	0	0	1	1	0	0	15	1	1577.78	sp|P10412|H14_HUMAN;sp|P16402|H13_HUMAN;sp|Q02539|H11_HUMAN;sp|P22492|H1T_HUMAN;sp|P16403|H12_HUMAN	sp|P10412|H14_HUMAN	65	79	no	no	2;3	3.1897e-49	175.29	4	4	4	4	4	4	4
ALAAFLK	VNQQEFVRALAAFLKK	RALAAFLKKSGKLKVP	R	A	L	L	K	K	3	0	0	0	0	0	0	0	0	0	2	1	0	1	0	0	0	0	0	0	0	0	7	0	732.453	sp|P39019|RS19_HUMAN	sp|P39019|RS19_HUMAN	17	23	yes	yes	2	0.025954	75.311	2	1		2			2
ALAAFLKK	VNQQEFVRALAAFLKK	ALAAFLKKSGKLKVPE	R	A	L	K	K	S	3	0	0	0	0	0	0	0	0	0	2	2	0	1	0	0	0	0	0	0	0	0	8	1	860.548	sp|P39019|RS19_HUMAN	sp|P39019|RS19_HUMAN	17	24	yes	yes	2	0.028001	67.032						1
ALAAGGVGSIVR	MLLQWHEKALAAGGVG	GGVGSIVRVLTARKTV	K	A	L	V	R	V	3	1	0	0	0	0	0	3	0	1	1	0	0	0	0	1	0	0	0	2	0	0	12	0	1069.62	sp|O15511|ARPC5_HUMAN	sp|O15511|ARPC5_HUMAN	132	143	yes	yes	2	0.0013251	68.676	2	2	2	2	2	1	2
ALAAGGYDVEK	LSLAALKKALAAGGYD	AGGYDVEKNNSRIKLG	K	A	L	E	K	N	3	0	0	1	0	0	1	2	0	0	1	1	0	0	0	0	0	0	1	1	0	0	11	0	1092.55	sp|P16401|H15_HUMAN	sp|P16401|H15_HUMAN	68	78	yes	yes	2	0.00010711	85.813	2	2	2	2	2	2	2
ALAAGGYDVEKNNSR	LSLAALKKALAAGGYD	DVEKNNSRIKLGLKSL	K	A	L	S	R	I	3	1	2	1	0	0	1	2	0	0	1	1	0	0	0	1	0	0	1	1	0	0	15	1	1563.76	sp|P16401|H15_HUMAN	sp|P16401|H15_HUMAN	68	82	yes	yes	2;3	1.4776e-108	207.97	4	4	4	4	4	4	4
ALADDDFLTVTGK	DMFEEALRALADDDFL	DFLTVTGKTVRLL___	R	A	L	G	K	T	2	0	0	3	0	0	0	1	0	0	2	1	0	1	0	0	2	0	0	1	0	0	13	0	1364.68	sp|P33991|MCM4_HUMAN	sp|P33991|MCM4_HUMAN	846	858	yes	yes	2	0.0018507	64.104	2	2	2	2	1	1	2
ALADHSMAQTPR	DQLVKFNRALADHSMA	HSMAQTPRLIDGIVLT	R	A	L	P	R	L	3	1	0	1	0	1	0	0	1	0	1	0	1	0	1	1	1	0	0	0	0	0	12	0	1296.62	sp|P08240|SRPRA_HUMAN	sp|P08240|SRPRA_HUMAN	569	580	yes	yes	3	0.0098715	39.73						1
ALADYIR	YRGQRSVKALADYIRQ	KALADYIRQQKSDPIQ	K	A	L	I	R	Q	2	1	0	1	0	0	0	0	0	1	1	0	0	0	0	0	0	0	1	0	0	0	7	0	820.444	sp|Q9BS26|ERP44_HUMAN	sp|Q9BS26|ERP44_HUMAN	131	137	yes	yes	2	0.029199	76.035							2
ALAEIAK	GFIKLESRALAEIAKA	RALAEIAKAELDDTPM	R	A	L	A	K	A	3	0	0	0	0	0	1	0	0	1	1	1	0	0	0	0	0	0	0	0	0	0	7	0	714.428	sp|P23246|SFPQ_HUMAN	sp|P23246|SFPQ_HUMAN	343	349	yes	yes	2	0.05613	63.301							2
ALAEIAKAELDDTPMR	GFIKLESRALAEIAKA	ELDDTPMRGRQLRVRF	R	A	L	M	R	G	4	1	0	2	0	0	2	0	0	1	2	1	1	0	1	0	1	0	0	0	0	0	16	1	1742.89	sp|P23246|SFPQ_HUMAN	sp|P23246|SFPQ_HUMAN	343	358	yes	yes	2;3	2.5758e-34	159.18	2	2	2	2	3	2	3
ALAENSGVKANEVISK	EAFEAIPRALAENSGV	KANEVISKLYAVHQEG	R	A	L	S	K	L	3	0	2	0	0	0	2	1	0	1	1	2	0	0	0	2	0	0	0	2	0	0	16	1	1628.87	sp|P50990|TCPQ_HUMAN	sp|P50990|TCPQ_HUMAN	451	466	yes	yes	2	1.7702e-08	82.244
ALAGCDFLTISPK	FRNTGEIKALAGCDFL	DFLTISPKLLGELLQD	K	A	L	P	K	L	2	0	0	1	1	0	0	1	0	1	2	1	0	1	1	1	1	0	0	0	0	0	13	0	1391.71	sp|P37837|TALDO_HUMAN	sp|P37837|TALDO_HUMAN	246	258	yes	yes	2	2.3254e-07	96.059	2	2	2	2	2	2	2
ALALGALQNIR	KLNTYNDKALALGALQ	LGALQNIRYRGGNTRT	K	A	L	I	R	Y	3	1	1	0	0	1	0	1	0	1	3	0	0	0	0	0	0	0	0	0	0	0	11	0	1138.68	sp|Q99715|COCA1_HUMAN	sp|Q99715|COCA1_HUMAN	2385	2395	yes	yes	2	0.00031193	76.282		1	1		1
ALAMGYKPK	MLIMAEEKALAMGYKP	LAMGYKPKAYLRDFMY	K	A	L	P	K	A	2	0	0	0	0	0	0	1	0	0	1	2	1	0	1	0	0	0	1	0	0	0	9	1	977.537	sp|P55084|ECHB_HUMAN	sp|P55084|ECHB_HUMAN	326	334	yes	yes	2;3	0.010281	63.419	1		2		1		1
ALANSLACQGK	AQEEYVKRALANSLAC	NSLACQGKYTPSGQAG	R	A	L	G	K	Y	3	0	1	0	1	1	0	1	0	0	2	1	0	0	0	1	0	0	0	0	0	0	11	0	1131.57	sp|P04075|ALDOA_HUMAN	sp|P04075|ALDOA_HUMAN	332	342	yes	yes	2	1.1522e-37	167.67	2	2	2	2	2	2	2
ALAPEYAK	APWCGHCKALAPEYAK	ALAPEYAKAAGKLKAE	K	A	L	A	K	A	3	0	0	0	0	0	1	0	0	0	1	1	0	0	1	0	0	0	1	0	0	0	8	0	861.46	sp|P07237|PDIA1_HUMAN	sp|P07237|PDIA1_HUMAN	58	65	yes	yes	2	0.035661	49.833	2			2	1
ALAPTWEQLALGLEHSETVK	APWCGHCKALAPTWEQ	LEHSETVKIGKVDCTQ	K	A	L	V	K	I	3	0	0	0	0	1	3	1	1	0	4	1	0	0	1	1	2	1	0	1	0	0	20	0	2192.15	sp|Q8NBS9|TXND5_HUMAN	sp|Q8NBS9|TXND5_HUMAN	222	241	yes	yes	2;3	1.3955e-36	119.48	3	2	3	3	2	2	3
ALAQALKEGR	RGGLVDEKALAQALKE	AQALKEGRIRGAALDV	K	A	L	G	R	I	3	1	0	0	0	1	1	1	0	0	2	1	0	0	0	0	0	0	0	0	0	0	10	1	1055.61	sp|Q13363|CTBP1_HUMAN;sp|P56545|CTBP2_HUMAN	sp|Q13363|CTBP1_HUMAN	274	283	no	no	2	0.02621	57.204
ALASIDSK	KDTEAMKRALASIDSK	ALASIDSKLNQAKGWL	R	A	L	S	K	L	2	0	0	1	0	0	0	0	0	1	1	1	0	0	0	2	0	0	0	0	0	0	8	0	803.439	sp|P18206|VINC_HUMAN	sp|P18206|VINC_HUMAN	269	276	yes	yes	2	0.025984	53.753				2			2
ALASLMTYK	DVSVDEVKALASLMTY	LASLMTYKCAVVDVPF	K	A	L	Y	K	C	2	0	0	0	0	0	0	0	0	0	2	1	1	0	0	1	1	0	1	0	0	0	9	0	996.531	sp|P00367|DHE3_HUMAN;sp|P49448|DHE4_HUMAN	sp|P00367|DHE3_HUMAN	163	171	yes	no	1;2	0.00090183	123.72	2	2	2	2	1	1	3
ALASQLQDSLK	EGESPQARALASQLQD	SQLQDSLKDLKARMQE	R	A	L	L	K	D	2	0	0	1	0	2	0	0	0	0	3	1	0	0	0	2	0	0	0	0	0	0	11	0	1172.64	sp|P18206|VINC_HUMAN	sp|P18206|VINC_HUMAN	571	581	yes	yes	2	0.00031281	84.821	1				1	1	2
ALASQLQDSLKDLK	EGESPQARALASQLQD	QDSLKDLKARMQEAMT	R	A	L	L	K	A	2	0	0	2	0	2	0	0	0	0	4	2	0	0	0	2	0	0	0	0	0	0	14	1	1528.85	sp|P18206|VINC_HUMAN	sp|P18206|VINC_HUMAN	571	584	yes	yes	2;3	4.4467e-38	166.86	4	1		3	2	1	4
ALAVNPR	GGLIQTARALAVNPRD	RALAVNPRDPPSWSVL	R	A	L	P	R	D	2	1	1	0	0	0	0	0	0	0	1	0	0	0	1	0	0	0	0	1	0	0	7	0	739.434	sp|Q9Y490|TLN1_HUMAN	sp|Q9Y490|TLN1_HUMAN	1619	1625	yes	yes	2	0.024547	82.263	2	2	2		2	2
ALAVVYGPHEIR	YIEQGNTKALAVVYGP	VYGPHEIRGSRARALP	K	A	L	I	R	G	2	1	0	0	0	0	1	1	1	1	1	0	0	0	1	0	0	0	1	2	0	0	12	0	1323.73	sp|Q9NPD3|EXOS4_HUMAN	sp|Q9NPD3|EXOS4_HUMAN	48	59	yes	yes	2;3	0.0044308	57.175		1			2
ALCDVGTAISCSR	RARDRDYRALCDVGTA	GTAISCSRVFSSRWGR	R	A	L	S	R	V	2	1	0	1	2	0	0	1	0	1	1	0	0	0	0	2	1	0	0	1	0	0	13	0	1408.64	sp|Q9BQB6|VKOR1_HUMAN	sp|Q9BQB6|VKOR1_HUMAN	41	53	yes	yes	2	8.5671e-05	107.53	1	2	2	1	1	2	2
ALDCSSSIRQPSLHMSAAAASR	RAVGTFARALDCSSSI	MSAAAASRDITLFHAM	R	A	L	S	R	D	5	2	0	1	1	1	0	0	1	1	2	0	1	0	1	6	0	0	0	0	0	0	22	1	2315.11	sp|O94776|MTA2_HUMAN	sp|O94776|MTA2_HUMAN	206	227	yes	yes	3	0.0001979	61.963
ALDDFVLGSAR	EVRLPPLRALDDFVLG	DFVLGSARLAAPDPCD	R	A	L	A	R	L	2	1	0	2	0	0	0	1	0	0	2	0	0	1	0	1	0	0	0	1	0	0	11	0	1162.6	sp|O60831|PRAF2_HUMAN	sp|O60831|PRAF2_HUMAN	11	21	yes	yes	2	0.0026353	62.694	1	2	2	1	1		2
ALDDISESIK	PKKAASHRALDDISES	DDISESIKELQFYRNN	R	A	L	I	K	E	1	0	0	2	0	0	1	0	0	2	1	1	0	0	0	2	0	0	0	0	0	0	10	0	1089.56	sp|Q9Y3B8|ORN_HUMAN	sp|Q9Y3B8|ORN_HUMAN	196	205	yes	yes	2	0.0041993	66.758	2			2			2
ALDDISESIKELQFYR	PKKAASHRALDDISES	IKELQFYRNNIFKKKI	R	A	L	Y	R	N	1	1	0	2	0	1	2	0	0	2	2	1	0	1	0	2	0	0	1	0	0	0	16	1	1925.97	sp|Q9Y3B8|ORN_HUMAN	sp|Q9Y3B8|ORN_HUMAN	196	211	yes	yes	3	2.4004e-07	119.54	2	2	2	1		2	2
ALDDKNCWEK	EIALEAAKALDDKNCW	DDKNCWEKLGEVALLQ	K	A	L	E	K	L	1	0	1	2	1	0	1	0	0	0	1	2	0	0	0	0	0	1	0	0	0	0	10	1	1277.57	sp|P53621|COPA_HUMAN	sp|P53621|COPA_HUMAN	667	676	yes	yes	2	0.023596	58.743							1
ALDEGDIALLK	EKDDKPIRALDEGDIA	EGDIALLKTYGQSTYS	R	A	L	L	K	T	2	0	0	2	0	0	1	1	0	1	3	1	0	0	0	0	0	0	0	0	0	0	11	0	1156.63	sp|P35998|PRS7_HUMAN	sp|P35998|PRS7_HUMAN	24	34	yes	yes	2	1.811e-08	117.83	2	2	1	2	2	2	1
ALDEYYDKHFTEFVPLR	ISYSKYMRALDEYYDK	FTEFVPLRTKAKEILQ	R	A	L	L	R	T	1	1	0	2	0	0	2	0	1	0	2	1	0	2	1	0	1	0	2	1	0	0	17	1	2142.04	sp|P38606|VATA_HUMAN	sp|P38606|VATA_HUMAN	460	476	yes	yes	3;4	4.0554e-07	104.2	2	4	3	2	2	4	2
ALDFIASK	HKINNVNKALDFIASK	ALDFIASKGVKLVSIG	K	A	L	S	K	G	2	0	0	1	0	0	0	0	0	1	1	1	0	1	0	1	0	0	0	0	0	0	8	0	863.475	sp|P12814|ACTN1_HUMAN;sp|Q08043|ACTN3_HUMAN;sp|O43707|ACTN4_HUMAN	sp|O43707|ACTN4_HUMAN	115	122	no	no	1;2	0.0043058	81.296		1	2		2	2	1
ALDGAFTEENR	ANLVKTIKALDGAFTE	GAFTEENRAQCRAATA	K	A	L	N	R	A	2	1	1	1	0	0	2	1	0	0	1	0	0	1	0	0	1	0	0	0	0	0	11	0	1221.56	sp|Q9Y490|TLN1_HUMAN	sp|Q9Y490|TLN1_HUMAN	1545	1555	yes	yes	2	2.1187e-14	103.91	2	1	2	2	2	2	2
ALDGAFTEENRAQCR	ANLVKTIKALDGAFTE	EENRAQCRAATAPLLE	K	A	L	C	R	A	3	2	1	1	1	1	2	1	0	0	1	0	0	1	0	0	1	0	0	0	0	0	15	1	1736.79	sp|Q9Y490|TLN1_HUMAN	sp|Q9Y490|TLN1_HUMAN	1545	1559	yes	yes	2	0.0087064	52.816
ALDGPEQMELEEGK	________________	QMELEEGKAGSGLRQY	M	A	L	G	K	A	1	0	0	1	0	1	4	2	0	0	2	1	1	0	1	0	0	0	0	0	0	0	14	0	1544.7	sp|P62195|PRS8_HUMAN	sp|P62195|PRS8_HUMAN	2	15	yes	yes	2	0.0015593	46.495
ALDGPEQMELEEGKAGSGLR	________________	GKAGSGLRQYYLSKIE	M	A	L	L	R	Q	2	1	0	1	0	1	4	4	0	0	3	1	1	0	1	1	0	0	0	0	0	0	20	1	2086	sp|P62195|PRS8_HUMAN	sp|P62195|PRS8_HUMAN	2	21	yes	yes	2;3	5.2503e-118	203.89	3	4	3	2	4	3	2
ALDIAENEMPGLMR	GLAAWGRKALDIAENE	NEMPGLMRMRERYSAS	K	A	L	M	R	M	2	1	1	1	0	0	2	1	0	1	2	0	2	0	1	0	0	0	0	0	0	0	14	0	1558.75	sp|P23526|SAHH_HUMAN	sp|P23526|SAHH_HUMAN	21	34	yes	yes	2	1.8528e-30	132.97	2	2	2	2	2	2	1
ALDIPLVK	LRSGRTRRALDIPLVK	ALDIPLVKNWYREHCP	R	A	L	V	K	N	1	0	0	1	0	0	0	0	0	1	2	1	0	0	1	0	0	0	0	1	0	0	8	0	867.543	sp|Q6P2Q9|PRP8_HUMAN	sp|Q6P2Q9|PRP8_HUMAN	421	428	yes	yes	2	0.063739	37.727				1			2
ALDKLDGTEINGR	RSYSDMKRALDKLDGT	DGTEINGRNIRLIEDK	R	A	L	G	R	N	1	1	1	2	0	0	1	2	0	1	2	1	0	0	0	0	1	0	0	0	0	0	13	1	1400.73	sp|Q13247|SRSF6_HUMAN	sp|Q13247|SRSF6_HUMAN	162	174	yes	yes	2	9.7562e-08	126.17	1	1	1	2	2		1
ALDLDSSCK	KAMDVYQKALDLDSSC	LDLDSSCKEAADGYQR	K	A	L	C	K	E	1	0	0	2	1	0	0	0	0	0	2	1	0	0	0	2	0	0	0	0	0	0	9	0	1007.46	sp|P31948|STIP1_HUMAN	sp|P31948|STIP1_HUMAN	454	462	yes	yes	1;2	0.0028767	79.148	2	2	2	2	1	1	1
ALDLDSSCKEAADGYQR	KAMDVYQKALDLDSSC	EAADGYQRCMMAQYNR	K	A	L	Q	R	C	3	1	0	3	1	1	1	1	0	0	2	1	0	0	0	2	0	0	1	0	0	0	17	1	1897.85	sp|P31948|STIP1_HUMAN	sp|P31948|STIP1_HUMAN	454	470	yes	yes	2;3	1.3691e-215	246.27	4	4	4	4	4	4	3
ALDLFSDNAPPPELLEIINEDIAK	TRSDIVSRALDLFSDN	IINEDIAKRTCEEHQL	R	A	L	A	K	R	3	0	2	3	0	0	3	0	0	3	4	1	0	1	3	1	0	0	0	0	0	0	24	0	2636.36	sp|Q15084|PDIA6_HUMAN	sp|Q15084|PDIA6_HUMAN	265	288	yes	yes	3	1.2805e-24	108.77		1	2		2	2	1
ALDLLDK	LFPNADSKALDLLDKM	KALDLLDKMLTFNPHK	K	A	L	D	K	M	1	0	0	2	0	0	0	0	0	0	3	1	0	0	0	0	0	0	0	0	0	0	7	0	786.449	sp|P28482|MK01_HUMAN	sp|P28482|MK01_HUMAN	286	292	yes	yes	2	0.025401	81.119		2	1			1
ALDLLDR	LFPKSDSKALDLLDRM	KALDLLDRMLTFNPNK	K	A	L	D	R	M	1	1	0	2	0	0	0	0	0	0	3	0	0	0	0	0	0	0	0	0	0	0	7	0	814.455	sp|P27361|MK03_HUMAN	sp|P27361|MK03_HUMAN	303	309	yes	yes	2	0.024596	85.265	1
ALDMSYDHKPEDEVELAR	CVVSEAGKALDMSYDH	EDEVELARIKNAGGKV	K	A	L	A	R	I	2	1	0	3	0	0	3	0	1	0	2	1	1	0	1	1	0	0	1	1	0	0	18	1	2116.97	sp|O15355|PPM1G_HUMAN	sp|O15355|PPM1G_HUMAN	359	376	yes	yes	3;4	1.4935e-23	98.062	2						1
ALDQASEEIWNDFREAAEAHR	RTTSEEKKALDQASEE	REAAEAHRQVRKYVMS	K	A	L	H	R	Q	5	2	1	2	0	1	4	0	1	1	1	0	0	1	0	1	0	1	0	0	0	0	21	1	2457.13	sp|P50579|MAP2_HUMAN	sp|P50579|MAP2_HUMAN	157	177	yes	yes	4	0.0031856	32.956
ALDTMNFDVIK	QQPADAERALDTMNFD	TMNFDVIKGKPVRIMW	R	A	L	I	K	G	1	0	1	2	0	0	0	0	0	1	1	1	1	1	0	0	1	0	0	1	0	0	11	0	1265.63	sp|P11940|PABP1_HUMAN;sp|Q13310|PABP4_HUMAN	sp|P11940|PABP1_HUMAN	68	78	no	no	2	0.00016276	80.834	2	2	2	2	2	2	2
ALDVGSGSGILTACFAR	DQLHEGAKALDVGSGS	ILTACFARMVGCTGKV	K	A	L	A	R	M	3	1	0	1	1	0	0	3	0	1	2	0	0	1	0	2	1	0	0	1	0	0	17	0	1693.85	sp|P22061|PIMT_HUMAN	sp|P22061|PIMT_HUMAN	82	98	yes	yes	2	1.8333e-44	166.3	2	2	2	2	2	2	2
ALDVIQAGKEYVEHTVKER	LDQEQKKRALDVIQAG	VEHTVKERKKQLKKEG	R	A	L	E	R	K	2	1	0	1	0	1	3	1	1	1	1	2	0	0	0	0	1	0	1	3	0	0	19	2	2184.15	sp|O75937|DNJC8_HUMAN	sp|O75937|DNJC8_HUMAN	119	137	yes	yes	4	0.009873	31.917
ALDYYMLR	GIWLEAGKALDYYMLR	ALDYYMLRNGDTMEYR	K	A	L	L	R	N	1	1	0	1	0	0	0	0	0	0	2	0	1	0	0	0	0	0	2	0	0	0	8	0	1043.51	sp|Q9Y490|TLN1_HUMAN	sp|Q9Y490|TLN1_HUMAN	67	74	yes	yes	2	0.024985	63.565
ALEALVAK	THYKETWKALEALVAK	ALEALVAKGLVQALGL	K	A	L	A	K	G	3	0	0	0	0	0	1	0	0	0	2	1	0	0	0	0	0	0	0	1	0	0	8	0	813.496	sp|P14550|AK1A1_HUMAN	sp|P14550|AK1A1_HUMAN	146	153	yes	yes	1;2	0.004392	104.76	1	1	1	1	2	1	2
ALEATTEHIR	DEATKGTRALEATTEH	EATTEHIRQELAVFCS	R	A	L	I	R	Q	2	1	0	0	0	0	2	0	1	1	1	0	0	0	0	0	2	0	0	0	0	0	10	0	1139.59	sp|Q9Y490|TLN1_HUMAN	sp|Q9Y490|TLN1_HUMAN	2145	2154	yes	yes	2;3	0.0014627	69.275	1	1	2	2	2	1	1
ALEATTEHIRQELAVFCSPEPPAK	DEATKGTRALEATTEH	CSPEPPAKTSTPEDFI	R	A	L	A	K	T	4	1	0	0	1	1	4	0	1	1	2	1	0	1	3	1	2	0	0	1	0	0	24	1	2693.35	sp|Q9Y490|TLN1_HUMAN	sp|Q9Y490|TLN1_HUMAN	2145	2168	yes	yes	3	1.0703e-13	92.147						2
ALEATTEHIRQELAVFCSPEPPAKTSTPEDFIR	DEATKGTRALEATTEH	STPEDFIRMTKGITMA	R	A	L	I	R	M	4	2	0	1	1	1	5	0	1	2	2	1	0	2	4	2	4	0	0	1	0	0	33	2	3739.85	sp|Q9Y490|TLN1_HUMAN	sp|Q9Y490|TLN1_HUMAN	2145	2177	yes	yes	4	1.7696e-12	43.04
ALEAVFGK	LNTETNEKALEAVFGK	ALEAVFGKYGRIVEVL	K	A	L	G	K	Y	2	0	0	0	0	0	1	1	0	0	1	1	0	1	0	0	0	0	0	1	0	0	8	0	833.465	sp|P38159|RBMX_HUMAN	sp|P38159|RBMX_HUMAN	23	30	yes	yes	1;2	0.01275	67.032	1
ALEEALEAKEEFER	TKALSLARALEEALEA	EAKEEFERQNKQLRAD	R	A	L	E	R	Q	3	1	0	0	0	0	6	0	0	0	2	1	0	1	0	0	0	0	0	0	0	0	14	1	1662.81	sp|P35580|MYH10_HUMAN	sp|P35580|MYH10_HUMAN	1491	1504	yes	yes	2;3	1.0438e-09	85.909	1						2
ALEEAMEQK	TKALSLARALEEAMEQ	LEEAMEQKAELERLNK	R	A	L	Q	K	A	2	0	0	0	0	1	3	0	0	0	1	1	1	0	0	0	0	0	0	0	0	0	9	0	1047.49	sp|P35579|MYH9_HUMAN	sp|P35579|MYH9_HUMAN	1484	1492	yes	yes	2	0.00078875	104.2	2	2	2	2	2	2	2
ALEEAMEQKAELER	TKALSLARALEEAMEQ	EQKAELERLNKQFRTE	R	A	L	E	R	L	3	1	0	0	0	1	5	0	0	0	2	1	1	0	0	0	0	0	0	0	0	0	14	1	1645.8	sp|P35579|MYH9_HUMAN	sp|P35579|MYH9_HUMAN	1484	1497	yes	yes	2;3	8.1873e-92	192.39	2	3	2	3	2	3	3
ALEEAMEQKAELERLNK	TKALSLARALEEAMEQ	AELERLNKQFRTEMED	R	A	L	N	K	Q	3	1	1	0	0	1	5	0	0	0	3	2	1	0	0	0	0	0	0	0	0	0	17	2	2001.02	sp|P35579|MYH9_HUMAN	sp|P35579|MYH9_HUMAN	1484	1500	yes	yes	3	0.0016925	52.019
ALEEANADLEVK	ASYLDKVRALEEANAD	ANADLEVKIRDWYQRQ	R	A	L	V	K	I	3	0	1	1	0	0	3	0	0	0	2	1	0	0	0	0	0	0	0	1	0	0	12	0	1300.65	sp|P02533|K1C14_HUMAN;CON__P02533;sp|P19012|K1C15_HUMAN;CON__P19012;CON__Q6IFX2;sp|P08779|K1C16_HUMAN;CON__P08779	sp|P02533|K1C14_HUMAN	135	146	no	no	2	5.8104e-05	96.745			2
ALEENNNFSK	HEREVLQKALEENNNF	EENNNFSKMAEEKLIL	K	A	L	S	K	M	1	0	3	0	0	0	2	0	0	0	1	1	0	1	0	1	0	0	0	0	0	0	10	0	1164.54	sp|Q93045|STMN2_HUMAN	sp|Q93045|STMN2_HUMAN	120	129	yes	yes	1;2	1.9852e-06	132.88	2	3	3	2	2	2	2
ALEESNYELEGK	ASYLDKVRALEESNYE	SNYELEGKIKEWYEKH	R	A	L	G	K	I	1	0	1	0	0	0	4	1	0	0	2	1	0	0	0	1	0	0	1	0	0	0	12	0	1380.64	sp|P13645|K1C10_HUMAN;CON__P13645;CON__P02535-1	sp|P13645|K1C10_HUMAN	166	177	yes	no	2	0.00044501	79.492	1				1		1
ALEFAPACHR	KVVFCMDRALEFAPAC	EFAPACHRFKILKAEC	R	A	L	H	R	F	3	1	0	0	1	0	1	0	1	0	1	0	0	1	1	0	0	0	0	0	0	0	10	0	1170.56	sp|Q99615|DNJC7_HUMAN	sp|Q99615|DNJC7_HUMAN	168	177	yes	yes	3	0.017469	39.848			1			1
ALEFVAR	GSPLNTGKALEFVARN	KALEFVARNLFVKSAG	K	A	L	A	R	N	2	1	0	0	0	0	1	0	0	0	1	0	0	1	0	0	0	0	0	1	0	0	7	0	804.449	sp|P12111|CO6A3_HUMAN	sp|P12111|CO6A3_HUMAN	1519	1525	yes	yes	2	0.025205	81.381
ALEHFPMLQK	SYVLSKSRALEHFPML	EHFPMLQKDKLVGAIV	R	A	L	Q	K	D	1	0	0	0	0	1	1	0	1	0	2	1	1	1	1	0	0	0	0	0	0	0	10	0	1212.63	sp|P43304|GPDM_HUMAN	sp|P43304|GPDM_HUMAN	200	209	yes	yes	3	0.063615	40.728
ALEHFTDLYDIKR	EKAGLLQRALEHFTDL	TDLYDIKRAVVHTHLL	R	A	L	K	R	A	1	1	0	2	0	0	1	0	1	1	2	1	0	1	0	0	1	0	1	0	0	0	13	1	1619.83	sp|Q00610|CLH1_HUMAN	sp|Q00610|CLH1_HUMAN	626	638	yes	yes	3;4	7.6717e-05	85.536	3	4	4	3	4	4	2
ALEIIPR	LLIGAYAKALEIIPRQ	KALEIIPRQLCDNAGF	K	A	L	P	R	Q	1	1	0	0	0	0	1	0	0	2	1	0	0	0	1	0	0	0	0	0	0	0	7	0	810.496	sp|Q99832|TCPH_HUMAN	sp|Q99832|TCPH_HUMAN	441	447	yes	yes	2	0.025205	81.381		1	2			1
ALEIYQTK	EVEYYYQRALEIYQTK	ALEIYQTKLGPDDPNV	R	A	L	T	K	L	1	0	0	0	0	1	1	0	0	1	1	1	0	0	0	0	1	0	1	0	0	0	8	0	964.523	sp|Q07866|KLC1_HUMAN	sp|Q07866|KLC1_HUMAN	365	372	yes	yes	2	0.0089763	71.692	2	2	2	1	2	2	1
ALEKEEEEEKQK	ICFEEHIRALEKEEEE	EEEEEKQKSLLRERRR	R	A	L	Q	K	S	1	0	0	0	0	1	6	0	0	0	1	3	0	0	0	0	0	0	0	0	0	0	12	2	1488.73	sp|O75400|PR40A_HUMAN	sp|O75400|PR40A_HUMAN	587	598	yes	yes	2;3	3.922e-13	138.21				1
ALEKIDLK	LLVQTKRRALEKIDLK	ALEKIDLKFIDTTSKF	R	A	L	L	K	F	1	0	0	1	0	0	1	0	0	1	2	2	0	0	0	0	0	0	0	0	0	0	8	1	928.559	sp|P39023|RL3_HUMAN	sp|P39023|RL3_HUMAN	359	366	yes	yes	2;3	0.057962	60.019							1
ALELDGQSVK	QALADCRRALELDGQS	ELDGQSVKAHFFLGQC	R	A	L	V	K	A	1	0	0	1	0	1	1	1	0	0	2	1	0	0	0	1	0	0	0	1	0	0	10	0	1058.56	sp|Q9UNE7|CHIP_HUMAN	sp|Q9UNE7|CHIP_HUMAN	86	95	yes	yes	2	0.0052857	63.32	2	1	2			1
ALELDPNLYR	QACERMIRALELDPNL	ELDPNLYRIGQSKIFF	R	A	L	Y	R	I	1	1	1	1	0	0	1	0	0	0	3	0	0	0	1	0	0	0	1	0	0	0	10	0	1202.63	sp|P35749|MYH11_HUMAN;sp|P35580|MYH10_HUMAN	sp|P35580|MYH10_HUMAN	753	762	no	no	2	0.076438	38.804					1
ALELDSNLYR	QACVLMIKALELDSNL	ELDSNLYRIGQSKVFF	K	A	L	Y	R	I	1	1	1	1	0	0	1	0	0	0	3	0	0	0	0	1	0	0	1	0	0	0	10	0	1192.61	sp|P35579|MYH9_HUMAN	sp|P35579|MYH9_HUMAN	746	755	yes	yes	2	3.3369e-39	169.09	1	2	2		2	2	2
ALELDSNNEK	AAIESCNKALELDSNN	ELDSNNEKGLFRRGEA	K	A	L	E	K	G	1	0	2	1	0	0	2	0	0	0	2	1	0	0	0	1	0	0	0	0	0	0	10	0	1131.54	sp|Q02790|FKBP4_HUMAN	sp|Q02790|FKBP4_HUMAN	345	354	yes	yes	2	7.4126e-06	90.149
ALELEQER	ELEEQTRRALELEQER	ALELEQERKRAQSEAE	R	A	L	E	R	K	1	1	0	0	0	1	3	0	0	0	2	0	0	0	0	0	0	0	0	0	0	0	8	0	986.503	sp|P26038|MOES_HUMAN	sp|P26038|MOES_HUMAN	372	379	yes	yes	2	0.00044319	117.4	2	2	2	2	2	2	2
ALELEQERK	ELEEQTRRALELEQER	LELEQERKRAQSEAEK	R	A	L	R	K	R	1	1	0	0	0	1	3	0	0	0	2	1	0	0	0	0	0	0	0	0	0	0	9	1	1114.6	sp|P26038|MOES_HUMAN	sp|P26038|MOES_HUMAN	372	380	yes	yes	3	0.0016067	73.157	2	2
ALELTGLK	ESAEDLEKALELTGLK	ALELTGLKVFGNEIKL	K	A	L	L	K	V	1	0	0	0	0	0	1	1	0	0	3	1	0	0	0	0	1	0	0	0	0	0	8	0	843.507	sp|P19338|NUCL_HUMAN	sp|P19338|NUCL_HUMAN	363	370	yes	yes	2	0.0085945	73.26	2	2	2	2	2	2	2
ALELTGLKVFGNEIK	ESAEDLEKALELTGLK	KVFGNEIKLEKPKGKD	K	A	L	I	K	L	1	0	1	0	0	0	2	2	0	1	3	2	0	1	0	0	1	0	0	1	0	0	15	1	1630.93	sp|P19338|NUCL_HUMAN	sp|P19338|NUCL_HUMAN	363	377	yes	yes	2;3	0.00016352	85.287	2	2	2	1	2	2	2
ALENDPDCR	AFVNWINKALENDPDC	LENDPDCRHVIPMNPN	K	A	L	C	R	H	1	1	1	2	1	0	1	0	0	0	1	0	0	0	1	0	0	0	0	0	0	0	9	0	1088.46	sp|P13796|PLSL_HUMAN;sp|P13797|PLST_HUMAN	sp|P13797|PLST_HUMAN	136	144	no	no	2	0.00058475	106.42	2	2	2	2	2	1	2
ALEQLNGFELAGRPMK	SDSECAKKALEQLNGF	ELAGRPMKVGHVTERT	K	A	L	M	K	V	2	1	1	0	0	1	2	2	0	0	3	1	1	1	1	0	0	0	0	0	0	0	16	1	1772.92	sp|Q14498|RBM39_HUMAN	sp|Q14498|RBM39_HUMAN	307	322	yes	yes	3	0.0013493	52.599
ALEQQVEEMK	HELEKSKRALEQQVEE	EQQVEEMKTQLEELED	R	A	L	M	K	T	1	0	0	0	0	2	3	0	0	0	1	1	1	0	0	0	0	0	0	1	0	0	10	0	1203.58	sp|P35579|MYH9_HUMAN	sp|P35579|MYH9_HUMAN	1529	1538	yes	yes	2	1.8292e-16	137.98	2	2	2	2	2	2	2
ALEQQVEEMKTQLEELEDELQATEDAK	HELEKSKRALEQQVEE	LQATEDAKLRLEVNLQ	R	A	L	A	K	L	3	0	0	2	0	4	8	0	0	0	4	2	1	0	0	0	2	0	0	1	0	0	27	1	3146.48	sp|P35579|MYH9_HUMAN	sp|P35579|MYH9_HUMAN	1529	1555	yes	yes	3;4	9.0607e-117	188.69	4	4	3	4	3	4	4
ALEQQVEEMKTQLEELEDELQATEDAKLR	HELEKSKRALEQQVEE	ATEDAKLRLEVNLQAM	R	A	L	L	R	L	3	1	0	2	0	4	8	0	0	0	5	2	1	0	0	0	2	0	0	1	0	0	29	2	3415.67	sp|P35579|MYH9_HUMAN	sp|P35579|MYH9_HUMAN	1529	1557	yes	yes	3;4	4.9306e-16	83.332	4	2	2	3	3	2	4
ALERPYTSK	LEFKFNRKALERPYTS	LERPYTSKHSWGKTYG	K	A	L	S	K	H	1	1	0	0	0	0	1	0	0	0	1	1	0	0	1	1	1	0	1	0	0	0	9	1	1063.57	sp|Q9NR45|SIAS_HUMAN	sp|Q9NR45|SIAS_HUMAN	66	74	yes	yes	2;3	0.014217	82.029	1	2	2		1	3
ALESDMAPVLIMATNR	ESFSFLNRALESDMAP	VLIMATNRGITRIRGT	R	A	L	N	R	G	3	1	1	1	0	0	1	0	0	1	2	0	2	0	1	1	1	0	0	1	0	0	16	0	1730.87	sp|Q9Y230|RUVB2_HUMAN	sp|Q9Y230|RUVB2_HUMAN	315	330	yes	yes	2;3	4.4533e-06	114.27	1	2	2		2	2	1
ALESPERPFLAILGGAK	KELNYFAKALESPERP	LAILGGAKVADKIQLI	K	A	L	A	K	V	3	1	0	0	0	0	2	2	0	1	3	1	0	1	2	1	0	0	0	0	0	0	17	1	1767.99	sp|P00558|PGK1_HUMAN	sp|P00558|PGK1_HUMAN	200	216	yes	yes	2;3	2.1343e-64	183.31	4	4	4	4	4	5	4
ALESSIAPIVIFASNR	ECFTYLHRALESSIAP	IVIFASNRGNCVIRGT	R	A	L	N	R	G	3	1	1	0	0	0	1	0	0	3	1	0	0	1	1	3	0	0	0	1	0	0	16	0	1686.93	sp|Q9Y265|RUVB1_HUMAN	sp|Q9Y265|RUVB1_HUMAN	318	333	yes	yes	2;3	6.6429e-07	106.6	2	2	2	2	2	3	2
ALEVAEYLTPVLK	VINTVKGKALEVAEYL	EYLTPVLKESKFKETG	K	A	L	L	K	E	2	0	0	0	0	0	2	0	0	0	3	1	0	0	1	0	1	0	1	2	0	0	13	0	1444.82	sp|Q9NT62|ATG3_HUMAN	sp|Q9NT62|ATG3_HUMAN	12	24	yes	yes	2	0.0014863	66.004	2					1	1
ALEYTIYNQELNETR	QKWDKMRRALEYTIYN	NQELNETRAKLDELSA	R	A	L	T	R	A	1	1	2	0	0	1	3	0	0	1	2	0	0	0	0	0	2	0	2	0	0	0	15	0	1855.9	sp|Q9UQE7|SMC3_HUMAN	sp|Q9UQE7|SMC3_HUMAN	222	236	yes	yes	2	0.0003757	85.469			2			1
ALFAISCLVR	ACDTVRVKALFAISCL	FAISCLVREQEAGLLQ	K	A	L	V	R	E	2	1	0	0	1	0	0	0	0	1	2	0	0	1	0	1	0	0	0	1	0	0	10	0	1148.64	sp|Q9NZL4|HPBP1_HUMAN	sp|Q9NZL4|HPBP1_HUMAN	211	220	yes	yes	2	0.03943	42.718					1
ALFDFNGNDEEDLPFKKGDILR	QEEAEYVRALFDFNGN	FKKGDILRIRDKPEEQ	R	A	L	L	R	I	1	1	2	4	0	0	2	2	0	1	3	2	0	3	1	0	0	0	0	0	0	0	22	2	2552.25	sp|P46108|CRK_HUMAN	sp|P46108|CRK_HUMAN	139	160	yes	yes	3	0.00081082	43.768
ALFEEVPELLTEAEKK	DEDLIKWKALFEEVPE	LLTEAEKKEWVEKLTE	K	A	L	K	K	E	2	0	0	0	0	0	5	0	0	0	3	2	0	1	1	0	1	0	0	1	0	0	16	1	1844.98	sp|P31939|PUR9_HUMAN	sp|P31939|PUR9_HUMAN	510	525	yes	yes	3	3.1516e-05	81.526	2	2	2	2	2	2	2
ALFGLYMSASHIASNPK	KLNNRNMRALFGLYMS	SHIASNPKASAKTKKD	R	A	L	P	K	A	3	0	1	0	0	0	0	1	1	1	2	1	1	1	1	3	0	0	1	0	0	0	17	0	1805.91	sp|Q15006|EMC2_HUMAN	sp|Q15006|EMC2_HUMAN	228	244	yes	yes	2;3	0.0048877	47.113					2
ALFLIPR	LCDMHPMRALFLIPRN	RALFLIPRNPPPRLKS	R	A	L	P	R	N	1	1	0	0	0	0	0	0	0	1	2	0	0	1	1	0	0	0	0	0	0	0	7	0	828.522	sp|O95819|M4K4_HUMAN;sp|Q8N4C8|MINK1_HUMAN;sp|Q9UKE5|TNIK_HUMAN	sp|O95819|M4K4_HUMAN	241	247	yes	no	2	0.027916	77.748
ALGALVDNCAPGLCPDWEAWDPNQPVENAR	NRDWQDGKALGALVDN	NQPVENAREAMQQADD	K	A	L	A	R	E	5	1	3	3	2	1	2	2	0	0	3	0	0	0	4	0	0	2	0	2	0	0	30	0	3334.51	sp|Q14315|FLNC_HUMAN	sp|Q14315|FLNC_HUMAN	190	219	yes	yes	3	0.0063589	23.319
ALGDLISATK	NAVKDVAKALGDLISA	GDLISATKAAAGKVGD	K	A	L	T	K	A	2	0	0	1	0	0	0	1	0	1	2	1	0	0	0	1	1	0	0	0	0	0	10	0	987.56	sp|Q9Y490|TLN1_HUMAN	sp|Q9Y490|TLN1_HUMAN	2090	2099	yes	yes	2	0.050868	41.109
ALGFPLERPK	LAQLIWSRALGFPLER	GFPLERPKSMSTEGLM	R	A	L	P	K	S	1	1	0	0	0	0	1	1	0	0	2	1	0	1	2	0	0	0	0	0	0	0	10	1	1126.65	sp|O75390|CISY_HUMAN	sp|O75390|CISY_HUMAN	441	450	yes	yes	3	0.0097736	47.561	1	1	2	1	1	2	2
ALGGEDVR	CKGSVIQKALGGEDVR	ALGGEDVRVTCTLFQT	K	A	L	V	R	V	1	1	0	1	0	0	1	2	0	0	1	0	0	0	0	0	0	0	0	1	0	0	8	0	815.414	CON__P12763	CON__P12763	238	245	yes	yes	2	0.01275	63.565	2		1	2		1	2
ALGNICYDSHEGR	EVLLQTGRALGNICYD	CYDSHEGRSAVDQAGG	R	A	L	G	R	S	1	1	1	1	1	0	1	2	1	1	1	0	0	0	0	1	0	0	1	0	0	0	13	0	1490.66	sp|P52306|GDS1_HUMAN	sp|P52306|GDS1_HUMAN	112	124	yes	yes	3	0.025012	32.295		1		2	1
ALGNSEEATMLQHR	GNRQKMVKALGNSEEA	EATMLQHRLDDMNQRW	K	A	L	H	R	L	2	1	1	0	0	1	2	1	1	0	2	0	1	0	0	1	1	0	0	0	0	0	14	0	1555.74	sp|P46939|UTRO_HUMAN	sp|P46939|UTRO_HUMAN	2519	2532	yes	yes	2;3	4.0631e-07	80.96			1		3
ALGPEQLLR	RRGRGWTRALGPEQLL	LGPEQLLRACEAITVG	R	A	L	L	R	A	1	1	0	0	0	1	1	1	0	0	3	0	0	0	1	0	0	0	0	0	0	0	9	0	995.576	sp|P36915|GNL1_HUMAN	sp|P36915|GNL1_HUMAN	284	292	yes	yes	2	0.0078439	68.016	2	1	2	2	2	2	2
ALGQNPTNAEVLK	SQCGDVMRALGQNPTN	PTNAEVLKVLGNPKSD	R	A	L	L	K	V	2	0	2	0	0	1	1	1	0	0	2	1	0	0	1	0	1	0	0	1	0	0	13	0	1353.73	sp|P60660|MYL6_HUMAN;sp|P14649|MYL6B_HUMAN	sp|P60660|MYL6_HUMAN	38	50	yes	no	1;2	9.7947e-06	121.21	2	2	2	2	2	2	2
ALGTLGMTTNEK	MAMAMRQKALGTLGMT	LGMTTNEKGQVVTKTA	K	A	L	E	K	G	1	0	1	0	0	0	1	2	0	0	2	1	1	0	0	0	3	0	0	0	0	0	12	0	1234.62	sp|Q5T4S7|UBR4_HUMAN	sp|Q5T4S7|UBR4_HUMAN	4803	4814	yes	yes	2	0.022255	40.287		1		1
ALGTLLHTNLR	QDARSFLRALGTLLHT	TLLHTNLRIKRDSQGE	R	A	L	L	R	I	1	1	1	0	0	0	0	1	1	0	4	0	0	0	0	0	2	0	0	0	0	0	11	0	1207.7	sp|Q04721|NOTC2_HUMAN	sp|Q04721|NOTC2_HUMAN	1568	1578	yes	yes	3	0.00059815	65.719	2	2	2	2	2	2	2
ALGTPNNEVWPEVESLQDYKNTFPK	DQLFRIFRALGTPNNE	DYKNTFPKWKPGSLAS	R	A	L	P	K	W	1	0	3	1	0	1	3	1	0	0	2	2	0	1	3	1	2	1	1	2	0	0	25	1	2875.4	sp|P06493|CDK1_HUMAN	sp|P06493|CDK1_HUMAN	219	243	yes	yes	3	0.012439	27.803						1
ALGVLAQLIWSR	TVLFGVSRALGVLAQL	LAQLIWSRALGFPLER	R	A	L	S	R	A	2	1	0	0	0	1	0	1	0	1	3	0	0	0	0	1	0	1	0	1	0	0	12	0	1325.78	sp|O75390|CISY_HUMAN	sp|O75390|CISY_HUMAN	429	440	yes	yes	2	8.8855e-10	130.16			1	2	2	1	2
ALGVSNFNHFQIER	LVDEGLVKALGVSNFN	FNHFQIERLLNKPGLK	K	A	L	E	R	L	1	1	2	0	0	1	1	1	1	1	1	0	0	2	0	1	0	0	0	1	0	0	14	0	1630.82	sp|C9JRZ8|AK1BF_HUMAN	sp|C9JRZ8|AK1BF_HUMAN	156	169	yes	yes	2;3	2.7151e-68	188.13	3	2	2	2	4	2	2
ALHHGIDLEK	DPQLLTERALHHGIDL	HHGIDLEKIKAYIDSF	R	A	L	E	K	I	1	0	0	1	0	0	1	1	2	1	2	1	0	0	0	0	0	0	0	0	0	0	10	0	1131.6	sp|P14868|SYDC_HUMAN	sp|P14868|SYDC_HUMAN	442	451	yes	yes	2;3	0.00024831	96.034	1	1	2	3	1		4
ALHHGIDLEKIK	DPQLLTERALHHGIDL	GIDLEKIKAYIDSFRF	R	A	L	I	K	A	1	0	0	1	0	0	1	1	2	2	2	2	0	0	0	0	0	0	0	0	0	0	12	1	1372.78	sp|P14868|SYDC_HUMAN	sp|P14868|SYDC_HUMAN	442	453	yes	yes	4	0.038897	26.703
ALHLVEDLR	SPFMGSLRALHLVEDL	LHLVEDLRGLLEMMET	R	A	L	L	R	G	1	1	0	1	0	0	1	0	1	0	3	0	0	0	0	0	0	0	0	1	0	0	9	0	1064.6	sp|Q86W92|LIPB1_HUMAN	sp|Q86W92|LIPB1_HUMAN	48	56	yes	yes	2	0.088606	35.908						1
ALHSLLLR	LGYTPVCRALHSLLLR	ALHSLLLRLLAQDQGQ	R	A	L	L	R	L	1	1	0	0	0	0	0	0	1	0	4	0	0	0	0	1	0	0	0	0	0	0	8	0	921.576	sp|Q15102|PA1B3_HUMAN	sp|Q15102|PA1B3_HUMAN	207	214	yes	yes	3	0.0010488	89.752	1	2	1		2
ALIAAQYSGAQVR	PENWRAFKALIAAQYS	QYSGAQVRVLSAPPHF	K	A	L	V	R	V	4	1	0	0	0	2	0	1	0	1	1	0	0	0	0	1	0	0	1	1	0	0	13	0	1346.73	sp|P26641|EF1G_HUMAN	sp|P26641|EF1G_HUMAN	18	30	yes	yes	2	2.4609e-30	161.99	2	2	2	2	2	2	2
ALIAGGGAPEIELALR	IRCLVKKRALIAGGGA	PEIELALRLTEYSRTL	R	A	L	L	R	L	4	1	0	0	0	0	2	3	0	2	3	0	0	0	1	0	0	0	0	0	0	0	16	0	1549.88	sp|P50991|TCPD_HUMAN	sp|P50991|TCPD_HUMAN	420	435	yes	yes	2	3.1843e-05	93.424	2	2	1	1	2	1	2
ALIDQEVK	KQAAENIKALIDQEVK	ALIDQEVKNGIPSNRI	K	A	L	V	K	N	1	0	0	1	0	1	1	0	0	1	1	1	0	0	0	0	0	0	0	1	0	0	8	0	914.507	sp|O75608|LYPA1_HUMAN	sp|O75608|LYPA1_HUMAN	98	105	yes	yes	2	0.01993	77.318	1		1	2			2
ALIEILATR	EGAGTDEKALIEILAT	LIEILATRTNAEIRAI	K	A	L	T	R	T	2	1	0	0	0	0	1	0	0	2	2	0	0	0	0	0	1	0	0	0	0	0	9	0	998.612	sp|P08133|ANXA6_HUMAN	sp|P08133|ANXA6_HUMAN	457	465	yes	yes	2	0.014474	48.698	1
ALIEMEKQQQDQVDR	YEYAMRWKALIEMEKQ	QQQDQVDRNIKEAREK	K	A	L	D	R	N	1	1	0	2	0	4	2	0	0	1	1	1	1	0	0	0	0	0	0	1	0	0	15	1	1829.89	sp|Q15233|NONO_HUMAN	sp|Q15233|NONO_HUMAN	273	287	yes	yes	2;3	6.0424e-190	242.79	2	2	2	2	2	2	2
ALIEMEKQQQDQVDRNIK	YEYAMRWKALIEMEKQ	DQVDRNIKEAREKLEM	K	A	L	I	K	E	1	1	1	2	0	4	2	0	0	2	1	2	1	0	0	0	0	0	0	1	0	0	18	2	2185.12	sp|Q15233|NONO_HUMAN	sp|Q15233|NONO_HUMAN	273	290	yes	yes	3	0.0046711	54.768
ALIQCAK	RGGSGTKRALIQCAKD	RALIQCAKDIAKASDE	R	A	L	A	K	D	2	0	0	0	1	1	0	0	0	1	1	1	0	0	0	0	0	0	0	0	0	0	7	0	802.437	sp|P18206|VINC_HUMAN	sp|P18206|VINC_HUMAN	1014	1020	yes	yes	2	0.057045	62.978
ALIQLPPYISQCDEVLQFFETRPEDLNPPKEEHIGK	IPIDEYCKALIQLPPY	PKEEHIGKKKSGGDQT	K	A	L	G	K	K	1	1	1	2	1	3	5	1	1	3	4	2	0	2	5	1	1	0	1	1	0	0	36	2	4250.14	sp|A1X283|SPD2B_HUMAN	sp|A1X283|SPD2B_HUMAN	104	139	yes	yes	4	0.0042041	17.746	2	1			1		1
ALIVDESCRR	LQGGLRTKALIVDESC	IVDESCRR________	K	A	L	R	R	-	1	2	0	1	1	0	1	0	0	1	1	0	0	0	0	1	0	0	0	1	0	0	10	1	1217.62	sp|Q6NYC8|PPR18_HUMAN	sp|Q6NYC8|PPR18_HUMAN	604	613	yes	yes	3	0.0017006	57.347				1
ALIVVQQGMTPSAK	MQEENITRALIVVQQG	QGMTPSAKQSLVDMAP	R	A	L	A	K	Q	2	0	0	0	0	2	0	1	0	1	1	1	1	0	1	1	1	0	0	2	0	0	14	0	1441.8	sp|P19388|RPAB1_HUMAN	sp|P19388|RPAB1_HUMAN	102	115	yes	yes	2	1.5222e-13	92.151				1	1
ALKAWSVAR	SIQKFGERALKAWSVA	LKAWSVARLSQKFPKA	R	A	L	A	R	L	3	1	0	0	0	0	0	0	0	0	1	1	0	0	0	1	0	1	0	1	0	0	9	1	1000.58	CON__P02769	CON__P02769	233	241	yes	yes	3	0.0033035	69.338
ALKDEEKMELQEIQLK	GMKVIENRALKDEEKM	ELQEIQLKEAKHIAEE	R	A	L	L	K	E	1	0	0	1	0	2	4	0	0	1	3	3	1	0	0	0	0	0	0	0	0	0	16	2	1944.02	sp|P06753|TPM3_HUMAN	sp|P06753|TPM3_HUMAN	135	150	yes	yes	2;3;4	3.5594e-158	225.94	6	7	6	5	7	6	5
ALKDFVASIDATYAK	EELVAFQRALKDFVAS	SIDATYAKQYEEFYVG	R	A	L	A	K	Q	4	0	0	2	0	0	0	0	0	1	1	2	0	1	0	1	1	0	1	1	0	0	15	1	1611.85	sp|P25205|MCM3_HUMAN	sp|P25205|MCM3_HUMAN	79	93	yes	yes	3	0.0021925	48.476	2	2	2		2	2
ALKDKIEK	LLNWMKDKALKDKIEK	ALKDKIEKAVVSQRLT	K	A	L	E	K	A	1	0	0	1	0	0	1	0	0	1	1	3	0	0	0	0	0	0	0	0	0	0	8	2	943.57	sp|P14625|ENPL_HUMAN	sp|P14625|ENPL_HUMAN	626	633	yes	yes	2;3	0.0027072	96.665	2			2			2
ALKDYALEK	________________	LKDYALEKEKVKKFLQ	M	A	L	E	K	E	2	0	0	1	0	0	1	0	0	0	2	2	0	0	0	0	0	0	1	0	0	0	9	1	1049.58	sp|P33993|MCM7_HUMAN	sp|P33993|MCM7_HUMAN	2	10	yes	yes	2	1.8759e-05	93.325	1	2	2			1	2
ALKDYALEKEK	________________	DYALEKEKVKKFLQEF	M	A	L	E	K	V	2	0	0	1	0	0	2	0	0	0	2	3	0	0	0	0	0	0	1	0	0	0	11	2	1306.71	sp|P33993|MCM7_HUMAN	sp|P33993|MCM7_HUMAN	2	12	yes	yes	3	0.00099178	63.602				1
ALKEDDPKAALSSFQK	ENQYYNSKALKEDDPK	AALSSFQKVLELEGEK	K	A	L	Q	K	V	3	0	0	2	0	1	1	0	0	0	2	3	0	1	1	2	0	0	0	0	0	0	16	2	1746.92	sp|P61201|CSN2_HUMAN	sp|P61201|CSN2_HUMAN	41	56	yes	yes	3	0.0060395	38.227
ALKEPPRDR	SASALIIKALKEPPRD	LKEPPRDRKKQKNIKH	K	A	L	D	R	K	1	2	0	1	0	0	1	0	0	0	1	1	0	0	2	0	0	0	0	0	0	0	9	2	1080.6	sp|P30050|RL12_HUMAN	sp|P30050|RL12_HUMAN	84	92	yes	yes	2;3	9.37e-07	123.75	2	2	2	2	2	2	2
ALKNNSNDIVNAIMELTM	VSRAKAVRALKNNSND	NAIMELTM________	R	A	L	T	M	-	2	0	4	1	0	0	1	0	0	2	2	1	2	0	0	1	1	0	0	1	0	0	18	1	1989.99	sp|Q13765|NACA_HUMAN;sp|E9PAV3|NACAM_HUMAN	sp|Q13765|NACA_HUMAN	198	215	yes	no	2	3.7679e-06	87.088	1		1	2	2		1
ALKPANMLER	AYYKGLEKALKPANML	KPANMLERLKIYEEAW	K	A	L	E	R	L	2	1	1	0	0	0	1	0	0	0	2	1	1	0	1	0	0	0	0	0	0	0	10	1	1141.63	sp|Q9BXJ9|NAA15_HUMAN	sp|Q9BXJ9|NAA15_HUMAN	267	276	yes	yes	2;3	0.0091426	58.592				1	1	1
ALKPEVDKLNIMAAK	QDLGIQYKALKPEVDK	KLNIMAAKRQQELKDV	K	A	L	A	K	R	3	0	1	1	0	0	1	0	0	1	2	3	1	0	1	0	0	0	0	1	0	0	15	2	1639.93	sp|P35221|CTNA1_HUMAN	sp|P35221|CTNA1_HUMAN	179	193	yes	yes	3	0.094175	23.857					1
ALKSEFLVR	QAQDEPRRALKSEFLV	LKSEFLVRENRKYYMD	R	A	L	V	R	E	1	1	0	0	0	0	1	0	0	0	2	1	0	1	0	1	0	0	0	1	0	0	9	1	1061.62	sp|Q96QR8|PURB_HUMAN;sp|Q00577|PURA_HUMAN	sp|Q00577|PURA_HUMAN	142	150	no	no	3	0.0035678	65.933
ALLAEGVILR	KLFVETGKALLAEGVI	LAEGVILRRVGEARTQ	K	A	L	L	R	R	2	1	0	0	0	0	1	1	0	1	3	0	0	0	0	0	0	0	0	1	0	0	10	0	1053.65	sp|Q9Y3D9|RT23_HUMAN	sp|Q9Y3D9|RT23_HUMAN	124	133	yes	yes	2	0.013888	56.404					1
ALLAEGVILRR	KLFVETGKALLAEGVI	AEGVILRRVGEARTQH	K	A	L	R	R	V	2	2	0	0	0	0	1	1	0	1	3	0	0	0	0	0	0	0	0	1	0	0	11	1	1209.76	sp|Q9Y3D9|RT23_HUMAN	sp|Q9Y3D9|RT23_HUMAN	124	134	yes	yes	3	2.5772e-05	65.719	1	1	1			1	1
ALLAMYTNQAEQCR	LQAIEFNKALLAMYTN	TNQAEQCRKISASLQS	K	A	L	C	R	K	3	1	1	0	1	2	1	0	0	0	2	0	1	0	0	0	1	0	1	0	0	0	14	0	1667.78	sp|O76094|SRP72_HUMAN	sp|O76094|SRP72_HUMAN	311	324	yes	yes	2	1.5867e-13	127.71		1	1	1	2	2
ALLAYAFALAGNQER	QGSHVYTKALLAYAFA	ALAGNQERRTEVLTSL	K	A	L	E	R	R	5	1	1	0	0	1	1	1	0	0	3	0	0	1	0	0	0	0	1	0	0	0	15	0	1606.85	CON__ENSEMBL:ENSBTAP00000024146	CON__ENSEMBL:ENSBTAP00000024146	1152	1166	yes	yes	2	0.061899	30.575						1
ALLDQLMGTAR	MSAQAQMRALLDQLMG	DQLMGTARDGDETRQR	R	A	L	A	R	D	2	1	0	1	0	1	0	1	0	0	3	0	1	0	0	0	1	0	0	0	0	0	11	0	1187.63	sp|Q9NQ29|LUC7L_HUMAN	sp|Q9NQ29|LUC7L_HUMAN	9	19	yes	yes	2	0.067725	35.774	1				1
ALLELQLEPEELYQTFQR	LMMNKMDRALLELQLE	ELYQTFQRIVENVNVI	R	A	L	Q	R	I	1	1	0	0	0	3	4	0	0	0	5	0	0	1	1	0	1	0	1	0	0	0	18	0	2219.15	sp|P13639|EF2_HUMAN	sp|P13639|EF2_HUMAN	163	180	yes	yes	2;3	8.3384e-84	170.92	1	2	1	2	2
ALLEVVQSGGK	LTIKLVIKALLEVVQS	EVVQSGGKNIELAVMR	K	A	L	G	K	N	1	0	0	0	0	1	1	2	0	0	2	1	0	0	0	1	0	0	0	2	0	0	11	0	1099.62	sp|O14818|PSA7_HUMAN;sp|Q8TAA3|PSA7L_HUMAN	sp|O14818|PSA7_HUMAN	194	204	yes	no	2	8.2949e-05	77.062	2	2	1	1	2	2	1
ALLFIPR	VEGQLEFRALLFIPRR	RALLFIPRRAPFDLFE	R	A	L	P	R	R	1	1	0	0	0	0	0	0	0	1	2	0	0	1	1	0	0	0	0	0	0	0	7	0	828.522	sp|P08238|HS90B_HUMAN	sp|P08238|HS90B_HUMAN	331	337	yes	yes	2	0.024547	91.584	2	2	2	2	2	2	2
ALLFVPR	VEGQLEFRALLFVPRR	RALLFVPRRAPFDLFE	R	A	L	P	R	R	1	1	0	0	0	0	0	0	0	0	2	0	0	1	1	0	0	0	0	1	0	0	7	0	814.507	sp|P07900|HS90A_HUMAN	sp|P07900|HS90A_HUMAN	339	345	yes	yes	2	0.024242	84.359	2	2	2	2	2	2	2
ALLLQGSNEIEIR	QQTGNLKKALLLQGSN	GSNEIEIRAEGNSRFT	K	A	L	I	R	A	1	1	1	0	0	1	2	1	0	2	3	0	0	0	0	1	0	0	0	0	0	0	13	0	1454.81	sp|P02452|CO1A1_HUMAN;CON__Q862S4	sp|P02452|CO1A1_HUMAN	1387	1399	yes	no	2	1.0255e-09	133.32	2	2	2	2	2	2	2
ALLLSTYIK	HLCSVPTRALLLSTYI	LLLSTYIKFVNLFPEV	R	A	L	I	K	F	1	0	0	0	0	0	0	0	0	1	3	1	0	0	0	1	1	0	1	0	0	0	9	0	1020.62	sp|O95782|AP2A1_HUMAN;sp|O94973|AP2A2_HUMAN	sp|O94973|AP2A2_HUMAN	538	546	no	no	2	0.03634	46.001		1			1
ALLPHVLCK	SKDSLADRALLPHVLC	LLPHVLCKNCVVELNF	R	A	L	C	K	N	1	0	0	0	1	0	0	0	1	0	3	1	0	0	1	0	0	0	0	1	0	0	9	0	1049.61	sp|Q1KMD3|HNRL2_HUMAN	sp|Q1KMD3|HNRL2_HUMAN	398	406	yes	yes	2;3	0.010248	58.981	3	4	4	3	4	3	2
ALLQMVQQFAVDFEKR	DDPARKTKALLQMVQQ	FAVDFEKRIEGSGDQI	K	A	L	K	R	I	2	1	0	1	0	3	1	0	0	0	2	1	1	2	0	0	0	0	0	2	0	0	16	1	1922.01	sp|Q05193|DYN1_HUMAN	sp|Q05193|DYN1_HUMAN	328	343	no	no	3	6.0567e-05	73.296				1		1
ALLQMVQQFGVDFEKR	DDPTRKTKALLQMVQQ	FGVDFEKRIEGSGDQV	K	A	L	K	R	I	1	1	0	1	0	3	1	1	0	0	2	1	1	2	0	0	0	0	0	2	0	0	16	1	1907.99	sp|P50570|DYN2_HUMAN	sp|P50570|DYN2_HUMAN	328	343	yes	yes	3	0.027213	30.072
ALLQQQPEDDSKR	NMAKGLQRALLQQQPE	QPEDDSKRSPRPQDLI	R	A	L	K	R	S	1	1	0	2	0	3	1	0	0	0	2	1	0	0	1	1	0	0	0	0	0	0	13	1	1526.77	sp|Q9UHB9|SRP68_HUMAN	sp|Q9UHB9|SRP68_HUMAN	405	417	yes	yes	2	0.00031458	74.987	2						1
ALLQSSASR	EVQDAELKALLQSSAS	LLQSSASRKTQKKKKK	K	A	L	S	R	K	2	1	0	0	0	1	0	0	0	0	2	0	0	0	0	3	0	0	0	0	0	0	9	0	931.509	sp|Q9UQ80|PA2G4_HUMAN	sp|Q9UQ80|PA2G4_HUMAN	356	364	yes	yes	2	0.0023551	93.649	2	2	2	2	2	2	2
ALLSAPWYLNR	LVTKAGFRALLSAPWY	SAPWYLNRISYGPDWK	R	A	L	N	R	I	2	1	1	0	0	0	0	0	0	0	3	0	0	0	1	1	0	1	1	0	0	0	11	0	1302.71	sp|P06865|HEXA_HUMAN	sp|P06865|HEXA_HUMAN	414	424	yes	yes	2	7.8705e-06	101.38	2	2	2	2	1	2	1
ALLTPVAIAAGR	AVGDVCGKALLTPVAI	PVAIAAGRKLAHRLFE	K	A	L	G	R	K	4	1	0	0	0	0	0	1	0	1	2	0	0	0	1	0	1	0	0	1	0	0	12	0	1151.7	sp|P00390|GSHR_HUMAN	sp|P00390|GSHR_HUMAN	380	391	yes	yes	2	0.0038752	58.274	1		2
ALLVEVQLLESK	ELKKMDDKALLVEVQL	EVQLLESKTYHALSNL	K	A	L	S	K	T	1	0	0	0	0	1	2	0	0	0	4	1	0	0	0	1	0	0	0	2	0	0	12	0	1340.79	sp|O00231|PSD11_HUMAN	sp|O00231|PSD11_HUMAN	164	175	yes	yes	2	0.00019905	88.021	2	2	1	2	2		2
ALLYLCGGDD	DTKGDYQKALLYLCGG	LYLCGGDD________	K	A	L	D	D	-	1	0	0	2	1	0	0	2	0	0	3	0	0	0	0	0	0	0	1	0	0	0	10	0	1095.49	sp|P07355|ANXA2_HUMAN;sp|A6NMY6|AXA2L_HUMAN	sp|P07355|ANXA2_HUMAN	330	339	yes	no	2	0.001351	78.516	2	2	2	2	2	2	2
ALMDEVVK	EAFARGTKALMDEVVK	ALMDEVVKATSRGCIT	K	A	L	V	K	A	1	0	0	1	0	0	1	0	0	0	1	1	1	0	0	0	0	0	0	2	0	0	8	0	903.474	sp|P00558|PGK1_HUMAN	sp|P00558|PGK1_HUMAN	354	361	yes	yes	1;2	4.0041e-05	124.34			1	1	1	1	2
ALMLQGVDLLADAVAVTMGPK	VKFGADARALMLQGVD	VAVTMGPKGRTVIIEQ	R	A	L	P	K	G	4	0	0	2	0	1	0	2	0	0	4	1	2	0	1	0	1	0	0	3	0	0	21	0	2112.13	sp|P10809|CH60_HUMAN	sp|P10809|CH60_HUMAN	38	58	yes	yes	2;3	7.812e-80	182.22	12	10	12	10	11	6	9
ALMRLAEDLDGGACAALFEAR				A	L	A	R		6	2	0	2	1	0	2	2	0	0	4	0	1	1	0	0	0	0	0	0	0	0	21	1	2249.09		REV__sp|Q9BZL4|PP12C_HUMAN			yes	yes	2;3;4	0.0013895	64.705	6	2	2	3	4	3	5
ALMTVGKEPFPTIYVDSQKENER	KPFKTGLKALMTVGKE	DSQKENERWNVISKSQ	K	A	L	E	R	W	1	1	1	1	0	1	3	1	0	1	1	2	1	1	2	1	2	0	1	2	0	0	23	2	2651.33	sp|O43776|SYNC_HUMAN	sp|O43776|SYNC_HUMAN	32	54	yes	yes	3;4	2.0006e-05	67.136	1	2	2		3	2
ALNEACESVIQTACK	GADYRIDRALNEACES	SVIQTACKHIRSGDPM	R	A	L	C	K	H	3	0	1	0	2	1	2	0	0	1	1	1	0	0	0	1	1	0	0	1	0	0	15	0	1692.78	sp|Q92896|GSLG1_HUMAN	sp|Q92896|GSLG1_HUMAN	502	516	yes	yes	2	1.5971e-40	167.37	2	2	2	2	2	2	2
ALNKGDANSEVTVYYQSGTR	GHHLCKVKALNKGDAN	VYYQSGTRSLREYTLM	K	A	L	T	R	S	2	1	2	1	0	1	1	2	0	0	1	1	0	0	0	2	2	0	2	2	0	0	20	1	2172.04	sp|O43847|NRDC_HUMAN	sp|O43847|NRDC_HUMAN	909	928	yes	yes	3	9.168e-05	61.862	1	1				1
ALNVAPVRDTK	________________	VAPVRDTKWLTLEVCR	M	A	L	T	K	W	2	1	1	1	0	0	0	0	0	0	1	1	0	0	1	0	1	0	0	2	0	0	11	1	1182.67	sp|Q5VZF2|MBNL2_HUMAN	sp|Q5VZF2|MBNL2_HUMAN	2	12	yes	yes	2	0.00015135	83.045	2	1	2	2	2	1	2
ALNVEPDGTGLTCSLAPNIISQL	VVQDGIVKALNVEPDG	APNIISQL________	K	A	L	Q	L	-	2	0	2	1	1	1	1	2	0	2	4	0	0	0	2	2	2	0	0	1	0	0	23	0	2382.21	sp|P30044|PRDX5_HUMAN	sp|P30044|PRDX5_HUMAN	192	214	yes	yes	2;3	3.5362e-06	62.589	3	3	1	2	1	3	4
ALPDMEVVGLNFSSATTPELLLK	MTLFSALRALPDMEVV	TTPELLLKTFDHYCEY	R	A	L	L	K	T	2	0	1	1	0	0	2	1	0	0	5	1	1	1	2	2	2	0	0	2	0	0	23	0	2444.29	sp|Q14204|DYHC1_HUMAN	sp|Q14204|DYHC1_HUMAN	2611	2633	yes	yes	2;3	0.018022	26.5	1	1	2
ALPEFFNGK	SVHAIERRALPEFFNG	LPEFFNGKNKSKTPEI	R	A	L	G	K	N	1	0	1	0	0	0	1	1	0	0	1	1	0	2	1	0	0	0	0	0	0	0	9	0	1021.52	sp|Q8TAQ2|SMRC2_HUMAN	sp|Q8TAQ2|SMRC2_HUMAN	445	453	no	no	2	0.034751	46.447						1
ALPFWNEEIVPQIK	SLKDTIARALPFWNEE	EEIVPQIKEGKRVLIA	R	A	L	I	K	E	1	0	1	0	0	1	2	0	0	2	1	1	0	1	2	0	0	1	0	1	0	0	14	0	1682.9	sp|P18669|PGAM1_HUMAN;sp|Q8N0Y7|PGAM4_HUMAN;sp|P15259|PGAM2_HUMAN	sp|P18669|PGAM1_HUMAN	163	176	yes	no	2	0.0004886	82.069	2	2	2	2	2	2	2
ALPFWNEEIVPQIKEGK	SLKDTIARALPFWNEE	VPQIKEGKRVLIAAHG	R	A	L	G	K	R	1	0	1	0	0	1	3	1	0	2	1	2	0	1	2	0	0	1	0	1	0	0	17	1	1997.06	sp|P18669|PGAM1_HUMAN;sp|Q8N0Y7|PGAM4_HUMAN	sp|P18669|PGAM1_HUMAN	163	179	yes	no	3	0.002149	46.337
ALPGMGTTIDVILINGR	RAQVMEVKALPGMGTT	DVILINGRLKEGDTII	K	A	L	G	R	L	1	1	1	1	0	0	0	3	0	3	2	0	1	0	1	0	2	0	0	1	0	0	17	0	1739.96	sp|O60841|IF2P_HUMAN	sp|O60841|IF2P_HUMAN	865	881	yes	yes	2	0.00036984	64.454		1		1		1
ALPLIVGAQLIHADKLGEK	QGELVHPKALPLIVGA	HADKLGEKVEDSTMPI	K	A	L	E	K	V	3	0	0	1	0	1	1	2	1	2	4	2	0	0	1	0	0	0	0	1	0	0	19	1	1985.17	sp|Q5SSJ5|HP1B3_HUMAN	sp|Q5SSJ5|HP1B3_HUMAN	15	33	yes	yes	4	2.7673e-05	67.418	2	2	2	2	2	2	2
ALQASALK	ALTFSYGRALQASALK	ALQASALKAWGGKKEN	R	A	L	L	K	A	3	0	0	0	0	1	0	0	0	0	2	1	0	0	0	1	0	0	0	0	0	0	8	0	800.476	sp|P04075|ALDOA_HUMAN	sp|P04075|ALDOA_HUMAN	305	312	yes	yes	1;2	0.0063455	73.665	2	2	1	2	1	1	2
ALQATVGNSYK	KAANGSLRALQATVGN	ATVGNSYKCNAEEHVR	R	A	L	Y	K	C	2	0	1	0	0	1	0	1	0	0	1	1	0	0	0	1	1	0	1	1	0	0	11	0	1150.6	sp|P11279|LAMP1_HUMAN	sp|P11279|LAMP1_HUMAN	327	337	yes	yes	2	2.002e-07	113.22	1	2	1	2	1	2	2
ALQDEWDAVMLHSFTLR	TSIPAILKALQDEWDA	MLHSFTLRQQLQTTRQ	K	A	L	L	R	Q	2	1	0	2	0	1	1	0	1	0	3	0	1	1	0	1	1	1	0	1	0	0	17	0	2030.99	sp|Q9UMS4|PRP19_HUMAN	sp|Q9UMS4|PRP19_HUMAN	77	93	yes	yes	3	2.1455e-07	75.376		2	2	2	2	2	2
ALQDLENAASGDATVR	LLTEELIKALQDLENA	ASGDATVRQKIASLPQ	K	A	L	V	R	Q	4	1	1	2	0	1	1	1	0	0	2	0	0	0	0	1	1	0	0	1	0	0	16	0	1629.8	sp|Q9NQG5|RPR1B_HUMAN	sp|Q9NQG5|RPR1B_HUMAN	183	198	yes	yes	2	0.0013948	58.98			1		1	1
ALQDPNVAAFMVEPIQGEAGVVVPDPGYLMGVR	NDLPALERALQDPNVA	PGYLMGVRELCTRHQV	R	A	L	V	R	E	4	1	1	2	0	2	2	4	0	1	2	0	2	1	4	0	0	0	1	6	0	0	33	0	3438.73	sp|P04181|OAT_HUMAN	sp|P04181|OAT_HUMAN	218	250	yes	yes	3	0.0066849	19.202							1
ALQEENRDLRK	ETYKLKCKALQEENRD	EENRDLRKASVTIQAR	K	A	L	R	K	A	1	2	1	1	0	1	2	0	0	0	2	1	0	0	0	0	0	0	0	0	0	0	11	2	1370.73	sp|Q16204|CCDC6_HUMAN	sp|Q16204|CCDC6_HUMAN	86	96	yes	yes	3	0.032048	35.71
ALQEGAEIVVCTPGR	GSMWEQAKALQEGAEI	IVVCTPGRLIDHVKKK	K	A	L	G	R	L	2	1	0	0	1	1	2	2	0	1	1	0	0	0	1	0	1	0	0	2	0	0	15	0	1598.81	sp|Q86XP3|DDX42_HUMAN	sp|Q86XP3|DDX42_HUMAN	372	386	yes	yes	2	7.9143e-05	92.38	1			1		1
ALQEGEGDLSISADR	PEAVGDQKALQEGEGD	DLSISADRLSEKRSPN	K	A	L	D	R	L	2	1	0	2	0	1	2	2	0	1	2	0	0	0	0	2	0	0	0	0	0	0	15	0	1559.74	sp|P49589|SYCC_HUMAN	sp|P49589|SYCC_HUMAN	296	310	yes	yes	2	0.0003859	83.292	1			1	1
ALQGASQIIAEIR	KEAADMLKALQGASQI	SQIIAEIRETHLW___	K	A	L	I	R	E	3	1	0	0	0	2	1	1	0	3	1	0	0	0	0	1	0	0	0	0	0	0	13	0	1368.77	sp|O00429|DNM1L_HUMAN	sp|O00429|DNM1L_HUMAN	719	731	yes	yes	2	1.4821e-09	107.99	2	2	2	2	2	2	2
ALQGLEADAAKEAALAEQR				A	L	Q	R		7	1	0	1	0	2	3	1	0	0	3	1	0	0	0	0	0	0	0	0	0	0	19	1	1954.01		REV__sp|Q08378|GOGA3_HUMAN			yes	yes	3	0.0012359	48.907		1			1	1
ALQHMTDFAIQFNK	MEMNFTNKALQHMTDF	DFAIQFNKNSFGVIPS	K	A	L	N	K	N	2	0	1	1	0	2	0	0	1	1	1	1	1	2	0	0	1	0	0	0	0	0	14	0	1662.82	sp|P63010|AP2B1_HUMAN	sp|P63010|AP2B1_HUMAN	746	759	yes	yes	2;3	7.5705e-14	141.59	1		2	1		1	1
ALQQYTLEPSEKPFDLK	VSIPGLERALQQYTLE	SEKPFDLKSVPLATAP	R	A	L	L	K	S	1	0	0	1	0	2	2	0	0	0	3	2	0	1	2	1	1	0	1	0	0	0	17	1	2006.04	sp|Q9Y678|COPG1_HUMAN	sp|Q9Y678|COPG1_HUMAN	561	577	yes	yes	2;3	4.69e-14	115.73	3	1	2	4	2		3
ALQSGQCAGAALDVFTEEPPRDR	VDEGALLRALQSGQCA	TEEPPRDRALVDHENV	R	A	L	D	R	A	4	2	0	2	1	2	2	2	0	0	2	0	0	1	2	1	1	0	0	1	0	0	23	1	2487.18	sp|O43175|SERA_HUMAN	sp|O43175|SERA_HUMAN	248	270	yes	yes	3	1.0948e-111	191.22	2	2	2	2	2	2	2
ALQSLACGKPTQR	IPERELVRALQSLACG	ACGKPTQRVLTKEPKS	R	A	L	Q	R	V	2	1	0	0	1	2	0	1	0	0	2	1	0	0	1	1	1	0	0	0	0	0	13	1	1428.75	sp|Q13618|CUL3_HUMAN	sp|Q13618|CUL3_HUMAN	630	642	yes	yes	2;3	1.6008e-05	122.39	2	2	2	3	2	2	2
ALQSVGQIVGEVLK	EKSENDLKALQSVGQI	QIVGEVLKQLTEEKFI	K	A	L	L	K	Q	1	0	0	0	0	2	1	2	0	1	2	1	0	0	0	1	0	0	0	3	0	0	14	0	1439.83	sp|P62333|PRS10_HUMAN	sp|P62333|PRS10_HUMAN	49	62	yes	yes	2	0.00016555	108.66	2	2	2	2	2	2	2
ALQYACGNALVCDNVEDARR	YEPPHIKKALQYACGN	DNVEDARRIAFGGHQR	K	A	L	R	R	I	4	2	2	2	2	1	1	1	0	0	2	0	0	0	0	0	0	0	1	2	0	0	20	1	2294.05	sp|Q14683|SMC1A_HUMAN	sp|Q14683|SMC1A_HUMAN	608	627	yes	yes	3	2.7559e-14	100.97	1	1	1	1	1	2	1
ALRDFLRK	IDDLQSIRALRDFLRK	ALRDFLRKEYGGLDVL	R	A	L	R	K	E	1	2	0	1	0	0	0	0	0	0	2	1	0	1	0	0	0	0	0	0	0	0	8	2	1017.61	sp|O75828|CBR3_HUMAN;sp|P16152|CBR1_HUMAN	sp|P16152|CBR1_HUMAN	72	79	no	no	3	0.028209	43.982							2
ALRETLPAEQDLTTK	ELVKHGLRALRETLPA	AEQDLTTKNVSIGIVG	R	A	L	T	K	N	2	1	0	1	0	1	2	0	0	0	3	1	0	0	1	0	3	0	0	0	0	0	15	1	1684.9	sp|P25786|PSA1_HUMAN	sp|P25786|PSA1_HUMAN	194	208	yes	yes	2;3	4.7827e-06	88.311	3	4	3	4	3	3	4
ALREWATNPGLFSQPVPAVPVSSIPLFK	LHVRRLQKALREWATN	VSSIPLFKISETAGTR	K	A	L	F	K	I	3	1	1	0	0	1	1	1	0	1	3	1	0	2	5	3	1	1	0	3	0	0	28	1	3020.65	sp|Q15742|NAB2_HUMAN	sp|Q15742|NAB2_HUMAN	102	129	yes	yes	3	1.0046e-09	59.819
ALRLDVGNFSWGSECCTR	RGGNKKYRALRLDVGN	WGSECCTRKTRIIDVV	R	A	L	T	R	K	1	2	1	1	2	0	1	2	0	0	2	0	0	1	0	2	1	1	0	1	0	0	18	1	2126.96	sp|P62241|RS8_HUMAN	sp|P62241|RS8_HUMAN	57	74	yes	yes	3	7.2377e-10	118.72	2	2	2	2	2	2	2
ALRLDVGNFSWGSECCTRK	RGGNKKYRALRLDVGN	GSECCTRKTRIIDVVY	R	A	L	R	K	T	1	2	1	1	2	0	1	2	0	0	2	1	0	1	0	2	1	1	0	1	0	0	19	2	2255.06	sp|P62241|RS8_HUMAN	sp|P62241|RS8_HUMAN	57	75	yes	yes	3;4	0.0044059	36.193							1
ALRPDMGYNTLANFR	VPQFQPQKALRPDMGY	YNTLANFRIEKKIGRG	K	A	L	F	R	I	2	2	2	1	0	0	0	1	0	0	2	0	1	1	1	0	1	0	1	0	0	0	15	1	1737.86	sp|Q8TDX7|NEK7_HUMAN	sp|Q8TDX7|NEK7_HUMAN	21	35	yes	yes	3	0.0024486	47.575				1
ALRTDYNASVSVPDSSGPER	GKGGKNIKALRTDYNA	PDSSGPERILSISADI	K	A	L	E	R	I	2	2	1	2	0	0	1	1	0	0	1	0	0	0	2	4	1	0	1	2	0	0	20	1	2120.01	sp|P61978|HNRPK_HUMAN	sp|P61978|HNRPK_HUMAN	67	86	yes	yes	2;3	0	304.92	4	4	4	4	4	4	4
ALRYPMAVGLNK	________________	PMAVGLNKGHKVTKNV	M	A	L	N	K	G	2	1	1	0	0	0	0	1	0	0	2	1	1	0	1	0	0	0	1	1	0	0	12	1	1331.74	sp|Q9Y3U8|RL36_HUMAN	sp|Q9Y3U8|RL36_HUMAN	2	13	yes	yes	2;3	5.2029e-06	103.21	1	3	3	2	3	4	2
ALSDADVQK	________________	LSDADVQKQIKHMMAF	M	A	L	Q	K	Q	2	0	0	2	0	1	0	0	0	0	1	1	0	0	0	1	0	0	0	1	0	0	9	0	945.477	sp|P36543|VATE1_HUMAN	sp|P36543|VATE1_HUMAN	2	10	yes	yes	2	0.0076518	48.091			1	1	1	1
ALSEQINIFFDYSGRDLEDKEGEIQAGAK	HSTRIVERALSEQINI	GEIQAGAKLSLNRQFF	R	A	L	A	K	L	3	1	1	3	0	2	4	3	0	3	2	2	0	2	0	2	0	0	1	0	0	0	29	2	3242.57	sp|Q13409|DC1I2_HUMAN	sp|Q13409|DC1I2_HUMAN	236	264	yes	yes	4	0.00046677	23.64
ALSGGLYPVSAVLCDDDIMLTIKPGEHGSTYGGNPLGCR	PDIVLLGKALSGGLYP	GGNPLGCRVAIAALEV	K	A	L	C	R	V	2	1	1	3	2	0	1	7	1	2	5	1	1	0	3	3	2	0	2	2	0	0	39	1	4089.96	sp|P04181|OAT_HUMAN	sp|P04181|OAT_HUMAN	293	331	yes	yes	3;4	4.2876e-163	179.2	2	3	3	3	3	2	2
ALSGYCGFMAANLYAR	MKCLTPEKALSGYCGF	MAANLYARSIFGEDAL	K	A	L	A	R	S	4	1	1	0	1	0	0	2	0	0	2	0	1	1	0	1	0	0	2	0	0	0	16	0	1763.81	sp|P53618|COPB_HUMAN	sp|P53618|COPB_HUMAN	883	898	yes	yes	2	9.2622e-05	85.163			1	2		1	2
ALSMPLNGLKEEDKEPLIELFVK	________________	PLIELFVKAGSDGESI	M	A	L	V	K	A	1	0	1	1	0	0	4	1	0	1	5	3	1	1	2	1	0	0	0	1	0	0	23	2	2612.41	sp|Q9Y696|CLIC4_HUMAN	sp|Q9Y696|CLIC4_HUMAN	2	24	yes	yes	3	6.3059e-41	147.35	2	2	2	2	2	1	2
ALSNLESIPGGYNALR	EMMRNQDRALSNLESI	PGGYNALRRMYTDIQE	R	A	L	L	R	R	2	1	2	0	0	0	1	2	0	1	3	0	0	0	1	2	0	0	1	0	0	0	16	0	1673.87	sp|Q9UMX0|UBQL1_HUMAN	sp|Q9UMX0|UBQL1_HUMAN	258	273	no	no	2	1.5825e-05	97.203	2	1		2	2
ALSNLESIPGGYNALRR	EMMRNQDRALSNLESI	GGYNALRRMYTDIQEP	R	A	L	R	R	M	2	2	2	0	0	0	1	2	0	1	3	0	0	0	1	2	0	0	1	0	0	0	17	1	1829.97	sp|Q9UMX0|UBQL1_HUMAN	sp|Q9UMX0|UBQL1_HUMAN	258	274	no	no	2;3	5.1379e-06	90.498		1			2	1
ALSQLAEVEEK	EDHTALSRALSQLAEV	QLAEVEEKIDQLHQEQ	R	A	L	E	K	I	2	0	0	0	0	1	3	0	0	0	2	1	0	0	0	1	0	0	0	1	0	0	11	0	1215.63	sp|Q13596|SNX1_HUMAN;sp|O60749|SNX2_HUMAN	sp|O60749|SNX2_HUMAN	363	373	no	no	2	0.0068537	53.557	2
ALSQRDPPHNNFFFFDGMK	ILAQEIVKALSQRDPP	FFFFDGMKGNGIVECL	K	A	L	M	K	G	1	1	2	2	0	1	0	1	1	0	1	1	1	4	2	1	0	0	0	0	0	0	19	1	2267.06	sp|Q9UBE0|SAE1_HUMAN	sp|Q9UBE0|SAE1_HUMAN	317	335	yes	yes	3	0.0006213	53.768
ALSRQEMQEVQSSR	GHNAEVRKALSRQEMQ	MQEVQSSRSGRGGNFG	K	A	L	S	R	S	1	2	0	0	0	3	2	0	0	0	1	0	1	0	0	3	0	0	0	1	0	0	14	1	1647.8	sp|P22626|ROA2_HUMAN	sp|P22626|ROA2_HUMAN	187	200	yes	yes	2;3	2.9119e-19	150.05						1
ALSSEGKPYVTKEELYQNLTR	EEIESAFRALSSEGKP	ELYQNLTREQADYCVS	R	A	L	T	R	E	1	1	1	0	0	1	3	1	0	0	3	2	0	0	1	2	2	0	2	1	0	0	21	2	2425.25	sp|Q13813|SPTN1_HUMAN	sp|Q13813|SPTN1_HUMAN	2415	2435	yes	yes	3;4	0.00033752	55.705						2
ALSSQHQAR	REVEKAKRALSSQHQA	LSSQHQARIEIESFYE	R	A	L	A	R	I	2	1	0	0	0	2	0	0	1	0	1	0	0	0	0	2	0	0	0	0	0	0	9	0	996.51	sp|P11021|GRP78_HUMAN	sp|P11021|GRP78_HUMAN	298	306	yes	yes	2;3	0.0021444	69.825		2	2	1	1	1
ALSTGEKGFGYK	PKTAENFRALSTGEKG	GEKGFGYKGSCFHRII	R	A	L	Y	K	G	1	0	0	0	0	0	1	3	0	0	1	2	0	1	0	1	1	0	1	0	0	0	12	1	1256.64	sp|P62937|PPIA_HUMAN	sp|P62937|PPIA_HUMAN	38	49	yes	yes	2;3	1.7765e-05	106.67		2			2	3
ALTALFK	IQDLEALRALTALFKE	RALTALFKEQRNRETA	R	A	L	F	K	E	2	0	0	0	0	0	0	0	0	0	2	1	0	1	0	0	1	0	0	0	0	0	7	0	762.464	sp|Q9UBB4|ATX10_HUMAN	sp|Q9UBB4|ATX10_HUMAN	28	34	yes	yes	2	0.027916	73.039	2	2	2	2	2	2	2
ALTDSFR	IACCVKLRALTDSFRR	RALTDSFRRRDTAQQG	R	A	L	F	R	R	1	1	0	1	0	0	0	0	0	0	1	0	0	1	0	1	1	0	0	0	0	0	7	0	808.408	sp|P30626|SORCN_HUMAN	sp|P30626|SORCN_HUMAN	168	174	yes	yes	1;2	0.065423	82.913				1
ALTDYRAELRDDPIISTHLAK	RSLADFEKALTDYRAE	IISTHLAKLYDNLLEQ	K	A	L	A	K	L	3	2	0	3	0	0	1	0	1	2	3	1	0	0	1	1	2	0	1	0	0	0	21	2	2397.27	sp|O00231|PSD11_HUMAN	sp|O00231|PSD11_HUMAN	305	325	yes	yes	3;4;5	0.00075807	41.256		1	2	1		1	1
ALTGGIAHLFK	EQKSTAVKALTGGIAH	GGIAHLFKQNKVVHVN	K	A	L	F	K	Q	2	0	0	0	0	0	0	2	1	1	2	1	0	1	0	0	1	0	0	0	0	0	11	0	1126.65	sp|P09622|DLDH_HUMAN	sp|P09622|DLDH_HUMAN	133	143	yes	yes	2;3	0.00059815	65.719	2	1	2	2	3	2	2
ALTLGALTLPLAR	VQVKDDSRALTLGALT	ALTLPLARLLTAPELI	R	A	L	A	R	L	3	1	0	0	0	0	0	1	0	0	5	0	0	0	1	0	2	0	0	0	0	0	13	0	1308.81	sp|Q9BSJ8|ESYT1_HUMAN	sp|Q9BSJ8|ESYT1_HUMAN	551	563	yes	yes	2	3.1662e-08	73.927	2	2	2	1	1	2	1
ALTLIAGSPLK	ITRLTTVKALTLIAGS	LIAGSPLKIDLRPVLG	K	A	L	L	K	I	2	0	0	0	0	0	0	1	0	1	3	1	0	0	1	1	1	0	0	0	0	0	11	0	1082.67	sp|Q86VP6|CAND1_HUMAN	sp|Q86VP6|CAND1_HUMAN	631	641	yes	yes	2	0.00016276	80.834	1		1	1
ALTNLPHTDFTLCK	VTAQILLKALTNLPHT	HTDFTLCKCMIDQAHQ	K	A	L	C	K	C	1	0	1	1	1	0	0	0	1	0	3	1	0	1	1	0	3	0	0	0	0	0	14	0	1629.82	sp|Q9UBQ5|EIF3K_HUMAN	sp|Q9UBQ5|EIF3K_HUMAN	73	86	yes	yes	2	0.0060501	45.207				1
ALTQTGGPHVK	TEFSVDARALTQTGGP	QTGGPHVKARVANPSG	R	A	L	V	K	A	1	0	0	0	0	1	0	2	1	0	1	1	0	0	1	0	2	0	0	1	0	0	11	0	1107.6	sp|P21333|FLNA_HUMAN	sp|P21333|FLNA_HUMAN	1284	1294	yes	yes	2;3	1.529e-07	114.89	4	4	4	4	4	4	3
ALTQVLSQANTGGVQSTLLLNNEGSLLAYSGYGDTDAR	________________	GYGDTDARVTAAIASN	K	A	L	A	R	V	4	1	3	2	0	3	1	5	0	0	7	0	0	0	0	4	4	0	2	2	0	0	38	0	3896.94	sp|Q9Y2Q5|LTOR2_HUMAN	sp|Q9Y2Q5|LTOR2_HUMAN	6	43	yes	yes	3	2.3913e-20	54.282			2		1	1	1
ALTSELANAR	ERVQKHLKALTSELAN	TSELANARDESKKTAN	K	A	L	A	R	D	3	1	1	0	0	0	1	0	0	0	2	0	0	0	0	1	1	0	0	0	0	0	10	0	1044.56	sp|P26038|MOES_HUMAN	sp|P26038|MOES_HUMAN	524	533	yes	yes	2	7.3207e-10	123.86	2	2	2	2	2	2	2
ALTSELANARDESK	ERVQKHLKALTSELAN	ANARDESKKTANDMIH	K	A	L	S	K	K	3	1	1	1	0	0	2	0	0	0	2	1	0	0	0	2	1	0	0	0	0	0	14	1	1503.75	sp|P26038|MOES_HUMAN	sp|P26038|MOES_HUMAN	524	537	yes	yes	2;3	1.4625e-134	221.86	3	4	4	3	4	4	4
ALTSELANARDESKK	ERVQKHLKALTSELAN	NARDESKKTANDMIHA	K	A	L	K	K	T	3	1	1	1	0	0	2	0	0	0	2	2	0	0	0	2	1	0	0	0	0	0	15	2	1631.85	sp|P26038|MOES_HUMAN	sp|P26038|MOES_HUMAN	524	538	yes	yes	2;3;4	3.967e-95	203.2	6	6	6	6	6	6	6
ALTSFER	LNDKVKKKALTSFERD	KALTSFERDSIFSNLT	K	A	L	E	R	D	1	1	0	0	0	0	1	0	0	0	1	0	0	1	0	1	1	0	0	0	0	0	7	0	822.424	sp|P40939|ECHA_HUMAN	sp|P40939|ECHA_HUMAN	416	422	yes	yes	2	0.07581	57.177						1
ALTSQLTDEELAQGR	SVFLEAAKALTSQLTD	DEELAQGRLYPPLANI	K	A	L	G	R	L	2	1	0	1	0	2	2	1	0	0	3	0	0	0	0	1	2	0	0	0	0	0	15	0	1630.82	sp|P23368|MAOM_HUMAN	sp|P23368|MAOM_HUMAN	497	511	yes	yes	2	3.598e-19	143.46	2			2		2	2
ALTTMGFR	VDPQELQKALTTMGFR	ALTTMGFRLSPQAVNS	K	A	L	F	R	L	1	1	0	0	0	0	0	1	0	0	1	0	1	1	0	0	2	0	0	0	0	0	8	0	895.459	sp|P30626|SORCN_HUMAN	sp|P30626|SORCN_HUMAN	128	135	yes	yes	2	0.046328	47.082
ALTVDVAGPAPWGFR	________________	GPAPWGFRITGGRDFH	M	A	L	F	R	I	3	1	0	1	0	0	0	2	0	0	1	0	0	1	2	0	1	1	0	2	0	0	15	0	1555.81	sp|Q96JY6|PDLI2_HUMAN	sp|Q96JY6|PDLI2_HUMAN	2	16	yes	yes	2	2.9245e-07	79.875
ALTVPELTQQMFDAK	SRGSQQYRALTVPELT	TQQMFDAKNMMAACDP	R	A	L	A	K	N	2	0	0	1	0	2	1	0	0	0	2	1	1	1	1	0	2	0	0	1	0	0	15	0	1690.86	sp|P68371|TBB4B_HUMAN;sp|P04350|TBB4A_HUMAN;sp|Q13509|TBB3_HUMAN	sp|P68371|TBB4B_HUMAN	283	297	no	no	2;3	1.8998e-14	139.3	4	4	4	4	4	4	4
ALTVPELTQQMFDSK	SRGSQQYRALTVPELT	TQQMFDSKNMMAACDP	R	A	L	S	K	N	1	0	0	1	0	2	1	0	0	0	2	1	1	1	1	1	2	0	0	1	0	0	15	0	1706.85	sp|Q9BVA1|TBB2B_HUMAN;sp|Q13885|TBB2A_HUMAN	sp|Q13885|TBB2A_HUMAN	283	297	no	no	2;3	8.7786e-20	148.52	2	2	3	2	2	2	2
ALTVPELTQQVFDAK	SRGSQQYRALTVPELT	TQQVFDAKNMMAACDP	R	A	L	A	K	N	2	0	0	1	0	2	1	0	0	0	2	1	0	1	1	0	2	0	0	2	0	0	15	0	1658.89	sp|P07437|TBB5_HUMAN	sp|P07437|TBB5_HUMAN	283	297	yes	yes	2;3	3.8615e-33	161.21	4	4	4	4	4	4	4
ALVADSHPESER	HQLSKTSRALVADSHP	DSHPESERISMRQSKV	R	A	L	E	R	I	2	1	0	1	0	0	2	0	1	0	1	0	0	0	1	2	0	0	0	1	0	0	12	0	1309.63	sp|Q01082|SPTB2_HUMAN	sp|Q01082|SPTB2_HUMAN	1657	1668	yes	yes	2;3	0.00019761	86.772	4	4	3	2	3	3	4
ALVAIGTHDLDTLSGPFTYTAK	HQNICRKRALVAIGTH	GPFTYTAKRPSDIKFK	R	A	L	A	K	R	3	0	0	2	0	0	0	2	1	1	3	1	0	1	1	1	4	0	1	1	0	0	22	0	2290.18	sp|Q9NSD9|SYFB_HUMAN	sp|Q9NSD9|SYFB_HUMAN	155	176	yes	yes	3	4.8697e-05	69.581	2	2	2	2	2	2	2
ALVAYYQK	AIRQSISKALVAYYQK	ALVAYYQKYVDEASKK	K	A	L	Q	K	Y	2	0	0	0	0	1	0	0	0	0	1	1	0	0	0	0	0	0	2	1	0	0	8	0	954.517	sp|P62249|RS16_HUMAN	sp|P62249|RS16_HUMAN	91	98	yes	yes	2	0.01466	61.357	1	1		2	1		2
ALVDHENVISCPHLGASTK	TEEPPRDRALVDHENV	PHLGASTKEAQSRCGE	R	A	L	T	K	E	2	0	1	1	1	0	1	1	2	1	2	1	0	0	1	2	1	0	0	2	0	0	19	0	2047.02	sp|O43175|SERA_HUMAN	sp|O43175|SERA_HUMAN	271	289	yes	yes	2;3;4	7.3083e-97	192.18	6	3	3	6	5	5	6
ALVEEALAQR	QHSWLPARALVEEALA	VEEALAQRFQVDPSGE	R	A	L	Q	R	F	3	1	0	0	0	1	2	0	0	0	2	0	0	0	0	0	0	0	0	1	0	0	10	0	1098.6	sp|Q9HB07|MYG1_HUMAN	sp|Q9HB07|MYG1_HUMAN	244	253	yes	yes	2	0.00035366	92.732	2	2	2	2	2	2	2
ALVEFTNSPDCLSK	TTRLQAEKALVEFTNS	NSPDCLSKCQLLLERG	K	A	L	S	K	C	1	0	1	1	1	0	1	0	0	0	2	1	0	1	1	2	1	0	0	1	0	0	14	0	1579.76	sp|Q9UIA9|XPO7_HUMAN	sp|Q9UIA9|XPO7_HUMAN	33	46	yes	yes	2	0.031638	36.345				1
ALVILAK	________________	RALVILAKGAEEMETV	R	A	L	A	K	G	2	0	0	0	0	0	0	0	0	1	2	1	0	0	0	0	0	0	0	1	0	0	7	0	726.5	sp|Q99497|PARK7_HUMAN	sp|Q99497|PARK7_HUMAN	6	12	yes	yes	2	0.026644	79.454	2	2	2	2	2	2	2
ALVLELCCNDESGEDVEVPYVR	RKLGRHVRALVLELCC	DVEVPYVRYTIR____	R	A	L	V	R	Y	1	1	1	2	2	0	4	1	0	0	3	0	0	0	1	1	0	0	1	4	0	0	22	0	2565.17	sp|P22314|UBA1_HUMAN	sp|P22314|UBA1_HUMAN	1033	1054	yes	yes	2;3	2.2528e-47	155.49	2	1	2		3	1	1
ALVNCQYSSATFSTGER	RARALPDRALVNCQYS	ATFSTGERKRRPHGDR	R	A	L	E	R	K	2	1	1	0	1	1	1	1	0	0	1	0	0	1	0	3	2	0	1	1	0	0	17	0	1889.86	sp|Q9NPD3|EXOS4_HUMAN	sp|Q9NPD3|EXOS4_HUMAN	70	86	yes	yes	2	3.9444e-24	110.04	2		1	1	1	1	2
ALVPDSVKK	AEITPKGRALVPDSVK	LVPDSVKKELLQRIRT	R	A	L	K	K	E	1	0	0	1	0	0	0	0	0	0	1	2	0	0	1	1	0	0	0	2	0	0	9	1	955.57	sp|Q9NPA8|ENY2_HUMAN	sp|Q9NPA8|ENY2_HUMAN	77	85	yes	yes	3	0.069568	24.844							1
ALVSEEGEGKNPVDYIQGLLDLK	SYLREQGKALVSEEGE	IQGLLDLKSRFDRFLL	K	A	L	L	K	S	1	0	1	2	0	1	3	3	0	1	4	2	0	0	1	1	0	0	1	2	0	0	23	1	2486.29	sp|Q13618|CUL3_HUMAN	sp|Q13618|CUL3_HUMAN	327	349	yes	yes	3	0.0044803	33.794	2	1	2	1		1
ALVVDVQNGYLYWTDWGDHSLIGR	SSGLREPRALVVDVQN	GDHSLIGRIGMDGSSR	R	A	L	G	R	I	1	1	1	3	0	1	0	3	1	1	3	0	0	0	0	1	1	2	2	3	0	0	24	0	2776.36	sp|Q07954|LRP1_HUMAN	sp|Q07954|LRP1_HUMAN	3149	3172	yes	yes	3	0.0056522	30.597		1	1
ALVVEMSRPRPLNTWK	GHELRPGRALVVEMSR	PRPLNTWKIFVGNVSA	R	A	L	W	K	I	1	2	1	0	0	0	1	0	0	0	2	1	1	0	2	1	1	1	0	2	0	0	16	2	1896.04	sp|Q96PK6|RBM14_HUMAN	sp|Q96PK6|RBM14_HUMAN	65	80	yes	yes	3;4	0.00018314	67.326			1	1
ALWCSEDKQILSADDKTVR	GHTSGIKKALWCSEDK	SADDKTVRLWDHATMT	K	A	L	V	R	L	2	1	0	3	1	1	1	0	0	1	2	2	0	0	0	2	1	1	0	1	0	0	19	2	2234.1	sp|Q9Y3F4|STRAP_HUMAN	sp|Q9Y3F4|STRAP_HUMAN	149	167	yes	yes	3	7.8063e-11	108.71	2	1				1	2
ALWFQGR	MVDHCLKKALWFQGRC	KALWFQGRCVKVDLSE	K	A	L	G	R	C	1	1	0	0	0	1	0	1	0	0	1	0	0	1	0	0	0	1	0	0	0	0	7	0	876.461	sp|P43243|MATR3_HUMAN	sp|P43243|MATR3_HUMAN	556	562	yes	yes	2	0.027072	91.584		2	2	1		1
ALYAIPGLDYVSHEDILPYTSTDQVPIQHELFER	LANHDDSRALYAIPGL	IQHELFERFLLYDQTK	R	A	L	E	R	F	2	1	0	3	0	2	3	1	2	3	4	0	0	1	3	2	2	0	3	2	0	0	34	0	3928.95	sp|Q9Y2S7|PDIP2_HUMAN	sp|Q9Y2S7|PDIP2_HUMAN	166	199	yes	yes	4	0.011749	15.155	1	1
ALYDYEGQEHDELSFK	SGTEVRVRALYDYEGQ	EHDELSFKAGDELTKM	R	A	L	F	K	A	1	0	0	2	0	1	3	1	1	0	2	1	0	1	0	1	0	0	2	0	0	0	16	0	1942.86	sp|Q9UNF0|PACN2_HUMAN	sp|Q9UNF0|PACN2_HUMAN	433	448	yes	yes	2;3	4.8485e-30	132.84	4	4	4	4	4	4	4
ALYEAGER	DLADSDARALYEAGER	ALYEAGERRKGTDVNV	R	A	L	E	R	R	2	1	0	0	0	0	2	1	0	0	1	0	0	0	0	0	0	0	1	0	0	0	8	0	907.44	sp|P04083|ANXA1_HUMAN	sp|P04083|ANXA1_HUMAN	205	212	yes	yes	1;2	0.0058383	92.187	2	2	1	1	1	1	2
ALYEAGERR	DLADSDARALYEAGER	LYEAGERRKGTDVNVF	R	A	L	R	R	K	2	2	0	0	0	0	2	1	0	0	1	0	0	0	0	0	0	0	1	0	0	0	9	1	1063.54	sp|P04083|ANXA1_HUMAN	sp|P04083|ANXA1_HUMAN	205	213	yes	yes	2;3	4.6345e-06	122.33	1	2	2	1	2	2	4
ALYETELADAR	GRELTGLKALYETELA	ETELADARRALDDTAR	K	A	L	A	R	R	3	1	0	1	0	0	2	0	0	0	2	0	0	0	0	0	1	0	1	0	0	0	11	0	1250.61	sp|P20700|LMNB1_HUMAN	sp|P20700|LMNB1_HUMAN	80	90	yes	yes	2	1.4996e-06	104.82		1	1	1		2
ALYETELADARR	GRELTGLKALYETELA	TELADARRALDDTARE	K	A	L	R	R	A	3	2	0	1	0	0	2	0	0	0	2	0	0	0	0	0	1	0	1	0	0	0	12	1	1406.72	sp|P20700|LMNB1_HUMAN	sp|P20700|LMNB1_HUMAN	80	91	yes	yes	2	4.2236e-37	152.67	2	1	1	2	1	1	2
ALYLIATNGTPELQNPEK	YLNENPLRALYLIATN	PELQNPEKLSPIFRDF	R	A	L	E	K	L	2	0	2	0	0	1	2	1	0	1	3	1	0	0	2	0	2	0	1	0	0	0	18	0	1971.03	sp|Q13177|PAK2_HUMAN	sp|Q13177|PAK2_HUMAN	451	468	no	no	2	3.9564e-57	174.39	2	2	2	2	2	2	2
ALYPSSVGQPFQGAYLEINKNPK	SELFKDKKALYPSSVG	LEINKNPKYKKLKDAI	K	A	L	P	K	Y	2	0	2	0	0	2	1	2	0	1	2	2	0	1	3	2	0	0	2	1	0	0	23	1	2520.3	sp|O43795|MYO1B_HUMAN	sp|O43795|MYO1B_HUMAN	953	975	yes	yes	3	8.509e-14	96.016	2	2	2	2	2	2	2
ALYTFEPR	PGQVKVFRALYTFEPR	ALYTFEPRTPDELYFE	R	A	L	P	R	T	1	1	0	0	0	0	1	0	0	0	1	0	0	1	1	0	1	0	1	0	0	0	8	0	995.508	sp|Q92882|OSTF1_HUMAN	sp|Q92882|OSTF1_HUMAN	19	26	yes	yes	2	0.0079911	75.738	2	2	2	2	1	1	2
ALYYLQIHPQELR	QVVVAVGRALYYLQIH	QIHPQELRQISHTEME	R	A	L	L	R	Q	1	1	0	0	0	2	1	0	1	1	3	0	0	0	1	0	0	0	2	0	0	0	13	0	1642.88	sp|Q16531|DDB1_HUMAN	sp|Q16531|DDB1_HUMAN	515	527	yes	yes	2;3	0.00012835	74.392	1	1		2	3	1
AMADELSEK	NIYKPNNKAMADELSE	MADELSEKQVYDAHTK	K	A	M	E	K	Q	2	0	0	1	0	0	2	0	0	0	1	1	1	0	0	1	0	0	0	0	0	0	9	0	992.448	sp|Q03135|CAV1_HUMAN	sp|Q03135|CAV1_HUMAN	31	39	yes	yes	2	0.049395	42.348
AMADPEVQQIMSDPAMR	SPEDVKRRAMADPEVQ	IMSDPAMRLILEQMQK	R	A	M	M	R	L	3	1	0	2	0	2	1	0	0	1	0	0	3	0	2	1	0	0	0	1	0	0	17	0	1888.85	sp|P31948|STIP1_HUMAN	sp|P31948|STIP1_HUMAN	489	505	yes	yes	2;3	1.6355e-65	183.7	2	2	2	2	2	2	2
AMDDGVKELLTVGQEHWK	EAVGKFTKAMDDGVKE	TVGQEHWKRCTGPLPK	K	A	M	W	K	R	1	0	0	2	0	1	2	2	1	0	2	2	1	0	0	0	1	1	0	2	0	0	18	1	2055.01	sp|Q9Y5X1|SNX9_HUMAN	sp|Q9Y5X1|SNX9_HUMAN	408	425	yes	yes	3	0.0019647	42.679		1		1
AMDQEITVNPQFVQK	IELDERLKAMDQEITV	VNPQFVQKSMGSQEDD	K	A	M	Q	K	S	1	0	1	1	0	3	1	0	0	1	0	1	1	1	1	0	1	0	0	2	0	0	15	0	1746.86	sp|Q9UNS2|CSN3_HUMAN	sp|Q9UNS2|CSN3_HUMAN	392	406	yes	yes	2	0.0039815	51.07	1			1			1
AMEAVAAQGK	GDEETVRKAMEAVAAQ	EAVAAQGKAKK_____	K	A	M	G	K	A	4	0	0	0	0	1	1	1	0	0	0	1	1	0	0	0	0	0	0	1	0	0	10	0	974.486	sp|P18669|PGAM1_HUMAN;sp|P15259|PGAM2_HUMAN	sp|P18669|PGAM1_HUMAN	242	251	yes	no	2	0.00097814	80.688	4	4	2	3	3	3	2
AMEEMNGKDLEGENIEIVFAKPPDQK	DERDGAVKAMEEMNGK	FAKPPDQKRKERKAQR	K	A	M	Q	K	R	2	0	2	2	0	1	5	2	0	2	1	3	2	1	2	0	0	0	0	1	0	0	26	2	2931.4	sp|O60506|HNRPQ_HUMAN	sp|O60506|HNRPQ_HUMAN	387	412	yes	yes	3;4	1.9857e-12	85.185	1	1		3	1	2	1
AMEVDERPTEQYSDIGGLDK	TEYDSRVKAMEVDERP	SDIGGLDKQIQELVEA	K	A	M	D	K	Q	1	1	0	3	0	1	3	2	0	1	1	1	1	0	1	1	1	0	1	1	0	0	20	1	2252.03	sp|P17980|PRS6A_HUMAN	sp|P17980|PRS6A_HUMAN	174	193	yes	yes	2;3	1.283e-65	166.91		1	2	2	1	1
AMEVDERPTEQYSDIGGLDKQIQELVEAIVLPMNHK	TEYDSRVKAMEVDERP	IVLPMNHKEKFENLGI	K	A	M	H	K	E	2	1	1	3	0	3	5	2	1	3	3	2	2	0	2	1	1	0	1	3	0	0	36	2	4095.03	sp|P17980|PRS6A_HUMAN	sp|P17980|PRS6A_HUMAN	174	209	yes	yes	5	2.3046e-05	25.859	2	2	2	1	1		2
AMFEQMR	________________	MAMFEQMRANVGKLLK	M	A	M	M	R	A	1	1	0	0	0	1	1	0	0	0	0	0	2	1	0	0	0	0	0	0	0	0	7	0	911.399	sp|Q9UBQ5|EIF3K_HUMAN	sp|Q9UBQ5|EIF3K_HUMAN	2	8	yes	yes	1;2	0.0066441	111.73	2	2	2	3	2	2	3
AMGIMNSFVNDIFER	PDTGISSKAMGIMNSF	FVNDIFERIAGEASRL	K	A	M	E	R	I	1	1	2	1	0	0	1	1	0	2	0	0	2	2	0	1	0	0	0	1	0	0	15	0	1742.81	sp|Q99879|H2B1M_HUMAN;sp|Q99877|H2B1N_HUMAN;sp|Q93079|H2B1H_HUMAN;sp|Q5QNW6|H2B2F_HUMAN;sp|P62807|H2B1C_HUMAN;sp|P58876|H2B1D_HUMAN;sp|O60814|H2B1K_HUMAN;sp|P57053|H2BFS_HUMAN;sp|Q99880|H2B1L_HUMAN;sp|Q16778|H2B2E_HUMAN;sp|P33778|H2B1B_HUMAN;sp|P23527|H2B1O_HUMAN;sp|P06899|H2B1J_HUMAN;sp|Q8N257|H2B3B_HUMAN	sp|Q99879|H2B1M_HUMAN	59	73	yes	no	2;3	8.1108e-210	249.66	12	9	9	9	9	10	8
AMGVVVATGVNTEIGK	GTNIAAGKAMGVVVAT	GVNTEIGKIRDEMVAT	K	A	M	G	K	I	2	0	1	0	0	0	1	3	0	1	0	1	1	0	0	0	2	0	0	4	0	0	16	0	1544.82	sp|P16615|AT2A2_HUMAN	sp|P16615|AT2A2_HUMAN	219	234	yes	yes	2	0.0012465	59.634					1
AMHQAQTMEGCSSPMVVK	AMAQTAIKAMHQAQTM	CSSPMVVKFADTQKDK	K	A	M	V	K	F	2	0	0	0	1	2	1	1	1	0	0	1	3	0	1	2	1	0	0	2	0	0	18	0	1990.87	sp|Q92879|CELF1_HUMAN	sp|Q92879|CELF1_HUMAN	167	184	yes	yes	2;3	7.3664e-07	78.674	2	2	2	2	2	2	2
AMIENFNAK	KLMDQASRAMIENFNA	MIENFNAKYVSLHVRK	R	A	M	A	K	Y	2	0	2	0	0	0	1	0	0	1	0	1	1	1	0	0	0	0	0	0	0	0	9	0	1036.5	sp|P41227|NAA10_HUMAN;sp|Q9BSU3|NAA11_HUMAN	sp|P41227|NAA10_HUMAN	97	105	yes	no	2	0.034696	46.462
AMKDEEKMELQEMQLK	GMKVIENRAMKDEEKM	ELQEMQLKEAKHIAED	R	A	M	L	K	E	1	0	0	1	0	2	4	0	0	0	2	3	3	0	0	0	0	0	0	0	0	0	16	2	1979.94	sp|P07951|TPM2_HUMAN;CON__Q3SX28	sp|P07951|TPM2_HUMAN	134	149	yes	no	2;3	9.9564e-176	233.48	4	4	4	5	4	4	4
AMKEYEEEER	RAKLRIEKAMKEYEEE	KEYEEEERKKRLGPGG	K	A	M	E	R	K	1	1	0	0	0	0	5	0	0	0	0	1	1	0	0	0	0	0	1	0	0	0	10	1	1312.56	sp|Q16543|CDC37_HUMAN	sp|Q16543|CDC37_HUMAN	274	283	yes	yes	2;3	9.6985e-13	131.82	4	4	4	3	4	4	4
AMLDQLMGTSR	MSAQAQMRAMLDQLMG	DQLMGTSRDGDTTRQR	R	A	M	S	R	D	1	1	0	1	0	1	0	1	0	0	2	0	2	0	0	1	1	0	0	0	0	0	11	0	1221.58	sp|Q9Y383|LC7L2_HUMAN	sp|Q9Y383|LC7L2_HUMAN	9	19	yes	yes	2	1.6189e-14	139.78
AMLESIGVPLEK	SYYENVIKAMLESIGV	SIGVPLEKLKFIKGTD	K	A	M	E	K	L	1	0	0	0	0	0	2	1	0	1	2	1	1	0	1	1	0	0	0	1	0	0	12	0	1285.7	sp|P54577|SYYC_HUMAN	sp|P54577|SYYC_HUMAN	103	114	yes	yes	2	0.0012634	69.03	2		1	2	1	1	2
AMLGVQEEDGSWSAVTLSNDHNAQNER	VANTGDSRAMLGVQEE	DHNAQNERELERLKLE	R	A	M	E	R	E	3	1	3	2	0	2	3	2	1	0	2	0	1	0	0	3	1	1	0	2	0	0	27	0	2957.32	sp|Q9P0J1|PDP1_HUMAN	sp|Q9P0J1|PDP1_HUMAN	294	320	yes	yes	3	3.9861e-40	129.29		1	1		1	2	1
AMLSGPGQFAENETNEVNFR	ALTSGTIKAMLSGPGQ	ETNEVNFREIPSHVLS	K	A	M	F	R	E	2	1	3	0	0	1	3	2	0	0	1	0	1	2	1	1	1	0	0	1	0	0	20	0	2210.01	sp|Q15369|ELOC_HUMAN	sp|Q15369|ELOC_HUMAN	44	63	yes	yes	2;3	6.1918e-218	244.1	3	4	4	4	4	4	4
AMNGESLDGR	EHASVAMRAMNGESLD	NGESLDGRQIRVDHAG	R	A	M	G	R	Q	1	1	1	1	0	0	1	2	0	0	1	0	1	0	0	1	0	0	0	0	0	0	10	0	1048.46	sp|P98179|RBM3_HUMAN	sp|P98179|RBM3_HUMAN	66	75	yes	yes	2	0.00035983	92.538	2	2	2	2	2	3	2
AMNNSWHPECFR	FIIGRVIKAMNNSWHP	SWHPECFRCDLCQEVL	K	A	M	F	R	C	1	1	2	0	1	0	1	0	1	0	0	0	1	1	1	1	0	1	0	0	0	0	12	0	1547.64	sp|P48059|LIMS1_HUMAN	sp|P48059|LIMS1_HUMAN	85	96	yes	yes	3	0.024393	33.192					1	1	1
AMNVLTEAEER	LGRNVNMRAMNVLTEA	VLTEAEERYNDLMKKK	R	A	M	E	R	Y	2	1	1	0	0	0	3	0	0	0	1	0	1	0	0	0	1	0	0	1	0	0	11	0	1261.6	sp|O95347|SMC2_HUMAN	sp|O95347|SMC2_HUMAN	987	997	yes	yes	2	0.015167	49.081	1				1	1
AMQAAGQIPATALLPTMTPDGLAVTPTPVPVVGSQMTR	HITPMQYKAMQAAGQI	VVGSQMTRQARRLYVG	K	A	M	T	R	Q	6	1	0	1	0	3	0	3	0	1	3	0	3	0	6	1	6	0	0	4	0	0	38	0	3787.97	sp|P26368|U2AF2_HUMAN	sp|P26368|U2AF2_HUMAN	109	146	yes	yes	3	5.3161e-30	65.272	1				1	1
AMQDAEVSK	RTIAPCQKAMQDAEVS	MQDAEVSKSDIGEVIL	K	A	M	S	K	S	2	0	0	1	0	1	1	0	0	0	0	1	1	0	0	1	0	0	0	1	0	0	9	0	977.449	sp|P38646|GRP75_HUMAN	sp|P38646|GRP75_HUMAN	369	377	yes	yes	2	0.016725	54.066				1			1
AMQDAEVSKSDIGEVILVGGMTR	RTIAPCQKAMQDAEVS	ILVGGMTRMPKVQQTV	K	A	M	T	R	M	2	1	0	2	0	1	2	3	0	2	1	1	2	0	0	2	1	0	0	3	0	0	23	1	2405.19	sp|P38646|GRP75_HUMAN	sp|P38646|GRP75_HUMAN	369	391	yes	yes	2;3	9.348e-98	184.71	4	4	3	3	4	4	3
AMQEQLENYDFTK	AGDFPEVKAMQEQLEN	LENYDFTKFHSLKPKL	K	A	M	T	K	F	1	0	1	1	0	2	2	0	0	0	1	1	1	1	0	0	1	0	1	0	0	0	13	0	1615.72	sp|Q9H223|EHD4_HUMAN	sp|Q9H223|EHD4_HUMAN	361	373	yes	yes	2	0.0046187	49.298	1	1	1
AMQHAEVYYK	IEMAWAMRAMQHAEVY	QHAEVYYKLISSVDPQ	R	A	M	Y	K	L	2	0	0	0	0	1	1	0	1	0	0	1	1	0	0	0	0	0	2	1	0	0	10	0	1238.58	sp|Q9BVG4|PBDC1_HUMAN	sp|Q9BVG4|PBDC1_HUMAN	43	52	yes	yes	2	0.037908	45.661		1
AMSIGAR	SANYFDCRAMSIGARS	RAMSIGARSQSARTYL	R	A	M	A	R	S	2	1	0	0	0	0	0	1	0	1	0	0	1	0	0	1	0	0	0	0	0	0	7	0	704.364	sp|P25786|PSA1_HUMAN	sp|P25786|PSA1_HUMAN	158	164	yes	yes	1;2	0.02657	96.048	2		2	1	2	2
AMSRPILYSNWLSK	FPNIDREKAMSRPILY	LYSNWLSKDYIPVDQE	K	A	M	S	K	D	1	1	1	0	0	0	0	0	0	1	2	1	1	0	1	3	0	1	1	0	0	0	14	1	1664.87	sp|Q14204|DYHC1_HUMAN	sp|Q14204|DYHC1_HUMAN	2866	2879	yes	yes	3	0.0011933	56.514	1	1	2		2	2
AMTGVEQWPYR	HALTEKSKAMTGVEQW	GVEQWPYRAVAQALEV	K	A	M	Y	R	A	1	1	0	0	0	1	1	1	0	0	0	0	1	0	1	0	1	1	1	1	0	0	11	0	1336.62	sp|P49368|TCPG_HUMAN	sp|P49368|TCPG_HUMAN	428	438	yes	yes	2	2.0208e-11	133.81	3	2	2	2	2	2	2
AMTKDNNLLGK	IQVYEGERAMTKDNNL	KDNNLLGKFELTGIPP	R	A	M	G	K	F	1	0	2	1	0	0	0	1	0	0	2	2	1	0	0	0	1	0	0	0	0	0	11	1	1203.63	sp|P11142|HSP7C_HUMAN	sp|P11142|HSP7C_HUMAN	448	458	no	no	2	2.4978e-06	108.1	1			1	1
AMVASGSELGK	LATGDMLRAMVASGSE	ASGSELGKKLKATMDA	R	A	M	G	K	K	2	0	0	0	0	0	1	2	0	0	1	1	1	0	0	2	0	0	0	1	0	0	11	0	1048.52	sp|P54819|KAD2_HUMAN	sp|P54819|KAD2_HUMAN	52	62	yes	yes	2	0.053451	39.179
AMVASGSELGKK	LATGDMLRAMVASGSE	SGSELGKKLKATMDAG	R	A	M	K	K	L	2	0	0	0	0	0	1	2	0	0	1	2	1	0	0	2	0	0	0	1	0	0	12	1	1176.62	sp|P54819|KAD2_HUMAN	sp|P54819|KAD2_HUMAN	52	63	yes	yes	2;3	0.0028313	70.728	2	2	1
AMVEAVQLIADGK	FLFPEGIKAMVEAVQL	VQLIADGKAPRIPQPE	K	A	M	G	K	A	3	0	0	1	0	1	1	1	0	1	1	1	1	0	0	0	0	0	0	2	0	0	13	0	1343.71	sp|Q3SY69|AL1L2_HUMAN	sp|Q3SY69|AL1L2_HUMAN	197	209	yes	yes	2	3.175e-06	79.875	1	2	1		1	1	2
AMVSEFLK	________________	AMVSEFLKQAWFIENE	M	A	M	L	K	Q	1	0	0	0	0	0	1	0	0	0	1	1	1	1	0	1	0	0	0	1	0	0	8	0	923.479	sp|P04083|ANXA1_HUMAN	sp|P04083|ANXA1_HUMAN	2	9	yes	yes	1;2	5.0465e-11	150.84	3	6	2	4	4	5	4
AMVSNAQLDNEK	EVEEKYKKAMVSNAQL	NAQLDNEKTNFMYQVD	K	A	M	E	K	T	2	0	2	1	0	1	1	0	0	0	1	1	1	0	0	1	0	0	0	1	0	0	12	0	1318.62	sp|Q32MZ4|LRRF1_HUMAN;sp|Q9Y608|LRRF2_HUMAN	sp|Q32MZ4|LRRF1_HUMAN	174	185	no	no	2	1.9932e-07	124.39	2	2	3	2	2	2	2
AMYQYRPQNEDELELR	QIHWTPYRAMYQYRPQ	NEDELELREGDRVDVM	R	A	M	L	R	E	1	2	1	1	0	2	3	0	0	0	2	0	1	0	1	0	0	0	2	0	0	0	16	1	2053.95	sp|O60504|VINEX_HUMAN	sp|O60504|VINEX_HUMAN	619	634	yes	yes	3	0.00010232	75.018	1	1		1	1	2	2
ANACNSVIK	KGLSKIERANACNSVI	NACNSVIKQLMKKEFT	R	A	N	I	K	Q	2	0	2	0	1	0	0	0	0	1	0	1	0	0	0	1	0	0	0	1	0	0	9	0	975.481	sp|P16615|AT2A2_HUMAN	sp|P16615|AT2A2_HUMAN	468	476	yes	yes	2	0.012316	46.022	1						1
ANCIDSTASAEAVFASEVKK	GHFVISIKANCIDSTA	VFASEVKKMQQENMKP	K	A	N	K	K	M	5	0	1	1	1	0	2	0	0	1	0	2	0	1	0	3	1	0	0	2	0	0	20	1	2097	sp|P22087|FBRL_HUMAN	sp|P22087|FBRL_HUMAN	266	285	yes	yes	3	0.00036664	57.142	2	2		2	1	1	2
ANDTTFGLAAGVFTR	TEAEVLERANDTTFGL	LAAGVFTRDIQRAHRV	R	A	N	T	R	D	3	1	1	1	0	0	0	2	0	0	1	0	0	2	0	0	3	0	0	1	0	0	15	0	1539.77	sp|P49189|AL9A1_HUMAN	sp|P49189|AL9A1_HUMAN	412	426	yes	yes	2	0.0014795	60.158		1
ANEFLEVGK	RPENALKRANEFLEVG	NEFLEVGKKQPALDVL	R	A	N	G	K	K	1	0	1	0	0	0	2	1	0	0	1	1	0	1	0	0	0	0	0	1	0	0	9	0	1005.51	sp|Q14152|EIF3A_HUMAN	sp|Q14152|EIF3A_HUMAN	15	23	yes	yes	2	0.017673	53.597	1		2		1	2
ANEFLEVGKK	RPENALKRANEFLEVG	EFLEVGKKQPALDVLY	R	A	N	K	K	Q	1	0	1	0	0	0	2	1	0	0	1	2	0	1	0	0	0	0	0	1	0	0	10	1	1133.61	sp|Q14152|EIF3A_HUMAN	sp|Q14152|EIF3A_HUMAN	15	24	yes	yes	2;3	0.00096086	69.721	3	1	3	3	1	1	2
ANELCAAESNCSSR	RPPVDCVRANELCAAE	AESNCSSRYRTLRQCL	R	A	N	S	R	Y	3	1	2	0	2	0	2	0	0	0	1	0	0	0	0	3	0	0	0	0	0	0	14	0	1567.64	sp|O00451|GFRA2_HUMAN	sp|O00451|GFRA2_HUMAN	43	56	yes	yes	2	0.0018053	64.04		1
ANEPTHFTVDCTEAGEGDVSVGIK	GVERSGLKANEPTHFT	GDVSVGIKCDARVLSE	K	A	N	I	K	C	2	0	1	2	1	0	3	3	1	1	0	1	0	1	1	1	3	0	0	3	0	0	24	0	2532.14	sp|O75369|FLNB_HUMAN	sp|O75369|FLNB_HUMAN	759	782	yes	yes	3	6.0611e-08	80.102	2	1	2		1	1
ANFDKESER	LNSLEFTKANFDKESE	NFDKESERHFIMQVVC	K	A	N	E	R	H	1	1	1	1	0	0	2	0	0	0	0	1	0	1	0	1	0	0	0	0	0	0	9	1	1094.5	sp|Q14974|IMB1_HUMAN	sp|Q14974|IMB1_HUMAN	207	215	yes	yes	3	0.0019337	80.755
ANFENLAK	TSKTSNIRANFENLAK	ANFENLAKEKEQEDRR	R	A	N	A	K	E	2	0	2	0	0	0	1	0	0	0	1	1	0	1	0	0	0	0	0	0	0	0	8	0	905.461	sp|Q14247|SRC8_HUMAN	sp|Q14247|SRC8_HUMAN	352	359	yes	yes	2	0.0074713	77.923	1	2		1	1	1	2
ANFSLPEK	ESIMLEMKANFSLPEK	ANFSLPEKCDYMDEVT	K	A	N	E	K	C	1	0	1	0	0	0	1	0	0	0	1	1	0	1	1	1	0	0	0	0	0	0	8	0	904.465	sp|Q1KMD3|HNRL2_HUMAN	sp|Q1KMD3|HNRL2_HUMAN	594	601	yes	yes	2	0.043394	40.502
ANFSLPEKCDYMDEVTYGELEKEEAQPIVTK	ESIMLEMKANFSLPEK	EAQPIVTKYKEEARKL	K	A	N	T	K	Y	2	0	1	2	1	1	6	1	0	1	2	3	1	1	2	1	2	0	2	2	0	0	31	2	3632.69	sp|Q1KMD3|HNRL2_HUMAN	sp|Q1KMD3|HNRL2_HUMAN	594	624	yes	yes	3;4	7.4269e-26	96.068	4	4	4	4	3	4	4
ANFWYQPSFHGVDLSALR	LYMEQFTKANFWYQPS	GVDLSALRGAAVDEYF	K	A	N	L	R	G	2	1	1	1	0	1	0	1	1	0	2	0	0	2	1	2	0	1	1	1	0	0	18	0	2107.03	sp|Q86X55|CARM1_HUMAN	sp|Q86X55|CARM1_HUMAN	310	327	yes	yes	3	6.7045e-05	62.94	2	2	1	2	1	1	2
ANGHLLLNSEK	DKWPTAVRANGHLLLN	HLLLNSEKMSKSTGNF	R	A	N	E	K	M	1	0	2	0	0	0	1	1	1	0	3	1	0	0	0	1	0	0	0	0	0	0	11	0	1194.64	sp|Q9P2J5|SYLC_HUMAN	sp|Q9P2J5|SYLC_HUMAN	706	716	yes	yes	2	0.0094818	52.788	2			1
ANGMELDGRR	DAKEAKERANGMELDG	GMELDGRRIRVDFSIT	R	A	N	R	R	I	1	2	1	1	0	0	1	2	0	0	1	0	1	0	0	0	0	0	0	0	0	0	10	1	1117.53	sp|Q13595|TRA2A_HUMAN;sp|P62995|TRA2B_HUMAN	sp|P62995|TRA2B_HUMAN	179	188	no	no	2;3	0.0010711	82.008	2			4	1		3
ANGTTVHVGIHPSK	IERVQREKANGTTVHV	HVGIHPSKVVITRLKL	K	A	N	S	K	V	1	0	1	0	0	0	0	2	2	1	0	1	0	0	1	1	2	0	0	2	0	0	14	0	1416.75	sp|P61254|RL26_HUMAN;sp|Q9UNX3|RL26L_HUMAN	sp|P61254|RL26_HUMAN	90	103	yes	no	2;3;4	1.4909e-14	143.05	4	5	4	5	6	5	3
ANHGPGMAMNWPQFEEWSADLNR	VEDLRWFRANHGPGMA	EWSADLNRTLSRREKK	R	A	N	N	R	T	3	1	3	1	0	1	2	2	1	0	1	0	2	1	2	1	0	2	0	0	0	0	23	0	2657.15	sp|Q9UNF0|PACN2_HUMAN	sp|Q9UNF0|PACN2_HUMAN	288	310	yes	yes	3	1.0926e-34	137.73	2	2	2	2	2	2	2
ANHPMDAEVTK	QEAQKIFKANHPMDAE	PMDAEVTKAKLLGFGS	K	A	N	T	K	A	2	0	1	1	0	0	1	0	1	0	0	1	1	0	1	0	1	0	0	1	0	0	11	0	1211.56	sp|O95782|AP2A1_HUMAN	sp|O95782|AP2A1_HUMAN	895	905	yes	yes	2;3	7.8443e-06	101.39						1	2
ANINIEK	RFFETSAKANINIEKA	KANINIEKAFLTLAED	K	A	N	E	K	A	1	0	2	0	0	0	1	0	0	2	0	1	0	0	0	0	0	0	0	0	0	0	7	0	800.439	sp|P61026|RAB10_HUMAN	sp|P61026|RAB10_HUMAN	155	161	yes	yes	2	0.030564	75.109
ANIPWKVPGLPTPIENMILR	SEAWRCWKANIPWKVP	PIENMILRYVKAKADW	K	A	N	L	R	Y	1	1	2	0	0	0	1	1	0	3	2	1	1	0	4	0	1	1	0	1	0	0	20	1	2258.26	sp|Q6P2Q9|PRP8_HUMAN	sp|Q6P2Q9|PRP8_HUMAN	722	741	yes	yes	3	0.03817	28.748	1
ANIQAVSLK	VRKFVLMRANIQAVSL	NIQAVSLKIQTLKSNN	R	A	N	L	K	I	2	0	1	0	0	1	0	0	0	1	1	1	0	0	0	1	0	0	0	1	0	0	9	0	942.55	sp|O43633|CHM2A_HUMAN	sp|O43633|CHM2A_HUMAN	81	89	yes	yes	2	0.023134	63.184	1		1		1
ANITSLG	IVAPPGGRANITSLG_	RANITSLG________	R	A	N	L	G	-	1	0	1	0	0	0	0	1	0	1	1	0	0	0	0	1	1	0	0	0	0	0	7	0	674.36	sp|Q16555|DPYL2_HUMAN	sp|Q16555|DPYL2_HUMAN	566	572	yes	yes	1	0.018328	121.14			2			1	1
ANKLDHVVTIIK	DYAVKIVKANKLDHVV	DHVVTIIKGKVEEVEL	K	A	N	I	K	G	1	0	1	1	0	0	0	0	1	2	1	2	0	0	0	0	1	0	0	2	0	0	12	1	1349.8	sp|Q99873|ANM1_HUMAN	sp|Q99873|ANM1_HUMAN	122	133	yes	yes	3;4	0.022837	30.875	2	1	1	2	2	1	2
ANKPGDVVR	CENMPSGKANKPGDVV	NKPGDVVRAKNGKTIQ	K	A	N	V	R	A	1	1	1	1	0	0	0	1	0	0	0	1	0	0	1	0	0	0	0	2	0	0	9	1	954.525	sp|P28838|AMPL_HUMAN	sp|P28838|AMPL_HUMAN	343	351	yes	yes	3	0.019958	43.308
ANKVNWQSYLQGQMISAEDCEFIQR	AAKAAEVRANKVNWQS	EDCEFIQRFEMKRSPE	R	A	N	Q	R	F	2	1	2	1	1	4	2	1	0	2	1	1	1	1	0	2	0	1	1	1	0	0	25	1	3014.4	sp|Q9UI12|VATH_HUMAN	sp|Q9UI12|VATH_HUMAN	28	52	yes	yes	3	0.0022685	26.452		1	1				1
ANLPQSFQVDTSK	GLSPGMVRANLPQSFQ	SFQVDTSKAGVAPLQV	R	A	N	S	K	A	1	0	1	1	0	2	0	0	0	0	1	1	0	1	1	2	1	0	0	1	0	0	13	0	1433.72	sp|P21333|FLNA_HUMAN	sp|P21333|FLNA_HUMAN	1465	1477	yes	yes	2	6.347e-05	113.99	2	2	2	2	2	2	2
ANLQIDQINTDLNLER	LINDRLKKANLQIDQI	NTDLNLERSHAQKNEN	K	A	N	E	R	S	1	1	3	2	0	2	1	0	0	2	3	0	0	0	0	0	1	0	0	0	0	0	16	0	1868.96	sp|P35579|MYH9_HUMAN	sp|P35579|MYH9_HUMAN	1755	1770	yes	yes	2;3	5.2334e-257	258.91	4	4	4	3	4	4	2
ANNGICFLR	NFNFGYAKANNGICFL	NNGICFLRFDDTNPEK	K	A	N	L	R	F	1	1	2	0	1	0	0	1	0	1	1	0	0	1	0	0	0	0	0	0	0	0	9	0	1063.52	sp|P47897|SYQ_HUMAN	sp|P47897|SYQ_HUMAN	293	301	yes	yes	2	0.0044333	80.219	2			2			2
ANNLHSGDNFQLNDSEIER	VTFYGLLRANNLHSGD	LNDSEIERQHFKDQDM	R	A	N	E	R	Q	1	1	4	2	0	1	2	1	1	1	2	0	0	1	0	2	0	0	0	0	0	0	19	0	2171.98	sp|Q9BZF1|OSBL8_HUMAN	sp|Q9BZF1|OSBL8_HUMAN	300	318	yes	yes	3	0.0020427	38.721				1
ANNLSSLSK	ALSALDSKANNLSSLS	NNLSSLSKKYRQDAKY	K	A	N	S	K	K	1	0	2	0	0	0	0	0	0	0	2	1	0	0	0	3	0	0	0	0	0	0	9	0	932.493	sp|O75396|SC22B_HUMAN	sp|O75396|SC22B_HUMAN	170	178	yes	yes	2	0.0058749	77.049	1	1		1	1
ANNPEQNRLSECEEQAK	ATRREGMRANNPEQNR	SECEEQAKAAKKGMWS	R	A	N	A	K	A	2	1	3	0	1	2	4	0	0	0	1	1	0	0	1	1	0	0	0	0	0	0	17	1	2015.9	sp|Q7KZF4|SND1_HUMAN	sp|Q7KZF4|SND1_HUMAN	141	157	yes	yes	2;3	1.4794e-09	123.63		2	1		2		1
ANPALYVLR	QAMAKIMKANPALYVL	NPALYVLRERIRKGLQ	K	A	N	L	R	E	2	1	1	0	0	0	0	0	0	0	2	0	0	0	1	0	0	0	1	1	0	0	9	0	1015.58	sp|Q6P2Q9|PRP8_HUMAN	sp|Q6P2Q9|PRP8_HUMAN	1736	1744	yes	yes	2	0.024545	49.536				1	1		1
ANPDPNCCLGVFGLSLYTTER	RRRHVGNRANPDPNCC	LSLYTTERDLREVFSK	R	A	N	E	R	D	1	1	2	1	2	0	1	2	0	0	3	0	0	1	2	1	2	0	1	1	0	0	21	0	2383.09	sp|P62995|TRA2B_HUMAN	sp|P62995|TRA2B_HUMAN	112	132	yes	yes	2	0.0030422	53.444
ANPFGGASHAK	AHLGTALKANPFGGAS	FGGASHAKGIVLEKVG	K	A	N	A	K	G	3	0	1	0	0	0	0	2	1	0	0	1	0	1	1	1	0	0	0	0	0	0	11	0	1055.51	sp|P62266|RS23_HUMAN	sp|P62266|RS23_HUMAN	38	48	yes	yes	2;3	0.0003381	65.232	2	3	3	4	3	4	4
ANQAIQMACQNLVDPGSSPSQVLSAATIVAK	VDPIQFARANQAIQMA	SAATIVAKHTSALCNA	R	A	N	A	K	H	6	0	2	1	1	4	0	1	0	2	2	1	1	0	2	4	1	0	0	3	0	0	31	0	3168.59	sp|Q9Y4G6|TLN2_HUMAN	sp|Q9Y4G6|TLN2_HUMAN	1472	1502	yes	yes	3	4.0206e-13	49.087
ANQAIQMACQSLGEPGCTQAQVLSAATIVAK	VEPTQFARANQAIQMA	SAATIVAKHTSALCNS	R	A	N	A	K	H	7	0	1	0	2	5	1	2	0	2	2	1	1	0	1	2	2	0	0	2	0	0	31	0	3215.57	sp|Q9Y490|TLN1_HUMAN	sp|Q9Y490|TLN1_HUMAN	1470	1500	yes	yes	3;4	1.0751e-51	117.04	2	2	2	2	2	2	2
ANQELGLALDSWDLDFYTKR	EGRLALEKANQELGLA	DLDFYTKRFQELQRNP	K	A	N	K	R	F	2	1	1	3	0	1	1	1	0	0	4	1	0	1	0	1	1	1	1	0	0	0	20	1	2354.15	sp|O15067|PUR4_HUMAN	sp|O15067|PUR4_HUMAN	187	206	yes	yes	3	0.071181	16.593
ANQLAEEIESSAQYK	EFLKREARANQLAEEI	IESSAQYKARVALEND	R	A	N	Y	K	A	3	0	1	0	0	2	3	0	0	1	1	1	0	0	0	2	0	0	1	0	0	0	15	0	1679.8	sp|Q99700|ATX2_HUMAN	sp|Q99700|ATX2_HUMAN	441	455	yes	yes	2	3.8345e-05	114.64	1
ANQVNGNAVQLKEEEEPMDTSSVTHTEHYK	________________	VTHTEHYKTLIEAGLP	M	A	N	Y	K	T	2	0	3	1	0	2	5	1	2	0	1	2	1	0	1	2	3	0	1	3	0	0	30	1	3384.55	sp|O43390|HNRPR_HUMAN	sp|O43390|HNRPR_HUMAN	2	31	yes	yes	3;4	1.1799e-23	93.596	1			2		1	1
ANRFEYLLK	EEKMQTDRANRFEYLL	NRFEYLLKQTELFAHF	R	A	N	L	K	Q	1	1	1	0	0	0	1	0	0	0	2	1	0	1	0	0	0	0	1	0	0	0	9	1	1152.63	sp|O60264|SMCA5_HUMAN	sp|O60264|SMCA5_HUMAN	89	97	yes	yes	3	0.017299	45.022		1		1
ANRGPSYGLSR	________________	GPSYGLSREVQEKIEQ	M	A	N	S	R	E	1	2	1	0	0	0	0	2	0	0	1	0	0	0	1	2	0	0	1	0	0	0	11	1	1176.6	sp|Q9UI15|TAGL3_HUMAN	sp|Q9UI15|TAGL3_HUMAN	2	12	yes	yes	2	8.9634e-31	162.93	2	2	2	2	2	2	2
ANSNLVLQADR	RSLQYEYKANSNLVLQ	NLVLQADRSLIDRTRR	K	A	N	D	R	S	2	1	2	1	0	1	0	0	0	0	2	0	0	0	0	1	0	0	0	1	0	0	11	0	1199.63	sp|O75643|U520_HUMAN	sp|O75643|U520_HUMAN	15	25	yes	yes	2	0.00026177	77.813	2			2
ANTFVAELK	VTTLDIVRANTFVAEL	NTFVAELKGLDPARVN	R	A	N	L	K	G	2	0	1	0	0	0	1	0	0	0	1	1	0	1	0	0	1	0	0	1	0	0	9	0	991.534	sp|P40926|MDHM_HUMAN	sp|P40926|MDHM_HUMAN	177	185	yes	yes	2	0.01161	61.593	1		1	2			1
ANVDKVFFDLMR	VETSAKTRANVDKVFF	KVFFDLMREIRTKKMS	R	A	N	M	R	E	1	1	1	2	0	0	0	0	0	0	1	1	1	2	0	0	0	0	0	2	0	0	12	1	1453.74	sp|P11234|RALB_HUMAN;sp|P11233|RALA_HUMAN	sp|P11234|RALB_HUMAN	163	174	yes	no	3	1.7707e-06	118.61	2	2	2	2	2	2	2
ANVPNKVIQCFAETGQVQK	LALSVYLRANVPNKVI	AETGQVQKIVLYAKKV	R	A	N	Q	K	I	2	0	2	0	1	3	1	1	0	1	0	2	0	1	1	0	1	0	0	3	0	0	19	1	2130.09	sp|Q00610|CLH1_HUMAN	sp|Q00610|CLH1_HUMAN	482	500	yes	yes	3	7.8938e-13	119.8	2	1		2	2	2	2
ANWEAQQR	RRQFEDEKANWEAQQR	ANWEAQQRILEQQNSS	K	A	N	Q	R	I	2	1	1	0	0	2	1	0	0	0	0	0	0	0	0	0	0	1	0	0	0	0	8	0	1001.47	sp|Q16181|SEPT7_HUMAN	sp|Q16181|SEPT7_HUMAN	409	416	yes	yes	2	2.8422e-07	117.4	2	1	2	2	1	1	1
ANYDVLESQK	EEIEAQIKANYDVLES	YDVLESQKGIGMNEPL	K	A	N	Q	K	G	1	0	1	1	0	1	1	0	0	0	1	1	0	0	0	1	0	0	1	1	0	0	10	0	1165.56	sp|O00233|PSMD9_HUMAN	sp|O00233|PSMD9_HUMAN	39	48	yes	yes	2	0.035368	38.783						1
APAMFNIR	KKDWYDVKAPAMFNIR	APAMFNIRNIGKTLVT	K	A	P	I	R	N	2	1	1	0	0	0	0	0	0	1	0	0	1	1	1	0	0	0	0	0	0	0	8	0	918.475	sp|P61247|RS3A_HUMAN	sp|P61247|RS3A_HUMAN	35	42	yes	yes	2	0.00011785	116.54	2	2	2	1	2	2	1
APDFVFYAPR	VIKPIDKKAPDFVFYA	DFVFYAPRLRINKRIL	K	A	P	P	R	L	2	1	0	1	0	0	0	0	0	0	0	0	0	2	2	0	0	0	1	1	0	0	10	0	1181.59	sp|P26038|MOES_HUMAN;sp|P15311|EZRI_HUMAN;sp|P35241|RADI_HUMAN	sp|P26038|MOES_HUMAN	264	273	no	no	2;3	3.8295e-05	107.79	2	2	3	2	2	2	2
APDMSSSEEFPSFGAQVAPK	WTASSSEKAPDMSSSE	FGAQVAPKTLPWGPKR	K	A	P	P	K	T	3	0	0	1	0	1	2	1	0	0	0	1	1	2	3	4	0	0	0	1	0	0	20	0	2080.94	sp|Q00341|VIGLN_HUMAN	sp|Q00341|VIGLN_HUMAN	1241	1260	yes	yes	2	0.003979	44.238		1			1
APEIMLNSK	YVATRWYRAPEIMLNS	PEIMLNSKGYTKSIDI	R	A	P	S	K	G	1	0	1	0	0	0	1	0	0	1	1	1	1	0	1	1	0	0	0	0	0	0	9	0	1001.52	sp|P28482|MK01_HUMAN;sp|P27361|MK03_HUMAN	sp|P28482|MK01_HUMAN	195	203	no	no	2	5.7409e-06	120.31	1	2	2	1	2	1	2
APFDLFENK	ALLFIPRRAPFDLFEN	PFDLFENKKKKNNIKL	R	A	P	N	K	K	1	0	1	1	0	0	1	0	0	0	1	1	0	2	1	0	0	0	0	0	0	0	9	0	1079.53	sp|P08238|HS90B_HUMAN;sp|Q58FF7|H90B3_HUMAN	sp|P08238|HS90B_HUMAN	339	347	yes	no	2	0.046525	53.317	1		1	1		2	1
APFDLFENR	ALLFVPRRAPFDLFEN	PFDLFENRKKKNNIKL	R	A	P	N	R	K	1	1	1	1	0	0	1	0	0	0	1	0	0	2	1	0	0	0	0	0	0	0	9	0	1107.53	sp|P07900|HS90A_HUMAN	sp|P07900|HS90A_HUMAN	347	355	yes	yes	2	0.0027784	76.17		2	2		2	2
APGCVLSNPDQK	VLSITGKKAPGCVLSN	VLSNPDQKGKMRRIDC	K	A	P	Q	K	G	1	0	1	1	1	1	0	1	0	0	1	1	0	0	2	1	0	0	0	1	0	0	12	0	1284.61	sp|P08651|NFIC_HUMAN	sp|P08651|NFIC_HUMAN	101	112	yes	yes	2	6.9485e-07	93.166	2		1	2		2	2
APGFAQMLK	________________	PGFAQMLKEGAKHFSG	K	A	P	L	K	E	2	0	0	0	0	1	0	1	0	0	1	1	1	1	1	0	0	0	0	0	0	0	9	0	961.506	sp|P50990|TCPQ_HUMAN	sp|P50990|TCPQ_HUMAN	8	16	yes	yes	1;2	0.0001017	117.93	3	3	3	2	4	3	3
APGFGDNR	GLQVVAVKAPGFGDNR	APGFGDNRKNQLKDMA	K	A	P	N	R	K	1	1	1	1	0	0	0	2	0	0	0	0	0	1	1	0	0	0	0	0	0	0	8	0	832.383	sp|P10809|CH60_HUMAN	sp|P10809|CH60_HUMAN	302	309	yes	yes	2	0.0048261	79.474	1		1	1	2	1	1
APGFGDNRK	GLQVVAVKAPGFGDNR	PGFGDNRKNQLKDMAI	K	A	P	R	K	N	1	1	1	1	0	0	0	2	0	0	0	1	0	1	1	0	0	0	0	0	0	0	9	1	960.478	sp|P10809|CH60_HUMAN	sp|P10809|CH60_HUMAN	302	310	yes	yes	2	0.050055	52.549
APGFGDNRKNQLK	GLQVVAVKAPGFGDNR	DNRKNQLKDMAIATGG	K	A	P	L	K	D	1	1	2	1	0	1	0	2	0	0	1	2	0	1	1	0	0	0	0	0	0	0	13	2	1443.76	sp|P10809|CH60_HUMAN	sp|P10809|CH60_HUMAN	302	314	yes	yes	2	8.6512e-14	91.093
APGFGFGIAISGGR	QHTVTLHRAPGFGFGI	GIAISGGRDNPHFQSG	R	A	P	G	R	D	2	1	0	0	0	0	0	5	0	2	0	0	0	2	1	1	0	0	0	0	0	0	14	0	1305.68	sp|Q07157|ZO1_HUMAN	sp|Q07157|ZO1_HUMAN	29	42	yes	yes	2	0.00049351	84.173	2	2	2	2	1	1	2
APGIIPR	TRRRVGLKAPGIIPRI	KAPGIIPRISVREPMQ	K	A	P	P	R	I	1	1	0	0	0	0	0	1	0	2	0	0	0	0	2	0	0	0	0	0	0	0	7	0	722.444	sp|P25705|ATPA_HUMAN	sp|P25705|ATPA_HUMAN	176	182	yes	yes	2	0.025954	84.359	2	2	2	2	2	1	2
APGTPHSHTKPYVR	EVYRHFGKAPGTPHSH	SHTKPYVRSKGRKFER	K	A	P	V	R	S	1	1	0	0	0	0	0	1	2	0	0	1	0	0	3	1	2	0	1	1	0	0	14	1	1546.8	sp|Q07020|RL18_HUMAN	sp|Q07020|RL18_HUMAN	155	168	yes	yes	2;3;4;5	1.5071e-290	272.59	8	7	7	8	7	6	8
APIIAVTR	QVARYRPRAPIIAVTR	APIIAVTRNPQTARQA	R	A	P	T	R	N	2	1	0	0	0	0	0	0	0	2	0	0	0	0	1	0	1	0	0	1	0	0	8	0	839.523	sp|P14618|KPYM_HUMAN	sp|P14618|KPYM_HUMAN	448	455	yes	yes	2	0.0032215	106.04	2	2	2	2	2	2	2
APIIAVTRNPQTAR	QVARYRPRAPIIAVTR	TRNPQTARQAHLYRGI	R	A	P	A	R	Q	3	2	1	0	0	1	0	0	0	2	0	0	0	0	2	0	2	0	0	1	0	0	14	1	1506.86	sp|P14618|KPYM_HUMAN	sp|P14618|KPYM_HUMAN	448	461	yes	yes	2;3	0.000211	91.62						1
APILIATDVASR	LNEFKHGKAPILIATD	IATDVASRGLDVEDVK	K	A	P	S	R	G	3	1	0	1	0	0	0	0	0	2	1	0	0	0	1	1	1	0	0	1	0	0	12	0	1225.7	sp|Q92841|DDX17_HUMAN;sp|P17844|DDX5_HUMAN	sp|P17844|DDX5_HUMAN	392	403	no	no	2	1.9168e-07	124.6	2	1		2	1	1	2
APIQWEER	MKIFDAAKAPIQWEER	APIQWEERNVTAIQGP	K	A	P	E	R	N	1	1	0	0	0	1	2	0	0	1	0	0	0	0	1	0	0	1	0	0	0	0	8	0	1027.51	sp|P50213|IDH3A_HUMAN	sp|P50213|IDH3A_HUMAN	59	66	yes	yes	2	0.0039963	91.069	2	1		2		1	2
APIRPDIVNFVHTNLR	VTLPAVFKAPIRPDIV	NFVHTNLRKNNRQPYA	K	A	P	L	R	K	1	2	2	1	0	0	0	0	1	2	1	0	0	1	2	0	1	0	0	2	0	0	16	1	1861.03	sp|P36578|RL4_HUMAN	sp|P36578|RL4_HUMAN	30	45	yes	yes	2;3;4	5.1131e-07	122.3	4	2	2	3	2	2	3
APIRPDIVNFVHTNLRK	VTLPAVFKAPIRPDIV	FVHTNLRKNNRQPYAV	K	A	P	R	K	N	1	2	2	1	0	0	0	0	1	2	1	1	0	1	2	0	1	0	0	2	0	0	17	2	1989.13	sp|P36578|RL4_HUMAN	sp|P36578|RL4_HUMAN	30	46	yes	yes	2;3;4;5	3.263e-07	110.12	6	7	6	6	6	6	6
APKPDGPGGGPGGSHMGGNYGDDR	RNECNQCKAPKPDGPG	GGNYGDDRRGGRGGYD	K	A	P	D	R	R	1	1	1	3	0	0	0	9	1	0	0	1	1	0	4	1	0	0	1	0	0	0	24	1	2251.97	sp|P35637|FUS_HUMAN	sp|P35637|FUS_HUMAN	449	472	yes	yes	3	3.1494e-18	98.299	1	2	2		2	2
APKPDGPGGGPGGSHMGGNYGDDRR	RNECNQCKAPKPDGPG	GNYGDDRRGGRGGYDR	K	A	P	R	R	G	1	2	1	3	0	0	0	9	1	0	0	1	1	0	4	1	0	0	1	0	0	0	25	2	2408.07	sp|P35637|FUS_HUMAN	sp|P35637|FUS_HUMAN	449	473	yes	yes	3;4	8.0952e-06	49.765			2		1
APKPEDIDEEDDDVPDLVENFDEASKNEAN	PRQVLDSKAPKPEDID	EASKNEAN________	K	A	P	A	N	-	3	0	3	7	0	0	6	0	0	1	1	2	0	1	3	1	0	0	0	2	0	0	30	2	3358.45	sp|Q96K17|BT3L4_HUMAN	sp|Q96K17|BT3L4_HUMAN	129	158	yes	yes	3	6.0349e-44	115.89	2	2	2	2	2	2	2
APLATGEDDDDEVPDLVENFDEASKNEAN	PKQSVDGKAPLATGED	EASKNEAN________	K	A	P	A	N	-	4	0	3	6	0	0	5	1	0	0	2	1	0	1	2	1	1	0	0	2	0	0	29	1	3118.34	sp|P20290|BTF3_HUMAN	sp|P20290|BTF3_HUMAN	178	206	yes	yes	3	3.9871e-47	123.65	2	2	2	2	3	2	2
APLDLDKYVEIAR	________________	DKYVEIARLCKYLPEN	M	A	P	A	R	L	2	1	0	2	0	0	1	0	0	1	2	1	0	0	1	0	0	0	1	1	0	0	13	1	1501.81	sp|O00743|PPP6_HUMAN	sp|O00743|PPP6_HUMAN	2	14	yes	yes	2;3	0.0028274	57.414	2	1	1	4	1	2	3
APLIPMEHCTTR	HTELAPLRAPLIPMEH	PMEHCTTRFFETCDLD	R	A	P	T	R	F	1	1	0	0	1	0	1	0	1	1	1	0	1	0	2	0	2	0	0	0	0	0	12	0	1424.69	sp|P09486|SPRC_HUMAN	sp|P09486|SPRC_HUMAN	257	268	yes	yes	2;3	1.9258e-05	80.69	3	2	2	2	2	3	2
APLRELLR	EMPVDKAKAPLRELLR	APLRELLRERAEKMGQ	K	A	P	L	R	E	1	2	0	0	0	0	1	0	0	0	3	0	0	0	1	0	0	0	0	0	0	0	8	1	966.597	sp|Q13418|ILK_HUMAN	sp|Q13418|ILK_HUMAN	142	149	yes	yes	3	0.0016611	93.374						1
APPPLPPVYSMETETPTAEDIQLLKR	NPQYPMFRAPPPLPPV	EDIQLLKRTVETEAVQ	R	A	P	K	R	T	2	1	0	1	0	1	3	0	0	1	3	1	1	0	6	1	3	0	1	1	0	0	26	1	2892.49	sp|Q14738|2A5D_HUMAN	sp|Q14738|2A5D_HUMAN	524	549	yes	yes	3;4	1.0463e-23	102.97	2	1	1	2		1
APPPSLTDCIGTVDSR	LFGKAKPKAPPPSLTD	CIGTVDSRAESIDKKI	K	A	P	S	R	A	1	1	0	2	1	0	0	1	0	1	1	0	0	0	3	2	2	0	0	1	0	0	16	0	1684.81	sp|Q9NZZ3|CHMP5_HUMAN	sp|Q9NZZ3|CHMP5_HUMAN	12	27	yes	yes	2	0.0075288	46.249				1
APQLVGQFIAR	ELALDTPRAPQLVGQF	LVGQFIARAVGDGILC	R	A	P	A	R	A	2	1	0	0	0	2	0	1	0	1	1	0	0	1	1	0	0	0	0	1	0	0	11	0	1198.68	sp|Q53EL6|PDCD4_HUMAN	sp|Q53EL6|PDCD4_HUMAN	257	267	yes	yes	2	0.082243	34.695
APQVLVLAPTR	LQDRKRGRAPQVLVLA	VLVLAPTRELANQVSK	R	A	P	T	R	E	2	1	0	0	0	1	0	0	0	0	2	0	0	0	2	0	1	0	0	2	0	0	11	0	1163.7	sp|Q9NR30|DDX21_HUMAN	sp|Q9NR30|DDX21_HUMAN	260	270	yes	yes	2	0.00011001	86.911	1	2	2	2	1	2
APSAEVEMTAYVILAHVTAQPAPNPEDLKR	TEDIYQPRAPSAEVEM	PNPEDLKRATSIVKWI	R	A	P	K	R	A	6	1	1	1	0	1	3	0	1	1	2	1	1	0	4	1	2	0	1	3	0	0	30	1	3217.64	CON__ENSEMBL:ENSBTAP00000024146	CON__ENSEMBL:ENSBTAP00000024146	1205	1234	yes	yes	4	6.5832e-07	35.153	1	1	2		1	2
APSGNEEPCLLK	SQLTASIRAPSGNEEP	NEEPCLLKRLPNRHIG	R	A	P	L	K	R	1	0	1	0	1	0	2	1	0	0	2	1	0	0	2	1	0	0	0	0	0	0	12	0	1313.63	sp|Q14315|FLNC_HUMAN	sp|Q14315|FLNC_HUMAN	1983	1994	yes	yes	2	1.3901e-05	109.51	2	2	2	2	2	2	2
APSHSESALNNDSK	NGSTGDARAPSHSESA	SALNNDSKTCNTNPHL	R	A	P	S	K	T	2	0	2	1	0	0	1	0	1	0	1	1	0	0	1	4	0	0	0	0	0	0	14	0	1455.66	sp|Q9NZB2|F120A_HUMAN	sp|Q9NZB2|F120A_HUMAN	1073	1086	yes	yes	3	9.9459e-05	94.673	1		1	2		1	2
APSIIFIDELDAIGTK	AFALAKEKAPSIIFID	ELDAIGTKRFDSEKAG	K	A	P	T	K	R	2	0	0	2	0	0	1	1	0	4	1	1	0	1	1	1	1	0	0	0	0	0	16	0	1701.92	sp|P17980|PRS6A_HUMAN	sp|P17980|PRS6A_HUMAN	279	294	yes	yes	2	0.0045956	47.916	1			1			1
APSPLYSVEFSEEPFGVIVR	ETPHVHSRAPSPLYSV	EPFGVIVRRQLDGRVL	R	A	P	V	R	R	1	1	0	0	0	0	3	1	0	1	1	0	0	2	3	3	0	0	1	3	0	0	20	0	2222.13	sp|P10253|LYAG_HUMAN	sp|P10253|LYAG_HUMAN	204	223	yes	yes	2	0.00022397	67.928	1	1	2
APSTYGGGLSVSSR	VLAGGSCRAPSTYGGG	GGLSVSSRFSSGGACG	R	A	P	S	R	F	1	1	0	0	0	0	0	3	0	0	1	0	0	0	1	4	1	0	1	1	0	0	14	0	1337.66	sp|P08779|K1C16_HUMAN;CON__P08779	sp|P08779|K1C16_HUMAN	42	55	yes	no	2	1.1323e-17	95.195
APSTYGGGLSVSSSR	VLAGGSCRAPSTYGGG	GLSVSSSRFSSGGACG	R	A	P	S	R	F	1	1	0	0	0	0	0	3	0	0	1	0	0	0	1	5	1	0	1	1	0	0	15	0	1424.69	sp|P02533|K1C14_HUMAN;CON__P02533	sp|P02533|K1C14_HUMAN	42	56	yes	no	2	0.00019232	95.067
APSYLEISSMRR	MPPGVSFKAPSYLEIS	LEISSMRRILDSAEFI	K	A	P	R	R	I	1	2	0	0	0	0	1	0	0	1	1	0	1	0	1	3	0	0	1	0	0	0	12	1	1408.71	sp|P78347|GTF2I_HUMAN	sp|P78347|GTF2I_HUMAN	917	928	yes	yes	3	0.071826	22.395
APVDFGYVGIDSILEQMRR	APASRNEKAPVDFGYV	SILEQMRRKAMKQGFE	K	A	P	R	R	K	1	2	0	2	0	1	1	2	0	2	1	0	1	1	1	1	0	0	1	2	0	0	19	1	2165.09	sp|Q9UHD8|SEPT9_HUMAN	sp|Q9UHD8|SEPT9_HUMAN	272	290	yes	yes	3	0.0030425	36.637
APVLLAGTADGNTWMWK	EWMEWHPRAPVLLAGT	DGNTWMWKVPNGDCKT	R	A	P	W	K	V	3	0	1	1	0	0	0	2	0	0	2	1	1	0	1	0	2	2	0	1	0	0	17	0	1829.91	sp|Q13685|AAMP_HUMAN	sp|Q13685|AAMP_HUMAN	186	202	yes	yes	2	5.6559e-05	75.376		1	1	1
APVPTGEVYFADSFDR	SSPKVTYKAPVPTGEV	YFADSFDRGTLSGWIL	K	A	P	D	R	G	2	1	0	2	0	0	1	1	0	0	0	0	0	2	2	1	1	0	1	2	0	0	16	0	1769.83	sp|P27824|CALX_HUMAN	sp|P27824|CALX_HUMAN	62	77	yes	yes	2	3.8804e-06	94.007	2	2	2	2	2	2	2
AQAALAVNISAAR	NPKAEVARAQAALAVN	AVNISAARGLQDVLRT	R	A	Q	A	R	G	6	1	1	0	0	1	0	0	0	1	1	0	0	0	0	1	0	0	0	1	0	0	13	0	1254.7	sp|P40227|TCPZ_HUMAN	sp|P40227|TCPZ_HUMAN	16	28	yes	yes	2	0.0007279	70.889	1	2	1	2	2	1	1
AQAEVEGLGK	QRIAEQQKAQAEVEGL	AEVEGLGKGVARLSAE	K	A	Q	G	K	G	2	0	0	0	0	1	2	2	0	0	1	1	0	0	0	0	0	0	0	1	0	0	10	0	1000.52	sp|Q15149|PLEC_HUMAN	sp|Q15149|PLEC_HUMAN	1166	1175	yes	yes	2	0.0021456	74.841		2	2	1	2	2	2
AQAEVEGLGKGVAR	QRIAEQQKAQAEVEGL	GLGKGVARLSAEAEKV	K	A	Q	A	R	L	3	1	0	0	0	1	2	3	0	0	1	1	0	0	0	0	0	0	0	2	0	0	14	1	1383.75	sp|Q15149|PLEC_HUMAN	sp|Q15149|PLEC_HUMAN	1166	1179	yes	yes	2;3	1.3242e-29	110.92
AQAGANTRPCPS	QPLDLQHRAQAGANTR	ANTRPCPS________	R	A	Q	P	S	-	3	1	1	0	1	1	0	1	0	0	0	0	0	0	2	1	1	0	0	0	0	0	12	1	1228.56	sp|P98160|PGBM_HUMAN	sp|P98160|PGBM_HUMAN	4380	4391	yes	yes	2	0.00071391	78.324	1		2		1	1	2
AQALRDNSTMGYMAAK	ANMERIMKAQALRDNS	TMGYMAAKKHLEINPD	K	A	Q	A	K	K	4	1	1	1	0	1	0	1	0	0	1	1	2	0	0	1	1	0	1	0	0	0	16	1	1726.81	sp|P07900|HS90A_HUMAN	sp|P07900|HS90A_HUMAN	616	631	yes	yes	2;3	4.8477e-05	103.67			1			3	2
AQALRDNSTMGYMMAK	ANMERIMKAQALRDNS	TMGYMMAKKHLEINPD	K	A	Q	A	K	K	3	1	1	1	0	1	0	1	0	0	1	1	3	0	0	1	1	0	1	0	0	0	16	1	1786.82	sp|P08238|HS90B_HUMAN;sp|Q58FF7|H90B3_HUMAN	sp|P08238|HS90B_HUMAN	608	623	yes	no	2;3	1.2985e-15	137.79	4	3	4	4	4	4	3
AQAYQTGKDISTNYYASQK	GNMERIMKAQAYQTGK	TNYYASQKKTFEINPR	K	A	Q	Q	K	K	3	0	1	1	0	3	0	1	0	1	0	2	0	0	0	2	2	0	3	0	0	0	19	1	2136.01	sp|P14625|ENPL_HUMAN	sp|P14625|ENPL_HUMAN	664	682	yes	yes	2;3	3.6564e-86	148.06	4	2	3	3	2	2	3
AQAYQTGKDISTNYYASQKK	GNMERIMKAQAYQTGK	NYYASQKKTFEINPRH	K	A	Q	K	K	T	3	0	1	1	0	3	0	1	0	1	0	3	0	0	0	2	2	0	3	0	0	0	20	2	2264.11	sp|P14625|ENPL_HUMAN	sp|P14625|ENPL_HUMAN	664	683	yes	yes	2;3;4	1.4849e-65	134.32	2	2	2	2	2	3	2
AQCEDDLAEK	SPRARYGKAQCEDDLA	CEDDLAEKRRSNEVLR	K	A	Q	E	K	R	2	0	0	2	1	1	2	0	0	0	1	1	0	0	0	0	0	0	0	0	0	0	10	0	1177.49	sp|Q12797|ASPH_HUMAN	sp|Q12797|ASPH_HUMAN	382	391	yes	yes	2	0.039183	42.788
AQCPIVER	YAAKRFRKAQCPIVER	AQCPIVERLTNSMMMH	K	A	Q	E	R	L	1	1	0	0	1	1	1	0	0	1	0	0	0	0	1	0	0	0	0	1	0	0	8	0	971.486	sp|P46782|RS5_HUMAN	sp|P46782|RS5_HUMAN	64	71	yes	yes	2	0.0040216	90.709	2	2	2	1	2	2
AQDFYNWPDESFDEMDSTLAVQQYIQQNIR	RRNRPGTKAQDFYNWP	QYIQQNIRADCSNIDK	K	A	Q	I	R	A	2	1	2	4	0	5	2	0	0	2	1	0	1	2	1	2	1	1	2	1	0	0	30	0	3650.63	sp|Q9Y3A3|PHOCN_HUMAN	sp|Q9Y3A3|PHOCN_HUMAN	19	48	yes	yes	3	0.00041235	25.239			1
AQDIEAGDGTTSVVIIAGSLLDSCTK	RMLVELSKAQDIEAGD	SLLDSCTKLLQKGIHP	K	A	Q	T	K	L	3	0	0	3	1	1	1	3	0	3	2	1	0	0	0	3	3	0	0	2	0	0	26	0	2620.29	sp|P50991|TCPD_HUMAN	sp|P50991|TCPD_HUMAN	97	122	yes	yes	2;3	1.6442e-23	86.32	1	1	2	2	2	2	1
AQDIQCGLQSR	VQVPPGTRAQDIQCGL	IQCGLQSRHVALSVGG	R	A	Q	S	R	H	1	1	0	1	1	3	0	1	0	1	1	0	0	0	0	1	0	0	0	0	0	0	11	0	1274.6	sp|Q8WVJ2|NUDC2_HUMAN	sp|Q8WVJ2|NUDC2_HUMAN	40	50	yes	yes	2	2.8935e-07	110.08	2	1	1	2	2	2	2
AQDQGEKENPMR	________________	GEKENPMRELRIRKLC	M	A	Q	M	R	E	1	1	1	1	0	2	2	1	0	0	0	1	1	0	1	0	0	0	0	0	0	0	12	1	1401.63	sp|P62913|RL11_HUMAN	sp|P62913|RL11_HUMAN	2	13	yes	yes	2	3.699e-89	199.4	3	2	2	3	2	3	2
AQDQGEKENPMRELR	________________	ENPMRELRIRKLCLNI	M	A	Q	L	R	I	1	2	1	1	0	2	3	1	0	0	1	1	1	0	1	0	0	0	0	0	0	0	15	2	1799.86	sp|P62913|RL11_HUMAN	sp|P62913|RL11_HUMAN	2	16	yes	yes	2;3	1.2186e-14	136.83						1	1
AQEACGPLEMDSALSVVQNLEK	ELRTAAQKAQEACGPL	SVVQNLEKDLQEVKAA	K	A	Q	E	K	D	3	0	1	1	1	2	3	1	0	0	3	1	1	0	1	2	0	0	0	2	0	0	22	0	2388.13	sp|Q9Y490|TLN1_HUMAN	sp|Q9Y490|TLN1_HUMAN	1041	1062	yes	yes	2	1.0387e-06	72.99	1	1			1	1
AQEEAERLEADR	QLEEERKRAQEEAERL	AERLEADRMAALRAKE	R	A	Q	D	R	M	3	2	0	1	0	1	4	0	0	0	1	0	0	0	0	0	0	0	0	0	0	0	12	1	1415.66	sp|P15311|EZRI_HUMAN	sp|P15311|EZRI_HUMAN	382	393	yes	yes	2;3	2.0659e-06	117.79		2	2	2	2	4	1
AQEFVNCK	________________	AQEFVNCKIQPGKVVV	M	A	Q	C	K	I	1	0	1	0	1	1	1	0	0	0	0	1	0	1	0	0	0	0	0	1	0	0	8	0	994.454	sp|P35754|GLRX1_HUMAN	sp|P35754|GLRX1_HUMAN	2	9	yes	yes	2	0.0053637	56.378	1	2	2		2
AQELDALDNSHPIEVSVGHPSEVDEIFDAISYSK	FVSADYTRAQELDALD	FDAISYSKGASVIRML	R	A	Q	S	K	G	3	0	1	4	0	1	4	1	2	3	2	1	0	1	2	5	0	0	1	3	0	0	34	0	3710.76	sp|P55786|PSA_HUMAN;sp|A6NEC2|PSAL_HUMAN	sp|P55786|PSA_HUMAN	407	440	yes	no	3;4	1.8532e-26	88.518	1	2	1	3	2	4	2
AQENYEGSEEVSPPQTK	NPQRTGQRAQENYEGS	EVSPPQTKDQ______	R	A	Q	T	K	D	1	0	1	0	0	2	4	1	0	0	0	1	0	0	2	2	1	0	1	1	0	0	17	0	1891.84	sp|Q93008|USP9X_HUMAN	sp|Q93008|USP9X_HUMAN	2552	2568	yes	yes	2	0.0049324	50.188	1		1	1
AQEVSEYLSQNPR	________________	EYLSQNPRVAAWVEAL	M	A	Q	P	R	V	1	1	1	0	0	2	2	0	0	0	1	0	0	0	1	2	0	0	1	1	0	0	13	0	1519.73	sp|Q9NXV6|CARF_HUMAN	sp|Q9NXV6|CARF_HUMAN	2	14	yes	yes	2	0.00082809	56.514				1
AQFEQLCASLLAR	DVSSKMNRAQFEQLCA	LCASLLARVEPPLKAV	R	A	Q	A	R	V	3	1	0	0	1	2	1	0	0	0	3	0	0	1	0	1	0	0	0	0	0	0	13	0	1505.77	sp|O95757|HS74L_HUMAN	sp|O95757|HS74L_HUMAN	304	316	yes	yes	2	0.0021168	62.287							1
AQFMSLWDGLDTDHSCQVIVMGATNRPQDLDSAIMR	HEATAMMKAQFMSLWD	DLDSAIMRRMPTRFHI	K	A	Q	M	R	R	3	2	1	5	1	3	0	2	1	2	3	0	3	1	1	3	2	1	0	2	0	0	36	1	4077.88	sp|Q8NBU5|ATAD1_HUMAN	sp|Q8NBU5|ATAD1_HUMAN	214	249	yes	yes	4	2.3657e-25	70.71				1	1
AQFVPLPVSVSVEFAVAATDCIAK	LQLVEISRAQFVPLPV	AATDCIAKEVVDPTKC	R	A	Q	A	K	E	5	0	0	1	1	1	1	0	0	1	1	1	0	2	2	2	1	0	0	5	0	0	24	0	2518.31	CON__P12763	CON__P12763	188	211	yes	yes	2;3	1.102e-100	154.87	31	21	26	3	5	8	12
AQFVPLPVSVSVEFAVAATDCIAKEVVDPTKCNLLAEK	LQLVEISRAQFVPLPV	KCNLLAEKQYGFCKGS	R	A	Q	E	K	Q	6	0	1	2	2	1	3	0	0	1	3	3	0	2	3	2	2	0	0	7	0	0	38	2	4115.13	CON__P12763	CON__P12763	188	225	yes	yes	4	1.9549e-14	43.425
AQGIAPEDKAIQAELLK	QALADLKKAQGIAPED	AIQAELLKVKQKIKAQ	K	A	Q	L	K	V	4	0	0	1	0	2	2	1	0	2	2	2	0	0	1	0	0	0	0	0	0	0	17	1	1793.99	sp|Q08752|PPID_HUMAN	sp|Q08752|PPID_HUMAN	333	349	yes	yes	2;3	0.00061251	58.688		1	2		1
AQGWQGLKEYDQALADLKK	NTKALYRRAQGWQGLK	QALADLKKAQGIAPED	R	A	Q	K	K	A	3	0	0	2	0	3	1	2	0	0	3	3	0	0	0	0	0	1	1	0	0	0	19	2	2161.12	sp|Q08752|PPID_HUMAN	sp|Q08752|PPID_HUMAN	314	332	yes	yes	3;4	0.0029554	38.103					1	1
AQHEDQVEQYK	ADALQELRAQHEDQVE	EDQVEQYKKELEKTYS	R	A	Q	Y	K	K	1	0	0	1	0	3	2	0	1	0	0	1	0	0	0	0	0	0	1	1	0	0	11	0	1373.62	sp|P02545|LMNA_HUMAN	sp|P02545|LMNA_HUMAN	250	260	yes	yes	2	8.2366e-25	156.36	1	2		1	2		1
AQHEDQVEQYKK	ADALQELRAQHEDQVE	DQVEQYKKELEKTYSA	R	A	Q	K	K	E	1	0	0	1	0	3	2	0	1	0	0	2	0	0	0	0	0	0	1	1	0	0	12	1	1501.72	sp|P02545|LMNA_HUMAN	sp|P02545|LMNA_HUMAN	250	261	yes	yes	2;3;4	1.3868e-145	225.63	5	4	4	4	3	4	6
AQHEDQVEQYKKELEK	ADALQELRAQHEDQVE	QYKKELEKTYSAKLDN	R	A	Q	E	K	T	1	0	0	1	0	3	4	0	1	0	1	3	0	0	0	0	0	0	1	1	0	0	16	2	2000.98	sp|P02545|LMNA_HUMAN	sp|P02545|LMNA_HUMAN	250	265	yes	yes	2;3;4	6.1021e-34	160.45	1		1			2	3
AQILPIR	________________	MAQILPIRFQEHLQLQ	M	A	Q	I	R	F	1	1	0	0	0	1	0	0	0	2	1	0	0	0	1	0	0	0	0	0	0	0	7	0	809.512	sp|Q00610|CLH1_HUMAN	sp|Q00610|CLH1_HUMAN	2	8	yes	yes	1;2	0.0082511	69.383	2	2	2	2	2	3	1
AQIWDTAGQER	QVDGKTIKAQIWDTAG	WDTAGQERYRAITSAY	K	A	Q	E	R	Y	2	1	0	1	0	2	1	1	0	1	0	0	0	0	0	0	1	1	0	0	0	0	11	0	1273.61	sp|P62491|RB11A_HUMAN;sp|Q15907|RB11B_HUMAN	sp|P62491|RB11A_HUMAN	62	72	yes	no	2	0.0061547	58.274
AQKDEEKMEIQEIQLK	GMKVIESRAQKDEEKM	EIQEIQLKEAKHIAED	R	A	Q	L	K	E	1	0	0	1	0	3	4	0	0	2	1	3	1	0	0	0	0	0	0	0	0	0	16	2	1959	sp|P09493|TPM1_HUMAN	sp|P09493|TPM1_HUMAN	134	149	yes	yes	2;3;4	1.2739e-124	202.35	5	6	5	5	5	6	7
AQLEPVASPAK	ELQLVTYKAQLEPVAS	EPVASPAKKPKVQSGS	K	A	Q	A	K	K	3	0	0	0	0	1	1	0	0	0	1	1	0	0	2	1	0	0	0	1	0	0	11	0	1109.61	sp|Q15149|PLEC_HUMAN	sp|Q15149|PLEC_HUMAN	1428	1438	yes	yes	2	1.4977e-07	115	1	2	2	2	2	2	1
AQLEPVASPAKKPK	ELQLVTYKAQLEPVAS	ASPAKKPKVQSGSESV	K	A	Q	P	K	V	3	0	0	0	0	1	1	0	0	0	1	3	0	0	3	1	0	0	0	1	0	0	14	2	1462.85	sp|Q15149|PLEC_HUMAN	sp|Q15149|PLEC_HUMAN	1428	1441	yes	yes	2;3;4	0.00010119	109.83	2	5	3	1	3	4	2
AQLFALTGVQPAR	DEPPMVFKAQLFALTG	LTGVQPARQKVMVKGG	K	A	Q	A	R	Q	3	1	0	0	0	2	0	1	0	0	2	0	0	1	1	0	1	0	0	1	0	0	13	0	1370.77	sp|P54578|UBP14_HUMAN	sp|P54578|UBP14_HUMAN	31	43	yes	yes	2	0.00032662	77.894	2	2	2	2	2	1	2
AQLGEDIR	LSGKLIIKAQLGEDIR	AQLGEDIRRIPIHNED	K	A	Q	I	R	R	1	1	0	1	0	1	1	1	0	1	1	0	0	0	0	0	0	0	0	0	0	0	8	0	900.466	sp|Q92734|TFG_HUMAN	sp|Q92734|TFG_HUMAN	15	22	yes	yes	2	0.074117	41.448						1
AQLGEDIRR	LSGKLIIKAQLGEDIR	QLGEDIRRIPIHNEDI	K	A	Q	R	R	I	1	2	0	1	0	1	1	1	0	1	1	0	0	0	0	0	0	0	0	0	0	0	9	1	1056.57	sp|Q92734|TFG_HUMAN	sp|Q92734|TFG_HUMAN	15	23	yes	yes	3	0.030411	33.744		1
AQLGLGHSYSR	LTDLSACKAQLGLGHS	GLGHSYSRAKVKFNVN	K	A	Q	S	R	A	1	1	0	0	0	1	0	2	1	0	2	0	0	0	0	2	0	0	1	0	0	0	11	0	1187.6	sp|O00567|NOP56_HUMAN	sp|O00567|NOP56_HUMAN	144	154	yes	yes	3	0.060494	27.33						1
AQLGVQAFADALLIIPK	HKPSVKGRAQLGVQAF	DALLIIPKVLAQNSGF	R	A	Q	P	K	V	4	0	0	1	0	2	0	1	0	2	3	1	0	1	1	0	0	0	0	1	0	0	17	0	1767.03	sp|P40227|TCPZ_HUMAN	sp|P40227|TCPZ_HUMAN	433	449	yes	yes	2;3	1.4046e-06	69.979	1		1	2	1	1	1
AQLHDTNMELTDLK	LAENEKLKAQLHDTNM	NMELTDLKLQLEKATQ	K	A	Q	L	K	L	1	0	1	2	0	1	1	0	1	0	3	1	1	0	0	0	2	0	0	0	0	0	14	0	1627.79	sp|O14974|MYPT1_HUMAN	sp|O14974|MYPT1_HUMAN	948	961	yes	yes	2	0.0027597	56.46				1
AQLHDTNMELTDLKLQLEK	LAENEKLKAQLHDTNM	DLKLQLEKATQRQERF	K	A	Q	E	K	A	1	0	1	2	0	2	2	0	1	0	5	2	1	0	0	0	2	0	0	0	0	0	19	1	2239.15	sp|O14974|MYPT1_HUMAN	sp|O14974|MYPT1_HUMAN	948	966	yes	yes	3;4	0.0083423	40.489
AQLLQPTLEINPR	LAKTQEERAQLLQPTL	PTLEINPRHALIKKLN	R	A	Q	P	R	H	1	1	1	0	0	2	1	0	0	1	3	0	0	0	2	0	1	0	0	0	0	0	13	0	1491.84	sp|Q12931|TRAP1_HUMAN	sp|Q12931|TRAP1_HUMAN	635	647	yes	yes	2	6.1432e-18	147.33	2	2	2	2	2	2	2
AQLNIGNVLPVGTMPEGTIVCCLEEKPGDR	QFVYCGKKAQLNIGNV	LEEKPGDRGKLARASG	K	A	Q	D	R	G	1	1	2	1	2	1	3	4	0	2	3	1	1	0	3	0	2	0	0	3	0	0	30	1	3266.61	sp|P62917|RL8_HUMAN	sp|P62917|RL8_HUMAN	94	123	yes	yes	3;4	3.5624e-113	176.7	4	3	3	4	4	4	3
AQLNIGNVLPVGTMPEGTIVCCLEEKPGDRGK	QFVYCGKKAQLNIGNV	EKPGDRGKLARASGNY	K	A	Q	G	K	L	1	1	2	1	2	1	3	5	0	2	3	2	1	0	3	0	2	0	0	3	0	0	32	2	3451.73	sp|P62917|RL8_HUMAN	sp|P62917|RL8_HUMAN	94	125	yes	yes	3;4	1.6961e-58	124.82	1	1	2	1	2	2	2
AQLSVVDPDSAPGEIEYEVQR	GSRAPISRAQLSVVDP	EIEYEVQRAPHNGFLS	R	A	Q	Q	R	A	2	1	0	2	0	2	3	1	0	1	1	0	0	0	2	2	0	0	1	3	0	0	21	0	2301.11	sp|Q6UVK1|CSPG4_HUMAN	sp|Q6UVK1|CSPG4_HUMAN	1854	1874	yes	yes	2	5.4128e-57	121.47	2
AQLVVIAHDVDPIELVVFLPALCR	TTLVENKKAQLVVIAH	VFLPALCRKMGVPYCI	K	A	Q	C	R	K	3	1	0	2	1	1	1	0	1	2	4	0	0	1	2	0	0	0	0	5	0	0	24	0	2686.49	sp|P62424|RL7A_HUMAN	sp|P62424|RL7A_HUMAN	152	175	yes	yes	3;4	4.453e-05	51.301	1
AQMVQEDLEK	EAVEWQQKAQMVQEDL	MVQEDLEKTRAELKTA	K	A	Q	E	K	T	1	0	0	1	0	2	2	0	0	0	1	1	1	0	0	0	0	0	0	1	0	0	10	0	1189.56	sp|P26038|MOES_HUMAN	sp|P26038|MOES_HUMAN	449	458	yes	yes	2	0.00039139	91.549	2	2	2	2	2	2	2
AQMVQEDLEKTR	EAVEWQQKAQMVQEDL	QEDLEKTRAELKTAMS	K	A	Q	T	R	A	1	1	0	1	0	2	2	0	0	0	1	1	1	0	0	0	1	0	0	1	0	0	12	1	1446.71	sp|P26038|MOES_HUMAN	sp|P26038|MOES_HUMAN	449	460	yes	yes	2;3	8.7698e-55	181.66	4	4	4	3	4	4	3
AQMVQEDLEKTRAELK	EAVEWQQKAQMVQEDL	EKTRAELKTAMSTPHV	K	A	Q	L	K	T	2	1	0	1	0	2	3	0	0	0	2	2	1	0	0	0	1	0	0	1	0	0	16	2	1887.97	sp|P26038|MOES_HUMAN	sp|P26038|MOES_HUMAN	449	464	yes	yes	3;4	0.0030215	58.461
AQNLKDLAGR	________________	NLKDLAGRLPAGPRGM	M	A	Q	G	R	L	2	1	1	1	0	1	0	1	0	0	2	1	0	0	0	0	0	0	0	0	0	0	10	1	1084.6	sp|Q99623|PHB2_HUMAN	sp|Q99623|PHB2_HUMAN	2	11	yes	yes	2	0.0067249	53.211						2
AQNLNPMVDVK	RAEASLERAQNLNPMV	LNPMVDVKVDTEDIEK	R	A	Q	V	K	V	1	0	2	1	0	1	0	0	0	0	1	1	1	0	1	0	0	0	0	2	0	0	11	0	1227.63	sp|Q9UBE0|SAE1_HUMAN	sp|Q9UBE0|SAE1_HUMAN	99	109	yes	yes	2	0.00010246	89.805	2	2	1	1	2	2	1
AQPSASLGVGYR	VSLGAAYRAQPSASLG	ASLGVGYRTQPMTAQA	R	A	Q	Y	R	T	2	1	0	0	0	1	0	2	0	0	1	0	0	0	1	2	0	0	1	1	0	0	12	0	1204.62	sp|Q96PK6|RBM14_HUMAN	sp|Q96PK6|RBM14_HUMAN	251	262	yes	yes	2	0.00041252	74.611	2	2	1	2	1	2	2
AQPSVSLGAPYR	TAQAASYRAQPSVSLG	VSLGAPYRGQLASPSS	R	A	Q	Y	R	G	2	1	0	0	0	1	0	1	0	0	1	0	0	0	2	2	0	0	1	1	0	0	12	0	1244.65	sp|Q96PK6|RBM14_HUMAN	sp|Q96PK6|RBM14_HUMAN	275	286	yes	yes	2	0.00020508	84.479	2	2	2	2	2	1	2
AQPTPSSSATQSKPTPVKPNYALK	KPETEAARAQPTPSSS	VKPNYALKFTLAGHTK	R	A	Q	L	K	F	3	0	1	0	0	2	0	0	0	0	1	3	0	0	5	4	3	0	1	1	0	0	24	2	2497.32	sp|P61964|WDR5_HUMAN	sp|P61964|WDR5_HUMAN	15	38	yes	yes	3;4	2.2682e-06	71.651	2	3	3		2	1
AQPYDPNFYDETYDYGGFTMMFDDR	SESPIKGRAQPYDPNF	FTMMFDDRRGRPVGFP	R	A	Q	D	R	R	1	1	1	5	0	1	1	2	0	0	0	0	2	3	2	0	2	0	4	0	0	0	25	0	3057.21	sp|P61978|HNRPK_HUMAN	sp|P61978|HNRPK_HUMAN	222	246	yes	yes	2;3	1.4733e-05	63.138		2	2		2
AQPYDPNFYDETYDYGGFTMMFDDRR	SESPIKGRAQPYDPNF	TMMFDDRRGRPVGFPM	R	A	Q	R	R	G	1	2	1	5	0	1	1	2	0	0	0	0	2	3	2	0	2	0	4	0	0	0	26	1	3213.31	sp|P61978|HNRPK_HUMAN	sp|P61978|HNRPK_HUMAN	222	247	yes	yes	3	1.3053e-71	160.25	2	2	2	2	2	2	2
AQQAADKYLYVDK	________________	DKYLYVDKNFINNPLA	M	A	Q	D	K	N	3	0	0	2	0	2	0	0	0	0	1	2	0	0	0	0	0	0	2	1	0	0	13	1	1511.76	sp|P35579|MYH9_HUMAN	sp|P35579|MYH9_HUMAN	2	14	yes	yes	2	6.3308e-11	113.37	2	1	1	1	1	2
AQQAADKYLYVDKNFINNPLAQADWAAK	________________	AQADWAAKKLVWVPSD	M	A	Q	A	K	K	7	0	3	3	0	3	0	0	0	1	2	3	0	1	1	0	0	1	2	1	0	0	28	2	3165.59	sp|P35579|MYH9_HUMAN	sp|P35579|MYH9_HUMAN	2	29	yes	yes	3;4	1.2692e-184	214.19	3	3	3	4	3	3	4
AQQACIEAK	DEDDSHVRAQQACIEA	QQACIEAKHDKYMADM	R	A	Q	A	K	H	3	0	0	0	1	2	1	0	0	1	0	1	0	0	0	0	0	0	0	0	0	0	9	0	1017.49	sp|Q9UNE7|CHIP_HUMAN	sp|Q9UNE7|CHIP_HUMAN	195	203	yes	yes	2	0.014316	55.461
AQQEDALAQQAFEEAR	CLEFDEERAQQEDALA	QQAFEEARRRTREFED	R	A	Q	A	R	R	5	1	0	1	0	4	3	0	0	0	1	0	0	1	0	0	0	0	0	0	0	0	16	0	1803.84	sp|Q13951|PEBB_HUMAN	sp|Q13951|PEBB_HUMAN	132	147	yes	yes	2	2.6694e-99	198.95	2	2	2	2	2	2	2
AQQEFAAGVFSNPAVR	RTGASFQKAQQEFAAG	VFSNPAVRTAAANAAA	K	A	Q	V	R	T	4	1	1	0	0	2	1	1	0	0	0	0	0	2	1	1	0	0	0	2	0	0	16	0	1690.84	sp|O14828|SCAM3_HUMAN	sp|O14828|SCAM3_HUMAN	314	329	yes	yes	2	4.5949e-15	114.63				1		1	1
AQQELEEQTR	QIEEQTKKAQQELEEQ	QELEEQTRRALELEQE	K	A	Q	T	R	R	1	1	0	0	0	3	3	0	0	0	1	0	0	0	0	0	1	0	0	0	0	0	10	0	1230.58	sp|P26038|MOES_HUMAN	sp|P26038|MOES_HUMAN	361	370	yes	yes	2	2.3004e-20	143.5	2	2	2	2	2	1	2
AQQELEEQTRR	QIEEQTKKAQQELEEQ	ELEEQTRRALELEQER	K	A	Q	R	R	A	1	2	0	0	0	3	3	0	0	0	1	0	0	0	0	0	1	0	0	0	0	0	11	1	1386.69	sp|P26038|MOES_HUMAN	sp|P26038|MOES_HUMAN	361	371	yes	yes	2;3	1.7043e-18	147.72	2	1	2	2			3
AQQGIVFLDEVDKIGSVPGIHQLR	DANYNVEKAQQGIVFL	VPGIHQLRDVGGEGVQ	K	A	Q	L	R	D	1	1	0	2	0	3	1	3	1	3	2	1	0	1	1	1	0	0	0	3	0	0	24	1	2618.42	sp|O76031|CLPX_HUMAN	sp|O76031|CLPX_HUMAN	350	373	yes	yes	4	0.0073536	41.446
AQQNNVEHKVETFSGVYK	LIKVHLDKAQQNNVEH	ETFSGVYKKLTGKDVN	K	A	Q	Y	K	K	1	0	2	0	0	2	2	1	1	0	0	2	0	1	0	1	1	0	1	3	0	0	18	1	2077.02	sp|P62081|RS7_HUMAN	sp|P62081|RS7_HUMAN	161	178	yes	yes	2;3;4	4.2246e-82	160.43	4	4	4	5	2	3	4
AQQNNVEHKVETFSGVYKK	LIKVHLDKAQQNNVEH	TFSGVYKKLTGKDVNF	K	A	Q	K	K	L	1	0	2	0	0	2	2	1	1	0	0	3	0	1	0	1	1	0	1	3	0	0	19	2	2205.12	sp|P62081|RS7_HUMAN	sp|P62081|RS7_HUMAN	161	179	yes	yes	2;3;4	2.0006e-10	95.409	3	4	4	3	4	3	4
AQQVAVQEQEIAR	VQVQVVERAQQVAVQE	VQEQEIARREKELEAR	R	A	Q	A	R	R	3	1	0	0	0	4	2	0	0	1	0	0	0	0	0	0	0	0	0	2	0	0	13	0	1468.76	sp|O75955|FLOT1_HUMAN	sp|O75955|FLOT1_HUMAN	262	274	yes	yes	2	0.00032936	78.529							1
AQQVAVQEQEIARR	VQVQVVERAQQVAVQE	QEQEIARREKELEARV	R	A	Q	R	R	E	3	2	0	0	0	4	2	0	0	1	0	0	0	0	0	0	0	0	0	2	0	0	14	1	1624.86	sp|O75955|FLOT1_HUMAN	sp|O75955|FLOT1_HUMAN	262	275	yes	yes	3	0.0015597	48.527				1			1
AQQVSQGLDVLTAK	SSPVAMQKAQQVSQGL	GLDVLTAKVENAARKL	K	A	Q	A	K	V	2	0	0	1	0	3	0	1	0	0	2	1	0	0	0	1	1	0	0	2	0	0	14	0	1456.79	sp|P18206|VINC_HUMAN	sp|P18206|VINC_HUMAN	353	366	yes	yes	2	4.4566e-30	111.83		1					2
AQSEAEKLAK	ELEQERKRAQSEAEKL	SEAEKLAKERQEAEEA	R	A	Q	A	K	E	3	0	0	0	0	1	2	0	0	0	1	2	0	0	0	1	0	0	0	0	0	0	10	1	1073.57	sp|P26038|MOES_HUMAN	sp|P26038|MOES_HUMAN	382	391	yes	yes	2	0.010185	72.59
AQSLLSTDREASIDILHSIVKR	AAVVEFQRAQSLLSTD	ILHSIVKRDIQENDEE	R	A	Q	K	R	D	2	2	0	2	0	1	1	0	1	3	3	1	0	0	0	4	1	0	0	1	0	0	22	2	2451.34	sp|O00231|PSD11_HUMAN	sp|O00231|PSD11_HUMAN	12	33	yes	yes	3;4;5	8.5462e-13	94.707	5	3	3	2	3	2	3
AQSSQDAVSSMNLFDLGGQYLR	YGFIEYEKAQSSQDAV	DLGGQYLRVGKAVTPP	K	A	Q	L	R	V	2	1	1	2	0	3	0	2	0	0	3	0	1	1	0	4	0	0	1	1	0	0	22	0	2386.12	sp|Q9UHX1|PUF60_HUMAN	sp|Q9UHX1|PUF60_HUMAN	277	298	yes	yes	2;3	9.1928e-95	156.51	1		3	2	2	2	2
AQTEGINISEEALNHLGEIGTK	MKQIIKIRAQTEGINI	HLGEIGTKTTLRYSVQ	R	A	Q	T	K	T	2	0	2	0	0	1	4	3	1	3	2	1	0	0	0	1	2	0	0	0	0	0	22	0	2323.17	sp|Q9Y265|RUVB1_HUMAN	sp|Q9Y265|RUVB1_HUMAN	379	400	yes	yes	3	5.3032e-09	86.557	1
AQTKEQADFALEALAK	VGRDYVQKAQTKEQAD	FALEALAKATYERLFR	K	A	Q	A	K	A	5	0	0	1	0	2	2	0	0	0	2	2	0	1	0	0	1	0	0	0	0	0	16	1	1732.9	sp|Q7Z406|MYH14_HUMAN	sp|Q7Z406|MYH14_HUMAN	430	445	yes	yes	3	0.011296	34.262						1
AQTLPTSVVTITSESSPGKR	QSTPASSRAQTLPTSV	SESSPGKREKDKEKDK	R	A	Q	K	R	E	1	1	0	0	0	1	1	1	0	1	1	1	0	0	2	4	4	0	0	2	0	0	20	1	2058.1	sp|Q01082|SPTB2_HUMAN	sp|Q01082|SPTB2_HUMAN	2326	2345	yes	yes	3	0.0043411	34.65						1
AQVEQELTTLR	AEQTLRQKAQVEQELT	EQELTTLRLQLEETDH	K	A	Q	L	R	L	1	1	0	0	0	2	2	0	0	0	2	0	0	0	0	0	2	0	0	1	0	0	11	0	1286.68	sp|Q15149|PLEC_HUMAN	sp|Q15149|PLEC_HUMAN	2319	2329	yes	yes	2	1.6745e-18	143.97	2	2	2	2	2	2	2
AQVIYTR	IKLVSKHRAQVIYTRN	RAQVIYTRNTKGGDAP	R	A	Q	T	R	N	1	1	0	0	0	1	0	0	0	1	0	0	0	0	0	0	1	0	1	1	0	0	7	0	849.471	sp|P62851|RS25_HUMAN	sp|P62851|RS25_HUMAN	105	111	yes	yes	2	0.050604	65.252	2			2			1
AQVPFSSCLEAYGAPEQVDDFWSTALQAK	MALPELVRAQVPFSSC	WSTALQAKSVAVKTTR	R	A	Q	A	K	S	5	0	0	2	1	3	2	1	0	0	2	1	0	2	2	3	1	1	1	2	0	0	29	0	3214.49	sp|P45974|UBP5_HUMAN	sp|P45974|UBP5_HUMAN	525	553	yes	yes	3	2.712e-09	45.983			2			1
AQVSLLIR	ASQLITQRAQVSLLIR	AQVSLLIRRELTERAK	R	A	Q	I	R	R	1	1	0	0	0	1	0	0	0	1	2	0	0	0	0	1	0	0	0	1	0	0	8	0	898.56	sp|Q99623|PHB2_HUMAN	sp|Q99623|PHB2_HUMAN	158	165	yes	yes	2	0.013254	55.37		1	2			1
AQVVSNLK	QAPSQEDRAQVVSNLK	AQVVSNLKGISMSSSK	R	A	Q	L	K	G	1	0	1	0	0	1	0	0	0	0	1	1	0	0	0	1	0	0	0	2	0	0	8	0	857.497	sp|Q9Y490|TLN1_HUMAN	sp|Q9Y490|TLN1_HUMAN	1299	1306	yes	yes	1;2	0.0021443	127.46	3		1	2	2	1	1
AQWGENLQVTLIPTHDTEVTR	LDALLEGKAQWGENLQ	THDTEVTREWYQQTHE	K	A	Q	T	R	E	1	1	1	1	0	2	2	1	1	1	2	0	0	0	1	0	4	1	0	2	0	0	21	0	2407.21	sp|P78559|MAP1A_HUMAN	sp|P78559|MAP1A_HUMAN	2745	2765	yes	yes	3	9.8128e-05	65.855						1
AQWNQLQQLDTR	________________	QLQQLDTRYLEQLHQL	M	A	Q	T	R	Y	1	1	1	1	0	4	0	0	0	0	2	0	0	0	0	0	1	1	0	0	0	0	12	0	1499.75	sp|P40763|STAT3_HUMAN	sp|P40763|STAT3_HUMAN	2	13	yes	yes	2	1.5774e-08	80.312
AQYEDIAQK	DSIIAEVKAQYEDIAQ	QYEDIAQKSKAEAESL	K	A	Q	Q	K	S	2	0	0	1	0	2	1	0	0	1	0	1	0	0	0	0	0	0	1	0	0	0	9	0	1064.51	sp|P04264|K2C1_HUMAN	sp|P04264|K2C1_HUMAN	356	364	yes	yes	2	0.0088216	62.558		1	1		2	2	2
AQYEEIANR	DSIIAEVKAQYEEIAN	QYEEIANRSRTEAESW	K	A	Q	N	R	S	2	1	1	0	0	1	2	0	0	1	0	0	0	0	0	0	0	0	1	0	0	0	9	0	1092.52	sp|P13647|K2C5_HUMAN;CON__P13647	sp|P13647|K2C5_HUMAN	344	352	yes	no	2	0.0065959	74.376
AQYEEIAQR	DSIIAEVKAQYEEIAQ	QYEEIAQRSKEEAEAL	K	A	Q	Q	R	S	2	1	0	0	0	2	2	0	0	1	0	0	0	0	0	0	0	0	1	0	0	0	9	0	1106.54	CON__P35908;sp|P35908|K22E_HUMAN;sp|P19013|K2C4_HUMAN;CON__P19013;sp|P48668|K2C6C_HUMAN;sp|P02538|K2C6A_HUMAN;CON__P48668;CON__P02538;CON__P04259;sp|P04259|K2C6B_HUMAN	CON__P35908	360	368	no	no	2	6.0365e-06	120.15	2		2	2	1	2	1
AQYYLPDGSTIEIGPSR	DETLETEKAQYYLPDG	TIEIGPSRFRAPELLF	K	A	Q	S	R	F	1	1	0	1	0	1	1	2	0	2	1	0	0	0	2	2	1	0	2	0	0	0	17	0	1865.92	sp|P61163|ACTZ_HUMAN	sp|P61163|ACTZ_HUMAN	239	255	yes	yes	2	9.8443e-07	102.08	2	2	1	1	2	1	2
ARAHVETLR	LAQELRDRARAHVETL	RAHVETLRQQLAPYSD	R	A	R	L	R	Q	2	2	0	0	0	0	1	0	1	0	1	0	0	0	0	0	1	0	0	1	0	0	9	1	1051.59	CON__P15497	CON__P15497	175	183	yes	yes	3	2.3401e-08	125.71	2			2			2
ARDDLITDLLNEAK	QARLKVLRARDDLITD	TDLLNEAKQRLSKVVK	R	A	R	A	K	Q	2	1	1	3	0	0	1	0	0	1	3	1	0	0	0	0	1	0	0	0	0	0	14	1	1585.83	sp|P36543|VATE1_HUMAN	sp|P36543|VATE1_HUMAN	86	99	yes	yes	2;3	6.0371e-05	115.58	2	4	3	3	3	3	2
ARDLALAIR	SNILERNKARDLALAI	RDLALAIRDSERQGKA	K	A	R	I	R	D	3	2	0	1	0	0	0	0	0	1	2	0	0	0	0	0	0	0	0	0	0	0	9	1	997.603	sp|P40121|CAPG_HUMAN	sp|P40121|CAPG_HUMAN	190	198	yes	yes	3	0.0046625	59.908	1	1	2		2	2	2
ARDYDAMGSQTK	KLGRSFTRARDYDAMG	DAMGSQTKFVQCPDGE	R	A	R	T	K	F	2	1	0	2	0	1	0	1	0	0	0	1	1	0	0	1	1	0	1	0	0	0	12	1	1341.6	sp|Q9Y230|RUVB2_HUMAN	sp|Q9Y230|RUVB2_HUMAN	212	223	yes	yes	2;3	1.0829e-34	153.81	2	2	1	2	2	2	2
AREEAERELER	QQQAEAERAREEAERE	EAERELERWQLKANEA	R	A	R	E	R	W	2	3	0	0	0	0	5	0	0	0	1	0	0	0	0	0	0	0	0	0	0	0	11	2	1386.69	sp|Q15149|PLEC_HUMAN	sp|Q15149|PLEC_HUMAN	1760	1770	yes	yes	2;3;4	1.4103e-13	140.75	2	1				2	1
AREESWGPPR	GGWREKEKAREESWGP	EESWGPPRESRPSEER	K	A	R	P	R	E	1	2	0	0	0	0	2	1	0	0	0	0	0	0	2	1	0	1	0	0	0	0	10	1	1183.57	sp|Q14152|EIF3A_HUMAN	sp|Q14152|EIF3A_HUMAN	1184	1193	yes	yes	3	0.015241	43.958	1	2	1		1	2
ARESYVETELIFALAK	YLQMARKKARESYVET	ELIFALAKTNRLAELE	K	A	R	A	K	T	3	1	0	0	0	0	3	0	0	1	2	1	0	1	0	1	1	0	1	1	0	0	16	1	1838.98	sp|Q00610|CLH1_HUMAN	sp|Q00610|CLH1_HUMAN	1164	1179	yes	yes	3	0.00023683	63.462	1
ARFEELCSDLFR	DFYTSITRARFEELCS	ELCSDLFRSTLEPVEK	R	A	R	F	R	S	1	2	0	1	1	0	2	0	0	0	2	0	0	2	0	1	0	0	0	0	0	0	12	1	1541.73	sp|P0DMV9|HS71B_HUMAN;sp|P0DMV8|HS71A_HUMAN;sp|P17066|HSP76_HUMAN;sp|P48741|HSP77_HUMAN	sp|P0DMV9|HS71B_HUMAN	300	311	no	no	3	0.048115	31.215	1				1	1
ARFEELNADLFR	DFYTSITRARFEELNA	ELNADLFRGTLDPVEK	R	A	R	F	R	G	2	2	1	1	0	0	2	0	0	0	2	0	0	2	0	0	0	0	0	0	0	0	12	1	1479.75	sp|P11142|HSP7C_HUMAN	sp|P11142|HSP7C_HUMAN	300	311	no	no	2;3	2.6662e-180	243.37	4	4	4	4	4	4	4
ARGGNIGDGGGAADR	DELDSIAKARGGNIGD	DGGGAADRVINQILTE	K	A	R	D	R	V	3	2	1	2	0	0	0	6	0	1	0	0	0	0	0	0	0	0	0	0	0	0	15	1	1342.63	sp|P55072|TERA_HUMAN	sp|P55072|TERA_HUMAN	585	599	yes	yes	2	0.076865	44.299	1
ARHEVLLISAEQDKR	GTKEGIEKARHEVLLI	ISAEQDKRAVERLEVE	K	A	R	K	R	A	2	2	0	1	0	1	2	0	1	1	2	1	0	0	0	1	0	0	0	1	0	0	15	2	1763.96	sp|Q00341|VIGLN_HUMAN	sp|Q00341|VIGLN_HUMAN	208	222	yes	yes	3;4	0.00023777	73.279	1	3	4	2	3	1	1
ARIVAEEFLK	MKLSVNARARIVAEEF	IVAEEFLKNF______	R	A	R	L	K	N	2	1	0	0	0	0	2	0	0	1	1	1	0	1	0	0	0	0	0	1	0	0	10	1	1174.67	sp|P59998|ARPC4_HUMAN	sp|P59998|ARPC4_HUMAN	157	166	yes	yes	3	0.0019803	69.346	1					2
ARLAEQAERYDDMASAMK	DREQLLQRARLAEQAE	DDMASAMKAVTELNEP	R	A	R	M	K	A	5	2	0	2	0	1	2	0	0	0	1	1	2	0	0	1	0	0	1	0	0	0	18	2	2054.95	sp|Q04917|1433F_HUMAN	sp|Q04917|1433F_HUMAN	11	28	yes	yes	3	0.017768	29.172
ARLEIEPEWAYGK	LTMSKGEKARLEIEPE	EPEWAYGKKGQPDAKI	K	A	R	G	K	K	2	1	0	0	0	0	3	1	0	1	1	1	0	0	1	0	0	1	1	0	0	0	13	1	1560.79	sp|Q00688|FKBP3_HUMAN	sp|Q00688|FKBP3_HUMAN	188	200	yes	yes	2	0.00095903	94.673	2	1	1	1	2	2	2
ARLEIEPEWAYGKK	LTMSKGEKARLEIEPE	PEWAYGKKGQPDAKIP	K	A	R	K	K	G	2	1	0	0	0	0	3	1	0	1	1	2	0	0	1	0	0	1	1	0	0	0	14	2	1688.89	sp|Q00688|FKBP3_HUMAN	sp|Q00688|FKBP3_HUMAN	188	201	yes	yes	3;4	0.00049032	57.267	2	2	2	4	4	2	1
ARLQLELSK	LDSVAKERARLQLELS	RLQLELSKVREEFKEL	R	A	R	S	K	V	1	1	0	0	0	1	1	0	0	0	3	1	0	0	0	1	0	0	0	0	0	0	9	1	1056.63	sp|P02545|LMNA_HUMAN	sp|P02545|LMNA_HUMAN	100	108	yes	yes	2;3	1.8159e-07	125.97	4	2	2	4	2	3	4
ARMQQQLDEYQELLDIK	EREMAEMRARMQQQLD	YQELLDIKLALDMEIH	R	A	R	I	K	L	1	1	0	2	0	4	2	0	0	1	3	1	1	0	0	0	0	0	1	0	0	0	17	1	2120.06	sp|P02545|LMNA_HUMAN	sp|P02545|LMNA_HUMAN	350	366	yes	yes	3	2.1262e-07	112.16
ARPEYMLPVHFYGR	RYGNPWEKARPEYMLP	LPVHFYGRVEHTPDGV	K	A	R	G	R	V	1	2	0	0	0	0	1	1	1	0	1	0	1	1	2	0	0	0	2	1	0	0	14	1	1734.87	sp|P11216|PYGB_HUMAN	sp|P11216|PYGB_HUMAN	193	206	yes	yes	3	0.0090239	47.037				2			2
ARPFPDGLAEDIDKGEVSAR	KHNRLYMKARPFPDGL	DKGEVSARQELKQRAR	K	A	R	A	R	Q	3	2	0	3	0	0	2	2	0	1	1	1	0	1	2	1	0	0	0	1	0	0	20	2	2142.07	sp|P13639|EF2_HUMAN	sp|P13639|EF2_HUMAN	606	625	yes	yes	2;3;4	1.0285e-131	203.71	6	3	4	4	6	6	6
ARQVQVALETAQR	LRQAEVERARQVQVAL	VALETAQRSAEAELQS	R	A	R	Q	R	S	3	2	0	0	0	3	1	0	0	0	1	0	0	0	0	0	1	0	0	2	0	0	13	1	1468.81	sp|Q15149|PLEC_HUMAN	sp|Q15149|PLEC_HUMAN	1697	1709	yes	yes	2;3	2.2124e-29	159.52	2	2	2	2	2	2	2
ARQYPWGVVQVENENHCDFVK	KIGNKMAKARQYPWGV	ENHCDFVKLREMLIRV	K	A	R	V	K	L	1	1	2	1	1	2	2	1	1	0	0	1	0	1	1	0	0	1	1	4	0	0	21	1	2574.21	sp|Q9NVA2|SEP11_HUMAN;sp|Q9P0V9|SEP10_HUMAN;sp|Q92599|SEPT8_HUMAN	sp|Q9NVA2|SEP11_HUMAN	252	272	no	no	3	0.00028948	58.755	2	2	2	2	1
ARVEENFLK	KQKADKNRARVEENFL	RVEENFLKLTHVQRQE	R	A	R	L	K	L	1	1	1	0	0	0	2	0	0	0	1	1	0	1	0	0	0	0	0	1	0	0	9	1	1104.59	sp|Q96A33|CCD47_HUMAN	sp|Q96A33|CCD47_HUMAN	411	419	yes	yes	2;3	0.020204	63.216				1		2
ARVEKVESPAK	FVDGEWYRARVEKVES	EKVESPAKIHVFYIDY	R	A	R	A	K	I	2	1	0	0	0	0	2	0	0	0	0	2	0	0	1	1	0	0	0	2	0	0	11	2	1212.68	sp|Q7KZF4|SND1_HUMAN	sp|Q7KZF4|SND1_HUMAN	748	758	yes	yes	2;3;4	6.7769e-05	91.313							2
ARVEVERDNLAEDIMR	VDQLTNDKARVEVERD	NLAEDIMRLREKLQEE	K	A	R	M	R	L	2	3	1	2	0	0	3	0	0	1	1	0	1	0	0	0	0	0	0	2	0	0	16	2	1914.96	sp|P08670|VIME_HUMAN	sp|P08670|VIME_HUMAN	169	184	yes	yes	2;3;4	3.3136e-22	148.52	4	3	3	3	2	3	4
ARVITEEEKNFK	RNVYKKEKARVITEEE	TEEEKNFKAFASLRMA	K	A	R	F	K	A	1	1	1	0	0	0	3	0	0	1	0	2	0	1	0	0	1	0	0	1	0	0	12	2	1462.78	sp|P26373|RL13_HUMAN	sp|P26373|RL13_HUMAN	166	177	yes	yes	3	0.0013584	77.644				1
ARYEAANWK	DSRSQVQRARYEAANW	RYEAANWKYKYGYEIP	R	A	R	W	K	Y	3	1	1	0	0	0	1	0	0	0	0	1	0	0	0	0	0	1	1	0	0	0	9	1	1107.55	sp|P60900|PSA6_HUMAN	sp|P60900|PSA6_HUMAN	94	102	yes	yes	2;3	0.0099568	52.705		1
ARYEMASNPLYR	KFQSERSRARYEMASN	MASNPLYRKPISTHTV	R	A	R	Y	R	K	2	2	1	0	0	0	1	0	0	0	1	0	1	0	1	1	0	0	2	0	0	0	12	1	1469.71	sp|P18084|ITB5_HUMAN	sp|P18084|ITB5_HUMAN	764	775	yes	yes	3	0.045368	37.364	1		1				1
ARYLAEKYEWDVAEAR	ARQELKQRARYLAEKY	EWDVAEARKIWCFGPD	R	A	R	A	R	K	4	2	0	1	0	0	3	0	0	0	1	1	0	0	0	0	0	1	2	1	0	0	16	2	1968.97	sp|P13639|EF2_HUMAN	sp|P13639|EF2_HUMAN	632	647	yes	yes	3;4	2.1166e-09	98.227
ASAAFSSVGSVITK	TLSQAGQKASAAFSSV	SVGSVITKKLEDVKNS	K	A	S	T	K	K	3	0	0	0	0	0	0	1	0	1	0	1	0	1	0	4	1	0	0	2	0	0	14	0	1323.7	sp|P55327|TPD52_HUMAN	sp|P55327|TPD52_HUMAN	150	163	yes	yes	2	0.0093132	43.861	2	1	1	1	2	1	1
ASADLMSYCEEHAR	IERIKVSKASADLMSY	SYCEEHARSDPLLIGI	K	A	S	A	R	S	3	1	0	1	1	0	2	0	1	0	1	0	1	0	0	2	0	0	1	0	0	0	14	0	1638.68	sp|Q9UBI6|GBG12_HUMAN	sp|Q9UBI6|GBG12_HUMAN	35	48	yes	yes	3	0.00043859	62.035	2	2	1	2	2	2	2
ASAFNSWFENAEEDLTDPVR	LFLTFAKKASAFNSWF	EDLTDPVRCNSLEEIK	K	A	S	V	R	C	3	1	2	2	0	0	3	0	0	0	1	0	0	2	1	2	1	1	0	1	0	0	20	0	2297.02	sp|Q13813|SPTN1_HUMAN	sp|Q13813|SPTN1_HUMAN	2100	2119	yes	yes	2	0.0034109	44.641
ASAGPQPLLVQSCK	QHAASTPKASAGPQPL	PLLVQSCKAVAEQIPL	K	A	S	C	K	A	2	0	0	0	1	2	0	1	0	0	2	1	0	0	2	2	0	0	0	1	0	0	14	0	1454.76	sp|Q9Y490|TLN1_HUMAN	sp|Q9Y490|TLN1_HUMAN	944	957	yes	yes	2	2.3214e-08	93.243	1	1	1		1
ASALACLKVPEANSSWMDTVIR	SVNDFIIKASALACLK	SWMDTVIRQNHVVDVS	K	A	S	I	R	Q	4	1	1	1	1	0	1	0	0	1	2	1	1	0	1	3	1	1	0	2	0	0	22	1	2418.2	sp|P10515|ODP2_HUMAN	sp|P10515|ODP2_HUMAN	483	504	yes	yes	3	0.014815	39.188
ASALEQFVNSVR	________________	EQFVNSVRQLSAQGQM	M	A	S	V	R	Q	2	1	1	0	0	1	1	0	0	0	1	0	0	1	0	2	0	0	0	2	0	0	12	0	1319.68	sp|Q9UNS2|CSN3_HUMAN	sp|Q9UNS2|CSN3_HUMAN	2	13	yes	yes	2	1.3823e-54	162.22		1	2	1	1	2
ASANMDLMR	DSGGISIKASANMDLM	SANMDLMRADMGGAAT	K	A	S	M	R	A	2	1	1	1	0	0	0	0	0	0	1	0	2	0	0	1	0	0	0	0	0	0	9	0	1007.45	sp|P28838|AMPL_HUMAN	sp|P28838|AMPL_HUMAN	295	303	yes	yes	2	0.021176	51.488	2			1	1	1	1
ASASDGSSFVVAR	TKKMGVGKASASDGSS	GSSFVVARYFPAGNVV	K	A	S	A	R	Y	3	1	0	1	0	0	0	1	0	0	0	0	0	1	0	4	0	0	0	2	0	0	13	0	1252.6	sp|Q9H4G4|GAPR1_HUMAN	sp|Q9H4G4|GAPR1_HUMAN	120	132	yes	yes	2	1.1638e-08	107.17	2	2	2	2	2	2	2
ASASGAMAK	________________	SASGAMAKHEQILVLD	M	A	S	A	K	H	4	0	0	0	0	0	0	1	0	0	0	1	1	0	0	2	0	0	0	0	0	0	9	0	792.38	sp|Q9P0L0|VAPA_HUMAN	sp|Q9P0L0|VAPA_HUMAN	2	10	yes	yes	1	1.806e-14	158.07	1			1
ASASYHISNLLEK	________________	HISNLLEKMTSSDKDF	M	A	S	E	K	M	2	0	1	0	0	0	1	0	1	1	2	1	0	0	0	3	0	0	1	0	0	0	13	0	1431.74	sp|Q86VP6|CAND1_HUMAN	sp|Q86VP6|CAND1_HUMAN	2	14	yes	yes	2	4.211e-66	179.65	2	2	2	2	2	2	2
ASCASIDIEDATQHLR	________________	EDATQHLRDILKLDRP	M	A	S	L	R	D	3	1	0	2	1	1	1	0	1	2	1	0	0	0	0	2	1	0	0	0	0	0	16	0	1785.83	sp|Q6P2E9|EDC4_HUMAN	sp|Q6P2E9|EDC4_HUMAN	2	17	yes	yes	2	8.9138e-17	138.19	1	2	1	1
ASDYGMKLPILR	PLEGRVGRASDYGMKL	GMKLPILRSNPEDQIL	R	A	S	L	R	S	1	1	0	1	0	0	0	1	0	1	2	1	1	0	1	1	0	0	1	0	0	0	12	1	1362.73	sp|Q14165|MLEC_HUMAN	sp|Q14165|MLEC_HUMAN	79	90	yes	yes	3	0.049087	31.04
ASEAGEVPFNHEILR	KLILEYVKASEAGEVP	PFNHEILREAYALCHC	K	A	S	L	R	E	2	1	1	0	0	0	3	1	1	1	1	0	0	1	1	1	0	0	0	1	0	0	15	0	1667.83	sp|Q7L5N1|CSN6_HUMAN	sp|Q7L5N1|CSN6_HUMAN	244	258	yes	yes	2;3	0.001623	56.774						1
ASEDIAK	________________	MASEDIAKLAETLAKT	M	A	S	A	K	L	2	0	0	1	0	0	1	0	0	1	0	1	0	0	0	1	0	0	0	0	0	0	7	0	732.365	sp|P46060|RAGP1_HUMAN	sp|P46060|RAGP1_HUMAN	2	8	yes	yes	1	0.0048975	98.418		2	2	2	1	1	2
ASEEHLKQHYIDLK	LVAMKFLRASEEHLKQ	KQHYIDLKDRPFFPGL	R	A	S	L	K	D	1	0	0	1	0	1	2	0	2	1	2	2	0	0	0	1	0	0	1	0	0	0	14	1	1709.87	sp|P22392|NDKB_HUMAN	sp|P22392|NDKB_HUMAN	43	56	yes	yes	2;3;4	7.0929e-05	71.279				1			2
ASEKLDYITYLSIFDQLFDIPKER	YLKYINLKASEKLDYI	LFDIPKERKNAEYKRY	K	A	S	E	R	K	1	1	0	3	0	1	2	0	0	3	3	2	0	2	1	2	1	0	2	0	0	0	24	2	2903.5	sp|Q12874|SF3A3_HUMAN	sp|Q12874|SF3A3_HUMAN	154	177	yes	yes	4	0.00018111	38.279
ASELARAEGIPR	QEDLLFLRASELARAE	ARAEGIPRIYVSANSG	R	A	S	P	R	I	3	2	0	0	0	0	2	1	0	1	1	0	0	0	1	1	0	0	0	0	0	0	12	1	1268.68	sp|Q13085|ACACA_HUMAN	sp|Q13085|ACACA_HUMAN	1702	1713	yes	yes	3;4	0.045765	31.478
ASEVMGPVEAAPEYR	EYISKQAKASEVMGPV	VEAAPEYRVIVDANNL	K	A	S	Y	R	V	3	1	0	0	0	0	3	1	0	0	0	0	1	0	2	1	0	0	1	2	0	0	15	0	1604.75	sp|Q8WWY3|PRP31_HUMAN	sp|Q8WWY3|PRP31_HUMAN	77	91	yes	yes	2	0.007575	42.947	1				1
ASEWVQQVSGLMDGK	NAANRGLKASEWVQQV	VSGLMDGKGGGKDVSA	K	A	S	G	K	G	1	0	0	1	0	2	1	2	0	0	1	1	1	0	0	2	0	1	0	2	0	0	15	0	1633.78	sp|P49588|SYAC_HUMAN	sp|P49588|SYAC_HUMAN	916	930	yes	yes	2	3.3474e-19	143.93	2	2	2	2	2	2	2
ASEWVQQVSGLMDGKGGGK	NAANRGLKASEWVQQV	MDGKGGGKDVSAQATG	K	A	S	G	K	D	1	0	0	1	0	2	1	5	0	0	1	2	1	0	0	2	0	1	0	2	0	0	19	1	1932.94	sp|P49588|SYAC_HUMAN	sp|P49588|SYAC_HUMAN	916	934	yes	yes	3	0.0012215	49.066
ASFNHFDKDHGGALGPEEFK	QEQMQEFRASFNHFDK	ALGPEEFKACLISLGY	R	A	S	F	K	A	2	0	1	2	0	0	2	3	2	0	1	2	0	3	1	1	0	0	0	0	0	0	20	1	2202.01	sp|O43707|ACTN4_HUMAN	sp|O43707|ACTN4_HUMAN	772	791	yes	yes	3;4	1.882e-06	67.849	2	2	2		3	2	2
ASFSVLGDILGSAMR	NVVEESARASFSVLGD	DILGSAMRNTQNLLQM	R	A	S	M	R	N	2	1	0	1	0	0	0	2	0	1	2	0	1	1	0	3	0	0	0	1	0	0	15	0	1522.78	CON__ENSEMBL:ENSBTAP00000024146	CON__ENSEMBL:ENSBTAP00000024146	950	964	yes	yes	2	0.065472	30.072			1
ASGANYSFHK	CIMEKVAKASGANYSF	GANYSFHKESGRFQDV	K	A	S	H	K	E	2	0	1	0	0	0	0	1	1	0	0	1	0	1	0	2	0	0	1	0	0	0	10	0	1080.5	sp|Q9UJU6|DBNL_HUMAN	sp|Q9UJU6|DBNL_HUMAN	135	144	yes	yes	2;3	0.00057202	76.85			1				1
ASGDGESLDEDSEFTLASDFEIGHFFR	FNFFNPLKASGDGESL	FEIGHFFRERIVPRAV	K	A	S	F	R	E	2	1	0	4	0	0	4	3	1	1	2	0	0	4	0	4	1	0	0	0	0	0	27	0	2977.29	sp|Q99733|NP1L4_HUMAN	sp|Q99733|NP1L4_HUMAN	298	324	yes	yes	3	0.0007134	25.51
ASGGGGCSASER	________________	GGCSASERLPPPFPGL	M	A	S	E	R	L	2	1	0	0	1	0	1	4	0	0	0	0	0	0	0	3	0	0	0	0	0	0	12	0	1094.44	sp|Q13596|SNX1_HUMAN	sp|Q13596|SNX1_HUMAN	2	13	yes	yes	2	0.00030095	53.869				1
ASGLVPNVVVLVATVR	KFFNIKCRASGLVPNV	VVLVATVRALKMHGGG	R	A	S	V	R	A	2	1	1	0	0	0	0	1	0	0	2	0	0	0	1	1	1	0	0	6	0	0	16	0	1592.96	sp|Q6UB35|C1TM_HUMAN	sp|Q6UB35|C1TM_HUMAN	730	745	yes	yes	2;3	3.0812e-05	83.462	4	4	4	4	4	4	4
ASGNYATVISHNPETK	GDRGKLARASGNYATV	ISHNPETKKTRVKLPS	R	A	S	T	K	K	2	0	2	0	0	0	1	1	1	1	0	1	0	0	1	2	2	0	1	1	0	0	16	0	1687.82	sp|P62917|RL8_HUMAN	sp|P62917|RL8_HUMAN	129	144	yes	yes	2;3	2.8381e-05	84.41	3	4	4	3	2	2	3
ASGNYATVISHNPETKK	GDRGKLARASGNYATV	SHNPETKKTRVKLPSG	R	A	S	K	K	T	2	0	2	0	0	0	1	1	1	1	0	2	0	0	1	2	2	0	1	1	0	0	17	1	1815.91	sp|P62917|RL8_HUMAN	sp|P62917|RL8_HUMAN	129	145	yes	yes	2;3;4	1.9523e-07	107.03	5	4	5	5	5	5	6
ASGPGLNTTGVPASLPVEFTIDAK	THDASKVKASGPGLNT	VEFTIDAKDAGEGLLA	K	A	S	A	K	D	3	0	1	1	0	0	1	3	0	1	2	1	0	1	3	2	3	0	0	2	0	0	24	0	2341.22	sp|P21333|FLNA_HUMAN	sp|P21333|FLNA_HUMAN	1550	1573	yes	yes	2;3	1.5839e-07	80.786	3	4	3	2	3	3	2
ASGPPVSELITK	SAGAAKRKASGPPVSE	PVSELITKAVAASKER	K	A	S	T	K	A	1	0	0	0	0	0	1	1	0	1	1	1	0	0	2	2	1	0	0	1	0	0	12	0	1197.66	sp|P10412|H14_HUMAN;sp|P16402|H13_HUMAN;sp|P16403|H12_HUMAN	sp|P10412|H14_HUMAN	35	46	no	no	2	3.1401e-07	74.78	2	2	2	2	3	2	4
ASGQAFELILSPR	QVKELEKRASGQAFEL	FELILSPRSKESVPEF	R	A	S	P	R	S	2	1	0	0	0	1	1	1	0	1	2	0	0	1	1	2	0	0	0	0	0	0	13	0	1387.75	sp|P16949|STMN1_HUMAN	sp|P16949|STMN1_HUMAN	15	27	yes	yes	2;3	1.8573e-37	165.51	2	4	4	2	4	4	2
ASGVAVSDGVIK	________________	AVSDGVIKVFNDMKVR	M	A	S	I	K	V	2	0	0	1	0	0	0	2	0	1	0	1	0	0	0	2	0	0	0	3	0	0	12	0	1101.6	sp|P23528|COF1_HUMAN	sp|P23528|COF1_HUMAN	2	13	yes	yes	2	5.247e-05	80.69	2	2	1	2	2	2	2
ASGVAVSDGVIKVFNDMK	________________	IKVFNDMKVRKSSTPE	M	A	S	M	K	V	2	0	1	2	0	0	0	2	0	1	0	2	1	1	0	2	0	0	0	4	0	0	18	1	1835.95	sp|P23528|COF1_HUMAN	sp|P23528|COF1_HUMAN	2	19	yes	yes	2;3	3.201e-67	179.03						2	1
ASGVAVSDGVIKVFNDMKVR	________________	VFNDMKVRKSSTPEEV	M	A	S	V	R	K	2	1	1	2	0	0	0	2	0	1	0	2	1	1	0	2	0	0	0	5	0	0	20	2	2091.11	sp|P23528|COF1_HUMAN	sp|P23528|COF1_HUMAN	2	21	yes	yes	3	4.3481e-24	95.5
ASGVEGADVVK	ITWTKRFKASGVEGAD	VEGADVVKLLNKAIKK	K	A	S	V	K	L	2	0	0	1	0	0	1	2	0	0	0	1	0	0	0	1	0	0	0	3	0	0	11	0	1030.53	sp|P19367|HXK1_HUMAN	sp|P19367|HXK1_HUMAN	177	187	yes	yes	2	0.0026333	62.705	1	2	2	1	1	2	2
ASGVQAQMAK	QKAVSALKASGVQAQM	GVQAQMAKQQEQDPTN	K	A	S	A	K	Q	3	0	0	0	0	2	0	1	0	0	0	1	1	0	0	1	0	0	0	1	0	0	10	0	989.496	sp|P29558|RBMS1_HUMAN	sp|P29558|RBMS1_HUMAN	125	134	no	no	1;2	7.2585e-09	140.11							1
ASGVQVADEVCR	________________	QVADEVCRIFYDMKVR	M	A	S	C	R	I	2	1	0	1	1	1	1	1	0	0	0	0	0	0	0	1	0	0	0	3	0	0	12	0	1289.6	sp|P60981|DEST_HUMAN	sp|P60981|DEST_HUMAN	2	13	yes	yes	1;2	5.0085e-38	168.02	2	3	4	2	4	4	2
ASGVTVNDEVIK	________________	TVNDEVIKVFNDMKVR	M	A	S	I	K	V	1	0	1	1	0	0	1	1	0	1	0	1	0	0	0	1	1	0	0	3	0	0	12	0	1230.65	sp|Q9Y281|COF2_HUMAN	sp|Q9Y281|COF2_HUMAN	2	13	yes	yes	2	0.00056781	59.227	1			2	1		2
ASGVTVNDEVIKVFNDMK	________________	IKVFNDMKVRKSSTQE	M	A	S	M	K	V	1	0	2	2	0	0	1	1	0	1	0	2	1	1	0	1	1	0	0	4	0	0	18	1	1964.99	sp|Q9Y281|COF2_HUMAN	sp|Q9Y281|COF2_HUMAN	2	19	yes	yes	2	1.0652e-10	76.378
ASHTAPQVLFSHREPPLELKDTDAAVGDNIGYITFVLFPR	QEFKEGRRASHTAPQV	ITFVLFPRHTNASARD	R	A	S	P	R	H	4	2	1	3	0	1	2	2	2	2	4	1	0	3	4	2	3	0	1	3	0	0	40	2	4421.28	sp|O15144|ARPC2_HUMAN	sp|O15144|ARPC2_HUMAN	191	230	yes	yes	4;5;6	1.4475e-15	45.308	2	1	2	1			1
ASIHEAWTDGK	LAEKFRQKASIHEAWT	HEAWTDGKEAMLKHRD	K	A	S	G	K	E	2	0	0	1	0	0	1	1	1	1	0	1	0	0	0	1	1	1	0	0	0	0	11	0	1213.57	sp|P12814|ACTN1_HUMAN;sp|O43707|ACTN4_HUMAN	sp|O43707|ACTN4_HUMAN	422	432	no	no	2	0.0025089	63.473		1	1		1	2
ASIHEAWTDGKEAMLK	LAEKFRQKASIHEAWT	DGKEAMLKHRDYETAT	K	A	S	L	K	H	3	0	0	1	0	0	2	1	1	1	1	2	1	0	0	1	1	1	0	0	0	0	16	1	1785.87	sp|O43707|ACTN4_HUMAN	sp|O43707|ACTN4_HUMAN	422	437	yes	yes	2;3;4	4.0736e-07	116.96	5	5	5	4	5	3	5
ASIHEAWTDGKEAMLR	LAEKFRQKASIHEAWT	DGKEAMLRQKDYETAT	K	A	S	L	R	Q	3	1	0	1	0	0	2	1	1	1	1	1	1	0	0	1	1	1	0	0	0	0	16	1	1813.88	sp|P12814|ACTN1_HUMAN	sp|P12814|ACTN1_HUMAN	403	418	yes	yes	3;4	2.9847e-06	108.14	3	2	4	2	3	2	2
ASIKKGEDFVK	SDAIPELKASIKKGED	KKGEDFVKTLK_____	K	A	S	V	K	T	1	0	0	1	0	0	1	1	0	1	0	3	0	1	0	1	0	0	0	1	0	0	11	2	1220.68	sp|P40926|MDHM_HUMAN	sp|P40926|MDHM_HUMAN	325	335	yes	yes	3	0.0019425	58.17
ASIPFSVVGSNQLIEAK	KEQTRLLKASIPFSVV	SNQLIEAKGKKVRGRL	K	A	S	A	K	G	2	0	1	0	0	1	1	1	0	2	1	1	0	1	1	3	0	0	0	2	0	0	17	0	1758.95	sp|Q15019|SEPT2_HUMAN	sp|Q15019|SEPT2_HUMAN	233	249	yes	yes	2;3	7.812e-06	86.367	2	3	3		1	4
ASKADVQKR	KVMDDLDRASKADVQK	SKADVQKRVLEKTKQF	R	A	S	K	R	V	2	1	0	1	0	1	0	0	0	0	0	2	0	0	0	1	0	0	0	1	0	0	9	2	1001.56	sp|P49588|SYAC_HUMAN	sp|P49588|SYAC_HUMAN	832	840	yes	yes	3	0.014407	47.603
ASKEMFEDTVEER	________________	FEDTVEERVINEEYKI	M	A	S	E	R	V	1	1	0	1	0	0	4	0	0	0	0	1	1	1	0	1	1	0	0	1	0	0	13	1	1569.7	sp|Q16576|RBBP7_HUMAN	sp|Q16576|RBBP7_HUMAN	2	14	yes	yes	2	1.607e-11	131.66	1	1	1				2
ASKPLPPAPAPDEYLVSPITGEKIPASK	VRKDYDPKASKPLPPA	GEKIPASKMQEHMRIG	K	A	S	S	K	M	4	0	0	1	0	0	2	1	0	2	2	3	0	0	7	3	1	0	1	1	0	0	28	2	2872.56	sp|Q15459|SF3A1_HUMAN	sp|Q15459|SF3A1_HUMAN	397	424	yes	yes	4	0.017842	19.723	1
ASLAETDKITLEVAK	EIVQLVGKASLAETDK	KITLEVAKLIKDDFLQ	K	A	S	A	K	L	3	0	0	1	0	0	2	0	0	1	2	2	0	0	0	1	2	0	0	1	0	0	15	1	1587.87	sp|P38606|VATA_HUMAN	sp|P38606|VATA_HUMAN	499	513	yes	yes	2	0.037714	37.913
ASLENSLEETKGR	LQSQLSMKASLENSLE	SLEETKGRYCMQLAQI	K	A	S	G	R	Y	1	1	1	0	0	0	3	1	0	0	2	1	0	0	0	2	1	0	0	0	0	0	13	1	1432.72	sp|P02533|K1C14_HUMAN;CON__P02533;sp|P08779|K1C16_HUMAN;CON__P08779;CON__Q9Z2K1;CON__Q3ZAW8	sp|P02533|K1C14_HUMAN	353	365	no	no	2	0.016571	55.196
ASLLDPVPEVR	PSVTPGLKASLLDPVP	LDPVPEVRTVSAKALG	K	A	S	V	R	T	1	1	0	1	0	0	1	0	0	0	2	0	0	0	2	1	0	0	0	2	0	0	11	0	1194.66	sp|Q92616|GCN1_HUMAN	sp|Q92616|GCN1_HUMAN	1664	1674	yes	yes	2	0.06651	36.954
ASLLGDMHFR	TTEAPVKRASLLGDMH	LLGDMHFRSLRTKLLL	R	A	S	F	R	S	1	1	0	1	0	0	0	1	1	0	2	0	1	1	0	1	0	0	0	0	0	0	10	0	1145.57	sp|P51116|FXR2_HUMAN	sp|P51116|FXR2_HUMAN	191	200	yes	yes	3	0.013136	41.704	1	1	1	2	2	2	1
ASLLKVDQEVK	________________	LKVDQEVKLKVDSFRE	M	A	S	V	K	L	1	0	0	1	0	1	1	0	0	0	2	2	0	0	0	1	0	0	0	2	0	0	11	1	1228.7	sp|P61289|PSME3_HUMAN	sp|P61289|PSME3_HUMAN	2	12	yes	yes	2	3.4941e-14	138.24	1		1
ASLLQNESTNEQLQIHYK	QAEAYINRASLLQNES	EQLQIHYKVCYARVLD	R	A	S	Y	K	V	1	0	2	0	0	3	2	0	1	1	3	1	0	0	0	2	1	0	1	0	0	0	18	0	2115.06	sp|Q9BT78|CSN4_HUMAN	sp|Q9BT78|CSN4_HUMAN	171	188	yes	yes	2;3	2.6226e-08	101.9		1	2		2
ASLLSAPPCRDIVIEMEDTKPLLASK	EDIVPQLKASLLSAPP	TKPLLASKLTEKEEEI	K	A	S	S	K	L	3	1	0	2	1	0	2	0	0	2	4	2	1	0	3	3	1	0	0	1	0	0	26	2	2853.5	sp|Q9NZM1|MYOF_HUMAN	sp|Q9NZM1|MYOF_HUMAN	1417	1442	yes	yes	3;4	0.027815	16.829	1	1	1		1		2
ASLLVSNQNGNMYTSSVYGSLASVLAQYSPQQLAGKR	ELFSQKTKASLLVSNQ	PQQLAGKRIGVFSYGS	K	A	S	K	R	I	4	1	3	0	0	4	0	3	0	0	5	1	1	0	1	7	1	0	3	3	0	0	37	1	3901.96	sp|Q01581|HMCS1_HUMAN	sp|Q01581|HMCS1_HUMAN	333	369	yes	yes	3;4	7.1849e-26	71.709	2	4	4	3	4	4	2
ASLNGADIYSGCCTLK	VQSAQRAKASLNGADI	YSGCCTLKIEYAKPTR	K	A	S	L	K	I	2	0	1	1	2	0	0	2	0	1	2	1	0	0	0	2	1	0	1	0	0	0	16	0	1728.78	sp|P14866|HNRPL_HUMAN	sp|P14866|HNRPL_HUMAN	249	264	yes	yes	2	1.6416e-05	96.208	2	2	2	2	2	2	2
ASLQVLGTVGEPINPEAWLWYHR	EPVTKHSRASLQVLGT	EAWLWYHRVVGAQRCP	R	A	S	H	R	V	2	1	1	0	0	1	2	2	1	1	3	0	0	0	2	1	1	2	1	2	0	0	23	0	2635.35	sp|Q9NR19|ACSA_HUMAN	sp|Q9NR19|ACSA_HUMAN	430	452	yes	yes	3	0.00066455	38.175
ASLSLAPVNIFK	________________	LAPVNIFKAGADEERA	M	A	S	F	K	A	2	0	1	0	0	0	0	0	0	1	2	1	0	1	1	2	0	0	0	1	0	0	12	0	1258.73	sp|P78371|TCPB_HUMAN	sp|P78371|TCPB_HUMAN	2	13	yes	yes	1;2	5.9092e-10	115.29	1	1	3	1	1	2	1
ASLYPCPETPQER	KKICEGFRASLYPCPE	CPETPQERKEMASGVN	R	A	S	E	R	K	1	1	0	0	1	1	2	0	0	0	1	0	0	0	3	1	1	0	1	0	0	0	13	0	1546.71	sp|Q93050|VPP1_HUMAN	sp|Q93050|VPP1_HUMAN	242	254	yes	yes	2	0.0048249	54.871	2	2	1	1	1	1	1
ASMGTLAFDEYGR	________________	LAFDEYGRPFLIIKDQ	M	A	S	G	R	P	2	1	0	1	0	0	1	2	0	0	1	0	1	1	0	1	1	0	1	0	0	0	13	0	1416.63	sp|P48643|TCPE_HUMAN	sp|P48643|TCPE_HUMAN	2	14	yes	yes	3	0.056036	26.112						1
ASMQQQQQLASAR	QPTPVNIRASMQQQQQ	QQQLASARNRRLAQQM	R	A	S	A	R	N	3	1	0	0	0	5	0	0	0	0	1	0	1	0	0	2	0	0	0	0	0	0	13	0	1445.7	sp|Q9Y3Y2|CHTOP_HUMAN	sp|Q9Y3Y2|CHTOP_HUMAN	39	51	yes	yes	2	6.5246e-05	76.759	2	2	2	2	1	2	2
ASNGDAWVEAHGK	NVPFKIVRASNGDAWV	AWVEAHGKLYSPSQIG	R	A	S	G	K	L	3	0	1	1	0	0	1	2	1	0	0	1	0	0	0	1	0	1	0	1	0	0	13	0	1340.61	sp|P38646|GRP75_HUMAN	sp|P38646|GRP75_HUMAN	147	159	yes	yes	2;3	7.2437e-05	102.9	4	2	3	4	2	3	3
ASNLENSTYDLYTIPK	NAVLLCTRASNLENST	YDLYTIPKDADSQNPD	R	A	S	P	K	D	1	0	2	1	0	0	1	0	0	1	2	1	0	0	1	2	2	0	2	0	0	0	16	0	1827.89	sp|P53621|COPA_HUMAN	sp|P53621|COPA_HUMAN	383	398	yes	yes	2	0.0017249	57.525	2		1	2	1	2	2
ASNNTASIAQAR	________________	TASIAQARKLVEQLKM	M	A	S	A	R	K	4	1	2	0	0	1	0	0	0	1	0	0	0	0	0	2	1	0	0	0	0	0	12	0	1202.6	sp|P59768|GBG2_HUMAN	sp|P59768|GBG2_HUMAN	2	13	yes	yes	2	0.00040852	58.04		2	2
ASNVTNK	________________	MASNVTNKTDPRSMNS	M	A	S	N	K	T	1	0	2	0	0	0	0	0	0	0	0	1	0	0	0	1	1	0	0	1	0	0	7	0	732.377	sp|P07910|HNRPC_HUMAN;sp|P0DMR1|HNRC4_HUMAN;sp|O60812|HNRC1_HUMAN;sp|B7ZW38|HNRC3_HUMAN;sp|B2RXH8|HNRC2_HUMAN	sp|P07910|HNRPC_HUMAN	2	8	yes	no	1;2	0.0049421	89.296
ASNVTNKTDPR	________________	VTNKTDPRSMNSRVFI	M	A	S	P	R	S	1	1	2	1	0	0	0	0	0	0	0	1	0	0	1	1	2	0	0	1	0	0	11	1	1201.61	sp|P07910|HNRPC_HUMAN	sp|P07910|HNRPC_HUMAN	2	12	yes	yes	2	4.0208e-07	110.93	2	1	2	1	2	2	2
ASQAGQTALMLAVSHGR	RLGNINAKASQAGQTA	MLAVSHGRVDVVKALL	K	A	S	G	R	V	4	1	0	0	0	2	0	2	1	0	2	0	1	0	0	2	1	0	0	1	0	0	17	0	1696.87	sp|Q63ZY3|KANK2_HUMAN;sp|Q14678|KANK1_HUMAN	sp|Q63ZY3|KANK2_HUMAN	735	751	yes	no	2;3	0.0014972	59.585			2		1
ASQKPQPNFPSPEYMIFDHEFTK	SKHELYSRASQKPQPN	IFDHEFTKLVKELEGV	R	A	S	T	K	L	1	0	1	1	0	2	2	0	1	1	0	2	1	3	4	2	1	0	1	0	0	0	23	1	2737.28	sp|O60763|USO1_HUMAN	sp|O60763|USO1_HUMAN	593	615	yes	yes	3;4	2.0895e-05	67.136	4	3	4	3	4	4	2
ASQSQGIQQLLQAEK	________________	QQLLQAEKRAAEKVSE	M	A	S	E	K	R	2	0	0	0	0	5	1	1	0	1	2	1	0	0	0	2	0	0	0	0	0	0	15	0	1627.85	sp|O75348|VATG1_HUMAN;sp|O95670|VATG2_HUMAN	sp|O75348|VATG1_HUMAN	2	16	yes	no	2	0.00025348	65.467						1
ASQSQGIQQLLQAEKR	________________	QLLQAEKRAAEKVSEA	M	A	S	K	R	A	2	1	0	0	0	5	1	1	0	1	2	1	0	0	0	2	0	0	0	0	0	0	16	1	1783.95	sp|O75348|VATG1_HUMAN;sp|O95670|VATG2_HUMAN	sp|O75348|VATG1_HUMAN	2	17	yes	no	2;3	9.3555e-101	203.53	4	2	3	4	4	4	4
ASREEILAQAK	MRELDDTRASREEILA	EEILAQAKENEKKLKS	R	A	S	A	K	E	3	1	0	0	0	1	2	0	0	1	1	1	0	0	0	1	0	0	0	0	0	0	11	1	1214.66	sp|P35579|MYH9_HUMAN	sp|P35579|MYH9_HUMAN	1659	1669	yes	yes	2;3	4.3339e-07	116.03	4	4	4	4	4	4	4
ASREEILAQAKENEK	MRELDDTRASREEILA	AQAKENEKKLKSMEAE	R	A	S	E	K	K	3	1	1	0	0	1	4	0	0	1	1	2	0	0	0	1	0	0	0	0	0	0	15	2	1714.88	sp|P35579|MYH9_HUMAN	sp|P35579|MYH9_HUMAN	1659	1673	yes	yes	2;3;4	4.39e-10	135.69	4	4	5	3	6	5	5
ASSEGGTAAGAGLDSLHK	RFQNLDKKASSEGGTA	AGLDSLHKNSVSQISV	K	A	S	H	K	N	4	0	0	1	0	0	1	4	1	0	2	1	0	0	0	3	1	0	0	0	0	0	18	0	1627.78	sp|O15143|ARC1B_HUMAN	sp|O15143|ARC1B_HUMAN	309	326	yes	yes	2;3	1.1611e-05	77.505	3	4	4	3	4	4	4
ASSEGGTAAGAGLDSLHKNSVSQISVLSGGK	RFQNLDKKASSEGGTA	ISVLSGGKAKCSQFCT	K	A	S	G	K	A	4	0	1	1	0	1	1	6	1	1	3	2	0	0	0	7	1	0	0	2	0	0	31	1	2884.45	sp|O15143|ARC1B_HUMAN	sp|O15143|ARC1B_HUMAN	309	339	yes	yes	3;4	7.8382e-25	94.15						1	1
ASSIMDELFQDR	VMEDSFTRASSIMDEL	MDELFQDRFFLRRPQD	R	A	S	D	R	F	1	1	0	2	0	1	1	0	0	1	1	0	1	1	0	2	0	0	0	0	0	0	12	0	1410.64	CON__P17697	CON__P17697	177	188	yes	yes	2	0.022151	42.317	1
ASSLNENVDHSALLK	GVRLSLPRASSLNENV	VDHSALLKLGTSVSER	R	A	S	L	K	L	2	0	2	1	0	0	1	0	1	0	3	1	0	0	0	3	0	0	0	1	0	0	15	0	1596.81	sp|Q96SB3|NEB2_HUMAN	sp|Q96SB3|NEB2_HUMAN	98	112	yes	yes	2	0.030028	34.851	1
ASSQVNVEGQSR	YMTFLSSKASSQVNVE	VNVEGQSRLNEKILEE	K	A	S	S	R	L	1	1	1	0	0	2	1	1	0	0	0	0	0	0	0	3	0	0	0	2	0	0	12	0	1260.61	sp|O43665|RGS10_HUMAN	sp|O43665|RGS10_HUMAN	94	105	yes	yes	2	2.3321e-13	138.89	2	2	1	2	2	2	2
ASSVGNVADSTEPTKR	________________	DSTEPTKRMLSFQGLA	M	A	S	K	R	M	2	1	1	1	0	0	1	1	0	0	0	1	0	0	1	3	2	0	0	2	0	0	16	1	1617.8	sp|O15294|OGT1_HUMAN	sp|O15294|OGT1_HUMAN	2	17	yes	yes	2	5.171e-06	99.238
ASTALSNEQQAR	EVQEALQRASTALSNE	LSNEQQARRDCQEQAK	R	A	S	A	R	R	3	1	1	0	0	2	1	0	0	0	1	0	0	0	0	2	1	0	0	0	0	0	12	0	1274.62	sp|P12270|TPR_HUMAN	sp|P12270|TPR_HUMAN	1054	1065	yes	yes	2	1.3837e-29	157.68	2	2	2	2	2	2	2
ASTKVEVDMEKAESLQVTR	TAMNRHIKASTKVEVD	AESLQVTRGDFLASLE	K	A	S	T	R	G	2	1	0	1	0	1	3	0	0	0	1	2	1	0	0	2	2	0	0	3	0	0	19	2	2120.08	sp|P46459|NSF_HUMAN	sp|P46459|NSF_HUMAN	459	477	yes	yes	3	0.00030479	57.806		1
ASTNAMLISAGLPPLK	KEKEKELRASTNAMLI	SAGLPPLKASHSAHST	R	A	S	L	K	A	3	0	1	0	0	0	0	1	0	1	3	1	1	0	2	2	1	0	0	0	0	0	16	0	1582.88	sp|O43143|DHX15_HUMAN	sp|O43143|DHX15_HUMAN	63	78	yes	yes	2	0.0046908	47.64	2	2	1	2	2	2	1
ASTSDYQVISDR	RPLATAYKASTSDYQV	DYQVISDRQTPKKDES	K	A	S	D	R	Q	1	1	0	2	0	1	0	0	0	1	0	0	0	0	0	3	1	0	1	1	0	0	12	0	1340.62	sp|Q8NFH5|NUP53_HUMAN	sp|Q8NFH5|NUP53_HUMAN	295	306	yes	yes	2	2.4101e-07	76.326			1		1
ASTTTCTR	________________	ASTTTCTRFTDEYQLF	M	A	S	T	R	F	1	1	0	0	1	0	0	0	0	0	0	0	0	0	0	1	4	0	0	0	0	0	8	0	896.402	sp|Q13557|KCC2D_HUMAN	sp|Q13557|KCC2D_HUMAN	2	9	yes	yes	2	0.02112	40.724
ASVGFGGSCFQK	RIGNKFLKASVGFGGS	FGGSCFQKDVLNLVYL	K	A	S	Q	K	D	1	0	0	0	1	1	0	3	0	0	0	1	0	2	0	2	0	0	0	1	0	0	12	0	1243.57	sp|O60701|UGDH_HUMAN	sp|O60701|UGDH_HUMAN	268	279	yes	yes	2	0.016382	45.507
ASVITQVFHVPLEER	GNKIRPIKASVITQVF	FHVPLEERKYKDMNQF	K	A	S	E	R	K	1	1	0	0	0	1	2	0	1	1	1	0	0	1	1	1	1	0	0	3	0	0	15	0	1723.93	sp|Q00341|VIGLN_HUMAN	sp|Q00341|VIGLN_HUMAN	73	87	yes	yes	2;3	1.2787e-10	133.25	3	4	2	4	3	2	4
ASVITQVFHVPLEERK	GNKIRPIKASVITQVF	HVPLEERKYKDMNQFG	K	A	S	R	K	Y	1	1	0	0	0	1	2	0	1	1	1	1	0	1	1	1	1	0	0	3	0	0	16	1	1852.02	sp|Q00341|VIGLN_HUMAN	sp|Q00341|VIGLN_HUMAN	73	88	yes	yes	3	0.00013304	62.94			1	1	1		1
ASVMLFMK	RLKVLTNKASVMLFMK	ASVMLFMKGNKQEAKC	K	A	S	M	K	G	1	0	0	0	0	0	0	0	0	0	1	1	2	1	0	1	0	0	0	1	0	0	8	0	925.477	sp|O76003|GLRX3_HUMAN	sp|O76003|GLRX3_HUMAN	246	253	yes	yes	1;2	0.031926	82.305		1	2			1
ASVPTIQDQASAMQLSQCAK	GKMVAAAKASVPTIQD	MQLSQCAKNLGTALAE	K	A	S	A	K	N	4	0	0	1	1	4	0	0	0	1	1	1	1	0	1	3	1	0	0	1	0	0	20	0	2133.02	sp|Q9Y490|TLN1_HUMAN	sp|Q9Y490|TLN1_HUMAN	1006	1025	yes	yes	2	2.0757e-40	150.7	2	2	2	2	2	2	2
ASVSELACIYSALILHDDEVTVTEDKINALIK	________________	DKINALIKAAGVNVEP	M	A	S	I	K	A	4	0	1	3	1	0	3	0	1	4	4	2	0	0	0	3	2	0	1	3	0	0	32	1	3529.82	sp|P05386|RLA1_HUMAN	sp|P05386|RLA1_HUMAN	2	33	yes	yes	3;4	1.245e-113	172.95	4	6	6	3	3	2	3
ASVVTLPVYLNFTR	KQTNTEKKASVVTLPV	PVYLNFTRADLIFTVD	K	A	S	T	R	A	1	1	1	0	0	0	0	0	0	0	2	0	0	1	1	1	2	0	1	3	0	0	14	0	1578.88	sp|Q14204|DYHC1_HUMAN	sp|Q14204|DYHC1_HUMAN	4602	4615	yes	yes	2	0.090142	30.328		1
ASYAEQLSMLKK	AQQLRAEKASYAEQLS	EQLSMLKKAHGLLAEE	K	A	S	K	K	A	2	0	0	0	0	1	1	0	0	0	2	2	1	0	0	2	0	0	1	0	0	0	12	1	1367.71	sp|Q14980|NUMA1_HUMAN	sp|Q14980|NUMA1_HUMAN	1431	1442	yes	yes	3	0.092098	19.369
ASYGHSMVVDPWGTVVAR	CGRHHEKRASYGHSMV	PWGTVVARCSEGPGLC	R	A	S	A	R	C	2	1	0	1	0	0	0	2	1	0	0	0	1	0	1	2	1	1	1	4	0	0	18	0	1930.94	sp|Q86X76|NIT1_HUMAN	sp|Q86X76|NIT1_HUMAN	267	284	yes	yes	3	3.298e-08	95.197	1		1	2	1	2	2
ASYVAPLTAQPATYR	PLRRSPPRASYVAPLT	TAQPATYRAQPSVSLG	R	A	S	Y	R	A	4	1	0	0	0	1	0	0	0	0	1	0	0	0	2	1	2	0	2	1	0	0	15	0	1607.83	sp|Q96PK6|RBM14_HUMAN	sp|Q96PK6|RBM14_HUMAN	224	238	yes	yes	2	0.00030223	91.355	2	1	1	1	2	1	2
ASYYVVSGNDPANGEPSR	LDFFRRVRASYYVVSG	PANGEPSRAVLDALLE	R	A	S	S	R	A	2	1	2	1	0	0	1	2	0	0	0	0	0	0	2	3	0	0	2	2	0	0	18	0	1881.85	sp|P78559|MAP1A_HUMAN	sp|P78559|MAP1A_HUMAN	2717	2734	yes	yes	2	7.8252e-08	98.062		1	1	2
ATAAFILANEHNVALFK	SIRTLSARATAAFILA	EHNVALFKHFADLLPG	R	A	T	F	K	H	5	0	2	0	0	0	1	0	1	1	2	1	0	2	0	0	1	0	0	1	0	0	17	0	1828.98	sp|O00410|IPO5_HUMAN	sp|O00410|IPO5_HUMAN	196	212	yes	yes	2	0.0046452	43.37
ATAATEEPFPFHGLLPK	________________	PFHGLLPKKETGAASF	M	A	T	P	K	K	3	0	0	0	0	0	2	1	1	0	2	1	0	2	3	0	2	0	0	0	0	0	17	0	1824.94	sp|P29144|TPP2_HUMAN	sp|P29144|TPP2_HUMAN	2	18	yes	yes	2	8.9489e-11	124.78	2	2	2	2	2	2	1
ATAGAYIASQTVK	VIVAADSRATAGAYIA	YIASQTVKKVIEINPY	R	A	T	V	K	K	4	0	0	0	0	1	0	1	0	1	0	1	0	0	0	1	2	0	1	1	0	0	13	0	1279.68	sp|P28074|PSB5_HUMAN	sp|P28074|PSB5_HUMAN	79	91	yes	yes	2	0.00033695	80.287	1	1	2	2	1	2	2
ATAGAYIASQTVKK	VIVAADSRATAGAYIA	IASQTVKKVIEINPYL	R	A	T	K	K	V	4	0	0	0	0	1	0	1	0	1	0	2	0	0	0	1	2	0	1	1	0	0	14	1	1407.77	sp|P28074|PSB5_HUMAN	sp|P28074|PSB5_HUMAN	79	92	yes	yes	2	2.3211e-05	70.927			1
ATAGDTHLGGEDFDNR	DDGIFEVKATAGDTHL	GGEDFDNRLVNHFVEE	K	A	T	N	R	L	2	1	1	3	0	0	1	3	1	0	1	0	0	1	0	0	2	0	0	0	0	0	16	0	1674.72	sp|P0DMV9|HS71B_HUMAN;sp|P0DMV8|HS71A_HUMAN;sp|P17066|HSP76_HUMAN;sp|P48741|HSP77_HUMAN	sp|P0DMV9|HS71B_HUMAN	221	236	no	no	2	0.0036055	58.658	1	2			1
ATALAIMGDKLWWADQVSEK	AMRSQLGKATALAIMG	WADQVSEKMGTCSKAD	K	A	T	E	K	M	4	0	0	2	0	1	1	1	0	1	2	2	1	0	0	1	1	2	0	1	0	0	20	1	2232.12	sp|Q07954|LRP1_HUMAN	sp|Q07954|LRP1_HUMAN	1789	1808	yes	yes	3	3.3225e-11	91.276
ATAPQTQHVSPMR	EKSSPGHRATAPQTQH	TQHVSPMRQVEPPAKK	R	A	T	M	R	Q	2	1	0	0	0	2	0	0	1	0	0	0	1	0	2	1	2	0	0	1	0	0	13	0	1422.7	sp|P29692|EF1D_HUMAN	sp|P29692|EF1D_HUMAN	124	136	yes	yes	2;3	4.8766e-38	169.09	4	5	3	5	4	4	4
ATATISAKPQITNPK	SAATIEKKATATISAK	KPQITNPKAEITRFVP	K	A	T	P	K	A	3	0	1	0	0	1	0	0	0	2	0	2	0	0	2	1	3	0	0	0	0	0	15	1	1539.86	sp|Q9Y2W2|WBP11_HUMAN	sp|Q9Y2W2|WBP11_HUMAN	558	572	yes	yes	2	0.042851	36.993				1
ATATQLLQHPFIK	LVKNPEQRATATQLLQ	LLQHPFIKNAKPVSIL	R	A	T	I	K	N	2	0	0	0	0	2	0	0	1	1	2	1	0	1	1	0	2	0	0	0	0	0	13	0	1466.82	sp|Q13188|STK3_HUMAN	sp|Q13188|STK3_HUMAN	267	279	yes	yes	3	0.062082	25.234					1
ATAVMPDGQFK	GHPAPNFKATAVMPDG	VMPDGQFKDISLSDYK	K	A	T	F	K	D	2	0	0	1	0	1	0	1	0	0	0	1	1	1	1	0	1	0	0	1	0	0	11	0	1163.56	sp|Q06830|PRDX1_HUMAN	sp|Q06830|PRDX1_HUMAN	17	27	yes	yes	2	3.1161e-11	132.25	2	2	2	2	2	2	2
ATAVMPDGQFKDISLSDYK	GHPAPNFKATAVMPDG	DISLSDYKGKYVVFFF	K	A	T	Y	K	G	2	0	0	3	0	1	0	1	0	1	1	2	1	1	1	2	1	0	1	1	0	0	19	1	2085.01	sp|Q06830|PRDX1_HUMAN	sp|Q06830|PRDX1_HUMAN	17	35	yes	yes	2;3	5.0579e-16	129.11	2	2	2	3	2	2	2
ATAVMPDGQFKDISLSDYKGK	GHPAPNFKATAVMPDG	SLSDYKGKYVVFFFYP	K	A	T	G	K	Y	2	0	0	3	0	1	0	2	0	1	1	3	1	1	1	2	1	0	1	1	0	0	21	2	2270.13	sp|Q06830|PRDX1_HUMAN	sp|Q06830|PRDX1_HUMAN	17	37	yes	yes	2;3;4	4.9372e-46	137.73	2	5	3	2	2	3	3
ATCIGNNSAAAVSMLK	SGNYGGWKATCIGNNS	AAAVSMLKQDYKEGEM	K	A	T	L	K	Q	4	0	2	0	1	0	0	1	0	1	1	1	1	0	0	2	1	0	0	1	0	0	16	0	1606.78	sp|P25789|PSA4_HUMAN	sp|P25789|PSA4_HUMAN	161	176	yes	yes	2	0.00010531	83.751	2	2	2	2	2	2	2
ATCIGNNSAAAVSMLKQDYKEGEMTLK	SGNYGGWKATCIGNNS	KEGEMTLKSALALAIK	K	A	T	L	K	S	4	0	2	1	1	1	2	2	0	1	2	3	2	0	0	2	2	0	1	1	0	0	27	2	2929.4	sp|P25789|PSA4_HUMAN	sp|P25789|PSA4_HUMAN	161	187	yes	yes	3;4	2.9838e-08	66.925			1
ATDAEADVASLNR	KLELAEKKATDAEADV	ADVASLNRRIQLVEEE	K	A	T	N	R	R	4	1	1	2	0	0	1	0	0	0	1	0	0	0	0	1	1	0	0	1	0	0	13	0	1331.63	sp|P09493|TPM1_HUMAN;sp|P07951|TPM2_HUMAN;CON__Q3SX28	sp|P09493|TPM1_HUMAN	78	90	no	no	2	0.00032942	87.155		2	1		1	1
ATDAEADVASLNRR	KLELAEKKATDAEADV	DVASLNRRIQLVEEEL	K	A	T	R	R	I	4	2	1	2	0	0	1	0	0	0	1	0	0	0	0	1	1	0	0	1	0	0	14	1	1487.73	sp|P09493|TPM1_HUMAN;sp|P07951|TPM2_HUMAN;CON__Q3SX28	sp|P09493|TPM1_HUMAN	78	91	no	no	2;3	1.1104e-23	152.32		4	2	1	2		2
ATDFVVPGPGK	HAYGDQYRATDFVVPG	FVVPGPGKVEITYTPS	R	A	T	G	K	V	1	0	0	1	0	0	0	2	0	0	0	1	0	1	2	0	1	0	0	2	0	0	11	0	1086.57	sp|O75874|IDHC_HUMAN	sp|O75874|IDHC_HUMAN	141	151	yes	yes	2	0.0073192	53.013	2		2	2	1		2
ATDKSFVEK	DEECWFPKATDKSFVE	TDKSFVEKVMQEQGTH	K	A	T	E	K	V	1	0	0	1	0	0	1	0	0	0	0	2	0	1	0	1	1	0	0	1	0	0	9	1	1023.52	sp|P35579|MYH9_HUMAN;sp|P35749|MYH11_HUMAN;sp|Q7Z406|MYH14_HUMAN	sp|P35579|MYH9_HUMAN	537	545	no	no	2;3	0.00017472	115.57
ATDSWALAVDEQEAAVK	________________	DEQEAAVKSMTNLQIK	M	A	T	V	K	S	5	0	0	2	0	1	2	0	0	0	1	1	0	0	0	1	1	1	0	2	0	0	17	0	1802.87	sp|Q9NUU7|DD19A_HUMAN	sp|Q9NUU7|DD19A_HUMAN	2	18	yes	yes	2	7.1166e-05	66.977		1		2	1
ATDVMIAGK	SLIDGIKRATDVMIAG	TDVMIAGKVAVVAGYG	R	A	T	G	K	V	2	0	0	1	0	0	0	1	0	1	0	1	1	0	0	0	1	0	0	1	0	0	9	0	904.469	sp|P23526|SAHH_HUMAN	sp|P23526|SAHH_HUMAN	206	214	yes	yes	1;2	0.0021341	122.13							1
ATEAGSLEAR	CRRLGEERATEAGSLE	EAGSLEARLRESEQAR	R	A	T	A	R	L	3	1	0	0	0	0	2	1	0	0	1	0	0	0	0	1	1	0	0	0	0	0	10	0	1003.49	sp|Q92974|ARHG2_HUMAN	sp|Q92974|ARHG2_HUMAN	829	838	yes	yes	2	0.00043606	90.149	1	1	2			2
ATEDGEEDEEMIESIENLEDLKGHSVR	RKRRQVERATEDGEED	DLKGHSVREWVSMAGP	R	A	T	V	R	E	1	1	1	3	0	0	8	2	1	2	2	1	1	0	0	2	1	0	0	1	0	0	27	1	3073.37	sp|P49736|MCM2_HUMAN	sp|P49736|MCM2_HUMAN	157	183	yes	yes	3;4	6.4894e-22	100.7	1	1	1		1	2
ATEGMVVADK	IVLGADTRATEGMVVA	EGMVVADKNCSKIHFI	R	A	T	D	K	N	2	0	0	1	0	0	1	1	0	0	0	1	1	0	0	0	1	0	0	2	0	0	10	0	1019.5	sp|Q99436|PSB7_HUMAN	sp|Q99436|PSB7_HUMAN	63	72	yes	yes	2	0.070553	39.58	1
ATEGMVVADKNCSK	IVLGADTRATEGMVVA	VADKNCSKIHFISPNI	R	A	T	S	K	I	2	0	1	1	1	0	1	1	0	0	0	2	1	0	0	1	1	0	0	2	0	0	14	1	1508.7	sp|Q99436|PSB7_HUMAN	sp|Q99436|PSB7_HUMAN	63	76	yes	yes	2;3	2.9536e-119	211.83	4	4	4	4	4	4	4
ATEHVNGNGTEEPMDTTSAVIHSENFQTLLDAGLPQK	________________	LDAGLPQKVAEKLDEI	M	A	T	Q	K	V	3	0	3	2	0	2	4	3	2	1	3	1	1	1	2	2	5	0	0	2	0	0	37	0	3950.86	sp|O60506|HNRPQ_HUMAN	sp|O60506|HNRPQ_HUMAN	2	38	yes	yes	3	6.3135e-15	47.884				1
ATENDIANFFSPLNPIR	HMRGLPFRATENDIAN	FSPLNPIRVHIDIGAD	R	A	T	I	R	V	2	1	3	1	0	0	1	0	0	2	1	0	0	2	2	1	1	0	0	0	0	0	17	0	1917.96	sp|P31942|HNRH3_HUMAN	sp|P31942|HNRH3_HUMAN	206	222	yes	yes	2	0.00014055	64.454		2	1				1
ATENDIYNFFSPLNPVR	HMRGLPYRATENDIYN	FSPLNPVRVHIEIGPD	R	A	T	V	R	V	1	1	3	1	0	0	1	0	0	1	1	0	0	2	2	1	1	0	1	1	0	0	17	0	1995.97	sp|P31943|HNRH1_HUMAN;sp|P52597|HNRPF_HUMAN	sp|P31943|HNRH1_HUMAN	300	316	no	no	2;3	1.3794e-236	251.28	4	4	2	4	1	3	4
ATFDAISK	ATLGNFAKATFDAISK	ATFDAISKTYSYLTPD	K	A	T	S	K	T	2	0	0	1	0	0	0	0	0	1	0	1	0	1	0	1	1	0	0	0	0	0	8	0	851.439	sp|P15880|RS2_HUMAN	sp|P15880|RS2_HUMAN	239	246	yes	yes	2	0.068379	42.19	1						1
ATFDISLVVPK	CWDEPAIKATFDISLV	DISLVVPKDRVALSNM	K	A	T	P	K	D	1	0	0	1	0	0	0	0	0	1	1	1	0	1	1	1	1	0	0	2	0	0	11	0	1188.68	sp|P55786|PSA_HUMAN;sp|A6NEC2|PSAL_HUMAN	sp|P55786|PSA_HUMAN	198	208	yes	no	2	0.029719	43.897
ATFVELSTK	________________	TFVELSTKAKMPIVGL	M	A	T	T	K	A	1	0	0	0	0	0	1	0	0	0	1	1	0	1	0	1	2	0	0	1	0	0	9	0	994.534	sp|C9JRZ8|AK1BF_HUMAN;sp|O60218|AK1BA_HUMAN	sp|C9JRZ8|AK1BF_HUMAN	2	10	no	no	1;2	3.6261e-31	186.91	3	4	4	3	4	4	3
ATFYGEQVDYYK	TYAALNSKATFYGEQV	GEQVDYYKSYIKTCLD	K	A	T	Y	K	S	1	0	0	1	0	1	1	1	0	0	0	1	0	1	0	0	1	0	3	1	0	0	12	0	1482.67	sp|P46940|IQGA1_HUMAN	sp|P46940|IQGA1_HUMAN	1517	1528	yes	yes	2	0.0031174	61.523	1	2	2	1	2	1	2
ATGANATPLDFPSK	________________	TPLDFPSKKRKRSRWN	M	A	T	S	K	K	3	0	1	1	0	0	0	1	0	0	1	1	0	1	2	1	2	0	0	0	0	0	14	0	1388.69	sp|Q15637|SF01_HUMAN	sp|Q15637|SF01_HUMAN	2	15	yes	yes	2	0.00035424	63.257
ATGANATPLDFPSKK	________________	PLDFPSKKRKRSRWNQ	M	A	T	K	K	R	3	0	1	1	0	0	0	1	0	0	1	2	0	1	2	1	2	0	0	0	0	0	15	1	1516.79	sp|Q15637|SF01_HUMAN	sp|Q15637|SF01_HUMAN	2	16	yes	yes	2	0.014276	41.695
ATGATQQDANASSLLDIYSFWLK	EVANKFAKATGATQQD	DIYSFWLKSAKVPERK	K	A	T	L	K	S	4	0	1	2	0	2	0	1	0	1	3	1	0	1	0	3	2	1	1	0	0	0	23	0	2499.23	sp|Q14978|NOLC1_HUMAN	sp|Q14978|NOLC1_HUMAN	37	59	yes	yes	2;3	0.00029853	55.128	1	1		1	1
ATGPPVSELITK	GAGAAKRKATGPPVSE	PVSELITKAVAASKER	K	A	T	T	K	A	1	0	0	0	0	0	1	1	0	1	1	1	0	0	2	1	2	0	0	1	0	0	12	0	1211.68	sp|P16401|H15_HUMAN	sp|P16401|H15_HUMAN	38	49	yes	yes	2	0.0051778	56.139	2	2	2	2	2	2	2
ATHIKLPR	AAEEIGIKATHIKLPR	ATHIKLPRTTTESEVM	K	A	T	P	R	T	1	1	0	0	0	0	0	0	1	1	1	1	0	0	1	0	1	0	0	0	0	0	8	1	934.571	sp|P11586|C1TC_HUMAN	sp|P11586|C1TC_HUMAN	67	74	yes	yes	3	0.0040955	69.825	2	2	2	2	2	2	1
ATIAGGGVIPHIHK	EELDSLIKATIAGGGV	GVIPHIHKSLIGKKGQ	K	A	T	H	K	S	2	0	0	0	0	0	0	3	2	3	0	1	0	0	1	0	1	0	0	1	0	0	14	0	1369.78	sp|Q71UI9|H2AV_HUMAN;sp|P0C0S5|H2AZ_HUMAN	sp|Q71UI9|H2AV_HUMAN	103	116	yes	no	2;3;4	0.0020274	59.796	3	2	2	4	1	3	4
ATIERDGYAQILR	TPGSEQIRATIERDGY	DGYAQILRDLGGIVLA	R	A	T	L	R	D	2	2	0	1	0	1	1	1	0	2	1	0	0	0	0	0	1	0	1	0	0	0	13	1	1504.8	sp|Q99798|ACON_HUMAN	sp|Q99798|ACON_HUMAN	425	437	yes	yes	3	0.027219	34.326
ATIGADFLTK	KKFSNQYKATIGADFL	IGADFLTKEVMVDDRL	K	A	T	T	K	E	2	0	0	1	0	0	0	1	0	1	1	1	0	1	0	0	2	0	0	0	0	0	10	0	1035.56	sp|P51149|RAB7A_HUMAN	sp|P51149|RAB7A_HUMAN	39	48	yes	yes	1;2	0.018272	70.439	1	1		1		1
ATISNDGATILK	LIVDGRGKATISNDGA	NDGATILKLLDVVHPA	K	A	T	L	K	L	2	0	1	1	0	0	0	1	0	2	1	1	0	0	0	1	2	0	0	0	0	0	12	0	1202.65	sp|Q99832|TCPH_HUMAN	sp|Q99832|TCPH_HUMAN	56	67	yes	yes	2	0.00019889	78.705	1	1	2	1	1	2	1
ATKIDKEACR	________________	KIDKEACRAAYNLVRD	M	A	T	C	R	A	2	1	0	1	1	0	1	0	0	1	0	2	0	0	0	0	1	0	0	0	0	0	10	2	1190.61	sp|Q14019|COTL1_HUMAN	sp|Q14019|COTL1_HUMAN	2	11	yes	yes	2	0.010567	43.897
ATLPDADKER	TTAHEQFKATLPDADK	LPDADKERLAILGIHN	K	A	T	E	R	L	2	1	0	2	0	0	1	0	0	0	1	1	0	0	1	0	1	0	0	0	0	0	10	1	1114.56	sp|P12814|ACTN1_HUMAN	sp|P12814|ACTN1_HUMAN	556	565	yes	yes	2;3	0.0034124	72.922	2	3	3		2	2	1
ATLPSPDKLPGFK	DSRLEELKATLPSPDK	PDKLPGFKMYPIDFEK	K	A	T	F	K	M	1	0	0	1	0	0	0	1	0	0	2	2	0	1	3	1	1	0	0	0	0	0	13	1	1369.76	sp|P22314|UBA1_HUMAN	sp|P22314|UBA1_HUMAN	831	843	yes	yes	2;3	0.0006131	68.359	3	4	4	4	4	2	3
ATLQAALCLENFSSQVVER	RPYLSAVRATLQAALC	FSSQVVERHNKPEVEV	R	A	T	E	R	H	3	1	1	0	1	2	2	0	0	0	3	0	0	1	0	2	1	0	0	2	0	0	19	0	2135.07	sp|P59998|ARPC4_HUMAN	sp|P59998|ARPC4_HUMAN	14	32	yes	yes	2;3	5.7946e-52	161.51	3	1	1	2	1	1	4
ATLSSIR	TTINKNARATLSSIRH	RATLSSIRHMIRKNKY	R	A	T	I	R	H	1	1	0	0	0	0	0	0	0	1	1	0	0	0	0	2	1	0	0	0	0	0	7	0	746.429	sp|P46779|RL28_HUMAN	sp|P46779|RL28_HUMAN	88	94	yes	yes	2	0.029199	76.035	2	1	1	1		1	2
ATLWYVPLSLK	GAKKLTNKATLWYVPL	WYVPLSLKNVDKVLEV	K	A	T	L	K	N	1	0	0	0	0	0	0	0	0	0	3	1	0	0	1	1	1	1	1	1	0	0	11	0	1289.74	sp|O00154|BACH_HUMAN	sp|O00154|BACH_HUMAN	158	168	yes	yes	2	0.00095921	56.551	2	2	1	2	1	2	1
ATLYVTAIEDR	DGLIFPDRATLYVTAI	YVTAIEDRQYKDYKIH	R	A	T	D	R	Q	2	1	0	1	0	0	1	0	0	1	1	0	0	0	0	0	2	0	1	1	0	0	11	0	1250.65	sp|Q99873|ANM1_HUMAN	sp|Q99873|ANM1_HUMAN	186	196	yes	yes	2;3	3.1682e-08	110.93	2	2	2	2	2	2	2
ATNFLAHEK	________________	TNFLAHEKIWFDKFKY	M	A	T	E	K	I	2	0	1	0	0	0	1	0	1	0	1	1	0	1	0	0	1	0	0	0	0	0	9	0	1029.52	sp|P29692|EF1D_HUMAN	sp|P29692|EF1D_HUMAN	2	10	yes	yes	2	0.00066326	92.428	2	2	2	2	2	2	1
ATNIEVLSNTFQFTNEAR	DRRDKLERATNIEVLS	FQFTNEAREMGVIAAM	R	A	T	A	R	E	2	1	3	0	0	1	2	0	0	1	1	0	0	2	0	1	3	0	0	1	0	0	18	0	2054.01	sp|O75534|CSDE1_HUMAN	sp|O75534|CSDE1_HUMAN	331	348	yes	yes	2;3	3.5224e-183	233.14	2	1	2	2	2	1	2
ATNVTYQAHHVSR	AQNWGMQRATNVTYQA	YQAHHVSRNKRGQVVG	R	A	T	S	R	N	2	1	1	0	0	1	0	0	2	0	0	0	0	0	0	1	2	0	1	2	0	0	13	0	1482.73	sp|O43252|PAPS1_HUMAN	sp|O43252|PAPS1_HUMAN	25	37	yes	yes	2;3;4	2.8488e-33	116.63	3	3	3	3	2	2	2
ATPSENLVPSSAR	SSDSADGRATPSENLV	NLVPSSARVDKPPSVL	R	A	T	A	R	V	2	1	1	0	0	0	1	0	0	0	1	0	0	0	2	3	1	0	0	1	0	0	13	0	1327.67	sp|Q8N684|CPSF7_HUMAN	sp|Q8N684|CPSF7_HUMAN	202	214	yes	yes	2	0.059749	34.432				1
ATQALVLAPTR	QQIELDLKATQALVLA	ALVLAPTRELAQQIQK	K	A	T	T	R	E	3	1	0	0	0	1	0	0	0	0	2	0	0	0	1	0	2	0	0	1	0	0	11	0	1139.67	sp|P60842|IF4A1_HUMAN	sp|P60842|IF4A1_HUMAN	100	110	yes	yes	2	2.5536e-11	133.05	2	2	2	2	2	2	2
ATQKGDPVAILKR	IIQDTWHKATQKGDPV	DPVAILKRQLEEKEKL	K	A	T	K	R	Q	2	1	0	1	0	1	0	1	0	1	1	2	0	0	1	0	1	0	0	1	0	0	13	2	1395.82	sp|Q9P2E9|RRBP1_HUMAN	sp|Q9P2E9|RRBP1_HUMAN	688	700	yes	yes	3	0.014252	41.621		1	1
ATSETLAADPTPAATIVHFK	TGPQAISKATSETLAA	AATIVHFKVSAQGITL	K	A	T	F	K	V	5	0	0	1	0	0	1	0	1	1	1	1	0	1	2	1	4	0	0	1	0	0	20	0	2040.05	sp|Q9HBL0|TENS1_HUMAN	sp|Q9HBL0|TENS1_HUMAN	1621	1640	yes	yes	2;3	0.00027797	54.834		1	2		2	1	1
ATSGTEHQFCGGR	FLLWYSGRATSGTEHQ	EHQFCGGRLEKAQGTL	R	A	T	G	R	L	1	1	0	0	1	1	1	3	1	0	0	0	0	1	0	1	2	0	0	0	0	0	13	0	1406.6	sp|Q15113|PCOC1_HUMAN	sp|Q15113|PCOC1_HUMAN	150	162	yes	yes	2;3	3.1463e-66	184.65	4	2	2	4	3	3	4
ATSNVFAMFDQSQIQEFK	KTKKRPQRATSNVFAM	QSQIQEFKEAFNMIDQ	R	A	T	F	K	E	2	0	1	1	0	3	1	0	0	1	0	1	1	3	0	2	1	0	0	1	0	0	18	0	2089.98	sp|P19105|ML12A_HUMAN;sp|O14950|ML12B_HUMAN;sp|P24844|MYL9_HUMAN	sp|P19105|ML12A_HUMAN	17	34	yes	no	2	0.0053408	43.696
ATTADGSSILDR	AMLMPHQKATTADGSS	DGSSILDRAVIEHNLL	K	A	T	D	R	A	2	1	0	2	0	0	0	1	0	1	1	0	0	0	0	2	2	0	0	0	0	0	12	0	1205.59	sp|Q9BT78|CSN4_HUMAN	sp|Q9BT78|CSN4_HUMAN	291	302	yes	yes	2	0.00021695	87.026	1	2	2	1	2	2	1
ATTHEIMGPK	AVSKTVCKATTHEIMG	THEIMGPKKKHLDYLI	K	A	T	P	K	K	1	0	0	0	0	0	1	1	1	1	0	1	1	0	1	0	2	0	0	0	0	0	10	0	1083.54	sp|Q13492|PICAL_HUMAN	sp|Q13492|PICAL_HUMAN	29	38	yes	yes	2	0.0073341	57.149							2
ATTLSNAVSSLASTGLSLTK	KDSTAASRATTLSNAV	STGLSLTKVDEREKQA	R	A	T	T	K	V	3	0	1	0	0	0	0	1	0	0	4	1	0	0	0	5	4	0	0	1	0	0	20	0	1921.04	sp|Q13492|PICAL_HUMAN	sp|Q13492|PICAL_HUMAN	299	318	yes	yes	2	1.0959e-13	99.407	1	2	2	1	2	2	1
ATVECVKDQFGFINYEVGDSKK	YNITPLRRATVECVKD	YEVGDSKKLFFHVKEV	R	A	T	K	K	L	1	0	1	2	1	1	2	2	0	1	0	3	0	2	0	1	1	0	1	3	0	0	22	2	2533.22	sp|O75534|CSDE1_HUMAN	sp|O75534|CSDE1_HUMAN	676	697	yes	yes	3	0.04028	21.266			1
ATVGILITTIASK	GDSSPLIRATVGILIT	LITTIASKGELQNWPD	R	A	T	S	K	G	2	0	0	0	0	0	0	1	0	3	1	1	0	0	0	1	3	0	0	1	0	0	13	0	1286.78	sp|Q92973|TNPO1_HUMAN	sp|Q92973|TNPO1_HUMAN	116	128	yes	yes	2	0.011041	30.584
ATVLESEGTRESAINVAEGKK	VEAERRKRATVLESEG	INVAEGKKQAQILASE	R	A	T	K	K	Q	3	1	1	0	0	0	4	2	0	1	1	2	0	0	0	2	2	0	0	2	0	0	21	2	2188.13	sp|Q9UJZ1|STML2_HUMAN	sp|Q9UJZ1|STML2_HUMAN	202	222	yes	yes	3	1.6935e-14	96.848	1
ATVNQDTR	AEGEEEGRATVNQDTR	ATVNQDTRLDNRVIDL	R	A	T	T	R	L	1	1	1	1	0	1	0	0	0	0	0	0	0	0	0	0	2	0	0	1	0	0	8	0	903.441	sp|P14868|SYDC_HUMAN	sp|P14868|SYDC_HUMAN	172	179	yes	yes	2	0.044036	47.603
ATVSAPFGK	EARDVFEKATVSAPFG	TVSAPFGKFQGKTVTI	K	A	T	G	K	F	2	0	0	0	0	0	0	1	0	0	0	1	0	1	1	1	1	0	0	1	0	0	9	0	876.471	sp|Q15149|PLEC_HUMAN	sp|Q15149|PLEC_HUMAN	3045	3053	yes	yes	2	0.095248	36.424			1				1
ATVTPSPVK	KMPKPRLKATVTPSPV	TVTPSPVKGKGKVGRP	K	A	T	V	K	G	1	0	0	0	0	0	0	0	0	0	0	1	0	0	2	1	2	0	0	2	0	0	9	0	898.512	sp|Q9H1E3|NUCKS_HUMAN	sp|Q9H1E3|NUCKS_HUMAN	176	184	yes	yes	1;2	0.0025161	125.53	3	2	1	1	1	2
ATVTPSPVKGK	KMPKPRLKATVTPSPV	TPSPVKGKGKVGRPTA	K	A	T	G	K	G	1	0	0	0	0	0	0	1	0	0	0	2	0	0	2	1	2	0	0	2	0	0	11	1	1083.63	sp|Q9H1E3|NUCKS_HUMAN	sp|Q9H1E3|NUCKS_HUMAN	176	186	yes	yes	2;3	0.022171	54.343
ATVVESSEK	EVATGEKRATVVESSE	TVVESSEKAYSEAHEI	R	A	T	E	K	A	1	0	0	0	0	0	2	0	0	0	0	1	0	0	0	2	1	0	0	2	0	0	9	0	948.476	sp|P61981|1433G_HUMAN	sp|P61981|1433G_HUMAN	144	152	yes	yes	2	0.045427	55.112				1			1
ATVWDLRK	ASASPSGRATVWDLRK	ATVWDLRKNEPIIKVS	R	A	T	R	K	N	1	1	0	1	0	0	0	0	0	0	1	1	0	0	0	0	1	1	0	1	0	0	8	1	987.55	sp|O94979|SC31A_HUMAN	sp|O94979|SC31A_HUMAN	193	200	yes	yes	3	0.039334	32.786
ATYDKLCK	NNLVLFDKATYDKLCK	ATYDKLCKEVPNYKLI	K	A	T	C	K	E	1	0	0	1	1	0	0	0	0	0	1	2	0	0	0	0	1	0	1	0	0	0	8	1	997.49	sp|P62851|RS25_HUMAN	sp|P62851|RS25_HUMAN	53	60	yes	yes	2;3	0.013138	95.815	2	3		3	1	1	4
AVAAGNSCRQEDVIATANLSR	GITMATAKAVAAGNSC	IATANLSRRAIADMLR	K	A	V	S	R	R	5	2	2	1	1	1	1	1	0	1	1	0	0	0	0	2	1	0	0	2	0	0	21	1	2202.08	sp|Q9Y490|TLN1_HUMAN;sp|Q9Y4G6|TLN2_HUMAN	sp|Q9Y490|TLN1_HUMAN	2189	2209	no	no	3	1.5722e-08	86.539	1	2	1		2	1	2
AVAALLTIPEAEK	ELKRSAMRAVAALLTI	LTIPEAEKSPLMSEFQ	R	A	V	E	K	S	4	0	0	0	0	0	2	0	0	1	2	1	0	0	1	0	1	0	0	1	0	0	13	0	1324.76	sp|Q86VP6|CAND1_HUMAN	sp|Q86VP6|CAND1_HUMAN	1179	1191	yes	yes	2	0.049961	35.3	1			1
AVAAPRPDR	WRVCEGPKAVAAPRPD	VAAPRPDRLVNRLKNI	K	A	V	D	R	L	3	2	0	1	0	0	0	0	0	0	0	0	0	0	2	0	0	0	0	1	0	0	9	1	951.525	sp|O75534|CSDE1_HUMAN	sp|O75534|CSDE1_HUMAN	744	752	yes	yes	3	0.002817	74.92	2	1	1	2	2		1
AVAENQPFLIEAMTYR	ATKEARRRAVAENQPF	LIEAMTYRIGHHSTSD	R	A	V	Y	R	I	3	1	1	0	0	1	2	0	0	1	1	0	1	1	1	0	1	0	1	1	0	0	16	0	1851.92	sp|P12694|ODBA_HUMAN	sp|P12694|ODBA_HUMAN	317	332	yes	yes	2	2.6059e-05	90.453	1				1
AVAEQIPLLVQGVR	PLLVQSCKAVAEQIPL	PLLVQGVRGSQAQPDS	K	A	V	V	R	G	2	1	0	0	0	2	1	1	0	1	2	0	0	0	1	0	0	0	0	3	0	0	14	0	1491.88	sp|Q9Y490|TLN1_HUMAN	sp|Q9Y490|TLN1_HUMAN	958	971	yes	yes	2;3	4.5304e-06	122.46	2	2	2	2	1	4	2
AVAEQVLHSQSR	KDGSCLFRAVAEQVLH	QVLHSQSRHVEVRMAC	R	A	V	S	R	H	2	1	0	0	0	2	1	0	1	0	1	0	0	0	0	2	0	0	0	2	0	0	12	0	1323.69	sp|Q01804|OTUD4_HUMAN	sp|Q01804|OTUD4_HUMAN	49	60	yes	yes	2	4.5366e-11	89.301		2	1		1	1	1
AVAGDASESALLK	ENLPILKRAVAGDASE	ASESALLKCIELCCGS	R	A	V	L	K	C	4	0	0	1	0	0	1	1	0	0	2	1	0	0	0	2	0	0	0	1	0	0	13	0	1230.65	sp|P05023|AT1A1_HUMAN	sp|P05023|AT1A1_HUMAN	446	458	yes	yes	2	0.0021136	62.732	1					1
AVAGNISDPGLQK	SPMVMDAKAVAGNISD	ISDPGLQKSFLDSGYR	K	A	V	Q	K	S	2	0	1	1	0	1	0	2	0	1	1	1	0	0	1	1	0	0	0	1	0	0	13	0	1268.67	sp|P18206|VINC_HUMAN	sp|P18206|VINC_HUMAN	803	815	yes	yes	2	0.00011496	109.16	2	2	2	2	2	2	2
AVAHHTTAAFIR	CGKTMLAKAVAHHTTA	HTTAAFIRVVGSEFVQ	K	A	V	I	R	V	4	1	0	0	0	0	0	0	2	1	0	0	0	1	0	0	2	0	0	1	0	0	12	0	1293.69	sp|P43686|PRS6B_HUMAN	sp|P43686|PRS6B_HUMAN	218	229	yes	yes	2;3;4	1.304e-05	108.3	3	4	4	2	3	4	4
AVAISLPK	WMGKMQKKAVAISLPK	AVAISLPKGVVEVTHD	K	A	V	P	K	G	2	0	0	0	0	0	0	0	0	1	1	1	0	0	1	1	0	0	0	1	0	0	8	0	797.501	sp|P50454|SERPH_HUMAN	sp|P50454|SERPH_HUMAN	301	308	yes	yes	1;2	0.029165	85.265	1	1	2	2	1	1	3
AVANETGAFFFLINGPEIMSK	TGKTLIARAVANETGA	NGPEIMSKLAGESESN	R	A	V	S	K	L	3	0	2	0	0	0	2	2	0	2	1	1	1	3	1	1	1	0	0	1	0	0	21	0	2255.13	sp|P55072|TERA_HUMAN	sp|P55072|TERA_HUMAN	257	277	yes	yes	2;3	4.1965e-20	128.66	4	3	4	3	3	3	4
AVANQTSATFLR	TGKTLLAKAVANQTSA	QTSATFLRVVGSELIQ	K	A	V	L	R	V	3	1	1	0	0	1	0	0	0	0	1	0	0	1	0	1	2	0	0	1	0	0	12	0	1277.67	sp|P62191|PRS4_HUMAN	sp|P62191|PRS4_HUMAN	238	249	yes	yes	2	1.3228e-05	108.56	2	2	2	2	2	2	2
AVAQALEVIPR	GVEQWPYRAVAQALEV	QALEVIPRTLIQNCGA	R	A	V	P	R	T	3	1	0	0	0	1	1	0	0	1	1	0	0	0	1	0	0	0	0	2	0	0	11	0	1165.68	sp|P49368|TCPG_HUMAN	sp|P49368|TCPG_HUMAN	439	449	yes	yes	2;3	1.3402e-20	150.1	2	4	4	2	2	4	2
AVAREESGKPGAHVTVK	GRVVEPKRAVAREESG	PGAHVTVKKLFVGGIK	R	A	V	V	K	K	3	1	0	0	0	0	2	2	1	0	0	2	0	0	1	1	1	0	0	3	0	0	17	2	1734.94	sp|P22626|ROA2_HUMAN	sp|P22626|ROA2_HUMAN	96	112	yes	yes	4;5	0.0013492	40.602	1	2	1	2	2	2	2
AVASAAAALVLK	DALMQLAKAVASAAAA	AAAALVLKAKSVAQRT	K	A	V	L	K	A	6	0	0	0	0	0	0	0	0	0	2	1	0	0	0	1	0	0	0	2	0	0	12	0	1083.67	sp|Q9Y490|TLN1_HUMAN	sp|Q9Y490|TLN1_HUMAN	674	685	yes	yes	2	8.0511e-05	77.062	1	2	2		2	1	2
AVASEIFK	WKQQLQQKAVASEIFK	AVASEIFKGKKDNYPQ	K	A	V	F	K	G	2	0	0	0	0	0	1	0	0	1	0	1	0	1	0	1	0	0	0	1	0	0	8	0	863.475	sp|O00159|MYO1C_HUMAN	sp|O00159|MYO1C_HUMAN	875	882	yes	yes	2	0.018584	56.81		1	2
AVASLPPEQMFELMK	DAPESISKAVASLPPE	EQMFELMKQMKLCVQN	K	A	V	M	K	Q	2	0	0	0	0	1	2	0	0	0	2	1	2	1	2	1	0	0	0	1	0	0	15	0	1689.85	sp|P33240|CSTF2_HUMAN;sp|Q9H0L4|CSTFT_HUMAN	sp|P33240|CSTF2_HUMAN	131	145	yes	no	2	0.0075668	44.44	1		1	1	1	2
AVASQLDCNFLK	TGKTLLARAVASQLDC	QLDCNFLKVVSSSIVD	R	A	V	L	K	V	2	0	1	1	1	1	0	0	0	0	2	1	0	1	0	1	0	0	0	1	0	0	12	0	1364.68	sp|P62333|PRS10_HUMAN	sp|P62333|PRS10_HUMAN	186	197	yes	yes	2	9.8049e-06	113.22	2	2	2	2	2	2	2
AVATYHANTER	GKIQKLTKAVATYHAN	TYHANTEREQKKENER	K	A	V	E	R	E	3	1	1	0	0	0	1	0	1	0	0	0	0	0	0	0	2	0	1	1	0	0	11	0	1231.59	sp|P51532|SMCA4_HUMAN	sp|P51532|SMCA4_HUMAN	503	513	yes	yes	2;3	0.0012052	52.903					1		2
AVAVGRPSNEELR	________________	RPSNEELRNLSLSGHV	M	A	V	L	R	N	2	2	1	0	0	0	2	1	0	0	1	0	0	0	1	1	0	0	0	2	0	0	13	1	1396.74	sp|Q9NVA2|SEP11_HUMAN	sp|Q9NVA2|SEP11_HUMAN	2	14	yes	yes	2	7.8917e-14	142.77	2	2	2	2	2	2	2
AVAVTSMSFPVGDVNNFVVGSEEGSVYTACR	ELVHKQSKAVAVTSMS	GSVYTACRHGSKAGIS	K	A	V	C	R	H	3	1	2	1	1	0	2	3	0	0	0	0	1	2	1	4	2	0	1	7	0	0	31	0	3248.51	sp|Q13409|DC1I2_HUMAN	sp|Q13409|DC1I2_HUMAN	431	461	yes	yes	3	5.5585e-14	66.474	2	1		1	1	2
AVAVVVDPIQSVK	SFEALSERAVAVVVDP	VDPIQSVKGKVVIDAF	R	A	V	V	K	G	2	0	0	1	0	1	0	0	0	1	0	1	0	0	1	1	0	0	0	5	0	0	13	0	1323.78	sp|O00487|PSDE_HUMAN	sp|O00487|PSDE_HUMAN	140	152	yes	yes	2	8.3145e-05	85.536	1	2	2	2	1	2	2
AVCMLSNTTAIAEAWAR	GDLAKVQRAVCMLSNT	AIAEAWARLDHKFDLM	R	A	V	A	R	L	5	1	1	0	1	0	1	0	0	1	1	0	1	0	0	1	2	1	0	1	0	0	17	0	1863.9	sp|Q71U36|TBA1A_HUMAN;sp|Q13748|TBA3C_HUMAN;sp|Q6PEY2|TBA3E_HUMAN;sp|P68363|TBA1B_HUMAN;sp|P68366|TBA4A_HUMAN	sp|Q71U36|TBA1A_HUMAN	374	390	no	no	2;3	2.4876e-178	235.22	7	7	7	7	7	7	6
AVCVEAGMIALR	DFNGAQCKAVCVEAGM	EAGMIALRRGATELTH	K	A	V	L	R	R	3	1	0	0	1	0	1	1	0	1	1	0	1	0	0	0	0	0	0	2	0	0	12	0	1288.66	sp|P17980|PRS6A_HUMAN	sp|P17980|PRS6A_HUMAN	398	409	yes	yes	2	1.2485e-05	87.713			2	1		1
AVDAALTK	CNDQDVFKAVDAALTK	AVDAALTKYNSENKSG	K	A	V	T	K	Y	3	0	0	1	0	0	0	0	0	0	1	1	0	0	0	0	1	0	0	1	0	0	8	0	787.444	CON__P01044-1;CON__Q2KJ62;CON__P01045-1	CON__P01044-1	35	42	yes	no	1	0.055221	77.318			1
AVDDGVNTFK	NLMDDIERAVDDGVNT	DDGVNTFKVLTRDKRL	R	A	V	F	K	V	1	0	1	2	0	0	0	1	0	0	0	1	0	1	0	0	1	0	0	2	0	0	10	0	1064.51	sp|P50990|TCPQ_HUMAN	sp|P50990|TCPQ_HUMAN	391	400	yes	yes	2	0.00059336	83.862	2	2	2	2	1	2	2
AVDEAADALLK	GALKERRKAVDEAADA	EAADALLKAKEELEKM	K	A	V	L	K	A	4	0	0	2	0	0	1	0	0	0	2	1	0	0	0	0	0	0	0	1	0	0	11	0	1114.59	sp|Q16891|MIC60_HUMAN	sp|Q16891|MIC60_HUMAN	287	297	yes	yes	2	0.015275	47.154				1			1
AVDEMNGKELNGK	ERHEDAQKAVDEMNGK	NGKELNGKQIYVGRAQ	K	A	V	G	K	Q	1	0	2	1	0	0	2	2	0	0	1	2	1	0	0	0	0	0	0	1	0	0	13	1	1403.67	sp|P11940|PABP1_HUMAN;sp|Q9H361|PABP3_HUMAN	sp|P11940|PABP1_HUMAN	247	259	yes	no	2;3	0.00031513	108.72	2	3	4	1	3	4	2
AVDFQEAQSYADDNSLLFMETSAK	KADLANKRAVDFQEAQ	LFMETSAKTSMNVNEI	R	A	V	A	K	T	4	0	1	3	0	2	2	0	0	0	2	1	1	2	0	3	1	0	1	1	0	0	24	0	2679.2	sp|P20339|RAB5A_HUMAN	sp|P20339|RAB5A_HUMAN	142	165	yes	yes	3	0.052289	15.987							1
AVDHINSTIAPALISSGLSVVEQEKLDNLMLELDGTENK	YLGKGVLKAVDHINST	ELDGTENKSKFGANAI	K	A	V	N	K	S	3	0	3	3	0	1	4	2	1	3	6	2	1	0	1	4	2	0	0	3	0	0	39	1	4163.13	sp|P09104|ENOG_HUMAN	sp|P09104|ENOG_HUMAN	65	103	yes	yes	4	6.9346e-39	83.854		2	2	1	2	1	1
AVDIPHMDIEALK	QQHCDEAKAVDIPHMD	HMDIEALKKLNKNKKL	K	A	V	L	K	K	2	0	0	2	0	0	1	0	1	2	1	1	1	0	1	0	0	0	0	1	0	0	13	0	1450.75	sp|P62906|RL10A_HUMAN	sp|P62906|RL10A_HUMAN	79	91	yes	yes	3	0.013154	35.809
AVDIPHMDIEALKK	QQHCDEAKAVDIPHMD	MDIEALKKLNKNKKLV	K	A	V	K	K	L	2	0	0	2	0	0	1	0	1	2	1	2	1	0	1	0	0	0	0	1	0	0	14	1	1578.84	sp|P62906|RL10A_HUMAN	sp|P62906|RL10A_HUMAN	79	92	yes	yes	2;3;4	0.00020608	72.898	4	6	5	5	6	5	5
AVDNQVYVATASPAR	WELLQRSRAVDNQVYV	VATASPARDDKASYVA	R	A	V	A	R	D	4	1	1	1	0	1	0	0	0	0	0	0	0	0	1	1	1	0	1	3	0	0	15	0	1560.79	sp|Q9NQR4|NIT2_HUMAN	sp|Q9NQR4|NIT2_HUMAN	196	210	yes	yes	2	0.083254	28.627							1
AVDNQVYVATASPARDDK	WELLQRSRAVDNQVYV	ASPARDDKASYVAWGH	R	A	V	D	K	A	4	1	1	3	0	1	0	0	0	0	0	1	0	0	1	1	1	0	1	3	0	0	18	1	1918.94	sp|Q9NQR4|NIT2_HUMAN	sp|Q9NQR4|NIT2_HUMAN	196	213	yes	yes	3	0.028338	27.224							1
AVDSLVPIGR	EPMQTGIKAVDSLVPI	DSLVPIGRGQRELIIG	K	A	V	G	R	G	1	1	0	1	0	0	0	1	0	1	1	0	0	0	1	1	0	0	0	2	0	0	10	0	1025.59	sp|P25705|ATPA_HUMAN	sp|P25705|ATPA_HUMAN	195	204	yes	yes	2	0.00048101	88.495	2	1	2	2	1	1	2
AVDSQILPK	EQRKIDQKAVDSQILP	VDSQILPKIKAIPQLQ	K	A	V	P	K	I	1	0	0	1	0	1	0	0	0	1	1	1	0	0	1	1	0	0	0	1	0	0	9	0	969.549	sp|Q02878|RL6_HUMAN	sp|Q02878|RL6_HUMAN	252	260	yes	yes	1	0.011186	101.72
AVDVLAK	ISRGQTPKAVDVLAKE	KAVDVLAKEIGLLADE	K	A	V	A	K	E	2	0	0	1	0	0	0	0	0	0	1	1	0	0	0	0	0	0	0	2	0	0	7	0	714.428	sp|Q6UB35|C1TM_HUMAN	sp|Q6UB35|C1TM_HUMAN	373	379	yes	yes	2	0.086343	54.205	1
AVDWIFSHIDDLDAEAAMDISEGR	ATNNSLERAVDWIFSH	AMDISEGRSAADSISE	R	A	V	G	R	S	4	1	0	5	0	0	2	1	1	3	1	0	1	1	0	2	0	1	0	1	0	0	24	0	2675.22	sp|P45974|UBP5_HUMAN	sp|P45974|UBP5_HUMAN	755	778	yes	yes	3	0.0028118	30.223	1		1	1
AVECCPTSVELWLALAR	DARIMLSRAVECCPTS	ELWLALARLETYENAR	R	A	V	A	R	L	3	1	0	0	2	0	2	0	0	0	3	0	0	0	1	1	1	1	0	2	0	0	17	0	1973.97	sp|O94906|PRP6_HUMAN	sp|O94906|PRP6_HUMAN	426	442	yes	yes	2	0.0047976	50.831		1			1
AVECPPPR	LDDICVAKAVECPPPR	AVECPPPRTTARLLDK	K	A	V	P	R	T	1	1	0	0	1	0	1	0	0	0	0	0	0	0	3	0	0	0	0	1	0	0	8	0	924.449	sp|Q15046|SYK_HUMAN	sp|Q15046|SYK_HUMAN	431	438	yes	yes	2	0.0048261	87.323	2	1			1	2	2
AVEDEATKGTR	TSLLKTVKAVEDEATK	DEATKGTRALEATTEH	K	A	V	T	R	A	2	1	0	1	0	0	2	1	0	0	0	1	0	0	0	0	2	0	0	1	0	0	11	1	1175.58	sp|Q9Y490|TLN1_HUMAN	sp|Q9Y490|TLN1_HUMAN	2134	2144	yes	yes	2;3	8.7998e-07	111.63	2	2	1	2	2	2	3
AVEEEDKMTPEQLAIK	ELAKNYNKAVEEEDKM	TPEQLAIKNVGKQDPK	K	A	V	I	K	N	2	0	0	1	0	1	4	0	0	1	1	2	1	0	1	0	1	0	0	1	0	0	16	1	1829.91	sp|O00487|PSDE_HUMAN	sp|O00487|PSDE_HUMAN	258	273	yes	yes	2	0.019083	45.813
AVEEKIEWLESHQDADIEDFK	EDKETMEKAVEEKIEW	DADIEDFKAKKKELEE	K	A	V	F	K	A	2	0	0	3	0	1	5	0	1	2	1	2	0	1	0	1	0	1	0	1	0	0	21	1	2530.19	sp|P11021|GRP78_HUMAN	sp|P11021|GRP78_HUMAN	597	617	yes	yes	3;4	8.3526e-05	69.98	1	2	1		1		1
AVEEKIEWLESHQDADIEDFKAK	EDKETMEKAVEEKIEW	DIEDFKAKKKELEEIV	K	A	V	A	K	K	3	0	0	3	0	1	5	0	1	2	1	3	0	1	0	1	0	1	0	1	0	0	23	2	2729.32	sp|P11021|GRP78_HUMAN	sp|P11021|GRP78_HUMAN	597	619	yes	yes	3;4;5	5.307e-49	156.23	2	2	2	3	2	4	3
AVEFQEAQAYADDNSLLFMETSAK	KADLASKRAVEFQEAQ	LFMETSAKTAMNVNEI	R	A	V	A	K	T	5	0	1	2	0	2	3	0	0	0	2	1	1	2	0	2	1	0	1	1	0	0	24	0	2677.22	sp|P51148|RAB5C_HUMAN	sp|P51148|RAB5C_HUMAN	143	166	yes	yes	2;3	0.0026049	29.855
AVEGCVSASQAATEDGQLLR	EAGRLVAKAVEGCVSA	TEDGQLLRGVGAAATA	K	A	V	L	R	G	4	1	0	1	1	2	2	2	0	0	2	0	0	0	0	2	1	0	0	2	0	0	20	0	2060.98	sp|Q9Y490|TLN1_HUMAN	sp|Q9Y490|TLN1_HUMAN	746	765	yes	yes	2;3	1.0788e-216	237.86	2	2	2	2	2	2	2
AVEHINK	YMGKGVSKAVEHINKT	KAVEHINKTIAPALVS	K	A	V	N	K	T	1	0	1	0	0	0	1	0	1	1	0	1	0	0	0	0	0	0	0	1	0	0	7	0	809.44	sp|P06733|ENOA_HUMAN	sp|P06733|ENOA_HUMAN	65	71	yes	yes	2	0.056566	63.148	2
AVEHLDDLPGALSELSDLHAHK	KVAAALTKAVEHLDDL	LSDLHAHKLRVDPVNF	K	A	V	H	K	L	3	0	0	3	0	0	2	1	3	0	5	1	0	0	1	2	0	0	0	1	0	0	22	0	2366.19	CON__P01966	CON__P01966	70	91	yes	yes	2;3;4;5	2.2275e-206	232.49	8	9	8	8	8	8	8
AVEHLDDLPGALSELSDLHAHKLR	KVAAALTKAVEHLDDL	DLHAHKLRVDPVNFKL	K	A	V	L	R	V	3	1	0	3	0	0	2	1	3	0	6	1	0	0	1	2	0	0	0	1	0	0	24	1	2635.37	CON__P01966	CON__P01966	70	93	yes	yes	3;4;5;6	9.556e-55	152.06	7	7	6	7	4	5	8
AVELAANTK	SDGVATEKAVELAANT	VELAANTKGICFIRTS	K	A	V	T	K	G	3	0	1	0	0	0	1	0	0	0	1	1	0	0	0	0	1	0	0	1	0	0	9	0	915.503	sp|P29401|TKT_HUMAN	sp|P29401|TKT_HUMAN	457	465	yes	yes	2	0.0044528	80.755		2	1	1			1
AVEMAAQR	AGTGCLVRAVEMAAQR	AVEMAAQRQADIIGKP	R	A	V	Q	R	Q	3	1	0	0	0	1	1	0	0	0	0	0	1	0	0	0	0	0	0	1	0	0	8	0	874.433	sp|A6NDG6|PGP_HUMAN	sp|A6NDG6|PGP_HUMAN	221	228	yes	yes	2	0.0048261	87.323					1
AVENSSTAIGIR	FQVEYAMKAVENSSTA	SSTAIGIRCKDGVVFG	K	A	V	I	R	C	2	1	1	0	0	0	1	1	0	2	0	0	0	0	0	2	1	0	0	1	0	0	12	0	1216.64	sp|P25788|PSA3_HUMAN	sp|P25788|PSA3_HUMAN	30	41	yes	yes	2	9.4175e-06	110.08	2	2	2	2	2	1	2
AVERLEVEK	ISAEQDKRAVERLEVE	VERLEVEKAFHPFIAG	R	A	V	E	K	A	1	1	0	0	0	0	3	0	0	0	1	1	0	0	0	0	0	0	0	2	0	0	9	1	1071.59	sp|Q00341|VIGLN_HUMAN	sp|Q00341|VIGLN_HUMAN	223	231	yes	yes	2	0.027058	69.65
AVETTAQSDNKITWSIIR	AFYDMARRAVETTAQS	KITWSIIREHMGDILY	R	A	V	I	R	E	2	1	1	1	0	1	1	0	0	3	0	1	0	0	0	2	3	1	0	1	0	0	18	1	2032.06	sp|P38606|VATA_HUMAN	sp|P38606|VATA_HUMAN	554	571	yes	yes	3	3.2494e-08	97.095	1	2			1		1
AVEYYFASDASAVIEHTNR	CLFPVEEKAVEYYFAS	AVIEHTNRVIFLEDDD	K	A	V	N	R	V	4	1	1	1	0	0	2	0	1	1	0	0	0	1	0	2	1	0	2	2	0	0	19	0	2142	sp|Q06210|GFPT1_HUMAN	sp|Q06210|GFPT1_HUMAN	272	290	yes	yes	3	0.00060696	57.366	1		1	1			2
AVFDETYPDPVR	AKAIQGLRAVFDETYP	ETYPDPVRVVSIGVPV	R	A	V	V	R	V	1	1	0	2	0	0	1	0	0	0	0	0	0	1	2	0	1	0	1	2	0	0	12	0	1407.67	sp|P49588|SYAC_HUMAN	sp|P49588|SYAC_HUMAN	684	695	yes	yes	2	2.5359e-05	100.93	2	1	2	1	2	2	1
AVFPSIVGR	FAGDDAPRAVFPSIVG	VFPSIVGRPRHQGVMV	R	A	V	G	R	P	1	1	0	0	0	0	0	1	0	1	0	0	0	1	1	1	0	0	0	2	0	0	9	0	944.544	sp|P60709|ACTB_HUMAN;sp|Q6S8J3|POTEE_HUMAN;sp|A5A3E0|POTEF_HUMAN;sp|P0CG38|POTEI_HUMAN;sp|P63261|ACTG_HUMAN;sp|P68032|ACTC_HUMAN;sp|P68133|ACTS_HUMAN;sp|P63267|ACTH_HUMAN;sp|P62736|ACTA_HUMAN	sp|P60709|ACTB_HUMAN	29	37	no	no	2	0.0014024	100.02	2	2	2	2	2	2	2
AVFPSIVGRPR	FAGDDAPRAVFPSIVG	PSIVGRPRHQGVMVGM	R	A	V	P	R	H	1	2	0	0	0	0	0	1	0	1	0	0	0	1	2	1	0	0	0	2	0	0	11	1	1197.7	sp|P60709|ACTB_HUMAN;sp|Q6S8J3|POTEE_HUMAN;sp|A5A3E0|POTEF_HUMAN;sp|P0CG38|POTEI_HUMAN;sp|P63261|ACTG_HUMAN;sp|P68032|ACTC_HUMAN;sp|P68133|ACTS_HUMAN;sp|P63267|ACTH_HUMAN;sp|P62736|ACTA_HUMAN	sp|P60709|ACTB_HUMAN	29	39	no	no	1;2;3	1.5218e-37	176.43	8	7	8	10	10	7	7
AVFQANQENLPILK	RIAGLCNRAVFQANQE	QENLPILKRAVAGDAS	R	A	V	L	K	R	2	0	2	0	0	2	1	0	0	1	2	1	0	1	1	0	0	0	0	1	0	0	14	0	1583.87	sp|P05023|AT1A1_HUMAN	sp|P05023|AT1A1_HUMAN	431	444	yes	yes	2	0.0020935	58.885	1		2			2
AVFQANQENLPILKR	RIAGLCNRAVFQANQE	ENLPILKRAVAGDASE	R	A	V	K	R	A	2	1	2	0	0	2	1	0	0	1	2	1	0	1	1	0	0	0	0	1	0	0	15	1	1739.97	sp|P05023|AT1A1_HUMAN	sp|P05023|AT1A1_HUMAN	431	445	yes	yes	2;3	6.3506e-13	103.13	3	3	4	4	4	3	3
AVFVDLEPTVIDEIR	GAGKHVPRAVFVDLEP	PTVIDEIRNGPYRQLF	R	A	V	I	R	N	1	1	0	2	0	0	2	0	0	2	1	0	0	1	1	0	1	0	0	3	0	0	15	0	1714.91	sp|P68366|TBA4A_HUMAN	sp|P68366|TBA4A_HUMAN	65	79	yes	yes	2;3	0.00062779	67.646	1	2				3
AVFVDLEPTVIDEVR	GAGKHVPRAVFVDLEP	PTVIDEVRTGTYRQLF	R	A	V	V	R	T	1	1	0	2	0	0	2	0	0	1	1	0	0	1	1	0	1	0	0	4	0	0	15	0	1700.9	sp|Q71U36|TBA1A_HUMAN;sp|Q9BQE3|TBA1C_HUMAN;sp|P68363|TBA1B_HUMAN	sp|Q71U36|TBA1A_HUMAN	65	79	no	no	2;3	1.0662e-25	150.26	4	4	4	4	4	4	4
AVFVDLEPTVIDEVRTGTYR	GAGKHVPRAVFVDLEP	EVRTGTYRQLFHPEQL	R	A	V	Y	R	Q	1	2	0	2	0	0	2	1	0	1	1	0	0	1	1	0	3	0	1	4	0	0	20	1	2279.18	sp|Q71U36|TBA1A_HUMAN;sp|Q9BQE3|TBA1C_HUMAN;sp|P68363|TBA1B_HUMAN	sp|Q71U36|TBA1A_HUMAN	65	84	no	no	3	3.1435e-14	106.57					1	2	1
AVGDGILCNTYIDSYKGTVDCVQAR	LVGQFIARAVGDGILC	TVDCVQARAALDKATV	R	A	V	A	R	A	2	1	1	3	2	1	0	3	0	2	1	1	0	0	0	1	2	0	2	3	0	0	25	1	2774.3	sp|Q53EL6|PDCD4_HUMAN	sp|Q53EL6|PDCD4_HUMAN	268	292	yes	yes	3	7.7891e-16	78.758			1		1	1	1
AVGDGIVLCK	PNTDDLFKAVGDGIVL	GDGIVLCKMINLSVPD	K	A	V	C	K	M	1	0	0	1	1	0	0	2	0	1	1	1	0	0	0	0	0	0	0	2	0	0	10	0	1030.55	sp|P13797|PLST_HUMAN	sp|P13797|PLST_HUMAN	159	168	yes	yes	2	0.040437	44.863		1		1			1
AVGESVQKPLDYYR	VIHFAGLKAVGESVQK	QKPLDYYRVNLTGTIQ	K	A	V	Y	R	V	1	1	0	1	0	1	1	1	0	0	1	1	0	0	1	1	0	0	2	2	0	0	14	1	1623.83	sp|Q14376|GALE_HUMAN	sp|Q14376|GALE_HUMAN	93	106	yes	yes	2	3.2835e-10	136.24	1	2	2	1	2	2	1
AVGHPFVIQLGR	KTNVRACKAVGHPFVI	PFVIQLGRIYLDMLNV	K	A	V	G	R	I	1	1	0	0	0	1	0	2	1	1	1	0	0	1	1	0	0	0	0	2	0	0	12	0	1292.74	sp|O14980|XPO1_HUMAN	sp|O14980|XPO1_HUMAN	701	712	yes	yes	3	1.9122e-06	115.78	2	2	2	2	2	2	2
AVGIWHCGSCMK	GKTKMKRRAVGIWHCG	WHCGSCMKTVAGGAWT	R	A	V	M	K	T	1	0	0	0	2	0	0	2	1	1	0	1	1	0	0	1	0	1	0	1	0	0	12	0	1404.61	sp|P61513|RL37A_HUMAN	sp|P61513|RL37A_HUMAN	51	62	yes	yes	2;3	1.0945e-05	105.36	3	4	4	4	3	4	3
AVGKDNFTLIPEGTNGTEER	CTFNTAQKAVGKDNFT	GTNGTEERMSVIWDKA	K	A	V	E	R	M	1	1	2	1	0	0	3	3	0	1	1	1	0	1	1	0	3	0	0	1	0	0	20	1	2147.05	sp|Q16555|DPYL2_HUMAN	sp|Q16555|DPYL2_HUMAN	342	361	yes	yes	2;3	1.0152e-23	136.46	2	3	4	3	3	2	4
AVGKEELGKNINADEAAAMGAVYQAAALSK	RVQEVLLKAVGKEELG	YQAAALSKAFKVKPFV	K	A	V	S	K	A	9	0	2	1	0	1	3	3	0	1	2	3	1	0	0	1	0	0	1	2	0	0	30	2	2989.52	sp|Q9Y4L1|HYOU1_HUMAN	sp|Q9Y4L1|HYOU1_HUMAN	399	428	yes	yes	3	3.2353e-21	74.973
AVGLISHVLEQNQEGDAAYRK	VLDGKEAKAVGLISHV	EGDAAYRKALDLAREF	K	A	V	R	K	A	3	1	1	1	0	2	2	2	1	1	2	1	0	0	0	1	0	0	1	2	0	0	21	1	2297.18	sp|Q13825|AUHM_HUMAN	sp|Q13825|AUHM_HUMAN	250	270	yes	yes	3	1.0273e-14	101.38
AVGNIVTGTDEQTQVVLNCDALSHFPALLTHPK	KVQTAALRAVGNIVTG	PALLTHPKEKINKEAV	R	A	V	P	K	E	3	0	2	2	1	2	1	2	2	1	4	1	0	1	2	1	4	0	0	4	0	0	33	0	3544.8	sp|O00629|IMA3_HUMAN	sp|O00629|IMA3_HUMAN	307	339	yes	yes	4	3.1045e-18	63.967	2	2	2	2	2	2	2
AVGNIVTGTDEQTQVVLNCDVLSHFPNLLSHPK	KVQTAALRAVGNIVTG	PNLLSHPKEKINKEAV	R	A	V	P	K	E	1	0	3	2	1	2	1	2	2	1	4	1	0	1	2	2	3	0	0	5	0	0	33	0	3601.82	sp|O00505|IMA4_HUMAN	sp|O00505|IMA4_HUMAN	307	339	yes	yes	4	5.53e-09	37.162	1	2	1	1	1	1	2
AVGPEITK	DKFTELQKAVGPEITK	AVGPEITKTDLVPAFQ	K	A	V	T	K	T	1	0	0	0	0	0	1	1	0	1	0	1	0	0	1	0	1	0	0	1	0	0	8	0	813.46	sp|P30153|2AAA_HUMAN	sp|P30153|2AAA_HUMAN	273	280	yes	yes	2	0.016161	60.019				2		1
AVGPEITKTDLVPAFQNLMK	DKFTELQKAVGPEITK	PAFQNLMKDCEAEVRA	K	A	V	M	K	D	2	0	1	1	0	1	1	1	0	1	2	2	1	1	2	0	2	0	0	2	0	0	20	1	2171.17	sp|P30153|2AAA_HUMAN	sp|P30153|2AAA_HUMAN	273	292	yes	yes	3	0.0027396	40.432	2	2	1	2	1		2
AVGPEITKTDLVPAFQNLMKDCEAEVR	DKFTELQKAVGPEITK	KDCEAEVRAAASHKVK	K	A	V	V	R	A	3	1	1	2	1	1	3	1	0	1	2	2	1	1	2	0	2	0	0	3	0	0	27	2	3030.52	sp|P30153|2AAA_HUMAN	sp|P30153|2AAA_HUMAN	273	299	yes	yes	3;4	1.8366e-07	53.209	1	1	2			1	1
AVIEHNLLSASK	DGSSILDRAVIEHNLL	HNLLSASKLYNNITFE	R	A	V	S	K	L	2	0	1	0	0	0	1	0	1	1	2	1	0	0	0	2	0	0	0	1	0	0	12	0	1280.71	sp|Q9BT78|CSN4_HUMAN	sp|Q9BT78|CSN4_HUMAN	303	314	yes	yes	2	1.2624e-05	110.91	2	2	2	2	2	2	2
AVIFCLSADKK	EEIKKRKKAVIFCLSA	FCLSADKKCIIVEEGK	K	A	V	K	K	C	2	0	0	1	1	0	0	0	0	1	1	2	0	1	0	1	0	0	0	1	0	0	11	1	1250.67	sp|P60981|DEST_HUMAN	sp|P60981|DEST_HUMAN	35	45	yes	yes	2;3	9.1706e-09	126.71	4	4	4	4	4	4	4
AVIFDRFR	YNVDAGHRAVIFDRFR	AVIFDRFRGVQDIVVG	R	A	V	F	R	G	1	2	0	1	0	0	0	0	0	1	0	0	0	2	0	0	0	0	0	1	0	0	8	1	1022.57	sp|P35232|PHB_HUMAN	sp|P35232|PHB_HUMAN	36	43	yes	yes	3	0.0031028	73.208	1	2	2		2	1	1
AVIGSTYMLTQDEVLWEK	DVKTGKVRAVIGSTYM	QDEVLWEKELPPGVEE	R	A	V	E	K	E	1	0	0	1	0	1	2	1	0	1	2	1	1	0	0	1	2	1	1	2	0	0	18	0	2082.03	sp|Q14764|MVP_HUMAN	sp|Q14764|MVP_HUMAN	400	417	yes	yes	2	4.7575e-05	73.138						1
AVIHYRDDETMYVESK	EGKEGENRAVIHYRDD	ETMYVESKKDRVTVVF	R	A	V	S	K	K	1	1	0	2	0	0	2	0	1	1	0	1	1	0	0	1	1	0	2	2	0	0	16	1	1954.91	sp|O15144|ARPC2_HUMAN	sp|O15144|ARPC2_HUMAN	142	157	yes	yes	2;3;4	1.0825e-08	94.569	2	1	2	2	2	3	1
AVILIGGPQK	________________	ILIGGPQKGTRFRPLS	K	A	V	Q	K	G	1	0	0	0	0	1	0	2	0	2	1	1	0	0	1	0	0	0	0	1	0	0	10	0	994.618	sp|Q96IJ6|GMPPA_HUMAN	sp|Q96IJ6|GMPPA_HUMAN	4	13	yes	yes	2	0.023769	39.848	1	1	1	2			2
AVILQGSNDVELVAEGNSR	EETGNLKKAVILQGSN	LVAEGNSRFTYTVLVD	K	A	V	S	R	F	2	1	2	1	0	1	2	2	0	1	2	0	0	0	0	2	0	0	0	3	0	0	19	0	1970.01	sp|P08123|CO1A2_HUMAN	sp|P08123|CO1A2_HUMAN	1289	1307	yes	yes	2;3	7.3664e-36	126.07	1	1	2	1	1
AVIMGAPGSGK	GASARLLRAVIMGAPG	MGAPGSGKGTVSSRIT	R	A	V	G	K	G	2	0	0	0	0	0	0	3	0	1	0	1	1	0	1	1	0	0	0	1	0	0	11	0	986.522	sp|Q9UIJ7|KAD3_HUMAN	sp|Q9UIJ7|KAD3_HUMAN	10	20	yes	yes	2	0.033615	41.242	1	1	1
AVIMGAPGSGKGTVSSR	GASARLLRAVIMGAPG	GKGTVSSRITTHFELK	R	A	V	S	R	I	2	1	0	0	0	0	0	4	0	1	0	1	1	0	1	3	1	0	0	2	0	0	17	1	1573.82	sp|Q9UIJ7|KAD3_HUMAN	sp|Q9UIJ7|KAD3_HUMAN	10	26	yes	yes	2;3	0.010045	52.365	2						2
AVINSAGYK	YERQVPPRAVINSAGY	VINSAGYKILTSVDQY	R	A	V	Y	K	I	2	0	1	0	0	0	0	1	0	1	0	1	0	0	0	1	0	0	1	1	0	0	9	0	921.492	sp|Q96TA1|NIBL1_HUMAN	sp|Q96TA1|NIBL1_HUMAN	115	123	yes	yes	2	0.05988	47.187		1				2
AVIYNPATQADWTAK	ERYLFVDRAVIYNPAT	TQADWTAKKLVWIPSE	R	A	V	A	K	K	4	0	1	1	0	1	0	0	0	1	0	1	0	0	1	0	2	1	1	1	0	0	15	0	1647.83	sp|P35580|MYH10_HUMAN	sp|P35580|MYH10_HUMAN	19	33	yes	yes	2	0.0019884	59.673					1
AVKDELLGEKPEIK	RMSKDEERAVKDELLG	LGEKPEIKQKWASRLL	R	A	V	I	K	Q	1	0	0	1	0	0	3	1	0	1	2	3	0	0	1	0	0	0	0	1	0	0	14	2	1567.88	sp|Q14938|NFIX_HUMAN	sp|Q14938|NFIX_HUMAN	55	68	yes	yes	2;3	0.00072046	67.415	2	1	2	2	2	2	2
AVLAESYER	GPFLLGIKAVLAESYE	VLAESYERIHRSNLVG	K	A	V	E	R	I	2	1	0	0	0	0	2	0	0	0	1	0	0	0	0	1	0	0	1	1	0	0	9	0	1036.52	sp|P21399|ACOC_HUMAN	sp|P21399|ACOC_HUMAN	794	802	yes	yes	2	0.041084	56.916
AVLCPPPVK	TVFDEAIRAVLCPPPV	VLCPPPVKKRKRKCLL	R	A	V	V	K	K	1	0	0	0	1	0	0	0	0	0	1	1	0	0	3	0	0	0	0	2	0	0	9	0	979.552	sp|P63000|RAC1_HUMAN;sp|P60763|RAC3_HUMAN	sp|P63000|RAC1_HUMAN	175	183	yes	no	2	0.040797	44.753		2	1		1
AVLDALLEGK	PAAEEPSRAVLDALLE	LDALLEGKAQWGSNMQ	R	A	V	G	K	A	2	0	0	1	0	0	1	1	0	0	3	1	0	0	0	0	0	0	0	1	0	0	10	0	1027.59	sp|P78559|MAP1A_HUMAN;sp|P46821|MAP1B_HUMAN	sp|P46821|MAP1B_HUMAN	2400	2409	no	no	2	0.0025592	73.499	2	2	2	2	2	2	2
AVLFCLSDDKR	EEIKKRKKAVLFCLSD	FCLSDDKRQIIVEEAK	K	A	V	K	R	Q	1	1	0	2	1	0	0	0	0	0	2	1	0	1	0	1	0	0	0	1	0	0	11	1	1322.67	sp|Q9Y281|COF2_HUMAN	sp|Q9Y281|COF2_HUMAN	35	45	yes	yes	2;3	5.5102e-05	97.734	2	1	2	2	2	4	2
AVLFCLSEDK	EEVKKRKKAVLFCLSE	LFCLSEDKKNIILEEG	K	A	V	D	K	K	1	0	0	1	1	0	1	0	0	0	2	1	0	1	0	1	0	0	0	1	0	0	10	0	1180.58	sp|P23528|COF1_HUMAN	sp|P23528|COF1_HUMAN	35	44	yes	yes	2	0.0076866	56.404			2	2	2
AVLFCLSEDKK	EEVKKRKKAVLFCLSE	FCLSEDKKNIILEEGK	K	A	V	K	K	N	1	0	0	1	1	0	1	0	0	0	2	2	0	1	0	1	0	0	0	1	0	0	11	1	1308.67	sp|P23528|COF1_HUMAN	sp|P23528|COF1_HUMAN	35	45	yes	yes	2;3	1.9093e-28	131.82	4	4	5	4	4	5	4
AVLGEVVLYSGAR	CVRQPEFRAVLGEVVL	VVLYSGARPLSHQPGP	R	A	V	A	R	P	2	1	0	0	0	0	1	2	0	0	2	0	0	0	0	1	0	0	1	3	0	0	13	0	1332.74	sp|P26640|SYVC_HUMAN	sp|P26640|SYVC_HUMAN	202	214	yes	yes	2	0.052733	35.054							1
AVLHVALR	KINYTEGRAVLHVALR	AVLHVALRNRSNTPIL	R	A	V	L	R	N	2	1	0	0	0	0	0	0	1	0	2	0	0	0	0	0	0	0	0	2	0	0	8	0	877.55	sp|P06744|G6PI_HUMAN;CON__Q3ZBD7	sp|P06744|G6PI_HUMAN	97	104	no	no	2	0.0038823	82.305	2	2	2	2	2	2	2
AVLIAGQPGTGK	REGKIAGRAVLIAGQP	AGQPGTGKTAIAMGMA	R	A	V	G	K	T	2	0	0	0	0	1	0	3	0	1	1	1	0	0	1	0	1	0	0	1	0	0	12	0	1110.64	sp|Q9Y230|RUVB2_HUMAN	sp|Q9Y230|RUVB2_HUMAN	72	83	yes	yes	2	0.00049197	74.077		1			2	2	2
AVLLAGPPGTGK	KSKKMAGRAVLLAGPP	AGPPGTGKTALALAIA	R	A	V	G	K	T	2	0	0	0	0	0	0	3	0	0	2	1	0	0	2	0	1	0	0	1	0	0	12	0	1079.63	sp|Q9Y265|RUVB1_HUMAN	sp|Q9Y265|RUVB1_HUMAN	65	76	yes	yes	2	0.0010851	70.089	2		2	2	2		2
AVLLDLEPR	DDEHYIPRAVLLDLEP	VLLDLEPRVIHSILNS	R	A	V	P	R	V	1	1	0	1	0	0	1	0	0	0	3	0	0	0	1	0	0	0	0	1	0	0	9	0	1024.59	sp|P23258|TBG1_HUMAN;sp|Q9NRH3|TBG2_HUMAN	sp|P23258|TBG1_HUMAN	64	72	yes	no	2	0.0015248	83.948	1	2	2	2	1	1	1
AVLLGPPGAGK	PEYPKGIRAVLLGPPG	LGPPGAGKGTQAPRLA	R	A	V	G	K	G	2	0	0	0	0	0	0	3	0	0	2	1	0	0	2	0	0	0	0	1	0	0	11	0	978.586	sp|P54819|KAD2_HUMAN	sp|P54819|KAD2_HUMAN	18	28	yes	yes	2	0.010493	49.3	1					1
AVLNLLR	SLSDHLLRAVLNLLRR	RAVLNLLRREVSEHGR	R	A	V	L	R	R	1	1	1	0	0	0	0	0	0	0	3	0	0	0	0	0	0	0	0	1	0	0	7	0	797.512	sp|Q93008|USP9X_HUMAN	sp|Q93008|USP9X_HUMAN	2159	2165	yes	yes	2	0.024242	91.584	2	2	2		2	2	2
AVLNPLCQVDYR	LCSRTTCRAVLNPLCQ	PLCQVDYRAKLWACNF	R	A	V	Y	R	A	1	1	1	1	1	1	0	0	0	0	2	0	0	0	1	0	0	0	1	2	0	0	12	0	1446.73	sp|Q15437|SC23B_HUMAN;sp|Q15436|SC23A_HUMAN	sp|Q15436|SC23A_HUMAN	68	79	no	no	2	0.008228	51.726	1
AVLNPTPIKR	EVFAEAVRAVLNPTPI	LNPTPIKRGRSCILL_	R	A	V	K	R	G	1	1	1	0	0	0	0	0	0	1	1	1	0	0	2	0	1	0	0	1	0	0	10	1	1107.68	sp|P84095|RHOG_HUMAN	sp|P84095|RHOG_HUMAN	175	184	yes	yes	3	0.0015217	58.955		1	1			2
AVLPEGQDVTSGFSR	FKSEEILRAVLPEGQD	DVTSGFSRIGHIAHLN	R	A	V	S	R	I	1	1	0	1	0	1	1	2	0	0	1	0	0	1	1	2	1	0	0	2	0	0	15	0	1561.77	sp|Q32P41|TRM5_HUMAN	sp|Q32P41|TRM5_HUMAN	188	202	yes	yes	2	0.0005062	72.898			1
AVLTGEYKKDELLEAAR	DLADPSAKAVLTGEYK	DELLEAARSGNEEKLM	K	A	V	A	R	S	3	1	0	1	0	0	3	1	0	0	3	2	0	0	0	0	1	0	1	1	0	0	17	2	1905.02	sp|O95271|TNKS1_HUMAN	sp|O95271|TNKS1_HUMAN	328	344	yes	yes	3	0.000113	67.685	2	2	2	2	2	2	2
AVLVDLEPGTMDSVR	TGGKYVPRAVLVDLEP	PGTMDSVRSGPFGQIF	R	A	V	V	R	S	1	1	0	2	0	0	1	1	0	0	2	0	1	0	1	1	1	0	0	3	0	0	15	0	1600.81	sp|Q3ZCM7|TBB8_HUMAN;sp|P68371|TBB4B_HUMAN;sp|P04350|TBB4A_HUMAN	sp|P68371|TBB4B_HUMAN	63	77	no	no	2;3	5.7451e-11	135.14	4	3	3	4	2	4	2
AVMHFLVNHVK	NIQDSVPKAVMHFLVN	HFLVNHVKDTLQSELV	K	A	V	V	K	D	1	0	1	0	0	0	0	0	2	0	1	1	1	1	0	0	0	0	0	3	0	0	11	0	1293.7	sp|O00429|DNM1L_HUMAN	sp|O00429|DNM1L_HUMAN	669	679	yes	yes	4	0.013232	35.71				1			1
AVMNFVVR	PGYHTKARAVMNFVVR	AVMNFVVRYRPDEQPS	R	A	V	V	R	Y	1	1	1	0	0	0	0	0	0	0	0	0	1	1	0	0	0	0	0	3	0	0	8	0	934.506	sp|O60568|PLOD3_HUMAN	sp|O60568|PLOD3_HUMAN	648	655	yes	yes	2	0.0090614	71.342	2			1	1		2
AVMSNLSAHGVK	EAADDCAKAVMSNLSA	NLSAHGVKLVLPSLLA	K	A	V	V	K	L	2	0	1	0	0	0	0	1	1	0	1	1	1	0	0	2	0	0	0	2	0	0	12	0	1212.63	sp|Q92616|GCN1_HUMAN	sp|Q92616|GCN1_HUMAN	1485	1496	yes	yes	3	0.034681	40.377				1
AVNTQALSGAGILR	LESSELPRAVNTQALS	LSGAGILRMVNKAADA	R	A	V	L	R	M	3	1	1	0	0	1	0	2	0	1	2	0	0	0	0	1	1	0	0	1	0	0	14	0	1369.77	sp|O60749|SNX2_HUMAN	sp|O60749|SNX2_HUMAN	270	283	yes	yes	2	9.4259e-05	113.61	2	2	2	1	2	2	2
AVNYFSK	SPRLDHTRAVNYFSKV	RAVNYFSKVKQLPLVK	R	A	V	S	K	V	1	0	1	0	0	0	0	0	0	0	0	1	0	1	0	1	0	0	1	1	0	0	7	0	827.418	sp|Q00610|CLH1_HUMAN	sp|Q00610|CLH1_HUMAN	1435	1441	yes	yes	2	0.052005	64.757	1				1		1
AVPIPPHPIYIPPSMMEHTLPPPPSGLPFNAQPR	EMKLGWGKAVPIPPHP	LPFNAQPRERLKNPNA	K	A	V	P	R	E	2	1	1	0	0	1	1	1	2	3	2	0	2	1	12	2	1	0	1	1	0	0	34	0	3694.92	sp|O15042|SR140_HUMAN	sp|O15042|SR140_HUMAN	355	388	yes	yes	4	0.070506	10.313
AVPLALALISVSNPR	YGEPTLRRAVPLALAL	LISVSNPRLNILDTLS	R	A	V	P	R	L	3	1	1	0	0	0	0	0	0	1	3	0	0	0	2	2	0	0	0	2	0	0	15	0	1519.91	sp|Q13200|PSMD2_HUMAN	sp|Q13200|PSMD2_HUMAN	689	703	yes	yes	2;3	0.0017591	58.814	3	1	3	3	4	1	3
AVPLIHQEGNR	MTDEEKAKAVPLIHQE	LIHQEGNRLYREGHVK	K	A	V	N	R	L	1	1	1	0	0	1	1	1	1	1	1	0	0	0	1	0	0	0	0	1	0	0	11	0	1232.66	sp|O00170|AIP_HUMAN	sp|O00170|AIP_HUMAN	178	188	yes	yes	2;3	0.0061203	44.564		2	1		1	2
AVPLNASK	LNDMEPSKAVPLNASK	AVPLNASKQDGPMPKP	K	A	V	S	K	Q	2	0	1	0	0	0	0	0	0	0	1	1	0	0	1	1	0	0	0	1	0	0	8	0	798.46	sp|Q9P0L0|VAPA_HUMAN	sp|Q9P0L0|VAPA_HUMAN	147	154	yes	yes	2	0.032304	51.193	2	2	1		1	1
AVPPTYADLGK	________________	PTYADLGKSARDVFTK	M	A	V	G	K	S	2	0	0	1	0	0	0	1	0	0	1	1	0	0	2	0	1	0	1	1	0	0	11	0	1130.6	sp|P21796|VDAC1_HUMAN	sp|P21796|VDAC1_HUMAN	2	12	yes	yes	2	0.0022305	51.727		1		1		1	2
AVPREELFVTSK	KEDVGPGKAVPREELF	EELFVTSKLWNTKHHP	K	A	V	S	K	L	1	1	0	0	0	0	2	0	0	0	1	1	0	1	1	1	1	0	0	2	0	0	12	1	1374.75	sp|P14550|AK1A1_HUMAN	sp|P14550|AK1A1_HUMAN	69	80	yes	yes	2;3	1.9901e-07	128.41	1		1	2			2
AVPTDEAR	KSDLRHLRAVPTDEAR	AVPTDEARAFAEKNGL	R	A	V	A	R	A	2	1	0	1	0	0	1	0	0	0	0	0	0	0	1	0	1	0	0	1	0	0	8	0	857.424	sp|P62491|RB11A_HUMAN;sp|Q15907|RB11B_HUMAN	sp|P62491|RB11A_HUMAN	133	140	yes	no	2	0.021991	55.37
AVPVKRPR	LSPVPVPRAVPVKRPR	AVPVKRPRVTVPLVRR	R	A	V	P	R	V	1	2	0	0	0	0	0	0	0	0	0	1	0	0	2	0	0	0	0	2	0	0	8	2	921.587	sp|Q9UKM9|RALY_HUMAN	sp|Q9UKM9|RALY_HUMAN	142	149	yes	yes	3	0.0018033	91.906
AVQCLNTSSK	KDQALLSKAVQCLNTS	QCLNTSSKEGKDLDPE	K	A	V	S	K	E	1	0	1	0	1	1	0	0	0	0	1	1	0	0	0	2	1	0	0	1	0	0	10	0	1106.54	sp|Q5T4S7|UBR4_HUMAN	sp|Q5T4S7|UBR4_HUMAN	2551	2560	yes	yes	2	0.00013526	70.808	1	2	1	1	1		1
AVQDLCGWR	RESTMYPKAVQDLCGW	VQDLCGWRIRSLACGK	K	A	V	W	R	I	1	1	0	1	1	1	0	1	0	0	1	0	0	0	0	0	0	1	0	1	0	0	9	0	1103.52	sp|Q9P258|RCC2_HUMAN	sp|Q9P258|RCC2_HUMAN	423	431	yes	yes	2	0.0046789	80.165	2	1	2	1	1	2	2
AVQEIMQEK	KSKEEACKAVQEIMQE	VQEIMQEKAFGAAGET	K	A	V	E	K	A	1	0	0	0	0	2	2	0	0	1	0	1	1	0	0	0	0	0	0	1	0	0	9	0	1074.54	sp|P22102|PUR2_HUMAN	sp|P22102|PUR2_HUMAN	170	178	yes	yes	2	0.0087626	62.869	1				1	2	1
AVQFFVQALR	YYEDCIEKAVQFFVQA	QFFVQALRMAPDHEKA	K	A	V	L	R	M	2	1	0	0	0	2	0	0	0	0	1	0	0	2	0	0	0	0	0	2	0	0	10	0	1177.66	sp|Q99615|DNJC7_HUMAN	sp|Q99615|DNJC7_HUMAN	229	238	yes	yes	2	0.0036295	70.028	2	1	1		2		2
AVQFTEEK	DAGTFLSRAVQFTEEK	AVQFTEEKLGQAEKTE	R	A	V	E	K	L	1	0	0	0	0	1	2	0	0	0	0	1	0	1	0	0	1	0	0	1	0	0	8	0	950.471	sp|Q9NR46|SHLB2_HUMAN;sp|Q9Y371|SHLB1_HUMAN	sp|Q9Y371|SHLB1_HUMAN	22	29	no	no	2	0.0032803	82.452		1	2	1	2	1
AVQGMLDFDYVCSR	IVWGMQTRAVQGMLDF	DFDYVCSRDEPSVAAM	R	A	V	S	R	D	1	1	0	2	1	1	0	1	0	0	1	0	1	1	0	1	0	0	1	2	0	0	14	0	1659.74	sp|P53396|ACLY_HUMAN	sp|P53396|ACLY_HUMAN	508	521	yes	yes	2	0.00014059	73.834		1				2
AVQGMLDFDYVCSRDEPSVAAMVYPFTGDHK	IVWGMQTRAVQGMLDF	YPFTGDHKQKFYWGHK	R	A	V	H	K	Q	3	1	0	4	1	1	1	2	1	0	1	1	2	2	2	2	1	0	2	4	0	0	31	1	3504.58	sp|P53396|ACLY_HUMAN	sp|P53396|ACLY_HUMAN	508	538	yes	yes	4	5.2726e-06	30.922		2	1		2	2
AVQISKK	________________	MAVQISKKRKFVADGI	M	A	V	K	K	R	1	0	0	0	0	1	0	0	0	1	0	2	0	0	0	1	0	0	0	1	0	0	7	1	772.481	sp|P23396|RS3_HUMAN	sp|P23396|RS3_HUMAN	2	8	yes	yes	2	0.0084348	85.359	2	1	2	2	2	2	1
AVQPTSGEPR	GAVSDLLKAVQPTSGE	QPTSGEPRQTVLTAAG	K	A	V	P	R	Q	1	1	0	0	0	1	1	1	0	0	0	0	0	0	2	1	1	0	0	1	0	0	10	0	1040.53	sp|Q9Y4G6|TLN2_HUMAN	sp|Q9Y4G6|TLN2_HUMAN	628	637	yes	yes	2	0.0024539	73.841
AVQSLDKNGVDLLMK	FKANDIEKAVQSLDKN	NGVDLLMKYIYKGFES	K	A	V	M	K	Y	1	0	1	2	0	1	0	1	0	0	3	2	1	0	0	1	0	0	0	2	0	0	15	1	1629.88	sp|O15511|ARPC5_HUMAN	sp|O15511|ARPC5_HUMAN	94	108	yes	yes	2	0.0010839	91.355	2	2	2	2	2	2	2
AVQTLQMELQQIMK	TAGDHPGRAVQTLQME	MELQQIMKGNFSSFMQ	R	A	V	M	K	G	1	0	0	0	0	4	1	0	0	1	2	1	2	0	0	0	1	0	0	1	0	0	14	0	1659.87	sp|Q06210|GFPT1_HUMAN	sp|Q06210|GFPT1_HUMAN	323	336	yes	yes	2	2.0062e-08	106.32	1	1	1	1	1	3
AVQVHQDTLR	RDHQALAKAVQVHQDT	QVHQDTLRTMYFA___	K	A	V	L	R	T	1	1	0	1	0	2	0	0	1	0	1	0	0	0	0	0	1	0	0	2	0	0	10	0	1165.62	sp|Q9UKV8|AGO2_HUMAN;sp|Q9UL18|AGO1_HUMAN	sp|Q9UKV8|AGO2_HUMAN	845	854	yes	no	2	0.031616	46.844
AVRPGETYTYK	SGSNTMIRAVRPGETY	PGETYTYKWNILESDE	R	A	V	Y	K	W	1	1	0	0	0	0	1	1	0	0	0	1	0	0	1	0	2	0	2	1	0	0	11	1	1283.65	CON__Q28107	CON__Q28107	473	483	yes	yes	2	0.0025791	62.338
AVRPGYPK	YCYELDEKAVRPGYPK	AVRPGYPKLIRDVWGI	K	A	V	P	K	L	1	1	0	0	0	0	0	1	0	0	0	1	0	0	2	0	0	0	1	1	0	0	8	1	886.502	CON__Q3ZBS7	CON__Q3ZBS7	183	190	no	no	2	0.093177	53.754		1
AVSDASAGDYGSAIETLVTAISLIK	ISSSAISRAVSDASAG	VTAISLIKQSKVSADD	R	A	V	I	K	Q	5	0	0	2	0	0	1	2	0	3	2	1	0	0	0	4	2	0	1	2	0	0	25	0	2451.27	sp|Q16630|CPSF6_HUMAN	sp|Q16630|CPSF6_HUMAN	432	456	yes	yes	3	5.2311e-05	40.086
AVSILPLLGHGVPR	SAYGPPTRAVSILPLL	LLGHGVPRLPPGRKPP	R	A	V	P	R	L	1	1	0	0	0	0	0	2	1	1	3	0	0	0	2	1	0	0	0	2	0	0	14	0	1427.86	sp|Q9Y2W2|WBP11_HUMAN	sp|Q9Y2W2|WBP11_HUMAN	179	192	yes	yes	3	0.00089843	55.291		2	2		1
AVSREDSVKPGAHLTVK	GRVVEPKRAVSREDSV	PGAHLTVKKIFVGGIK	R	A	V	V	K	K	2	1	0	1	0	0	1	1	1	0	1	2	0	0	1	2	1	0	0	3	0	0	17	2	1792.98	sp|P51991|ROA3_HUMAN	sp|P51991|ROA3_HUMAN	110	126	yes	yes	3;4	0.00019321	63.436	1	2	3		1	3
AVSTCAHLFWSGR	LKKPDQGRAVSTCAHL	AHLFWSGRNTDKNGEE	R	A	V	G	R	N	2	1	0	0	1	0	0	1	1	0	1	0	0	1	0	2	1	1	0	1	0	0	13	0	1490.71	sp|Q96QK1|VPS35_HUMAN	sp|Q96QK1|VPS35_HUMAN	669	681	yes	yes	3	0.034581	28.146
AVSTGVK	________________	MAVSTGVKVPRNFRLL	M	A	V	V	K	V	1	0	0	0	0	0	0	1	0	0	0	1	0	0	0	1	1	0	0	2	0	0	7	0	660.381	sp|Q15819|UB2V2_HUMAN	sp|Q15819|UB2V2_HUMAN	2	8	yes	yes	1	0.0097404	94.262	1						1
AVSVTPIRDTK	________________	VTPIRDTKWLTLEVCR	M	A	V	T	K	W	1	1	0	1	0	0	0	0	0	1	0	1	0	0	1	1	2	0	0	2	0	0	11	1	1185.67	sp|Q9NR56|MBNL1_HUMAN	sp|Q9NR56|MBNL1_HUMAN	2	12	yes	yes	2	6.2276e-38	155.26	1			1		2	2
AVTDEEPFLIFANR	GGDPHSCKAVTDEEPF	PFLIFANRYYLRKLNL	K	A	V	N	R	Y	2	1	1	1	0	0	2	0	0	1	1	0	0	2	1	0	1	0	0	1	0	0	14	0	1620.81	sp|Q07954|LRP1_HUMAN	sp|Q07954|LRP1_HUMAN	3023	3036	yes	yes	2;3	1.4392e-07	128.61	2	2	2	2	2	3	2
AVTDKFLSAIVSSVDKIPYGMR	DSSIRNMRAVTDKFLS	DKIPYGMRFIAKVLKD	R	A	V	M	R	F	2	1	0	2	0	0	0	1	0	2	1	2	1	1	1	3	1	0	1	3	0	0	22	2	2396.28	sp|P46940|IQGA1_HUMAN	sp|P46940|IQGA1_HUMAN	1140	1161	yes	yes	3;4	6.3113e-06	75.064	2	3	3	1	3	2	2
AVTDSINQLITMCTQQAPGQK	SQLAAAARAVTDSINQ	TQQAPGQKECDNALRE	R	A	V	Q	K	E	2	0	1	1	1	4	0	1	0	2	1	1	1	0	1	1	3	0	0	1	0	0	21	0	2303.12	sp|Q9Y490|TLN1_HUMAN	sp|Q9Y490|TLN1_HUMAN	1341	1361	yes	yes	2	0.029248	28.454		1
AVTDSINQLITMCTQQAPGQKECDNALR	SQLAAAARAVTDSINQ	KECDNALRELETVREL	R	A	V	L	R	E	3	1	2	2	2	4	1	1	0	2	2	1	1	0	1	1	3	0	0	1	0	0	28	1	3161.49	sp|Q9Y490|TLN1_HUMAN	sp|Q9Y490|TLN1_HUMAN	1341	1368	yes	yes	3	1.1688e-153	201.17	1	1	1	2	2	2	2
AVTELNEPLSNEDR	DDMASAMKAVTELNEP	EPLSNEDRNLLSVAYK	K	A	V	D	R	N	1	1	2	1	0	0	3	0	0	0	2	0	0	0	1	1	1	0	0	1	0	0	14	0	1585.76	sp|Q04917|1433F_HUMAN	sp|Q04917|1433F_HUMAN	29	42	yes	yes	2	6.7492e-10	133.47			1			1
AVTELNEPLSNEDRNLLSVAYK	DDMASAMKAVTELNEP	NLLSVAYKNVVGARRS	K	A	V	Y	K	N	2	1	3	1	0	0	3	0	0	0	4	1	0	0	1	2	1	0	1	2	0	0	22	1	2474.27	sp|Q04917|1433F_HUMAN	sp|Q04917|1433F_HUMAN	29	50	yes	yes	2;3	7.1597e-75	176.7		1	2		1	3	2
AVTEMNGR	SSPEEATKAVTEMNGR	AVTEMNGRIVATKPLY	K	A	V	G	R	I	1	1	1	0	0	0	1	1	0	0	0	0	1	0	0	0	1	0	0	1	0	0	8	0	876.412	sp|P11940|PABP1_HUMAN;sp|Q9H361|PABP3_HUMAN;sp|Q4VXU2|PAP1L_HUMAN;sp|Q13310|PABP4_HUMAN	sp|P11940|PABP1_HUMAN	349	356	no	no	2	0.013419	62.464
AVTEQGAELSNEER	DDMATCMKAVTEQGAE	AELSNEERNLLSVAYK	K	A	V	E	R	N	2	1	1	0	0	1	4	1	0	0	1	0	0	0	0	1	1	0	0	1	0	0	14	0	1531.71	sp|P27348|1433T_HUMAN	sp|P27348|1433T_HUMAN	28	41	yes	yes	2;3	2.9204e-120	215.51	2	3	3	2	3	2	2
AVTEQGAELSNEERNLLSVAYK	DDMATCMKAVTEQGAE	NLLSVAYKNVVGGRRS	K	A	V	Y	K	N	3	1	2	0	0	1	4	1	0	0	3	1	0	0	0	2	1	0	1	2	0	0	22	1	2420.22	sp|P27348|1433T_HUMAN	sp|P27348|1433T_HUMAN	28	49	yes	yes	2;3	1.0803e-59	127.54
AVTEQGHELSNEER	DDMAAAMKAVTEQGHE	HELSNEERNLLSVAYK	K	A	V	E	R	N	1	1	1	0	0	1	4	1	1	0	1	0	0	0	0	1	1	0	0	1	0	0	14	0	1597.73	sp|P31946|1433B_HUMAN	sp|P31946|1433B_HUMAN	30	43	yes	yes	2;3	8.1721e-151	226.24	2	3	3	5	4	4	4
AVTEQGHELSNEERNLLSVAYK	DDMAAAMKAVTEQGHE	NLLSVAYKNVVGARRS	K	A	V	Y	K	N	2	1	2	0	0	1	4	1	1	0	3	1	0	0	0	2	1	0	1	2	0	0	22	1	2486.24	sp|P31946|1433B_HUMAN	sp|P31946|1433B_HUMAN	30	51	yes	yes	3	6.2912e-09	87.208
AVTGYKDPYSGK	DKLLSAERAVTGYKDP	YKDPYSGKLISLFQAM	R	A	V	G	K	L	1	0	0	1	0	0	0	2	0	0	0	2	0	0	1	1	1	0	2	1	0	0	12	1	1284.63	sp|Q15149|PLEC_HUMAN	sp|Q15149|PLEC_HUMAN	4147	4158	yes	yes	3	0.0068186	45.891	2	1					2
AVTGYRDPYTEQTISLFQAMK	DRLLSAERAVTGYRDP	ISLFQAMKKELIPTEE	R	A	V	M	K	K	2	1	0	1	0	2	1	1	0	1	1	1	1	1	1	1	3	0	2	1	0	0	21	1	2418.19	sp|Q15149|PLEC_HUMAN	sp|Q15149|PLEC_HUMAN	3904	3924	yes	yes	2;3	9.0547e-30	129.02	2	3	2	2	4	2	3
AVTGYRDPYTEQTISLFQAMKK	DRLLSAERAVTGYRDP	SLFQAMKKELIPTEEA	R	A	V	K	K	E	2	1	0	1	0	2	1	1	0	1	1	2	1	1	1	1	3	0	2	1	0	0	22	2	2546.28	sp|Q15149|PLEC_HUMAN	sp|Q15149|PLEC_HUMAN	3904	3925	yes	yes	3;4	0.00039465	53.964	2	2	1	2	1	2	2
AVTIFIR	IEQCKNSRAVTIFIRG	RAVTIFIRGGNKMIIE	R	A	V	I	R	G	1	1	0	0	0	0	0	0	0	2	0	0	0	1	0	0	1	0	0	1	0	0	7	0	818.501	sp|P48643|TCPE_HUMAN	sp|P48643|TCPE_HUMAN	382	388	yes	yes	1;2	0.00029612	115.83
AVTLDKDAYYR	________________	LDKDAYYRRVKRLYSN	M	A	V	Y	R	R	2	1	0	2	0	0	0	0	0	0	1	1	0	0	0	0	1	0	2	1	0	0	11	1	1313.66	sp|Q9Y5B9|SP16H_HUMAN	sp|Q9Y5B9|SP16H_HUMAN	2	12	yes	yes	2	7.7079e-21	118.28	1			1			1
AVTLDKDAYYRR	________________	DKDAYYRRVKRLYSNW	M	A	V	R	R	V	2	2	0	2	0	0	0	0	0	0	1	1	0	0	0	0	1	0	2	1	0	0	12	2	1469.76	sp|Q9Y5B9|SP16H_HUMAN	sp|Q9Y5B9|SP16H_HUMAN	2	13	yes	yes	3	0.00045716	69.721						1
AVTPPMPLLTPATPGGLPPAAAVAAAAATAK	GQYLRVGKAVTPPMPL	AAAAATAKITAQEAVA	K	A	V	A	K	I	11	0	0	0	0	0	0	2	0	0	3	1	1	0	7	0	4	0	0	2	0	0	31	0	2793.55	sp|Q9UHX1|PUF60_HUMAN	sp|Q9UHX1|PUF60_HUMAN	302	332	yes	yes	3;4	1.4112e-08	39.923				4			3
AVTQALNR	QRLAQVAKAVTQALNR	AVTQALNRCVSCLPGQ	K	A	V	N	R	C	2	1	1	0	0	1	0	0	0	0	1	0	0	0	0	0	1	0	0	1	0	0	8	0	871.488	sp|Q9Y490|TLN1_HUMAN	sp|Q9Y490|TLN1_HUMAN	1191	1198	yes	yes	2	0.0076763	77.058	2	1	2	2	2	2	2
AVVGDAQYHHFR	IASDDGFKAVVGDAQY	DAQYHHFRHRLPLARV	K	A	V	F	R	H	2	1	0	1	0	1	0	1	2	0	0	0	0	1	0	0	0	0	1	2	0	0	12	0	1398.68	sp|P47929|LEG7_HUMAN	sp|P47929|LEG7_HUMAN	100	111	yes	yes	2	0.018343	44.82
AVVGEEALTSDDLLYLEFLQK	GKDVQAMKAVVGEEAL	LYLEFLQKFERNFIAQ	K	A	V	Q	K	F	2	0	0	2	0	1	3	1	0	0	5	1	0	1	0	1	1	0	1	2	0	0	21	0	2352.21	sp|P21281|VATB2_HUMAN	sp|P21281|VATB2_HUMAN	437	457	yes	yes	2	0.038922	25.619	1
AVVGVVAGGGR	KVISSANRAVVGVVAG	GVVAGGGRIDKPILKA	R	A	V	G	R	I	2	1	0	0	0	0	0	4	0	0	0	0	0	0	0	0	0	0	0	4	0	0	11	0	940.545	sp|P62917|RL8_HUMAN	sp|P62917|RL8_HUMAN	164	174	yes	yes	1;2	3.3136e-05	95.775	2	2	2	2	2	2	1
AVVGVVAGGGRIDKPILK	KVISSANRAVVGVVAG	RIDKPILKAGRAYHKY	R	A	V	L	K	A	2	1	0	1	0	0	0	4	0	2	1	2	0	0	1	0	0	0	0	4	0	0	18	2	1748.07	sp|P62917|RL8_HUMAN	sp|P62917|RL8_HUMAN	164	181	yes	yes	2;3;4	2.3607e-25	140.68	4	3	4	3	4	5	4
AVVGYEDGTIR	RVLPDGKRAVVGYEDG	GYEDGTIRIWDLKQGS	R	A	V	I	R	I	1	1	0	1	0	0	1	2	0	1	0	0	0	0	0	0	1	0	1	2	0	0	11	0	1178.59	sp|Q13685|AAMP_HUMAN	sp|Q13685|AAMP_HUMAN	230	240	yes	yes	2	0.054739	38.96
AVVIVDDR	SVFGQVERAVVIVDDR	AVVIVDDRGRPSGKGI	R	A	V	D	R	G	1	1	0	2	0	0	0	0	0	1	0	0	0	0	0	0	0	0	0	3	0	0	8	0	885.492	sp|Q15233|NONO_HUMAN;sp|P23246|SFPQ_HUMAN	sp|Q15233|NONO_HUMAN	177	184	no	no	2	0.012831	69.825	1	1	1	1	1	2
AVVLMGK	IRMSLRGKAVVLMGKN	KAVVLMGKNTMMRKAI	K	A	V	G	K	N	1	0	0	0	0	0	0	1	0	0	1	1	1	0	0	0	0	0	0	2	0	0	7	0	716.425	sp|P05388|RLA0_HUMAN	sp|P05388|RLA0_HUMAN	51	57	yes	yes	2	0.086904	54.056	1		1			2	1
AVVPGPAEHPLQYNYTFWYSR	NQSSSKRKAVVPGPAE	NYTFWYSRRTPGRPTS	K	A	V	S	R	R	2	1	1	0	0	1	1	1	1	0	1	0	0	1	3	1	1	1	3	2	0	0	21	0	2494.21	sp|O60573|IF4E2_HUMAN	sp|O60573|IF4E2_HUMAN	46	66	yes	yes	3	0.019876	28.411
AVVQVFEGTSGIDAK	VLEVSGSKAVVQVFEG	GTSGIDAKKTSCEFTG	K	A	V	A	K	K	2	0	0	1	0	1	1	2	0	1	0	1	0	1	0	1	1	0	0	3	0	0	15	0	1519.79	sp|P21281|VATB2_HUMAN	sp|P21281|VATB2_HUMAN	94	108	yes	yes	2	1.714e-10	132.08	2	2	2	2	1	1	2
AVVVCPKDEDYK	LFAGFQRKAVVVCPKD	CPKDEDYKQRTQKKAE	K	A	V	Y	K	Q	1	0	0	2	1	0	1	0	0	0	0	2	0	0	1	0	0	0	1	3	0	0	12	1	1421.69	sp|Q00839|HNRPU_HUMAN	sp|Q00839|HNRPU_HUMAN	603	614	yes	yes	2;3	0.026638	52.79		1			1
AVVVCPKDEDYKQR	LFAGFQRKAVVVCPKD	KDEDYKQRTQKKAEVE	K	A	V	Q	R	T	1	1	0	2	1	1	1	0	0	0	0	2	0	0	1	0	0	0	1	3	0	0	14	2	1705.85	sp|Q00839|HNRPU_HUMAN	sp|Q00839|HNRPU_HUMAN	603	616	yes	yes	4	0.00010664	73.386		2	2		2	1	1
AVVVGFDPHFSYMK	APLEPDVRAVVVGFDP	DPHFSYMKLTKALRYL	R	A	V	M	K	L	1	0	0	1	0	0	0	1	1	0	0	1	1	2	1	1	0	0	1	3	0	0	14	0	1595.78	sp|A6NDG6|PGP_HUMAN	sp|A6NDG6|PGP_HUMAN	167	180	yes	yes	2;3	0.0057376	45.207				1	1	1	1
AVVVNAAQLASYSQSK	GCIPTMARAVVVNAAQ	LASYSQSKQFLLDSGY	R	A	V	S	K	Q	4	0	1	0	0	2	0	0	0	0	1	1	0	0	0	3	0	0	1	3	0	0	16	0	1634.86	sp|Q02978|M2OM_HUMAN	sp|Q02978|M2OM_HUMAN	191	206	yes	yes	2	3.9104e-15	91.657	2	2	1	1	1	1	2
AVVVTDGER	NWPENHVKAVVVTDGE	VVVTDGERILGLGDLG	K	A	V	E	R	I	1	1	0	1	0	0	1	1	0	0	0	0	0	0	0	0	1	0	0	3	0	0	9	0	944.493	sp|P23368|MAOM_HUMAN;sp|Q16798|MAON_HUMAN	sp|P23368|MAOM_HUMAN	157	165	yes	no	2	0.0068253	73.233	1		2	1	1
AVVYSNTIQSIMAIVK	EEECRQYRAVVYSNTI	QSIMAIVKAMGNLQID	R	A	V	V	K	A	2	0	1	0	0	1	0	0	0	3	0	1	1	0	0	2	1	0	1	3	0	0	16	0	1735.95	sp|P04899|GNAI2_HUMAN	sp|P04899|GNAI2_HUMAN	71	86	yes	yes	2	1.223e-05	107.74	2	2	2	2	2	2	2
AVWLPAVK	PGGYVAPKAVWLPAVK	AVWLPAVKAKGLEISG	K	A	V	V	K	A	2	0	0	0	0	0	0	0	0	0	1	1	0	0	1	0	0	1	0	2	0	0	8	0	882.533	sp|P63010|AP2B1_HUMAN	sp|P63010|AP2B1_HUMAN	712	719	yes	yes	2	0.017397	58.917	2	2	2	1	1	1
AWAYYSAVNPEKDIHSGLIGPLLICR	ENPGSACRAWAYYSAV	IGPLLICRKGTLDKET	R	A	W	C	R	K	3	1	1	1	1	0	1	2	1	3	3	1	0	0	2	2	0	1	2	1	0	0	26	1	2942.51	CON__Q28107	CON__Q28107	1714	1739	yes	yes	4	0.022011	17.214
AWEEYYKK	AGQVDYTKAWEEYYKK	AWEEYYKKMGQAVPAP	K	A	W	K	K	M	1	0	0	0	0	0	2	0	0	0	0	2	0	0	0	0	0	1	2	0	0	0	8	1	1115.53	sp|Q96AE4|FUBP1_HUMAN;sp|Q92945|FUBP2_HUMAN	sp|Q96AE4|FUBP1_HUMAN	585	592	no	no	2;3	0.002667	73.665	1	2	2		2	2
AWEGNYLASKPDTPQTSGTFVPVANELK	RADLGLQRAWEGNYLA	VPVANELKRKDKYMNV	R	A	W	L	K	R	3	0	2	1	0	1	2	2	0	0	2	2	0	1	3	2	3	1	1	2	0	0	28	1	3019.49	sp|O94832|MYO1D_HUMAN	sp|O94832|MYO1D_HUMAN	822	849	yes	yes	3	1.4773e-09	60.95			1		1
AWGPGLHGGIVGR	EAGMQKVRAWGPGLHG	LHGGIVGRSADFVVES	R	A	W	G	R	S	1	1	0	0	0	0	0	5	1	1	1	0	0	0	1	0	0	1	0	1	0	0	13	0	1275.68	sp|O75369|FLNB_HUMAN	sp|O75369|FLNB_HUMAN	554	566	yes	yes	2	0.00032568	77.674	1	1	2		1	1
AWHAFFTAAER	PQYGTLEKAWHAFFTA	AFFTAAERLSALHLEV	K	A	W	E	R	L	4	1	0	0	0	0	1	0	1	0	0	0	0	2	0	0	1	1	0	0	0	0	11	0	1305.63	sp|Q9UKS6|PACN3_HUMAN	sp|Q9UKS6|PACN3_HUMAN	80	90	yes	yes	3	0.06196	27.149
AWIAHTQQR	WVSLAELRAWIAHTQQ	WIAHTQQRHIRDSVSA	R	A	W	Q	R	H	2	1	0	0	0	2	0	0	1	1	0	0	0	0	0	0	1	1	0	0	0	0	9	0	1109.57	sp|Q96D15|RCN3_HUMAN	sp|Q96D15|RCN3_HUMAN	104	112	yes	yes	2;3	3.5548e-19	149.65	1	3	3	2	3	4	1
AWMDGSHRDIFVTSK	SRRGRLERAWMDGSHR	RDIFVTSKTVLWPNGL	R	A	W	S	K	T	1	1	0	2	0	0	0	1	1	1	0	1	1	1	0	2	1	1	0	1	0	0	15	1	1748.83	sp|Q07954|LRP1_HUMAN	sp|Q07954|LRP1_HUMAN	682	696	yes	yes	3;4	0.0094383	32.702
AWNAYPYCR	GALNIHEKAWNAYPYC	WNAYPYCRTVITNEYM	K	A	W	C	R	T	2	1	1	0	1	0	0	0	0	0	0	0	0	0	1	0	0	1	2	0	0	0	9	0	1199.52	sp|Q00169|PIPNA_HUMAN;sp|P48739|PIPNB_HUMAN	sp|Q00169|PIPNA_HUMAN	87	95	no	no	2	0.05227	52.482						1
AWTQVLLGQAEDKAEVDMDTDAPQVSHKPGGEPK	VRLQAGLRAWTQVLLG	HKPGGEPKIKNVVHEL	R	A	W	P	K	I	4	0	0	4	0	3	3	3	1	0	2	3	1	0	3	1	2	1	0	3	0	0	34	2	3646.76	sp|Q14204|DYHC1_HUMAN	sp|Q14204|DYHC1_HUMAN	921	954	yes	yes	5	0.029168	13.301		1	1			1
AWTVEQLR	MAAAVPQRAWTVEQLR	AWTVEQLRSEQLPKKD	R	A	W	L	R	S	1	1	0	0	0	1	1	0	0	0	1	0	0	0	0	0	1	1	0	1	0	0	8	0	1001.53	sp|Q00688|FKBP3_HUMAN	sp|Q00688|FKBP3_HUMAN	9	16	yes	yes	2	1.8422e-05	126.28	2	2	2	2	2	2	2
AWTVEQLRSEQLPK	MAAAVPQRAWTVEQLR	LRSEQLPKKDIIKFLQ	R	A	W	P	K	K	1	1	0	0	0	2	2	0	0	0	2	1	0	0	1	1	1	1	0	1	0	0	14	1	1683.89	sp|Q00688|FKBP3_HUMAN	sp|Q00688|FKBP3_HUMAN	9	22	yes	yes	3	0.013346	36.928				1
AWVWNTHADFADECPKPELLAIR	KPNAGSDRAWVWNTHA	KPELLAIRFLNAENAQ	R	A	W	I	R	F	4	1	1	2	1	0	2	0	1	1	2	1	0	1	2	0	1	2	0	1	0	0	23	1	2738.33	sp|P43487|RANG_HUMAN	sp|P43487|RANG_HUMAN	119	141	yes	yes	3;4	3.7866e-156	217.11	4	4	4	4	4	4	4
AYAALAALEK	GSNKKVAKAYAALAAL	AALAALEKLFPDTPLA	K	A	Y	E	K	L	5	0	0	0	0	0	1	0	0	0	2	1	0	0	0	0	0	0	1	0	0	0	10	0	1019.57	sp|Q12906|ILF3_HUMAN	sp|Q12906|ILF3_HUMAN	578	587	yes	yes	2	0.010102	54.259		1		1	2	2
AYALAFAER	GAGAGLGRAYALAFAE	YALAFAERGALVVVND	R	A	Y	E	R	G	4	1	0	0	0	0	1	0	0	0	1	0	0	1	0	0	0	0	1	0	0	0	9	0	1010.52	sp|P51659|DHB4_HUMAN	sp|P51659|DHB4_HUMAN	24	32	yes	yes	2	0.0098306	61.161	1				1
AYAQQLADWAR	QERARIEKAYAQQLAD	QQLADWARKWRGTVEK	K	A	Y	A	R	K	4	1	0	1	0	2	0	0	0	0	1	0	0	0	0	0	0	1	1	0	0	0	11	0	1291.63	sp|Q9UKS6|PACN3_HUMAN	sp|Q9UKS6|PACN3_HUMAN	52	62	yes	yes	2	0.01676	48.513
AYAQQLTEWAR	HERARIEKAYAQQLTE	QQLTEWARRWRQLVEK	K	A	Y	A	R	R	3	1	0	0	0	2	1	0	0	0	1	0	0	0	0	0	1	1	1	0	0	0	11	0	1335.66	sp|Q9UNF0|PACN2_HUMAN	sp|Q9UNF0|PACN2_HUMAN	54	64	yes	yes	2	4.1872e-102	174.98
AYAVVCDCK	GVKKGWQRAYAVVCDC	YAVVCDCKLFLYDLPE	R	A	Y	C	K	L	2	0	0	1	2	0	0	0	0	0	0	1	0	0	0	0	0	0	1	2	0	0	9	0	1084.47	sp|Q9Y5S2|MRCKB_HUMAN	sp|Q9Y5S2|MRCKB_HUMAN	1117	1125	yes	yes	2	0.076684	38.75
AYAYLFK	________________	MAYAYLFKYIIIGDTG	M	A	Y	F	K	Y	2	0	0	0	0	0	0	0	0	0	1	1	0	1	0	0	0	0	2	0	0	0	7	0	874.459	sp|P61019|RAB2A_HUMAN	sp|P61019|RAB2A_HUMAN	2	8	yes	yes	1;2	0.017389	60.294			1
AYEFAER	EHIGNLDRAYEFAERC	RAYEFAERCNEPAVWS	R	A	Y	E	R	C	2	1	0	0	0	0	2	0	0	0	0	0	0	1	0	0	0	0	1	0	0	0	7	0	884.403	sp|Q00610|CLH1_HUMAN;sp|P53675|CLH2_HUMAN	sp|Q00610|CLH1_HUMAN	1095	1101	yes	no	2	0.07115	58.604						1
AYEVLKDEDLR	GDFLKINRAYEVLKDE	VLKDEDLRKKYDKYGE	R	A	Y	L	R	K	1	1	0	2	0	0	2	0	0	0	2	1	0	0	0	0	0	0	1	1	0	0	11	1	1349.68	sp|Q8IXB1|DJC10_HUMAN	sp|Q8IXB1|DJC10_HUMAN	83	93	yes	yes	2	4.4737e-05	74.611
AYFAVFDGHGGVDAAR	GLSDPVNRAYFAVFDG	HGGVDAARYAAVHVHT	R	A	Y	A	R	Y	4	1	0	2	0	0	0	3	1	0	0	0	0	2	0	0	0	0	1	2	0	0	16	0	1651.77	sp|P49593|PPM1F_HUMAN	sp|P49593|PPM1F_HUMAN	192	207	yes	yes	2;3	0.0093995	40.547	1	1		1
AYFEKTQEELTPFFK	SELQTQAKAYFEKTQE	EELTPFFKKAGTDLLN	K	A	Y	F	K	K	1	0	0	0	0	1	3	0	0	0	1	2	0	3	1	0	2	0	1	0	0	0	15	1	1876.92	CON__P81644	CON__P81644	63	77	yes	yes	3	0.0073911	51.03
AYFETEKK	GKTVEVGRAYFETEKK	AYFETEKKHFTILDAP	R	A	Y	K	K	H	1	0	0	0	0	0	2	0	0	0	0	2	0	1	0	0	1	0	1	0	0	0	8	1	1014.5	sp|P15170|ERF3A_HUMAN	sp|P15170|ERF3A_HUMAN	145	152	yes	yes	2;3	0.003686	60.589	2	2	2	3	2	2	1
AYFHLLNQIAPK	SADIKDSKAYFHLLNQ	LLNQIAPKGQKEGEPR	K	A	Y	P	K	G	2	0	1	0	0	1	0	0	1	1	2	1	0	1	1	0	0	0	1	0	0	0	12	0	1413.78	sp|P13797|PLST_HUMAN;sp|Q14651|PLSI_HUMAN	sp|P13797|PLST_HUMAN	301	312	yes	no	2;3	1.84e-25	133.89	4	3	2	4	3	3	4
AYGDRIER	GYLLPDTKAYGDRIER	AYGDRIERMLRLSLNI	K	A	Y	E	R	M	1	2	0	1	0	0	1	1	0	1	0	0	0	0	0	0	0	0	1	0	0	0	8	1	978.488	sp|P14625|ENPL_HUMAN	sp|P14625|ENPL_HUMAN	734	741	yes	yes	2;3	0.0070183	93.374				1			1
AYGELPEHAK	ADEARSLKAYGELPEH	GELPEHAKINETDTFG	K	A	Y	A	K	I	2	0	0	0	0	0	2	1	1	0	1	1	0	0	1	0	0	0	1	0	0	0	10	0	1113.55	sp|P47813|IF1AX_HUMAN;sp|O14602|IF1AY_HUMAN	sp|P47813|IF1AX_HUMAN	105	114	yes	no	2	0.00060752	83.278	1	1	1	2			2
AYGFSCDGEGVLK	QIQQEVIKAYGFSCDG	CDGEGVLKFARLVKSY	K	A	Y	L	K	F	1	0	0	1	1	0	1	3	0	0	1	1	0	1	0	1	0	0	1	1	0	0	13	0	1401.62	sp|Q99622|C10_HUMAN	sp|Q99622|C10_HUMAN	68	80	yes	yes	2	0.0024642	61.532		1				2
AYGGSMCAK	KTKKHVSRAYGGSMCA	YGGSMCAKCVRDRIKR	R	A	Y	A	K	C	2	0	0	0	1	0	0	2	0	0	0	1	1	0	0	1	0	0	1	0	0	0	9	0	943.389	sp|P49207|RL34_HUMAN	sp|P49207|RL34_HUMAN	77	85	yes	yes	2	0.011802	58.433	2		1	1	2	2	1
AYGPGIEPTGNMVK	KLNPKKARAYGPGIEP	EPTGNMVKKRAEFTVE	R	A	Y	V	K	K	1	0	1	0	0	0	1	3	0	1	0	1	1	0	2	0	1	0	1	1	0	0	14	0	1432.7	sp|P21333|FLNA_HUMAN	sp|P21333|FLNA_HUMAN	286	299	yes	yes	2	0.00048617	83.087	2	2	1	2	2	2	2
AYGYSGVSLK	YWEDQPTRAYGYSGVS	GYSGVSLKVVNSTTGT	R	A	Y	L	K	V	1	0	0	0	0	0	0	2	0	0	1	1	0	0	0	2	0	0	2	1	0	0	10	0	1043.53	sp|P35442|TSP2_HUMAN	sp|P35442|TSP2_HUMAN	1057	1066	yes	yes	2	0.093813	36.514	1
AYHEQLSVAEITNACFEPANQMVK	APVISAEKAYHEQLSV	EPANQMVKCDPRHGKY	K	A	Y	V	K	C	4	0	2	0	1	2	3	0	1	1	1	1	1	1	1	1	1	0	1	2	0	0	24	0	2749.28	sp|Q71U36|TBA1A_HUMAN;sp|Q13748|TBA3C_HUMAN;sp|Q6PEY2|TBA3E_HUMAN;sp|P68363|TBA1B_HUMAN;sp|P68366|TBA4A_HUMAN	sp|Q71U36|TBA1A_HUMAN	281	304	no	no	2;3;4	2.4738e-279	257.66	11	11	12	10	9	13	9
AYHEQLTVAEITNACFEPANQMVK	APVISAEKAYHEQLTV	EPANQMVKCDPRHGKY	K	A	Y	V	K	C	4	0	2	0	1	2	3	0	1	1	1	1	1	1	1	0	2	0	1	2	0	0	24	0	2763.3	sp|Q9BQE3|TBA1C_HUMAN	sp|Q9BQE3|TBA1C_HUMAN	281	304	yes	yes	3	1.0026e-63	162.81	2	2	2	2	2	2	2
AYHSFLVEPISCHAWNK	________________	ISCHAWNKDRTQIAIC	M	A	Y	N	K	D	2	0	1	0	1	0	1	0	2	1	1	1	0	1	1	2	0	1	1	1	0	0	17	0	2057.98	sp|O15143|ARC1B_HUMAN	sp|O15143|ARC1B_HUMAN	2	18	yes	yes	2;3	2.626e-18	139.66	2	3	2	2	1	2	2
AYHSFLVEPISCHAWNKDR	________________	CHAWNKDRTQIAICPN	M	A	Y	D	R	T	2	1	1	1	1	0	1	0	2	1	1	1	0	1	1	2	0	1	1	1	0	0	19	1	2329.11	sp|O15143|ARC1B_HUMAN	sp|O15143|ARC1B_HUMAN	2	20	yes	yes	3;4	1.8554e-43	162.77	4	4	4	4	4	4	4
AYIDSFR	GIDLEKIKAYIDSFRF	KAYIDSFRFGAPPHAG	K	A	Y	F	R	F	1	1	0	1	0	0	0	0	0	1	0	0	0	1	0	1	0	0	1	0	0	0	7	0	870.424	sp|P14868|SYDC_HUMAN	sp|P14868|SYDC_HUMAN	454	460	yes	yes	2	0.026699	82.913		1			1		2
AYILNLVK	DRVLREERAYILNLVK	AYILNLVKQIKKTGCN	R	A	Y	V	K	Q	1	0	1	0	0	0	0	0	0	1	2	1	0	0	0	0	0	0	1	1	0	0	8	0	932.569	sp|P50991|TCPD_HUMAN	sp|P50991|TCPD_HUMAN	281	288	yes	yes	1;2	0.02598	88.643			1			1
AYIVQLQIEDLTR	GLTREQERAYIVQLQI	LQIEDLTRKLRTGDLG	R	A	Y	T	R	K	1	1	0	1	0	2	1	0	0	2	2	0	0	0	0	0	1	0	1	1	0	0	13	0	1560.85	sp|Q15637|SF01_HUMAN	sp|Q15637|SF01_HUMAN	51	63	yes	yes	2	1.0279e-22	117.93	2	2	2	1	2	2	2
AYKEELEGQLGPMAQETQAR	EETMKEVKAYKEELEG	MAQETQARVSKELQAA	K	A	Y	A	R	V	3	1	0	0	0	3	4	2	0	0	2	1	1	0	1	0	1	0	1	0	0	0	20	1	2248.08	CON__Q03247	CON__Q03247	90	109	yes	yes	3	0.029354	29.842
AYKTEMQDNTYPEILR	CFRLYTEKAYKTEMQD	NTYPEILRSNLGSVVL	K	A	Y	L	R	S	1	1	1	1	0	1	2	0	0	1	1	1	1	0	1	0	2	0	2	0	0	0	16	1	1970.94	sp|O43143|DHX15_HUMAN	sp|O43143|DHX15_HUMAN	489	504	yes	yes	3	0.00053206	59.728					1	2
AYLDQTVVPILLQGLAVLAK	DLQSLPTRAYLDQTVV	QGLAVLAKERPPNPIE	R	A	Y	A	K	E	3	0	0	1	0	2	0	1	0	1	5	1	0	0	1	0	1	0	1	3	0	0	20	0	2124.26	sp|Q9C005|DPY30_HUMAN	sp|Q9C005|DPY30_HUMAN	55	74	yes	yes	3	1.144e-31	118.72		1
AYLPVNESFGFTADLR	GTPMFVVKAYLPVNES	FGFTADLRSNTGGQAF	K	A	Y	L	R	S	2	1	1	1	0	0	1	1	0	0	2	0	0	2	1	1	1	0	1	1	0	0	16	0	1798.89	sp|P13639|EF2_HUMAN	sp|P13639|EF2_HUMAN	786	801	yes	yes	2;3	5.7918e-36	162.37	4	4	4	4	4	4	4
AYLQQLR	KQEDEVMRAYLQQLRQ	RAYLQQLRQETGLRLC	R	A	Y	L	R	Q	1	1	0	0	0	2	0	0	0	0	2	0	0	0	0	0	0	0	1	0	0	0	7	0	890.497	sp|O15145|ARPC3_HUMAN	sp|O15145|ARPC3_HUMAN	131	137	yes	yes	2	0.028001	92.692	1				1
AYMCPFMQFIEGGRR	PLRCNRCKAYMCPFMQ	QFIEGGRRFQCCFCSC	K	A	Y	R	R	F	1	2	0	0	1	1	1	2	0	1	0	0	2	2	1	0	0	0	1	0	0	0	15	1	1861.84	sp|P53992|SC24C_HUMAN;sp|O94855|SC24D_HUMAN	sp|P53992|SC24C_HUMAN	430	444	no	no	3	3.8262e-05	94.717	1	1		2	1	2	2
AYPLADAHLTKK	TEADVNPKAYPLADAH	ADAHLTKKLLDLVQQS	K	A	Y	K	K	L	3	0	0	1	0	0	0	0	1	0	2	2	0	0	1	0	1	0	1	0	0	0	12	1	1326.73	sp|P55769|NH2L1_HUMAN	sp|P55769|NH2L1_HUMAN	10	21	yes	yes	2;3	0.008642	44.367
AYQHGGVTGLSQY	DSTYQGERAYQHGGVT	GVTGLSQY________	R	A	Y	Q	Y	-	1	0	0	0	0	2	0	3	1	0	1	0	0	0	0	1	1	0	2	1	0	0	13	0	1379.65	sp|Q92900|RENT1_HUMAN	sp|Q92900|RENT1_HUMAN	1117	1129	yes	yes	2	2.5194e-14	90.412	1			1
AYQKQPTIFQNK	MADIQTERAYQKQPTI	QPTIFQNKKRVLLGET	R	A	Y	N	K	K	1	0	1	0	0	3	0	0	0	1	0	2	0	1	1	0	1	0	1	0	0	0	12	1	1464.77	sp|P62280|RS11_HUMAN	sp|P62280|RS11_HUMAN	9	20	yes	yes	2;3	1.6898e-11	134.75	2	3	2	2	2	2	2
AYSEAHEISK	TVVESSEKAYSEAHEI	SEAHEISKEHMQPTHP	K	A	Y	S	K	E	2	0	0	0	0	0	2	0	1	1	0	1	0	0	0	2	0	0	1	0	0	0	10	0	1133.54	sp|P61981|1433G_HUMAN	sp|P61981|1433G_HUMAN	153	162	yes	yes	2;3	5.3231e-06	96.957	2	2	3	1	3	2
AYSEAHEISKEHMQPTHPIR	TVVESSEKAYSEAHEI	MQPTHPIRLGLALNYS	K	A	Y	I	R	L	2	1	0	0	0	1	3	0	3	2	0	1	1	0	2	2	1	0	1	0	0	0	20	1	2360.13	sp|P61981|1433G_HUMAN	sp|P61981|1433G_HUMAN	153	172	yes	yes	3;4;5	8.5278e-49	158.58	6	6	6	3	6	4	5
AYSMLTITER	QSSPITFRAYSMLTIT	SMLTITERDWLSQNVY	R	A	Y	E	R	D	1	1	0	0	0	0	1	0	0	1	1	0	1	0	0	1	2	0	1	0	0	0	10	0	1183.59	CON__Q1RMK2	CON__Q1RMK2	323	332	yes	yes	2	0.041148	44.639	1			1
AYSSFGGGR	DFDTYDDRAYSSFGGG	YSSFGGGRGSRGSAGG	R	A	Y	G	R	G	1	1	0	0	0	0	0	3	0	0	0	0	0	1	0	2	0	0	1	0	0	0	9	0	900.409	sp|Q15056|IF4H_HUMAN	sp|Q15056|IF4H_HUMAN	11	19	yes	yes	2	0.0053118	78.516	2	1		2	1		1
AYVKDHYSNGFCTVYAK	ESCDSALRAYVKDHYS	GFCTVYAKTIDGQQTI	R	A	Y	A	K	T	2	0	1	1	1	0	0	1	1	0	0	2	0	1	0	1	1	0	3	2	0	0	17	1	2021.93	sp|P52907|CAZA1_HUMAN	sp|P52907|CAZA1_HUMAN	130	146	yes	yes	3	0.00078454	57.097			1		1
AYVSTLMGVPGR	QNGRMSIKAYVSTLMG	TLMGVPGRTMGVMFTP	K	A	Y	G	R	T	1	1	0	0	0	0	0	2	0	0	1	0	1	0	1	1	1	0	1	2	0	0	12	0	1249.65	sp|O00303|EIF3F_HUMAN	sp|O00303|EIF3F_HUMAN	215	226	yes	yes	2	0.00020508	84.479	1	2	2		2	2	1
AYVVLGQFLVLK	LEERGFDKAYVVLGQF	LGQFLVLKKDEDLFRE	K	A	Y	L	K	K	1	0	0	0	0	1	0	1	0	0	3	1	0	1	0	0	0	0	1	3	0	0	12	0	1348.81	sp|O75531|BAF_HUMAN	sp|O75531|BAF_HUMAN	42	53	yes	yes	2	0.00019848	90.05	2	2	2	2	2	1	2
AYVVLGQFLVLKK	LEERGFDKAYVVLGQF	GQFLVLKKDEDLFREW	K	A	Y	K	K	D	1	0	0	0	0	1	0	1	0	0	3	2	0	1	0	0	0	0	1	3	0	0	13	1	1476.91	sp|O75531|BAF_HUMAN	sp|O75531|BAF_HUMAN	42	54	yes	yes	3	0.0018561	49.978	2	1	2	2	1	1	2
AYYEFREEAYHSR	DEKDEHGRAYYEFREE	REEAYHSRSKSPLPPE	R	A	Y	S	R	S	2	2	0	0	0	0	3	0	1	0	0	0	0	1	0	1	0	0	3	0	0	0	13	1	1719.76	sp|Q1KMD3|HNRL2_HUMAN	sp|Q1KMD3|HNRL2_HUMAN	213	225	yes	yes	3	0.00064525	71.879	1		1		1		1
AYYNGISLFNNPVPYWEVQPATFR	PMGFGVKRAYYNGISL	EVQPATFRCVTDRLAI	R	A	Y	F	R	C	2	1	3	0	0	1	1	1	0	1	1	0	0	2	3	1	1	1	3	2	0	0	24	0	2845.39	sp|P21810|PGS1_HUMAN	sp|P21810|PGS1_HUMAN	330	353	yes	yes	2	0.00014806	51.827	2		1		1
CAAGLAELAAR	QAILTKLKCAAGLAEL	GLAELAARKYKQAAKC	K	C	A	A	R	K	5	1	0	0	1	0	1	1	0	0	2	0	0	0	0	0	0	0	0	0	0	0	11	0	1101.56	sp|Q13098|CSN1_HUMAN	sp|Q13098|CSN1_HUMAN	251	261	yes	yes	2	0.020408	42.629		1	1				1
CADYVVTGAWSAK	LIGLKAGRCADYVVTG	VTGAWSAKAAEEAKKF	R	C	A	A	K	A	3	0	0	1	1	0	0	1	0	0	0	1	0	0	0	1	1	1	1	2	0	0	13	0	1426.66	sp|Q9Y617|SERC_HUMAN	sp|Q9Y617|SERC_HUMAN	98	110	yes	yes	2	0.00033517	80.96	2	2	2	2	2	2	2
CAEAGANMIVSGSAIMR	VGPDTVHKCAEAGANM	VSGSAIMRSEDPRSVI	K	C	A	M	R	S	4	1	1	0	1	0	1	2	0	2	0	0	2	0	0	2	0	0	0	1	0	0	17	0	1736.8	sp|Q96AT9|RPE_HUMAN	sp|Q96AT9|RPE_HUMAN	186	202	yes	yes	2	0.0090299	43.208	1						1
CAELEEELKTVTNNLK	RAELSEGKCAELEEEL	KTVTNNLKSLEAQAEK	K	C	A	L	K	S	1	0	2	0	1	0	4	0	0	0	3	2	0	0	0	0	2	0	0	1	0	0	16	1	1889.94	sp|P09493|TPM1_HUMAN	sp|P09493|TPM1_HUMAN	190	205	yes	yes	2;3	4.73e-27	152.07	3	2	2	4	2	2	4
CAGCDELIFSNEYTQAENQNWHLK	YCDSEKPRCAGCDELI	ENQNWHLKHFCCFDCD	R	C	A	L	K	H	2	0	3	1	2	2	3	1	1	1	2	1	0	1	0	1	1	1	1	0	0	0	24	0	2926.26	sp|Q9UGI8|TES_HUMAN	sp|Q9UGI8|TES_HUMAN	301	324	yes	yes	3	1.761e-133	198.49	2	2	2	2	2	2	2
CAGCTNPISGLGGTK	FCDLYAKKCAGCTNPI	ISGLGGTKYISFEERQ	K	C	A	T	K	Y	1	0	1	0	2	0	0	4	0	1	1	1	0	0	1	1	2	0	0	0	0	0	15	0	1491.68	sp|Q14192|FHL2_HUMAN	sp|Q14192|FHL2_HUMAN	221	235	yes	yes	2	0.00047999	77.24		1
CAGNEDIITLR	TSMSKILKCAGNEDII	NEDIITLRAEDNADTL	K	C	A	L	R	A	1	1	1	1	1	0	1	1	0	2	1	0	0	0	0	0	1	0	0	0	0	0	11	0	1260.61	sp|P12004|PCNA_HUMAN	sp|P12004|PCNA_HUMAN	81	91	yes	yes	2	4.6613e-05	94.767	2	2	2	2	2	2	2
CAGNEDIITLRAEDNADTLALVFEAPNQEK	TSMSKILKCAGNEDII	FEAPNQEKVSDYEMKL	K	C	A	E	K	V	5	1	3	3	1	1	4	1	0	2	3	1	0	1	1	0	2	0	0	1	0	0	30	1	3316.59	sp|P12004|PCNA_HUMAN	sp|P12004|PCNA_HUMAN	81	110	yes	yes	3	1.9578e-51	119.55	1	1	1	1	2	1
CAIGVTHFQLVQMK	HQKDMNEKCAIGVTHF	HFQLVQMKDFRFSYKF	K	C	A	M	K	D	1	0	0	0	1	2	0	1	1	1	1	1	1	1	0	0	1	0	0	2	0	0	14	0	1630.83	sp|Q92896|GSLG1_HUMAN	sp|Q92896|GSLG1_HUMAN	734	747	yes	yes	2	0.004412	47.47							1
CAIKVEQSAER	KAVRAIGRCAIKVEQS	KVEQSAERCVSTLLDL	R	C	A	E	R	C	2	1	0	0	1	1	2	0	0	1	0	1	0	0	0	1	0	0	0	1	0	0	11	1	1289.64	sp|P63010|AP2B1_HUMAN;sp|Q10567|AP1B1_HUMAN	sp|P63010|AP2B1_HUMAN	380	390	no	no	2;3	4.8999e-14	103.91	3	3	2	2	2	1	2
CALEDETYADGAETEVDCNR	SFNPPEKKCALEDETY	ETEVDCNRCVCACGNW	K	C	A	N	R	C	3	1	1	3	2	0	4	1	0	0	1	0	0	0	0	0	2	0	1	1	0	0	20	0	2316.91	sp|Q12841|FSTL1_HUMAN	sp|Q12841|FSTL1_HUMAN	233	252	yes	yes	2	2.4377e-117	160.55				1
CALGVFR	PENSALLRCALGVFRK	RCALGVFRKFSRFPEA	R	C	A	F	R	K	1	1	0	0	1	0	0	1	0	0	1	0	0	1	0	0	0	0	0	1	0	0	7	0	821.422	sp|Q13200|PSMD2_HUMAN	sp|Q13200|PSMD2_HUMAN	251	257	yes	yes	2	0.0252	89.903	2	1	2	1	2
CALGWDHQEK	VQTDRQDKCALGWDHQ	LGWDHQEKLQLHESQK	K	C	A	E	K	L	1	0	0	1	1	1	1	1	1	0	1	1	0	0	0	0	0	1	0	0	0	0	10	0	1242.55	sp|Q14247|SRC8_HUMAN	sp|Q14247|SRC8_HUMAN	246	255	yes	yes	2;3	1.1256e-07	101.97	3	4	4	3	3	4	2
CALSSVDIYR	SHHVPLSRCALSSVDI	LSSVDIYRTPLYDLRI	R	C	A	Y	R	T	1	1	0	1	1	0	0	0	0	1	1	0	0	0	0	2	0	0	1	1	0	0	10	0	1182.57	sp|Q9Y316|MEMO1_HUMAN	sp|Q9Y316|MEMO1_HUMAN	88	97	yes	yes	2	0.0098752	55.314
CAMTALSSK	EQRKLLEKCAMTALSS	AMTALSSKLISQQKAF	K	C	A	S	K	L	2	0	0	0	1	0	0	0	0	0	1	1	1	0	0	2	1	0	0	0	0	0	9	0	967.447	sp|Q99832|TCPH_HUMAN	sp|Q99832|TCPH_HUMAN	158	166	yes	yes	2	0.0073636	70.552		1			1	2
CANCFDCPGCMHTLSTR	EAKLKKNRCANCFDCP	CMHTLSTRATSISTQL	R	C	A	T	R	A	1	1	1	1	4	0	0	1	1	0	1	0	1	1	1	1	2	0	0	0	0	0	17	0	2085.79	sp|Q9UJW0|DCTN4_HUMAN	sp|Q9UJW0|DCTN4_HUMAN	70	86	yes	yes	3	0.0055107	52.172				1			1
CANLFEALVGTLK	GVLFRDDKCANLFEAL	EALVGTLKAAKRRKIV	K	C	A	L	K	A	2	0	1	0	1	0	1	1	0	0	3	1	0	1	0	0	1	0	0	1	0	0	13	0	1434.75	sp|Q9P1F3|ABRAL_HUMAN	sp|Q9P1F3|ABRAL_HUMAN	39	51	yes	yes	2	2.5218e-27	129.37	1			2	1
CASQAGMTAYGTR	GLQMGTNKCASQAGMT	GMTAYGTRRHLYDPKM	K	C	A	T	R	R	3	1	0	0	1	1	0	2	0	0	0	0	1	0	0	1	2	0	1	0	0	0	13	0	1372.59	sp|Q15417|CNN3_HUMAN	sp|Q15417|CNN3_HUMAN	173	185	yes	yes	2	6.091e-10	134.68	2	2	2	1	2	2	2
CASQAGMTAYGTRR	GLQMGTNKCASQAGMT	MTAYGTRRHLYDPKMQ	K	C	A	R	R	H	3	2	0	0	1	1	0	2	0	0	0	0	1	0	0	1	2	0	1	0	0	0	14	1	1528.69	sp|Q15417|CNN3_HUMAN	sp|Q15417|CNN3_HUMAN	173	186	yes	yes	2;3	8.541e-19	145.6	3	2	4	4	2	2	4
CASQSGMTAYGTR	GLQMGTNKCASQSGMT	GMTAYGTRRHLYDPKN	K	C	A	T	R	R	2	1	0	0	1	1	0	2	0	0	0	0	1	0	0	2	2	0	1	0	0	0	13	0	1388.58	sp|Q99439|CNN2_HUMAN	sp|Q99439|CNN2_HUMAN	175	187	yes	yes	2	5.1694e-30	160.18	3	2	2	2	1	1	2
CASQSGMTAYGTRR	GLQMGTNKCASQSGMT	MTAYGTRRHLYDPKNH	K	C	A	R	R	H	2	2	0	0	1	1	0	2	0	0	0	0	1	0	0	2	2	0	1	0	0	0	14	1	1544.68	sp|Q99439|CNN2_HUMAN	sp|Q99439|CNN2_HUMAN	175	188	yes	yes	2;3	7.9187e-11	94.09	2	3	3		1	1	1
CASQVGMTAPGTR	SLQMGTNKCASQVGMT	GMTAPGTRRHIYDTKL	K	C	A	T	R	R	2	1	0	0	1	1	0	2	0	0	0	0	1	0	1	1	2	0	0	1	0	0	13	0	1334.61	sp|Q99439|CNN2_HUMAN	sp|Q99439|CNN2_HUMAN	215	227	yes	yes	2	4.3971e-13	137.95	2	2	2	2	2	2	2
CASQVGMTAPGTRR	SLQMGTNKCASQVGMT	MTAPGTRRHIYDTKLG	K	C	A	R	R	H	2	2	0	0	1	1	0	2	0	0	0	0	1	0	1	1	2	0	0	1	0	0	14	1	1490.71	sp|Q99439|CNN2_HUMAN	sp|Q99439|CNN2_HUMAN	215	228	yes	yes	2;3	5.6079e-07	119.88	2	4	4	2	3	3	3
CATITPDEAR	QKYSVAVKCATITPDE	TITPDEARVEEFKLKK	K	C	A	A	R	V	2	1	0	1	1	0	1	0	0	1	0	0	0	0	1	0	2	0	0	0	0	0	10	0	1132.52	sp|P48735|IDHP_HUMAN	sp|P48735|IDHP_HUMAN	113	122	yes	yes	2	0.00092182	81.017			2		1	1
CATITPDEARVEEFK	QKYSVAVKCATITPDE	EARVEEFKLKKMWKSP	K	C	A	F	K	L	2	1	0	1	1	0	3	0	0	1	0	1	0	1	1	0	2	0	0	1	0	0	15	1	1764.84	sp|P48735|IDHP_HUMAN	sp|P48735|IDHP_HUMAN	113	127	yes	yes	2;3	5.9855e-06	74.853	1			1			2
CATITPDEK	KKHNVGVKCATITPDE	ATITPDEKRVEEFKLK	K	C	A	E	K	R	1	0	0	1	1	0	1	0	0	1	0	1	0	0	1	0	2	0	0	0	0	0	9	0	1033.47	sp|O75874|IDHC_HUMAN	sp|O75874|IDHC_HUMAN	73	81	yes	yes	2	0.0027138	90.696	2	2	2	1	1	1
CATITPDEKR	KKHNVGVKCATITPDE	TITPDEKRVEEFKLKQ	K	C	A	K	R	V	1	1	0	1	1	0	1	0	0	1	0	1	0	0	1	0	2	0	0	0	0	0	10	1	1189.58	sp|O75874|IDHC_HUMAN	sp|O75874|IDHC_HUMAN	73	82	yes	yes	2;3	0.010575	47.894		1	1
CAVVDVPFGGAK	LASLMTYKCAVVDVPF	DVPFGGAKAGVKINPK	K	C	A	A	K	A	2	0	0	1	1	0	0	2	0	0	0	1	0	1	1	0	0	0	0	3	0	0	12	0	1218.61	sp|P00367|DHE3_HUMAN;sp|P49448|DHE4_HUMAN	sp|P00367|DHE3_HUMAN	172	183	yes	no	2	0.00019896	78.548	1	2		1	2		2
CCAADDKEACFAVEGPK	NFVAFVDKCCAADDKE	CFAVEGPKLVVSTQTA	K	C	C	P	K	L	4	0	0	2	3	0	2	1	0	0	0	2	0	1	1	0	0	0	0	1	0	0	17	1	1926.79	CON__P02769	CON__P02769	581	597	yes	yes	2;3	1.1888e-100	202.79	4	4	4	4	4	4	4
CCLTYCFNKPEDK	FDRHYCGKCCLTYCFN	CFNKPEDK________	K	C	C	D	K	-	0	0	1	1	3	0	1	0	0	0	1	2	0	1	1	0	1	0	1	0	0	0	13	1	1733.72	sp|P62979|RS27A_HUMAN	sp|P62979|RS27A_HUMAN	144	156	yes	yes	2;3	3.7884e-17	145.29	3	3	3	2	4	2	3
CCLWIQDLCMDLQNLKR	QLTTVGKRCCLWIQDL	MDLQNLKRVRDDLRFR	R	C	C	K	R	V	0	1	1	2	3	2	0	0	0	1	4	1	1	0	0	0	0	1	0	0	0	0	17	1	2265.05	sp|P30566|PUR8_HUMAN	sp|P30566|PUR8_HUMAN	172	188	yes	yes	3	0.000226	60.489		1	1
CCMPYTPICIAK	ETIPKDHRCCMPYTPI	YTPICIAKAVKNSAES	R	C	C	A	K	A	1	0	0	0	3	0	0	0	0	2	0	1	1	0	2	0	1	0	1	0	0	0	12	0	1512.66	sp|Q9NQW7|XPP1_HUMAN	sp|Q9NQW7|XPP1_HUMAN	308	319	yes	yes	2	0.0047815	57.175	1	2	2	1	2	2	1
CCSGAIIVLTK	GAVEASFKCCSGAIIV	GAIIVLTKSGRSAHQV	K	C	C	T	K	S	1	0	0	0	2	0	0	1	0	2	1	1	0	0	0	1	1	0	0	1	0	0	11	0	1220.63	sp|P14618|KPYM_HUMAN	sp|P14618|KPYM_HUMAN	423	433	yes	yes	1;2	2.0487e-08	122.33	2	2	2	3	2	2	2
CCTESLVNR	PVSEKVTKCCTESLVN	CTESLVNRRPCFSALT	K	C	C	N	R	R	0	1	1	0	2	0	1	0	0	0	1	0	0	0	0	1	1	0	0	1	0	0	9	0	1137.49	CON__P02769;sp|P02768|ALBU_HUMAN;CON__P02768-1	CON__P02769	499	507	yes	no	2	1.0347e-29	157.91	2	2	2	2	2	2	2
CCTESLVNRRPCFSALTPDETYVPK	PVSEKVTKCCTESLVN	PDETYVPKAFDEKLFT	K	C	C	P	K	A	1	2	1	1	3	0	2	0	0	0	2	1	0	1	3	2	3	0	1	2	0	0	25	2	2999.39	CON__P02769	CON__P02769	499	523	yes	yes	3;4	5.4401e-08	76.21	4	4	3	4	4	4	4
CDDLEALK	EGMPTSARCDDLEALK	CDDLEALKKKGCPPDD	R	C	D	L	K	K	1	0	0	2	1	0	1	0	0	0	2	1	0	0	0	0	0	0	0	0	0	0	8	0	962.438	sp|P05556|ITB1_HUMAN	sp|P05556|ITB1_HUMAN	64	71	yes	yes	2	0.028852	52.591		1			1	1
CDDLEALKK	EGMPTSARCDDLEALK	DDLEALKKKGCPPDDI	R	C	D	K	K	K	1	0	0	2	1	0	1	0	0	0	2	2	0	0	0	0	0	0	0	0	0	0	9	1	1090.53	sp|P05556|ITB1_HUMAN	sp|P05556|ITB1_HUMAN	64	72	yes	yes	3	0.0039692	53.965	2	2	2	2	2	2	2
CDENILWLDYK	LDNAYMEKCDENILWL	NILWLDYKNICKVVEV	K	C	D	Y	K	N	0	0	1	2	1	0	1	0	0	1	2	1	0	0	0	0	0	1	1	0	0	0	11	0	1467.67	sp|P14618|KPYM_HUMAN	sp|P14618|KPYM_HUMAN	152	162	yes	yes	1;2	9.0646e-26	166.69	2	1	2		2	2	1
CDENILWLDYKNICK	LDNAYMEKCDENILWL	LDYKNICKVVEVGSKI	K	C	D	C	K	V	0	0	2	2	2	0	1	0	0	2	2	2	0	0	0	0	0	1	1	0	0	0	15	1	1982.92	sp|P14618|KPYM_HUMAN	sp|P14618|KPYM_HUMAN	152	166	yes	yes	2;3	0.00016095	86.548		2	1		1	1	3
CDFTEDQTAEFK	________________	EDQTAEFKEAFQLFDR	M	C	D	F	K	E	1	0	0	2	1	1	2	0	0	0	0	1	0	2	0	0	2	0	0	0	0	0	12	0	1489.6	sp|P60660|MYL6_HUMAN	sp|P60660|MYL6_HUMAN	2	13	yes	yes	2	1.5093e-10	132.5	2	2	1	1	2	2	2
CDFTEDQTAEFKEAFQLFDR	________________	EAFQLFDRTGDGKILY	M	C	D	D	R	T	2	1	0	3	1	2	3	0	0	0	1	1	0	4	0	0	2	0	0	0	0	0	20	1	2496.09	sp|P60660|MYL6_HUMAN	sp|P60660|MYL6_HUMAN	2	21	yes	yes	2;3	1.9769e-258	254.82	4	3	4	4	4	4	4
CDKEFMWALK	________________	KEFMWALKNGDLDEVK	M	C	D	L	K	N	1	0	0	1	1	0	1	0	0	0	1	2	1	1	0	0	0	1	0	0	0	0	10	1	1326.61	sp|P58546|MTPN_HUMAN	sp|P58546|MTPN_HUMAN	2	11	yes	yes	2	6.3291e-06	114.86	2	2	2	2	2	2	1
CDKTVYFAEK	________________	KTVYFAEKVSSLGKDW	K	C	D	E	K	V	1	0	0	1	1	0	1	0	0	0	0	2	0	1	0	0	1	0	1	1	0	0	10	1	1259.59	sp|P52943|CRIP2_HUMAN	sp|P52943|CRIP2_HUMAN	8	17	yes	yes	2;3	2.5197e-38	148.28	3	3	4	2	3	2	2
CDLCQEVLADIGFVK	SWHPECFRCDLCQEVL	LADIGFVKNAGRHLCR	R	C	D	V	K	N	1	0	0	2	2	1	1	1	0	1	2	1	0	1	0	0	0	0	0	2	0	0	15	0	1765.84	sp|P48059|LIMS1_HUMAN	sp|P48059|LIMS1_HUMAN	97	111	yes	yes	2;3	1.9273e-06	76.358		1	2	1	3	1
CDLEDERVVGK	PMILVGNKCDLEDERV	EDERVVGKEQGQNLAR	K	C	D	G	K	E	0	1	0	2	1	0	2	1	0	0	1	1	0	0	0	0	0	0	0	2	0	0	11	1	1318.62	sp|P61224|RAP1B_HUMAN;sp|A6NIZ1|RP1BL_HUMAN;sp|P62834|RAP1A_HUMAN	sp|P61224|RAP1B_HUMAN	118	128	no	no	2	0.021973	47.039
CDLVLDAAHEK	VFKTYSPKCDLVLDAA	VLDAAHEKSTESSSGP	K	C	D	E	K	S	2	0	0	2	1	0	1	0	1	0	2	1	0	0	0	0	0	0	0	1	0	0	11	0	1269.6	sp|Q99700|ATX2_HUMAN	sp|Q99700|ATX2_HUMAN	301	311	yes	yes	2	0.054739	38.96							1
CDLYPVKDFVQPPTR	RISSFSQKCDLYPVKD	DFVQPPTRLCAGCPKP	K	C	D	T	R	L	0	1	0	2	1	1	0	0	0	0	1	1	0	1	3	0	1	0	1	2	0	0	15	1	1833.91	CON__P01044-1;CON__Q2KJ62	CON__P01044-1	247	261	yes	no	3	0.066369	34.395							1
CDMDQFQCK	DEKDCTPRCDMDQFQC	DMDQFQCKSGHCIPLR	R	C	D	C	K	S	0	0	0	2	2	2	0	0	0	0	0	1	1	1	0	0	0	0	0	0	0	0	9	0	1230.45	sp|Q07954|LRP1_HUMAN	sp|Q07954|LRP1_HUMAN	3613	3621	yes	yes	2	0.0088216	62.558	1		2	1		1	1
CDNDNDCGDNSDEAGCSHSCSSTQFK	RCININWRCDNDNDCG	SCSSTQFKCNSGRCIP	R	C	D	F	K	C	1	0	3	5	4	1	1	2	1	0	0	1	0	1	0	5	1	0	0	0	0	0	26	0	2966.01	sp|Q07954|LRP1_HUMAN	sp|Q07954|LRP1_HUMAN	996	1021	yes	yes	3	1.6733e-47	110.03	1	1			1
CDPAGYYCGFK	EQGPQVYKCDPAGYYC	AGYYCGFKATAAGVKQ	K	C	D	F	K	A	1	0	0	1	2	0	0	2	0	0	0	1	0	1	1	0	0	0	2	0	0	0	11	0	1336.52	sp|P60900|PSA6_HUMAN	sp|P60900|PSA6_HUMAN	154	164	yes	yes	2	0.0062536	54.259	2	2	2	2	2	2	1
CDPHEATCYDDGK	GNGKGEFKCDPHEATC	ATCYDDGKTYHVGEQW	K	C	D	G	K	T	1	0	0	3	2	0	1	1	1	0	0	1	0	0	1	0	1	0	1	0	0	0	13	0	1566.57	sp|P02751|FINC_HUMAN	sp|P02751|FINC_HUMAN	2288	2300	yes	yes	2	0.0002463	81.904	2		1	2	1		2
CDPHEATCYDDGKTYHVGEQWQK	GNGKGEFKCDPHEATC	HVGEQWQKEYLGAICS	K	C	D	Q	K	E	1	0	0	3	2	2	2	2	2	0	0	2	0	0	1	0	2	1	2	1	0	0	23	1	2823.17	sp|P02751|FINC_HUMAN	sp|P02751|FINC_HUMAN	2288	2310	yes	yes	3;4;5	2.3417e-12	89.756	4	4	4	4	4	4	4
CDPVFDFGTGPR	KATIFNLKCDPVFDFG	FDFGTGPRNAAYYSPH	K	C	D	P	R	N	0	1	0	2	1	0	0	2	0	0	0	0	0	2	2	0	1	0	0	1	0	0	12	0	1366.6	sp|Q9BY44|EIF2A_HUMAN	sp|Q9BY44|EIF2A_HUMAN	306	317	yes	yes	2	0.021642	43.03		1
CDPYAGKEDIVPQLK	IERLDRFRCDPYAGKE	EDIVPQLKASLLSAPP	R	C	D	L	K	A	1	0	0	2	1	1	1	1	0	1	1	2	0	0	2	0	0	0	1	1	0	0	15	1	1731.85	sp|Q9NZM1|MYOF_HUMAN	sp|Q9NZM1|MYOF_HUMAN	1402	1416	yes	yes	2;3	0.0013917	82.837	3	1	1	2	2	2	2
CDQDAQNPLSAGLQGACLMETVELLQAK	TELETAVRCDQDAQNP	TVELLQAKVSALDLAV	R	C	D	A	K	V	4	0	1	2	2	4	2	2	0	0	5	1	1	0	1	1	1	0	0	1	0	0	28	0	3059.44	sp|Q13561|DCTN2_HUMAN	sp|Q13561|DCTN2_HUMAN	240	267	yes	yes	3	4.9179e-16	85.814	2	2	2	2	1
CDRNLAMGVNLTSMSK	SEGFDTYRCDRNLAMG	VNLTSMSKILKCAGNE	R	C	D	S	K	I	1	1	2	1	1	0	0	1	0	0	2	1	2	0	0	2	1	0	0	1	0	0	16	1	1795.84	sp|P12004|PCNA_HUMAN	sp|P12004|PCNA_HUMAN	62	77	yes	yes	3	0.0027798	42.679	2	1	2		2	1
CDRVDQLTAQLADLAAR	YRQDLLAKCDRVDQLT	QLADLAARGEGESPQA	K	C	D	A	R	G	4	2	0	3	1	2	0	0	0	0	3	0	0	0	0	0	1	0	0	1	0	0	17	1	1914.96	sp|P18206|VINC_HUMAN	sp|P18206|VINC_HUMAN	545	561	yes	yes	3	3.7567e-18	140.81	2	2	2	2	2	2	2
CDRVDQLTAQLADLAARGEGESPQAR	YRQDLLAKCDRVDQLT	EGESPQARALASQLQD	K	C	D	A	R	A	5	3	0	3	1	3	2	2	0	0	3	0	0	0	1	1	1	0	0	1	0	0	26	2	2826.37	sp|P18206|VINC_HUMAN	sp|P18206|VINC_HUMAN	545	570	yes	yes	4	4.2035e-10	78.978							1
CDSSPDSAEDVR	QFSVLFTKCDSSPDSA	PDSAEDVRKLCPDCPL	K	C	D	V	R	K	1	1	0	3	1	0	1	0	0	0	0	0	0	0	1	3	0	0	0	1	0	0	12	0	1336.52	CON__P12763;sp|P02765|FETUA_HUMAN	CON__P12763	132	143	yes	no	2	1.4107e-45	172.13	3	2	2	2	2	2	3
CDSSPDSAEDVRK	QFSVLFTKCDSSPDSA	DSAEDVRKLCPDCPLL	K	C	D	R	K	L	1	1	0	3	1	0	1	0	0	0	0	1	0	0	1	3	0	0	0	1	0	0	13	1	1464.62	CON__P12763;sp|P02765|FETUA_HUMAN	CON__P12763	132	144	yes	no	2;3	8.6e-66	184.31	4	4	4	4	4	4	4
CDTCDMNVHK	GLIHQGMKCDTCDMNV	TCDMNVHKQCVINVPS	K	C	D	H	K	Q	0	0	1	2	2	0	0	0	1	0	0	1	1	0	0	0	1	0	0	1	0	0	10	0	1278.48	sp|P17252|KPCA_HUMAN	sp|P17252|KPCA_HUMAN	132	141	yes	yes	2	0.022008	50.194				1
CDTEDDCGDHSDEPPDCPEFK	KCIPFWWKCDTEDDCG	PPDCPEFKCRPGQFQC	K	C	D	F	K	C	0	0	0	6	3	0	3	1	1	0	0	1	0	1	3	1	1	0	0	0	0	0	21	0	2523.87	sp|Q07954|LRP1_HUMAN	sp|Q07954|LRP1_HUMAN	3353	3373	yes	yes	3	0.010868	28.959			2				1
CDTYATEFDLEAEEYVPLPK	GAVKRQGRCDTYATEF	EEYVPLPKGDVHKKKE	R	C	D	P	K	G	2	0	0	2	1	0	4	0	0	0	2	1	0	1	2	0	2	0	2	1	0	0	20	0	2389.07	sp|Q9Y265|RUVB1_HUMAN	sp|Q9Y265|RUVB1_HUMAN	206	225	yes	yes	2	1.1709e-07	83.423	1	1					1
CDVDIRK	TTFNSIMKCDVDIRKD	KCDVDIRKDLYANTVL	K	C	D	R	K	D	0	1	0	2	1	0	0	0	0	1	0	1	0	0	0	0	0	0	0	1	0	0	7	1	904.444	sp|Q562R1|ACTBL_HUMAN;sp|P60709|ACTB_HUMAN;sp|P63261|ACTG_HUMAN	sp|P60709|ACTB_HUMAN	285	291	no	no	2;3	2.9749e-11	147.34	4	2	3	3	2	2	3
CDVDIRKDLYANTVLSGGTTMYPGIADR	TTFNSIMKCDVDIRKD	MYPGIADRMQKEITAL	K	C	D	D	R	M	2	2	1	4	1	0	0	3	0	2	2	1	1	0	1	1	3	0	2	2	0	0	28	2	3100.5	sp|P60709|ACTB_HUMAN;sp|P63261|ACTG_HUMAN	sp|P60709|ACTB_HUMAN	285	312	no	no	2;3;4	1.4844e-237	235.63	4	4	4	4	4	4	4
CEAFGWHAIIVDGHSVEELCK	QMDIYQKRCEAFGWHA	HSVEELCKAFGQAKHQ	R	C	E	C	K	A	2	0	0	1	2	0	3	2	2	2	1	1	0	1	0	1	0	1	0	2	0	0	21	0	2456.13	sp|P29401|TKT_HUMAN	sp|P29401|TKT_HUMAN	206	226	yes	yes	3;4	3.4811e-06	68.291	4	1	4	3	2	1	4
CEDCGGLLSEGDNQGCYPLDGHILCK	DFHVHCYRCEDCGGLL	LDGHILCKTCNSARIR	R	C	E	C	K	T	0	0	1	3	4	1	2	5	1	1	4	1	0	0	1	1	0	0	1	0	0	0	26	0	2966.23	sp|Q93052|LPP_HUMAN	sp|Q93052|LPP_HUMAN	569	594	yes	yes	3	8.5704e-17	94.389	2	2	2	1	2	2	2
CEFQDAYVLLSEK	INTSKGQKCEFQDAYV	AYVLLSEKKISSIQSI	K	C	E	E	K	K	1	0	0	1	1	1	2	0	0	0	2	1	0	1	0	1	0	0	1	1	0	0	13	0	1600.74	sp|P10809|CH60_HUMAN	sp|P10809|CH60_HUMAN	237	249	yes	yes	2;3	9.2419e-05	77.204	2	2	2	1	2	3	1
CEFQDAYVLLSEKK	INTSKGQKCEFQDAYV	YVLLSEKKISSIQSIV	K	C	E	K	K	I	1	0	0	1	1	1	2	0	0	0	2	2	0	1	0	1	0	0	1	1	0	0	14	1	1728.84	sp|P10809|CH60_HUMAN	sp|P10809|CH60_HUMAN	237	250	yes	yes	2;3	7.493e-18	137.93	4	4	4	3	4	4	4
CEGINISGNFYR	GRKVVVVRCEGINISG	NISGNFYRNKLKYLAF	R	C	E	Y	R	N	0	1	2	0	1	0	1	2	0	2	0	0	0	1	0	1	0	0	1	0	0	0	12	0	1428.65	sp|P40429|RL13A_HUMAN	sp|P40429|RL13A_HUMAN	38	49	yes	yes	2	1.8351e-09	97.195	1			1		1	2
CEHDGVMTGANGEVSFINIK	DDIDLIVRCEHDGVMT	EVSFINIKTLNEWDSR	R	C	E	I	K	T	1	0	2	1	1	0	2	3	1	2	0	1	1	1	0	1	1	0	0	2	0	0	20	0	2176.99	sp|O15371|EIF3D_HUMAN	sp|O15371|EIF3D_HUMAN	375	394	yes	yes	3	0.00038785	53.037		1	1
CEHSQALHCHPEACGPDATCVNRPDGR	PAGFTGSRCEHSQALH	CVNRPDGRGYTCRCHL	R	C	E	G	R	G	3	2	1	2	4	1	2	2	3	0	1	0	0	0	3	1	1	0	0	1	0	0	27	1	3130.3	sp|P98160|PGBM_HUMAN	sp|P98160|PGBM_HUMAN	3880	3906	yes	yes	4;5	2.2819e-13	84.878	3	3	4	1	3	2	3
CELCDVSCTGADAYAAHIR	RGTQNQLRCELCDVSC	DAYAAHIRGAKHQKVV	R	C	E	I	R	G	4	1	0	2	3	0	1	1	1	1	1	0	0	0	0	1	1	0	1	1	0	0	19	0	2167.91	sp|Q96KR1|ZFR_HUMAN	sp|Q96KR1|ZFR_HUMAN	384	402	yes	yes	3	0.013078	28.748
CELLYEGPPDDEAAMGIK	PVTAQKYRCELLYEGP	DEAAMGIKSCDPKGPL	R	C	E	I	K	S	2	0	0	2	1	0	3	2	0	1	2	1	1	0	2	0	0	0	1	0	0	0	18	0	2006.9	sp|P13639|EF2_HUMAN	sp|P13639|EF2_HUMAN	369	386	yes	yes	2;3	1.3379e-19	139.08	5	7	7	6	8	7	5
CESAFLSK	VFQFLNAKCESAFLSK	CESAFLSKRNPRQINW	K	C	E	S	K	R	1	0	0	0	1	0	1	0	0	0	1	1	0	1	0	2	0	0	0	0	0	0	8	0	940.432	sp|P83731|RL24_HUMAN	sp|P83731|RL24_HUMAN	36	43	yes	yes	2	0.0086872	72.879	1	2		1	1		2
CESAFLSKR	VFQFLNAKCESAFLSK	ESAFLSKRNPRQINWT	K	C	E	K	R	N	1	1	0	0	1	0	1	0	0	0	1	1	0	1	0	2	0	0	0	0	0	0	9	1	1096.53	sp|P83731|RL24_HUMAN	sp|P83731|RL24_HUMAN	36	44	yes	yes	2	0.00030906	96.143	2			2		1	2
CESCAPGYEGNPIQPGGK	APGYTGRRCESCAPGY	NPIQPGGKCRPVNQEI	R	C	E	G	K	C	1	0	1	0	2	1	2	4	0	1	0	1	0	0	3	1	0	0	1	0	0	0	18	0	1919.81	sp|P98160|PGBM_HUMAN	sp|P98160|PGBM_HUMAN	851	868	yes	yes	2	0.0047745	51.495	1	1		1	1
CETMVYHPNIDLEGNVCLNILR	PHDPPKVKCETMVYHP	NVCLNILREDWKPVLT	K	C	E	L	R	E	0	1	3	1	2	0	2	1	1	2	3	0	1	0	1	0	1	0	1	2	0	0	22	0	2659.26	sp|P61081|UBC12_HUMAN	sp|P61081|UBC12_HUMAN	95	116	yes	yes	3	0.0025043	50.232		1		1
CFDVKDVQMLQDAISK	SLPEELQKCFDVKDVQ	MLQDAISKMDPTDAKY	K	C	F	S	K	M	1	0	0	3	1	2	0	0	0	1	1	2	1	1	0	1	0	0	0	2	0	0	16	1	1895.91	sp|Q16543|CDC37_HUMAN	sp|Q16543|CDC37_HUMAN	308	323	yes	yes	2;3	0.0024828	50.819	1	1			1	2
CFGFVTYSNVEEADAAMAASPHAVDGNTVELK	NPQTKRSRCFGFVTYS	DGNTVELKRAVSREDS	R	C	F	L	K	R	6	0	2	2	1	0	3	2	1	0	1	1	1	2	1	2	2	0	1	4	0	0	32	0	3399.54	sp|Q13151|ROA0_HUMAN	sp|Q13151|ROA0_HUMAN	49	80	yes	yes	3	5.8756e-17	71.67		1	1		1	2
CFGFVTYSNVEEADAAMAASPHAVDGNTVELKR	NPQTKRSRCFGFVTYS	GNTVELKRAVSREDSA	R	C	F	K	R	A	6	1	2	2	1	0	3	2	1	0	1	1	1	2	1	2	2	0	1	4	0	0	33	1	3555.64	sp|Q13151|ROA0_HUMAN	sp|Q13151|ROA0_HUMAN	49	81	yes	yes	3;4	4.3375e-172	173.95	4	3	4	4	4	3	3
CFGGLQK	LKQISSNKCFGGLQKV	KCFGGLQKVFEHDSVE	K	C	F	Q	K	V	0	0	0	0	1	1	0	2	0	0	1	1	0	1	0	0	0	0	0	0	0	0	7	0	808.39	sp|P10768|ESTD_HUMAN	sp|P10768|ESTD_HUMAN	11	17	yes	yes	1;2	7.012e-05	131.42	2	3	2	2	1	1	2
CFIEEIPDETMVIGNYR	HIGETEKKCFIEEIPD	TMVIGNYRTQLYDKQR	K	C	F	Y	R	T	0	1	1	1	1	0	3	1	0	3	0	0	1	1	1	0	1	0	1	1	0	0	17	0	2084.95	sp|Q9BVK6|TMED9_HUMAN;sp|Q7Z7H5|TMED4_HUMAN	sp|Q9BVK6|TMED9_HUMAN	49	65	no	no	2;3	2.921e-75	185.67	3	4	2	3	4	4	3
CFIVGADNVGSK	QLLDDYPKCFIVGADN	GADNVGSKQMQQIRMS	K	C	F	S	K	Q	1	0	1	1	1	0	0	2	0	1	0	1	0	1	0	1	0	0	0	2	0	0	12	0	1265.61	sp|P05388|RLA0_HUMAN;sp|Q8NHW5|RLA0L_HUMAN	sp|P05388|RLA0_HUMAN	27	38	yes	no	2	1.3353e-05	110.31	2	2	2	2	2	2	2
CFLSWLVK	WQPLIQDRCFLSWLVK	CFLSWLVKIPSEQEQL	R	C	F	V	K	I	0	0	0	0	1	0	0	0	0	0	2	1	0	1	0	1	0	1	0	1	0	0	8	0	1051.55	sp|Q92900|RENT1_HUMAN	sp|Q92900|RENT1_HUMAN	237	244	yes	yes	2	0.037479	49.097						1
CFQEMLEEEEEHEWFIPAR	WEEEFIERCFQEMLEE	HEWFIPARDLPQTMDQ	R	C	F	A	R	D	1	1	0	0	1	1	7	0	1	1	1	0	1	2	1	0	0	1	0	0	0	0	19	0	2508.07	sp|Q9BPZ3|PAIP2_HUMAN	sp|Q9BPZ3|PAIP2_HUMAN	60	78	yes	yes	3	3.1106e-08	82.877	1						2
CFRDHFFDR	KARSMVTRCFRDHFFD	FRDHFFDRGYYEVTPP	R	C	F	D	R	G	0	2	0	2	1	0	0	0	1	0	0	0	0	3	0	0	0	0	0	0	0	0	9	1	1298.56	sp|O43776|SYNC_HUMAN	sp|O43776|SYNC_HUMAN	255	263	yes	yes	3	0.018001	44.57					2	1
CFSEENHEPLR	IGTFERMKCFSEENHE	EENHEPLRTQCALAAS	K	C	F	L	R	T	0	1	1	0	1	0	3	0	1	0	1	0	0	1	1	1	0	0	0	0	0	0	11	0	1416.61	sp|Q96QK1|VPS35_HUMAN	sp|Q96QK1|VPS35_HUMAN	640	650	yes	yes	2	0.012125	51.567
CGAEDHVEAVKK	KALTALLKCGAEDHVE	DHVEAVKKLQNSTKIL	K	C	G	K	K	L	2	0	0	1	1	0	2	1	1	0	0	2	0	0	0	0	0	0	0	2	0	0	12	1	1341.63	sp|Q9BTE6|AASD1_HUMAN	sp|Q9BTE6|AASD1_HUMAN	266	277	yes	yes	3	1.3647e-05	96.745	2		2	1	2	1	1
CGDGAFLLTTTPRPVIVEPMEQFDDEDGLPEK	PARKALERCGDGAFLL	DEDGLPEKLMQKTQQY	R	C	G	E	K	L	1	1	0	4	1	1	4	3	0	1	3	1	1	2	4	0	3	0	0	2	0	0	32	1	3575.68	sp|Q8WXF1|PSPC1_HUMAN	sp|Q8WXF1|PSPC1_HUMAN	216	247	yes	yes	3	1.2169e-15	65.766						1
CGDLEEELK	RAEVSELKCGDLEEEL	GDLEEELKNVTNNLKS	K	C	G	L	K	N	0	0	0	1	1	0	3	1	0	0	2	1	0	0	0	0	0	0	0	0	0	0	9	0	1091.48	sp|P07951|TPM2_HUMAN;sp|P67936|TPM4_HUMAN	sp|P67936|TPM4_HUMAN	154	162	no	no	2	0.0097344	68.557	2		1	2	1	1
CGDLEEELKNVTNNLK	RAEVSELKCGDLEEEL	KNVTNNLKSLEAASEK	K	C	G	L	K	S	0	0	3	1	1	0	3	1	0	0	3	2	0	0	0	0	1	0	0	1	0	0	16	1	1874.9	sp|P67936|TPM4_HUMAN	sp|P67936|TPM4_HUMAN	154	169	yes	yes	2;3	4.5535e-279	264.92	2	3	2	2	3	2	2
CGDLVFAK	SNRQKEYKCGDLVFAK	CGDLVFAKMKGYPHWP	K	C	G	A	K	M	1	0	0	1	1	0	0	1	0	0	1	1	0	1	0	0	0	0	0	1	0	0	8	0	908.443	sp|P51858|HDGF_HUMAN	sp|P51858|HDGF_HUMAN	12	19	yes	yes	1;2	0.0026436	94.806	2	1	1	2	2	1	1
CGDSVYAAEK	GGAEKCSRCGDSVYAA	DSVYAAEKIIGAGKPW	R	C	G	E	K	I	2	0	0	1	1	0	1	1	0	0	0	1	0	0	0	1	0	0	1	1	0	0	10	0	1098.47	sp|Q16527|CSRP2_HUMAN	sp|Q16527|CSRP2_HUMAN	122	131	yes	yes	2	0.00020862	97.734	2	2	2	1	2	2	2
CGEDYKLHFIFR	TIMFGPDKCGEDYKLH	YKLHFIFRHKNPKTGI	K	C	G	F	R	H	0	1	0	1	1	0	1	1	1	1	1	1	0	2	0	0	0	0	1	0	0	0	12	1	1583.76	sp|P27824|CALX_HUMAN;sp|O14967|CLGN_HUMAN	sp|P27824|CALX_HUMAN	194	205	yes	no	4	7.1459e-05	74.962	1	1	2		1	1
CGEEIAVQFVDMVK	STKEAQSRCGEEIAVQ	VQFVDMVKGKSLTGVV	R	C	G	V	K	G	1	0	0	1	1	1	2	1	0	1	0	1	1	1	0	0	0	0	0	3	0	0	14	0	1623.76	sp|O43175|SERA_HUMAN	sp|O43175|SERA_HUMAN	295	308	yes	yes	2;3	0.001333	63.29	2	1	1	2	1	1	2
CGEMAQAASAAVTR	LRPQWYVRCGEMAQAA	AASAAVTRGDLRILPE	R	C	G	T	R	G	5	1	0	0	1	1	1	1	0	0	0	0	1	0	0	1	1	0	0	1	0	0	14	0	1421.64	sp|P26640|SYVC_HUMAN	sp|P26640|SYVC_HUMAN	682	695	yes	yes	2	0.00014828	107.74	2	2	2	2	2	2	2
CGETAFIAPQCEMIPIEWVCR	IKTAFTRKCGETAFIA	IPIEWVCRRIATGSFL	K	C	G	C	R	R	2	1	0	0	3	1	3	1	0	3	0	0	1	1	2	0	1	1	0	1	0	0	21	0	2566.15	sp|P22234|PUR6_HUMAN	sp|P22234|PUR6_HUMAN	81	101	yes	yes	2	5.1208e-20	128.38							1
CGETAFIAPQCEMIPIEWVCRR	IKTAFTRKCGETAFIA	PIEWVCRRIATGSFLK	K	C	G	R	R	I	2	2	0	0	3	1	3	1	0	3	0	0	1	1	2	0	1	1	0	1	0	0	22	1	2722.25	sp|P22234|PUR6_HUMAN	sp|P22234|PUR6_HUMAN	81	102	yes	yes	3	0.00012214	59.975
CGETGHVAINCSK	CTKVKCYRCGETGHVA	HVAINCSKTSEVNCYR	R	C	G	S	K	T	1	0	1	0	2	0	1	2	1	1	0	1	0	0	0	1	1	0	0	1	0	0	13	0	1431.62	sp|P62633|CNBP_HUMAN	sp|P62633|CNBP_HUMAN	140	152	yes	yes	2	4.556e-78	193.46	2	2	2	2	2	2	1
CGFCHVGEEENEAR	SPSDTRPKCGFCHVGE	GEEENEARGKLHIFNA	K	C	G	A	R	G	1	1	1	0	2	0	4	2	1	0	0	0	0	1	0	0	0	0	0	1	0	0	14	0	1692.66	sp|Q8IWS0|PHF6_HUMAN	sp|Q8IWS0|PHF6_HUMAN	212	225	yes	yes	3	0.014545	34.08					1
CGFQDDVAYGK	AVKKLIERCGFQDDVA	QDDVAYGKTKIFIRTP	R	C	G	G	K	T	1	0	0	2	1	1	0	2	0	0	0	1	0	1	0	0	0	0	1	1	0	0	11	0	1258.53	sp|O94832|MYO1D_HUMAN	sp|O94832|MYO1D_HUMAN	666	676	yes	yes	2	0.035994	40.861
CGILHPGEDFLCLEGK	TARAIATKCGILHPGE	DFLCLEGKDFNRRIRN	K	C	G	G	K	D	0	0	0	1	2	0	2	3	1	1	3	1	0	1	1	0	0	0	0	0	0	0	16	0	1843.86	sp|P20020|AT2B1_HUMAN	sp|P20020|AT2B1_HUMAN	722	737	yes	yes	3	0.044154	31.04				1
CGNQAAIMELDDTLK	SAPNYCYRCGNQAAIM	MELDDTLKYSFLQFDP	R	C	G	L	K	Y	2	0	1	2	1	1	1	1	0	1	2	1	1	0	0	0	1	0	0	0	0	0	15	0	1677.77	sp|P62714|PP2AB_HUMAN;sp|P67775|PP2AA_HUMAN	sp|P67775|PP2AA_HUMAN	269	283	no	no	2	1.6579e-17	115.91	2	1	2	2	2	2	2
CGNQAAIMELDDTLKYSFLQFDPAPR	SAPNYCYRCGNQAAIM	LQFDPAPRRGEPHVTR	R	C	G	P	R	R	3	1	1	3	1	2	1	1	0	1	3	1	1	2	2	1	1	0	1	0	0	0	26	1	2999.42	sp|P62714|PP2AB_HUMAN;sp|P67775|PP2AA_HUMAN	sp|P67775|PP2AA_HUMAN	269	294	no	no	3	6.5141e-07	59.912		1	2		2	1	2
CGNVNFAR	DWICPDKKCGNVNFAR	CGNVNFARRTSCNRCG	K	C	G	A	R	R	1	1	2	0	1	0	0	1	0	0	0	0	0	1	0	0	0	0	0	1	0	0	8	0	936.424	sp|O95218|ZRAB2_HUMAN	sp|O95218|ZRAB2_HUMAN	20	27	yes	yes	2	0.017512	58.815							1
CGQEEHDVLLSNEEDRK	RKICRNCKCGQEEHDV	LSNEEDRKVGKLFEDT	K	C	G	R	K	V	0	1	1	2	1	1	4	1	1	0	2	1	0	0	0	1	0	0	0	1	0	0	17	1	2056.91	sp|Q9UGI8|TES_HUMAN	sp|Q9UGI8|TES_HUMAN	46	62	yes	yes	3	0.00098146	50.52	1	2	2		1
CGQYIQK	ASSGEHEKCGQYIQKG	KCGQYIQKGYSKLKIY	K	C	G	Q	K	G	0	0	0	0	1	2	0	1	0	1	0	1	0	0	0	0	0	0	1	0	0	0	7	0	895.422	sp|Q9NZM1|MYOF_HUMAN	sp|Q9NZM1|MYOF_HUMAN	1467	1473	yes	yes	2	0.039721	69.093
CGSVLVR	VPCKVTGRCGSVLVRL	RCGSVLVRLIPAPRGT	R	C	G	V	R	L	0	1	0	0	1	0	0	1	0	0	1	0	0	0	0	1	0	0	0	2	0	0	7	0	789.417	sp|P15880|RS2_HUMAN	sp|P15880|RS2_HUMAN	188	194	yes	yes	2	0.039487	73.975					1
CGTGIVGVFVK	QKLPMCDKCGTGIVGV	GIVGVFVKLRDRHRHP	K	C	G	V	K	L	0	0	0	0	1	0	0	3	0	1	0	1	0	1	0	0	1	0	0	3	0	0	11	0	1135.61	sp|O00151|PDLI1_HUMAN	sp|O00151|PDLI1_HUMAN	263	273	yes	yes	2	0.0004249	75.416	2	2	2	2	2		2
CGVISPR	NLTGRLNKCGVISPRF	KCGVISPRFDVQLKDL	K	C	G	P	R	F	0	1	0	0	1	0	0	1	0	1	0	0	0	0	1	1	0	0	0	1	0	0	7	0	787.401	sp|P62244|RS15A_HUMAN	sp|P62244|RS15A_HUMAN	72	78	yes	yes	2	0.024516	82.305	2	2	2	1	2	2
CGYAGSNFPEHIFPALVGRPIIR	DNGTGFVKCGYAGSNF	LVGRPIIRSTTKVGNI	K	C	G	I	R	S	2	2	1	0	1	0	1	3	1	3	1	0	0	2	3	1	0	0	1	1	0	0	23	1	2570.32	sp|P61160|ARP2_HUMAN	sp|P61160|ARP2_HUMAN	20	42	yes	yes	3;4	4.5402e-50	130.56	4	4	4	3	4	4	4
CHAEHTPEEEIDHTGAK	DQEEGHQKCHAEHTPE	EIDHTGAKTKSAVSDK	K	C	H	A	K	T	2	0	0	1	1	0	4	1	3	1	0	1	0	0	1	0	2	0	0	0	0	0	17	0	1959.84	sp|O95757|HS74L_HUMAN	sp|O95757|HS74L_HUMAN	540	556	yes	yes	3;4	0.012437	29.971
CHAIIDEQPLIFK	LGKYICQKCHAIIDEQ	DEQPLIFKNDPYHPDH	K	C	H	F	K	N	1	0	0	1	1	1	1	0	1	3	1	1	0	1	1	0	0	0	0	0	0	0	13	0	1582.82	sp|P48059|LIMS1_HUMAN	sp|P48059|LIMS1_HUMAN	138	150	yes	yes	2;3	0.00033985	80.96	1	1	1	3		2	1
CHLSLGNAMAACR	RGHLREGKCHLSLGNA	GNAMAACRSFQRALEL	K	C	H	C	R	S	3	1	1	0	2	0	0	1	1	0	2	0	1	0	0	1	0	0	0	0	0	0	13	0	1459.65	sp|Q99615|DNJC7_HUMAN	sp|Q99615|DNJC7_HUMAN	105	117	yes	yes	3	0.084127	32.478
CHTPPLYR	GRCLPTPKCHTPPLYR	CHTPPLYRMRIFAPNH	K	C	H	Y	R	M	0	1	0	0	1	0	0	0	1	0	1	0	0	0	2	0	1	0	1	0	0	0	8	0	1042.5	sp|Q02543|RL18A_HUMAN	sp|Q02543|RL18A_HUMAN	22	29	yes	yes	2;3	0.0069245	80.229	4	3	4	4	4	4	4
CIALAQLLVEQNFPAIAIHR	IFVKSVQRCIALAQLL	FPAIAIHRGMPQEERL	R	C	I	H	R	G	4	1	1	0	1	2	1	0	1	3	3	0	0	1	1	0	0	0	0	1	0	0	20	0	2276.25	sp|Q13838|DX39B_HUMAN	sp|Q13838|DX39B_HUMAN	300	319	yes	yes	3;4	1.4767e-17	84.653	3	1	2	1	1		2
CIAMCMDR	SLDNSEQKCIAMCMDR	CIAMCMDRYMDAWNTV	K	C	I	D	R	Y	1	1	0	1	2	0	0	0	0	1	0	0	2	0	0	0	0	0	0	0	0	0	8	0	1055.4	sp|Q9Y5L4|TIM13_HUMAN	sp|Q9Y5L4|TIM13_HUMAN	65	72	yes	yes	2	0.0112	66.351	2			2			2
CIAPETLR	PLNKISARCIAPETLR	CIAPETLRVAQNLVGP	R	C	I	L	R	V	1	1	0	0	1	0	1	0	0	1	1	0	0	0	1	0	1	0	0	0	0	0	8	0	958.491	sp|O95347|SMC2_HUMAN	sp|O95347|SMC2_HUMAN	585	592	yes	yes	2	0.0034115	80.438	1			1
CIDLEPDNATTYVHK	KADEMYDKCIDLEPDN	NATTYVHKGLLQLQWK	K	C	I	H	K	G	1	0	1	2	1	0	1	0	1	1	1	1	0	0	1	0	2	0	1	1	0	0	15	0	1774.82	sp|O94826|TOM70_HUMAN	sp|O94826|TOM70_HUMAN	502	516	yes	yes	3	0.00064223	56.46				1
CIDSGLWVPNSK	DAKYHMQRCIDSGLWV	GLWVPNSKASEAKEGE	R	C	I	S	K	A	0	0	1	1	1	0	0	1	0	1	1	1	0	0	1	2	0	1	0	1	0	0	12	0	1374.66	sp|Q16543|CDC37_HUMAN	sp|Q16543|CDC37_HUMAN	336	347	yes	yes	2	1.1154e-05	105.65	2	2	2	2	2	2	2
CIEQLHK	SLAEVTARCIEQLHKV	RCIEQLHKVAELILHG	R	C	I	H	K	V	0	0	0	0	1	1	1	0	1	1	1	1	0	0	0	0	0	0	0	0	0	0	7	0	926.464	sp|Q8IWE2|NXP20_HUMAN	sp|Q8IWE2|NXP20_HUMAN	458	464	yes	yes	3	0.04699	55.604							1
CIESLIAVFQK	SSPTETERCIESLIAV	SLIAVFQKYAGKDGYN	R	C	I	Q	K	Y	1	0	0	0	1	1	1	0	0	2	1	1	0	1	0	1	0	0	0	1	0	0	11	0	1306.7	sp|P31949|S10AB_HUMAN	sp|P31949|S10AB_HUMAN	13	23	yes	yes	1;2;3	1.9015e-11	125.82	3	2	4	2	4	3	4
CIEVMGDGCLNNEHFEELGGILK	EIMHSFAKCIEVMGDG	EELGGILKAKLEEHFK	K	C	I	L	K	A	0	0	2	1	2	0	4	4	1	2	3	1	1	1	0	0	0	0	0	1	0	0	23	0	2633.19	sp|O00410|IPO5_HUMAN	sp|O00410|IPO5_HUMAN	776	798	yes	yes	3	0.0010534	35.187	1	1	1
CIGKPGGSLDNSEQK	MTDKCFRKCIGKPGGS	SLDNSEQKCIAMCMDR	K	C	I	Q	K	C	0	0	1	1	1	1	1	3	0	1	1	2	0	0	1	2	0	0	0	0	0	0	15	1	1588.75	sp|Q9Y5L4|TIM13_HUMAN	sp|Q9Y5L4|TIM13_HUMAN	50	64	yes	yes	2;3	4.523e-05	102.5	4	1	2	2	2	1	4
CIIPNHEK	NTNPNFVRCIIPNHEK	CIIPNHEKKAGKLDPH	R	C	I	E	K	K	0	0	1	0	1	0	1	0	1	2	0	1	0	0	1	0	0	0	0	0	0	0	8	0	1009.5	sp|P35579|MYH9_HUMAN;sp|P35749|MYH11_HUMAN;sp|P35580|MYH10_HUMAN	sp|P35579|MYH9_HUMAN	671	678	no	no	2;3	0.002385	105.25	4	4	2	3	4	3	2
CIIPNHEKK	NTNPNFVRCIIPNHEK	IIPNHEKKAGKLDPHL	R	C	I	K	K	A	0	0	1	0	1	0	1	0	1	2	0	2	0	0	1	0	0	0	0	0	0	0	9	1	1137.6	sp|P35579|MYH9_HUMAN	sp|P35579|MYH9_HUMAN	671	679	yes	yes	2;3	3.2924e-05	116.73	4	4	4	4	4	4	3
CIIPSVIKR	FAGETGPRCIIPSVIK	IIPSVIKRAGMPKPVR	R	C	I	K	R	A	0	1	0	0	1	0	0	0	0	3	0	1	0	0	1	1	0	0	0	1	0	0	9	1	1084.64	sp|Q9NZ32|ARP10_HUMAN	sp|Q9NZ32|ARP10_HUMAN	37	45	yes	yes	3	0.010682	43.442							1
CILQDGR	QHIDYRMRCILQDGRI	RCILQDGRIFIGTFKA	R	C	I	G	R	I	0	1	0	1	1	1	0	1	0	1	1	0	0	0	0	0	0	0	0	0	0	0	7	0	860.417	sp|P63162|RSMN_HUMAN;sp|P14678|RSMB_HUMAN	sp|P63162|RSMN_HUMAN	19	25	yes	no	2	0.026896	79.116	1	1	1		1		2
CIMFLEGHLK	VWDLRTGRCIMFLEGH	MFLEGHLKEIYGINFS	R	C	I	L	K	E	0	0	0	0	1	0	1	1	1	1	2	1	1	1	0	0	0	0	0	0	0	0	10	0	1246.62	sp|O43172|PRP4_HUMAN	sp|O43172|PRP4_HUMAN	399	408	yes	yes	3	0.081184	25.527		1
CISELKDIR	QEESRCQRCISELKDI	ISELKDIRLQLEACET	R	C	I	I	R	L	0	1	0	1	1	0	1	0	0	2	1	1	0	0	0	1	0	0	0	0	0	0	9	1	1132.59	sp|Q15149|PLEC_HUMAN	sp|Q15149|PLEC_HUMAN	1122	1130	yes	yes	2;3	0.0018816	107.08	1	2	2	2	1	2	3
CITDPQTGLCLLPLK	TYLQLMERCITDPQTG	GLCLLPLKEKKRERKT	R	C	I	L	K	E	0	0	0	1	2	1	0	1	0	1	4	1	0	0	2	0	2	0	0	0	0	0	15	0	1727.89	sp|Q15149|PLEC_HUMAN	sp|Q15149|PLEC_HUMAN	4245	4259	yes	yes	2	7.6445e-08	127.36	2	2	2	2	2	2	2
CITDPQTGLCLLPLKEK	TYLQLMERCITDPQTG	CLLPLKEKKRERKTSS	R	C	I	E	K	K	0	0	0	1	2	1	1	1	0	1	4	2	0	0	2	0	2	0	0	0	0	0	17	1	1985.03	sp|Q15149|PLEC_HUMAN	sp|Q15149|PLEC_HUMAN	4245	4261	yes	yes	2;3	5.6671e-18	139.49	3	2	2	2	3	2	4
CIVNNVSAETVQTVR	QGLECAAKCIVNNVSA	AETVQTVRYKYGYNAG	K	C	I	V	R	Y	1	1	2	0	1	1	1	0	0	1	0	0	0	0	0	1	2	0	0	4	0	0	15	0	1688.85	sp|Q8N0X7|SPG20_HUMAN	sp|Q8N0X7|SPG20_HUMAN	562	576	yes	yes	2	4.2662e-05	114.31	1	2	2		1	1	1
CIYCIHALSLYLFK	YDRKNMPRCIYCIHAL	ALSLYLFKLGLAPQIQ	R	C	I	F	K	L	1	0	0	0	2	0	0	0	1	2	3	1	0	1	0	1	0	0	2	0	0	0	14	0	1799.91	sp|P46940|IQGA1_HUMAN	sp|P46940|IQGA1_HUMAN	148	161	yes	yes	3	0.0005016	61.03			1		1	2
CKDDEFTHLYTLIVRPDNTYEVK	VLINKDIRCKDDEFTH	PDNTYEVKIDNSQVES	R	C	K	V	K	I	0	1	1	3	1	0	2	0	1	1	2	2	0	1	1	0	3	0	2	2	0	0	23	2	2855.38	sp|P27797|CALR_HUMAN	sp|P27797|CALR_HUMAN	163	185	yes	yes	3;4;5	0	277.91	6	6	6	6	6	6	6
CKDGVVFGVEK	SSTAIGIRCKDGVVFG	GVVFGVEKLVLSKLYE	R	C	K	E	K	L	0	0	0	1	1	0	1	2	0	0	0	2	0	1	0	0	0	0	0	3	0	0	11	1	1236.62	sp|P25788|PSA3_HUMAN	sp|P25788|PSA3_HUMAN	42	52	yes	yes	2	0.012176	66.215	1		1	1	1	2	1
CKEENCAILK	VEEAFNCRCKEENCAI	EENCAILKELVTLRAQ	R	C	K	L	K	E	1	0	1	0	2	0	2	0	0	1	1	2	0	0	0	0	0	0	0	0	0	0	10	1	1263.6	sp|P52888|THOP1_HUMAN	sp|P52888|THOP1_HUMAN	248	257	yes	yes	2	0.022111	56.725
CKELGITALHIK	AAQDVAQRCKELGITA	GITALHIKLRATGGNR	R	C	K	I	K	L	1	0	0	0	1	0	1	1	1	2	2	2	0	0	0	0	1	0	0	0	0	0	12	1	1381.78	sp|P62263|RS14_HUMAN	sp|P62263|RS14_HUMAN	85	96	yes	yes	2;3;4	1.0156e-05	116.9	5	5	5	4	4	4	3
CKHFELGGDK	KRMLAIKRCKHFELGG	HFELGGDKKRKGQVIQ	R	C	K	D	K	K	0	0	0	1	1	0	1	2	1	0	1	2	0	1	0	0	0	0	0	0	0	0	10	1	1189.56	sp|P83881|RL36A_HUMAN;sp|Q969Q0|RL36L_HUMAN	sp|P83881|RL36A_HUMAN	88	97	yes	no	2;3	0.031432	53.013	1	1			1	1
CKHFELGGDKK	KRMLAIKRCKHFELGG	FELGGDKKRKGQVIQF	R	C	K	K	K	R	0	0	0	1	1	0	1	2	1	0	1	3	0	1	0	0	0	0	0	0	0	0	11	2	1317.65	sp|P83881|RL36A_HUMAN;sp|Q969Q0|RL36L_HUMAN	sp|P83881|RL36A_HUMAN	88	98	yes	no	2;3;4	0.0013867	89.44	1						2
CKIDTHNIIVNQLVFPDPEKPCK	RLIQELAKCKIDTHNI	PDPEKPCKMCEARHKI	K	C	K	C	K	M	0	0	2	2	2	1	1	0	1	3	1	3	0	1	3	0	1	0	0	2	0	0	23	2	2764.4	sp|O43681|ASNA_HUMAN	sp|O43681|ASNA_HUMAN	268	290	yes	yes	4	0.016116	24.833
CKLEEMGFQDSDGDSQPFSLQETYEAK	RHYELYRRCKLEEMGF	LQETYEAKRKEFLSEL	R	C	K	A	K	R	1	0	0	3	1	3	4	2	0	0	2	2	1	2	1	3	1	0	1	0	0	0	27	1	3138.34	sp|Q92599|SEPT8_HUMAN	sp|Q92599|SEPT8_HUMAN	303	329	yes	yes	3	1.1862e-35	118.85	2	2	2	2	2	2	2
CKSQFTITPGSEQIR	QALAHGLKCKSQFTIT	TPGSEQIRATIERDGY	K	C	K	I	R	A	0	1	0	0	1	2	1	1	0	2	0	1	0	1	1	2	2	0	0	0	0	0	15	1	1750.87	sp|Q99798|ACON_HUMAN	sp|Q99798|ACON_HUMAN	410	424	yes	yes	2	0.017519	42.947
CLAENAVYLCDR	PQAKQIWKCLAENAVY	NAVYLCDREACFKWYS	K	C	L	D	R	E	2	1	1	1	2	0	1	0	0	0	2	0	0	0	0	0	0	0	1	1	0	0	12	0	1482.66	sp|Q93008|USP9X_HUMAN;sp|O00507|USP9Y_HUMAN	sp|Q93008|USP9X_HUMAN	683	694	yes	no	2	0.040668	39.006	1
CLAFHDISPQAPTHFLVIPK	KIIFEDDRCLAFHDIS	THFLVIPKKHISQISV	R	C	L	P	K	K	2	0	0	1	1	1	0	0	2	2	2	1	0	2	3	1	1	0	0	1	0	0	20	0	2290.19	sp|P49773|HINT1_HUMAN	sp|P49773|HINT1_HUMAN	38	57	yes	yes	2;3;4	3.4766e-18	109.72	5	4	4	4	3	4	5
CLALATHDNPLRR	GSGSDTLRCLALATHD	THDNPLRREEMHLEDS	R	C	L	R	R	E	2	2	1	1	1	0	0	0	1	0	3	0	0	0	1	0	1	0	0	0	0	0	13	1	1535.8	sp|P16615|AT2A2_HUMAN	sp|P16615|AT2A2_HUMAN	560	572	yes	yes	3	0.00048029	63.091						1
CLAPMMSEVIR	GPGFYTTRCLAPMMSE	PMMSEVIRILQEGVDP	R	C	L	I	R	I	1	1	0	0	1	0	1	0	0	1	1	0	2	0	1	1	0	0	0	1	0	0	11	0	1305.62	sp|P40939|ECHA_HUMAN	sp|P40939|ECHA_HUMAN	550	560	yes	yes	2	0.075953	35.677
CLCLPGFSGPR	GGTCQGTRCLCLPGFS	LPGFSGPRCQQGSGHG	R	C	L	P	R	C	0	1	0	0	2	0	0	2	0	0	2	0	0	1	2	1	0	0	0	0	0	0	11	0	1262.59	sp|P98160|PGBM_HUMAN	sp|P98160|PGBM_HUMAN	4164	4174	yes	yes	2	0.0099836	46.844		1		1	1
CLDAVVSTR	KVRRAAAKCLDAVVST	LDAVVSTRHEMLPEFY	K	C	L	T	R	H	1	1	0	1	1	0	0	0	0	0	1	0	0	0	0	1	1	0	0	2	0	0	9	0	1019.51	sp|Q86VP6|CAND1_HUMAN	sp|Q86VP6|CAND1_HUMAN	356	364	yes	yes	2	0.0051496	78.939	1		1
CLDQQCELR	AQLTEQMKCLDQQCEL	LDQQCELRVQLLQDLQ	K	C	L	L	R	V	0	1	0	1	2	2	1	0	0	0	2	0	0	0	0	0	0	0	0	0	0	0	9	0	1220.53	sp|P0DMP2|SRG2B_HUMAN;sp|O75044|SRGP2_HUMAN;sp|P0DJJ0|SRG2C_HUMAN	sp|P0DMP2|SRG2B_HUMAN	34	42	yes	no	2	0.0084106	64.841
CLEEFELLGK	MKIRDVTKCLEEFELL	EEFELLGKAYGKAKSI	K	C	L	G	K	A	0	0	0	0	1	0	3	1	0	0	3	1	0	1	0	0	0	0	0	0	0	0	10	0	1236.61	sp|Q99613|EIF3C_HUMAN;sp|B5ME19|EIFCL_HUMAN	sp|Q99613|EIF3C_HUMAN	79	88	yes	no	2	0.0031395	67.334	1	2	2		1		1
CLELDCWDGPNQEPIIYHGYTFTSK	RALCKGCRCLELDCWD	HGYTFTSKILFCDVLR	R	C	L	S	K	I	0	0	1	2	2	1	2	2	1	2	2	1	0	1	2	1	2	1	2	0	0	0	25	0	3042.35	sp|P51178|PLCD1_HUMAN	sp|P51178|PLCD1_HUMAN	339	363	yes	yes	3	1.1679e-05	50.271		1			1	2
CLELFSELAEDKENYKK	IRKNIVKKCLELFSEL	EDKENYKKFYEAFSKN	K	C	L	K	K	F	1	0	1	1	1	0	4	0	0	0	3	3	0	1	0	1	0	0	1	0	0	0	17	2	2115.02	sp|P08238|HS90B_HUMAN	sp|P08238|HS90B_HUMAN	412	428	yes	yes	2;3;4	3.7837e-143	220.6	6	6	6	6	5	4	6
CLELFTELAEDKENYKK	IRKNLVKKCLELFTEL	EDKENYKKFYEQFSKN	K	C	L	K	K	F	1	0	1	1	1	0	4	0	0	0	3	3	0	1	0	0	1	0	1	0	0	0	17	2	2129.04	sp|P07900|HS90A_HUMAN	sp|P07900|HS90A_HUMAN	420	436	yes	yes	2;3;4	1.204e-104	181.51	6	5	4	5	4	4	6
CLEMDVEKR	IFRDFLNRCLEMDVEK	LEMDVEKRGSAKELLQ	R	C	L	K	R	G	0	1	0	1	1	0	2	0	0	0	1	1	1	0	0	0	0	0	0	1	0	0	9	1	1178.54	sp|Q13177|PAK2_HUMAN	sp|Q13177|PAK2_HUMAN	480	488	no	no	2	0.013773	58.699				1
CLFNHKFEESMSEK	AGEGRVYKCLFNHKFE	FEESMSEKCREALTTR	K	C	L	E	K	C	0	0	1	0	1	0	3	0	1	0	1	2	1	2	0	2	0	0	0	0	0	0	14	1	1784.79	sp|Q92896|GSLG1_HUMAN	sp|Q92896|GSLG1_HUMAN	337	350	yes	yes	3	0.0025867	49.216		1	1
CLGIPNTAHFANVTQIEDAVSLWAK	WRHAHGMRCLGIPNTA	DAVSLWAKLKLQKASE	R	C	L	A	K	L	4	0	2	1	1	1	1	1	1	2	2	1	0	1	1	1	2	1	0	2	0	0	25	0	2754.38	sp|Q12874|SF3A3_HUMAN	sp|Q12874|SF3A3_HUMAN	437	461	yes	yes	3	5.2311e-05	40.086	1	1					2
CLHMFLQDEIIDK	HPLAQNERCLHMFLQD	LQDEIIDKSYTPSKIR	R	C	L	D	K	S	0	0	0	2	1	1	1	0	1	2	2	1	1	1	0	0	0	0	0	0	0	0	13	0	1660.8	sp|O60493|SNX3_HUMAN	sp|O60493|SNX3_HUMAN	140	152	yes	yes	2;3	6.4497e-06	82.925	1		3	2	1	1	2
CLKKDDESNLVEEK	QSLLETLKCLKKDDES	ESNLVEEKSNMIRKSL	K	C	L	E	K	S	0	0	1	2	1	0	3	0	0	0	2	3	0	0	0	1	0	0	0	1	0	0	14	2	1705.82	sp|Q07866|KLC1_HUMAN	sp|Q07866|KLC1_HUMAN	55	68	yes	yes	3	0.0015658	54.898						2
CLMALKVPTTEKPTVTVNFR	VAYANMCRCLMALKVP	PTVTVNFRKLLLNRCQ	R	C	L	F	R	K	1	1	1	0	1	0	1	0	0	0	2	2	1	1	2	0	4	0	0	3	0	0	20	2	2304.23	sp|Q04637|IF4G1_HUMAN	sp|Q04637|IF4G1_HUMAN	821	840	yes	yes	4	0.0037751	37.884	1
CLPFFNDRPWR	TYGVDCEKCLPFFNDR	FFNDRPWRRATAESAS	K	C	L	W	R	R	0	2	1	1	1	0	0	0	0	0	1	0	0	2	2	0	0	1	0	0	0	0	11	1	1506.72	sp|P11047|LAMC1_HUMAN	sp|P11047|LAMC1_HUMAN	319	329	yes	yes	3	0.014638	38.783			1		1
CLPGFLGDR	QGNQPQCRCLPGFLGD	LPGFLGDRCQYRQCSG	R	C	L	D	R	C	0	1	0	1	1	0	0	2	0	0	2	0	0	1	1	0	0	0	0	0	0	0	9	0	1033.5	sp|Q07954|LRP1_HUMAN	sp|Q07954|LRP1_HUMAN	4294	4302	yes	yes	2	0.015003	55.064	1	1	2		2	2
CLSSATDPQTK	TFEDLIQRCLSSATDP	SATDPQTKRKLDDASK	R	C	L	T	K	R	1	0	0	1	1	1	0	0	0	0	1	1	0	0	1	2	2	0	0	0	0	0	11	0	1206.56	sp|O94979|SC31A_HUMAN	sp|O94979|SC31A_HUMAN	1130	1140	yes	yes	2	5.826e-07	92.606	2	2	2	2	2	2
CLTLGSHPESMQGR				C	L	G	R		0	1	0	0	1	1	1	2	1	0	2	0	1	0	1	2	1	0	0	0	0	0	14	0	1571.72		REV__sp|O60242|AGRB3_HUMAN			yes	yes	2	0.03141	45.28			1
CLTQSGIAGGYKPFNLETCR	IDADELQRCLTQSGIA	PFNLETCRLMVSMLDR	R	C	L	C	R	L	1	1	1	0	2	1	1	3	0	1	2	1	0	1	1	1	2	0	1	0	0	0	20	1	2271.08	sp|P30626|SORCN_HUMAN	sp|P30626|SORCN_HUMAN	57	76	yes	yes	2;3	9.1878e-58	165.3	2	2	2	2	2	2	2
CLVLTGFGGYDK	AASPPLLRCLVLTGFG	TGFGGYDKVKLQSRPA	R	C	L	D	K	V	0	0	0	1	1	0	0	3	0	0	2	1	0	1	0	0	1	0	1	1	0	0	12	0	1328.64	sp|Q99536|VAT1_HUMAN	sp|Q99536|VAT1_HUMAN	50	61	yes	yes	2	0.00019748	88.021	2	2	2	4	2	2	2
CLVLTGFGGYDKVK	AASPPLLRCLVLTGFG	FGGYDKVKLQSRPAAP	R	C	L	V	K	L	0	0	0	1	1	0	0	3	0	0	2	2	0	1	0	0	1	0	1	2	0	0	14	1	1555.81	sp|Q99536|VAT1_HUMAN	sp|Q99536|VAT1_HUMAN	50	63	yes	yes	2;3	7.9111e-05	90.759	2	2	3	1	2	2	3
CLYASVLTAQPR	QIIPTARRCLYASVLT	SVLTAQPRLMEPIYLV	R	C	L	P	R	L	2	1	0	0	1	1	0	0	0	0	2	0	0	0	1	1	1	0	1	1	0	0	12	0	1377.71	sp|P13639|EF2_HUMAN	sp|P13639|EF2_HUMAN	728	739	yes	yes	2	3.3316e-13	136.96	2	2	2	3	2	3	2
CMALAQLLVEQNFPAIAIHR	IFVKSVQRCMALAQLL	FPAIAIHRGMAQEERL	R	C	M	H	R	G	4	1	1	0	1	2	1	0	1	2	3	0	1	1	1	0	0	0	0	1	0	0	20	0	2294.2	sp|O00148|DX39A_HUMAN	sp|O00148|DX39A_HUMAN	299	318	yes	yes	3;4	8.0172e-05	65.423	2	1	1	2	2		1
CMALSTAVLVGEAK	AFGAAGQRCMALSTAV	AVLVGEAKKWLPELVE	R	C	M	A	K	K	3	0	0	0	1	0	1	1	0	0	2	1	1	0	0	1	1	0	0	2	0	0	14	0	1448.74	sp|Q02252|MMSA_HUMAN	sp|Q02252|MMSA_HUMAN	317	330	yes	yes	2	0.082195	31.089	1
CMMAQYNR	EAADGYQRCMMAQYNR	CMMAQYNRHDSPEDVK	R	C	M	N	R	H	1	1	1	0	1	1	0	0	0	0	0	0	2	0	0	0	0	0	1	0	0	0	8	0	1072.43	sp|P31948|STIP1_HUMAN	sp|P31948|STIP1_HUMAN	471	478	yes	yes	2	0.0036727	102.77	2	2	2	1	2	2	2
CMQLTDFILK	RRQAMPFKCMQLTDFI	QLTDFILKFPHSAHQK	K	C	M	L	K	F	0	0	0	1	1	1	0	0	0	1	2	1	1	1	0	0	1	0	0	0	0	0	10	0	1267.63	sp|P50914|RL14_HUMAN	sp|P50914|RL14_HUMAN	54	63	yes	yes	2	0.00026462	95.523	2	2	2	2	2	2	2
CMTNTPVVVR	RPAPRVIRCMTNTPVV	TNTPVVVREGATVYAT	R	C	M	V	R	E	0	1	1	0	1	0	0	0	0	0	0	0	1	0	1	0	2	0	0	3	0	0	10	0	1175.58	sp|P32322|P5CR1_HUMAN	sp|P32322|P5CR1_HUMAN	120	129	yes	yes	2	0.00055143	77.14
CNAVINEDPNAK	ADRAKQIKCNAVINED	INEDPNAKLVRELKEE	K	C	N	A	K	L	2	0	3	1	1	0	1	0	0	1	0	1	0	0	1	0	0	0	0	1	0	0	12	0	1343.61	sp|O60333|KIF1B_HUMAN	sp|O60333|KIF1B_HUMAN	356	367	yes	yes	2	0.001014	59.13				1
CNEPAVWSQLAK	RAYEFAERCNEPAVWS	AVWSQLAKAQLQKGMV	R	C	N	A	K	A	2	0	1	0	1	1	1	0	0	0	1	1	0	0	1	1	0	1	0	1	0	0	12	0	1401.67	sp|Q00610|CLH1_HUMAN	sp|Q00610|CLH1_HUMAN	1102	1113	yes	yes	2	0.00019846	79.705	2	2	2	2	2	2	2
CNEQPNRVEIYEK	SRAIPQVKCNEQPNRV	NRVEIYEKTVEVLEPE	K	C	N	E	K	T	0	1	2	0	1	1	3	0	0	1	0	1	0	0	1	0	0	0	1	1	0	0	13	1	1677.78	sp|Q7L576|CYFP1_HUMAN;sp|Q96F07|CYFP2_HUMAN	sp|Q7L576|CYFP1_HUMAN	98	110	yes	no	2	0.00058954	67.997	2	2	2	1	1	2	2
CNESLYGR	SESFDCAKCNESLYGR	CNESLYGRKYIQTDSG	K	C	N	G	R	K	0	1	1	0	1	0	1	1	0	0	1	0	0	0	0	1	0	0	1	0	0	0	8	0	997.429	sp|Q13643|FHL3_HUMAN	sp|Q13643|FHL3_HUMAN	10	17	yes	yes	2	0.032304	51.193
CNGVLEGIR	HLVLDQLRCNGVLEGI	NGVLEGIRICRQGFPN	R	C	N	I	R	I	0	1	1	0	1	0	1	2	0	1	1	0	0	0	0	0	0	0	0	1	0	0	9	0	1016.51	sp|P35579|MYH9_HUMAN;sp|P12883|MYH7_HUMAN;sp|P13535|MYH8_HUMAN;sp|Q9UKX3|MYH13_HUMAN;sp|Q9Y623|MYH4_HUMAN;sp|P13533|MYH6_HUMAN;sp|P12882|MYH1_HUMAN;sp|P11055|MYH3_HUMAN;sp|Q9UKX2|MYH2_HUMAN;sp|A7E2Y1|MYH7B_HUMAN;sp|P35749|MYH11_HUMAN;sp|Q7Z406|MYH14_HUMAN;sp|P35580|MYH10_HUMAN	sp|P35579|MYH9_HUMAN	694	702	no	no	1;2	4.7333e-11	115.71	2	2	2	2	2	2	2
CNLHMNGNVITSDQPILLR	CLDGQPMKCNLHMNGN	SDQPILLRLSDSPSMK	K	C	N	L	R	L	0	1	3	1	1	1	0	1	1	2	3	0	1	0	1	1	1	0	0	1	0	0	19	0	2194.1	sp|Q9BY77|PDIP3_HUMAN	sp|Q9BY77|PDIP3_HUMAN	346	364	yes	yes	3	0.0078777	31.625			1
CNLLAEK	KEVVDPTKCNLLAEKQ	KCNLLAEKQYGFCKGS	K	C	N	E	K	Q	1	0	1	0	1	0	1	0	0	0	2	1	0	0	0	0	0	0	0	0	0	0	7	0	846.427	CON__P12763;sp|P02765|FETUA_HUMAN	CON__P12763	219	225	yes	no	1;2	1.0906e-15	161.11	3	2	3	2	2	3	2
CNLLAEKQYGFCK	KEVVDPTKCNLLAEKQ	EKQYGFCKGSVIQKAL	K	C	N	C	K	G	1	0	1	0	2	1	1	1	0	0	2	2	0	1	0	0	0	0	1	0	0	0	13	1	1629.76	CON__P12763;sp|P02765|FETUA_HUMAN	CON__P12763	219	231	yes	no	2;3	0.0017449	60.157
CNNVLYIR	HLGEVLIRCNNVLYIR	CNNVLYIRGVEEEEED	R	C	N	I	R	G	0	1	2	0	1	0	0	0	0	1	1	0	0	0	0	0	0	0	1	1	0	0	8	0	1050.53	sp|P62306|RUXF_HUMAN	sp|P62306|RUXF_HUMAN	66	73	yes	yes	2	1.8422e-05	126.28	2	2	1	2	1	1	2
CNVENLPR	KSDLKKYRCNVENLPR	CNVENLPRSREARLSY	R	C	N	P	R	S	0	1	2	0	1	0	1	0	0	0	1	0	0	0	1	0	0	0	0	1	0	0	8	0	1000.48	sp|Q92896|GSLG1_HUMAN	sp|Q92896|GSLG1_HUMAN	385	392	yes	yes	2	0.018168	58.23
CNVWILDGDLYHK	EDRDDQTRCNVWILDG	LDGDLYHKGLLKFSLD	R	C	N	H	K	G	0	0	1	2	1	0	0	1	1	1	2	1	0	0	0	0	0	1	1	1	0	0	13	0	1631.78	sp|Q9Y6G9|DC1L1_HUMAN;sp|O43237|DC1L2_HUMAN	sp|Q9Y6G9|DC1L1_HUMAN	117	129	no	no	3	0.0050887	43.03	1	1	1	1			1
CPALYWLSGLTCTEQNFISK	PPKAETGKCPALYWLS	TEQNFISKSGYHQSAS	K	C	P	S	K	S	1	0	1	0	2	1	1	1	0	1	3	1	0	1	1	2	2	1	1	0	0	0	20	0	2387.13	sp|P10768|ESTD_HUMAN	sp|P10768|ESTD_HUMAN	45	64	yes	yes	2;3	8.443e-14	105.79	2	2	2	3	1	2	2
CPCNCLLICK	PTGKKYVRCPCNCLLI	CNCLLICKDTSRRIGC	R	C	P	C	K	D	0	0	1	0	4	0	0	0	0	1	2	1	0	0	1	0	0	0	0	0	0	0	10	0	1336.58	sp|Q8N4L2|TM55A_HUMAN;sp|Q86T03|TM55B_HUMAN	sp|Q8N4L2|TM55A_HUMAN	99	108	yes	no	2	0.0005484	85.716	1		1		2	1
CPCPEPLRGVMEK	VCDMMEGKCPCPEPLR	PLRGVMEKSFLEYYDF	K	C	P	E	K	S	0	1	0	0	2	0	2	1	0	0	1	1	1	0	3	0	0	0	0	1	0	0	13	1	1571.73	sp|Q9H832|UBE2Z_HUMAN	sp|Q9H832|UBE2Z_HUMAN	261	273	yes	yes	2	0.033539	48.513	1
CPEALFQPSFLGMESCGIHETTFNSIMK	TIGNERFRCPEALFQP	TTFNSIMKCDVDIRKD	R	C	P	M	K	C	1	0	1	0	2	1	3	2	1	2	2	1	2	3	2	3	2	0	0	0	0	0	28	0	3230.45	sp|P60709|ACTB_HUMAN;sp|P63261|ACTG_HUMAN	sp|P60709|ACTB_HUMAN	257	284	no	no	2;3;4	1.7517e-104	177.1	15	14	16	14	15	16	15
CPFTGNVSIR	EGTYIDKKCPFTGNVS	FTGNVSIRGRILSGVV	K	C	P	I	R	G	0	1	1	0	1	0	0	1	0	1	0	0	0	1	1	1	1	0	0	1	0	0	10	0	1149.56	sp|P62280|RS11_HUMAN	sp|P62280|RS11_HUMAN	60	69	yes	yes	2	1.8292e-16	137.98	1	1	1	2	1		2
CPLCQQDWVVQR	LWVKQNNRCPLCQQDW	QQDWVVQRIGK_____	R	C	P	Q	R	I	0	1	0	1	2	3	0	0	0	0	1	0	0	0	1	0	0	1	0	2	0	0	12	0	1587.73	sp|Q9UBF6|RBX2_HUMAN	sp|Q9UBF6|RBX2_HUMAN	99	110	yes	yes	2	0.00053913	78.548	3
CPLDPYFIMPDK	TDQAGRPKCPLDPYFI	PYFIMPDKCKCVDFQT	K	C	P	D	K	C	0	0	0	2	1	0	0	0	0	1	1	1	1	1	3	0	0	0	1	0	0	0	12	0	1494.69	sp|P33992|MCM5_HUMAN	sp|P33992|MCM5_HUMAN	207	218	yes	yes	2	0.031898	40.287	1
CPLLKPWALTFSYGR	INLNAINKCPLLKPWA	ALTFSYGRALQASALK	K	C	P	G	R	A	1	1	0	0	1	0	0	1	0	0	3	1	0	1	2	1	1	1	1	0	0	0	15	1	1807.94	sp|P04075|ALDOA_HUMAN	sp|P04075|ALDOA_HUMAN	290	304	yes	yes	2;3	6.823e-26	154.1	4	4	4	4	4	5	4
CPLNYFACPSGR	CPGVKRPRCPLNYFAC	YFACPSGRCIPMSWTC	R	C	P	G	R	C	1	1	1	0	2	0	0	1	0	0	1	0	0	1	2	1	0	0	1	0	0	0	12	0	1440.63	sp|Q07954|LRP1_HUMAN	sp|Q07954|LRP1_HUMAN	2696	2707	yes	yes	2	4.7464e-05	98.105	2	2	2	2	2	2	2
CPLSGACYSPEFK	YRGKPVEKCPLSGACY	ACYSPEFKGQICRVTT	K	C	P	F	K	G	1	0	0	0	2	0	1	1	0	0	1	1	0	1	2	2	0	0	1	0	0	0	13	0	1514.65	sp|P53621|COPA_HUMAN	sp|P53621|COPA_HUMAN	1185	1197	yes	yes	2	6.5542e-05	101.38	2	2	2	2	2	2	2
CPNLTYLNLSGNK	GLEVLAEKCPNLTYLN	YLNLSGNKIKDLSTVE	K	C	P	N	K	I	0	0	3	0	1	0	0	1	0	0	3	1	0	0	1	1	1	0	1	0	0	0	13	0	1492.73	sp|Q9BTT0|AN32E_HUMAN	sp|Q9BTT0|AN32E_HUMAN	87	99	yes	yes	2	0.00015342	99.404	1	2	2	1	2	2
CPNPTCENMNFSWR	QQRAGDWKCPNPTCEN	ENMNFSWRNECNQCKA	K	C	P	W	R	N	0	1	3	0	2	0	1	0	0	0	0	0	1	1	2	1	1	1	0	0	0	0	14	0	1811.72	sp|P35637|FUS_HUMAN	sp|P35637|FUS_HUMAN	428	441	yes	yes	2;3	4.4128e-57	178.22	2	2	2	2	2	2	2
CPQIVIAFYEER	LAKEANMKCPQIVIAF	VIAFYEERLTWHSCPE	K	C	P	E	R	L	1	1	0	0	1	1	2	0	0	2	0	0	0	1	1	0	0	0	1	1	0	0	12	0	1523.74	sp|Q13185|CBX3_HUMAN;sp|P45973|CBX5_HUMAN	sp|Q13185|CBX3_HUMAN	160	171	no	no	2	1.2947e-13	140.91	2	2	2	2	2	2	2
CPQVVISFYEER	PAKEANVKCPQVVISF	VISFYEERLTWHSYPS	K	C	P	E	R	L	0	1	0	0	1	1	2	0	0	1	0	0	0	1	1	1	0	0	1	2	0	0	12	0	1525.72	sp|P83916|CBX1_HUMAN	sp|P83916|CBX1_HUMAN	156	167	yes	yes	2	0.0010239	67.997	1		2	1	2	2	1
CPSIAAAIAAVNALHGR	AQGNVYVKCPSIAAAI	AVNALHGRWFAGKMIT	K	C	P	G	R	W	6	1	1	0	1	0	0	1	1	2	1	0	0	0	1	1	0	0	0	1	0	0	17	0	1690.89	sp|Q14498|RBM39_HUMAN	sp|Q14498|RBM39_HUMAN	478	494	yes	yes	3	4.8028e-07	94.63	2	2	1	2	2	2	2
CPTQFPLILWHPYAR	SGSAPILKCPTQFPLI	ILWHPYARHYYFCMMT	K	C	P	A	R	H	1	1	0	0	1	1	0	0	1	1	2	0	0	1	3	0	1	1	1	0	0	0	15	0	1897.97	sp|Q96TA1|NIBL1_HUMAN	sp|Q96TA1|NIBL1_HUMAN	154	168	yes	yes	3	0.0034352	40.624		1
CPVTVCGDVHGQFHDLMELFR	ESNVQEVRCPVTVCGD	HDLMELFRIGGKSPDT	R	C	P	F	R	I	0	1	0	2	2	1	1	2	2	0	2	0	1	2	1	0	1	0	0	3	0	0	21	0	2516.14	sp|P62714|PP2AB_HUMAN;sp|P67775|PP2AA_HUMAN	sp|P67775|PP2AA_HUMAN	50	70	no	no	3;4	5.1491e-90	138.75	4	2	2	3	1	3	4
CQCDELCSYYQSCCADFMAECKPQVTR	EGFNATRKCQCDELCS	ECKPQVTRGDVFHLPE	K	C	Q	T	R	G	2	1	0	2	6	3	2	0	0	0	1	1	1	1	1	2	1	0	2	1	0	0	27	1	3465.33	CON__Q3ZBS7	CON__Q3ZBS7	38	64	yes	yes	3	3.5342e-245	197.38				1
CQFTLKPISDSVGVFLR	RLPSRRERCQFTLKPI	DSVGVFLRQLQEEDRG	R	C	Q	L	R	Q	0	1	0	1	1	1	0	1	0	1	2	1	0	2	1	2	1	0	0	2	0	0	17	1	1966.03	sp|Q8NE86|MCU_HUMAN	sp|Q8NE86|MCU_HUMAN	97	113	yes	yes	3	0.00053998	59.359			1			1
CQHAAEIITDLLR	QITGPPDRCQHAAEII	EIITDLLRSVQAGNPG	R	C	Q	L	R	S	2	1	0	1	1	1	1	0	1	2	2	0	0	0	0	0	1	0	0	0	0	0	13	0	1538.79	sp|Q96AE4|FUBP1_HUMAN	sp|Q96AE4|FUBP1_HUMAN	332	344	yes	yes	2;3	0.0056931	53.491	1		1
CQLEINFNTLQTK	KPPKVQEKCQLEINFN	NFNTLQTKLRLSNRPA	K	C	Q	T	K	L	0	0	2	0	1	2	1	0	0	1	2	1	0	1	0	0	2	0	0	0	0	0	13	0	1607.8	sp|P12814|ACTN1_HUMAN;sp|P35609|ACTN2_HUMAN;sp|Q08043|ACTN3_HUMAN;sp|O43707|ACTN4_HUMAN	sp|O43707|ACTN4_HUMAN	351	363	no	no	2	3.3081e-66	184.34	2	2	2	2	2	2	2
CQNALQQVVAR	MRDHTYAKCQNALQQV	ALQQVVARQGRPVVIC	K	C	Q	A	R	Q	2	1	1	0	1	3	0	0	0	0	1	0	0	0	0	0	0	0	0	2	0	0	11	0	1285.66	sp|Q06210|GFPT1_HUMAN	sp|Q06210|GFPT1_HUMAN	620	630	yes	yes	2	0.0011635	71.03	2		2	2	2	1
CQQLAAYGILEK	ATLFKDERCQQLAAYG	AAYGILEKMYLDRIIR	R	C	Q	E	K	M	2	0	0	0	1	2	1	1	0	1	2	1	0	0	0	0	0	0	1	0	0	0	12	0	1392.71	sp|Q9BT78|CSN4_HUMAN	sp|Q9BT78|CSN4_HUMAN	255	266	yes	yes	2	0.00010508	85.554	1	2	1	1	1	2	1
CQQPIGTK	ETCFICHRCQQPIGTK	CQQPIGTKSFIPKDNQ	R	C	Q	T	K	S	0	0	0	0	1	2	0	1	0	1	0	1	0	0	1	0	1	0	0	0	0	0	8	0	930.459	sp|Q14192|FHL2_HUMAN	sp|Q14192|FHL2_HUMAN	132	139	yes	yes	2	0.011575	53.775
CQSLTEDLEFRK	LKVDLENRCQSLTEDL	TEDLEFRKSMYEEEIN	R	C	Q	R	K	S	0	1	0	1	1	1	2	0	0	0	2	1	0	1	0	1	1	0	0	0	0	0	12	1	1524.72	sp|P20700|LMNB1_HUMAN	sp|P20700|LMNB1_HUMAN	198	209	yes	yes	2	6.9441e-08	96.334	1			2	2	1	1
CQVFEETQIGGER	LSADVLGRCQVFEETQ	ETQIGGERYNFFTGCP	R	C	Q	E	R	Y	0	1	0	0	1	2	3	2	0	1	0	0	0	1	0	0	1	0	0	1	0	0	13	0	1551.7	sp|Q99832|TCPH_HUMAN	sp|Q99832|TCPH_HUMAN	345	357	yes	yes	2	7.2716e-07	123.95		2	2	2	2	2	2
CQYVTEK	DGDHDLKRCQYVTEKV	RCQYVTEKVLAAVYKA	R	C	Q	E	K	V	0	0	0	0	1	1	1	0	0	0	0	1	0	0	0	0	1	0	1	1	0	0	7	0	926.417	sp|P04075|ALDOA_HUMAN;sp|P09972|ALDOC_HUMAN	sp|P04075|ALDOA_HUMAN	202	208	no	no	2	0.027107	91.626				2
CRAPEVSQHVYQAYETILKN	TDLELSLKCRAPEVSQ	AYETILKN________	K	C	R	K	N	-	2	1	1	0	1	2	2	0	1	1	1	1	0	0	1	1	1	0	2	2	0	0	20	2	2405.18	sp|Q10567|AP1B1_HUMAN	sp|Q10567|AP1B1_HUMAN	930	949	yes	yes	3	0.010572	41.115					2
CRAPEVSQYIYQVYDSILKN	PNYTLSLKCRAPEVSQ	VYDSILKN________	K	C	R	K	N	-	1	1	1	1	1	2	1	0	0	2	1	1	0	0	1	2	0	0	3	2	0	0	20	2	2445.2	sp|P63010|AP2B1_HUMAN	sp|P63010|AP2B1_HUMAN	918	937	yes	yes	3	0.02708	29.842
CRDDSFFGETSHNYHKFDSEYER	DRLRDGERCRDDSFFG	KFDSEYERMGRGPGPL	R	C	R	E	R	M	0	2	1	3	1	0	3	1	2	0	0	1	0	3	0	3	1	0	2	0	0	0	23	2	2925.2	sp|P43243|MATR3_HUMAN	sp|P43243|MATR3_HUMAN	230	252	yes	yes	3;4;5	8.8037e-11	89.272	1			1	2	2
CRDPHHDYCEDWPEAQR	EHHENRWRCRDPHHDY	EDWPEAQRISASLLDS	R	C	R	Q	R	I	1	2	0	3	2	1	2	0	2	0	0	0	0	0	2	0	0	1	1	0	0	0	17	1	2269.9	sp|O43402|EMC8_HUMAN	sp|O43402|EMC8_HUMAN	153	169	yes	yes	4	0.0032037	34.928	2	1	1	1			1
CSACNVWR	ILNQRTGKCSACNVWR	CSACNVWRVCEGPKAV	K	C	S	W	R	V	1	1	1	0	2	0	0	0	0	0	0	0	0	0	0	1	0	1	0	1	0	0	8	0	1051.43	sp|O75534|CSDE1_HUMAN	sp|O75534|CSDE1_HUMAN	730	737	yes	yes	2	0.0026259	109.01	1			1			1
CSCYEGWVLEPDGESCR	DQNKFSVKCSCYEGWV	EPDGESCRSLDPFKPF	K	C	S	C	R	S	0	1	0	1	3	0	3	2	0	0	1	0	0	0	1	2	0	1	1	1	0	0	17	0	2102.81	sp|Q07954|LRP1_HUMAN	sp|Q07954|LRP1_HUMAN	1246	1262	yes	yes	2	3.2474e-08	119.47	2	1	2	2	2	1	2
CSDAAGYPHATHDLEGPPLDAYSIQGQHTISPLDLAK	ICAGGQDRCSDAAGYP	ISPLDLAKLNQVARQQ	R	C	S	A	K	L	5	0	0	4	1	2	1	3	3	2	4	1	0	0	4	3	2	0	2	0	0	0	37	0	3944.86	sp|Q15365|PCBP1_HUMAN	sp|Q15365|PCBP1_HUMAN	201	237	yes	yes	3;4;5	3.8963e-71	119.3	5	4	3	6	5	4	4
CSDFTEEICR	KDLGGNAKCSDFTEEI	DFTEEICRRVKDLD__	K	C	S	C	R	R	0	1	0	1	2	0	2	0	0	1	0	0	0	1	0	1	1	0	0	0	0	0	10	0	1315.52	sp|P50213|IDH3A_HUMAN	sp|P50213|IDH3A_HUMAN	351	360	yes	yes	2	1.2123e-38	133.23	2	2	2	2	2	2	2
CSDFTEEICRR	KDLGGNAKCSDFTEEI	FTEEICRRVKDLD___	K	C	S	R	R	V	0	2	0	1	2	0	2	0	0	1	0	0	0	1	0	1	1	0	0	0	0	0	11	1	1471.62	sp|P50213|IDH3A_HUMAN	sp|P50213|IDH3A_HUMAN	351	361	yes	yes	2;3	9.7123e-25	154.24	2	2	2	1	2	2	4
CSDIVFAR	ILVRFQNKCSDIVFAR	CSDIVFARKTERDELL	K	C	S	A	R	K	1	1	0	1	1	0	0	0	0	1	0	0	0	1	0	1	0	0	0	1	0	0	8	0	966.459	sp|Q8WUM4|PDC6I_HUMAN	sp|Q8WUM4|PDC6I_HUMAN	691	698	yes	yes	2	0.043593	66.351				2	1		2
CSEGPGLCLAR	PWGTVVARCSEGPGLC	GPGLCLARIDLNYLRQ	R	C	S	A	R	I	1	1	0	0	2	0	1	2	0	0	2	0	0	0	1	1	0	0	0	0	0	0	11	0	1218.55	sp|Q86X76|NIT1_HUMAN	sp|Q86X76|NIT1_HUMAN	285	295	yes	yes	2	0.04208	31.148			1			1
CSEGSFLLTTFPRPVTVEPMDQLDDEEGLPEK	AARKALDRCSEGSFLL	DEEGLPEKLVIKNQQF	R	C	S	E	K	L	0	1	0	3	1	1	5	2	0	0	4	1	1	2	4	2	3	0	0	2	0	0	32	1	3635.7	sp|Q15233|NONO_HUMAN	sp|Q15233|NONO_HUMAN	208	239	yes	yes	3	2.9783e-64	136.34	4	4	4	3	3	4	4
CSEGSFLLTTFPRPVTVEPMDQLDDEEGLPEKLVIK	AARKALDRCSEGSFLL	LPEKLVIKNQQFHKER	R	C	S	I	K	N	0	1	0	3	1	1	5	2	0	1	5	2	1	2	4	2	3	0	0	3	0	0	36	2	4089.03	sp|Q15233|NONO_HUMAN	sp|Q15233|NONO_HUMAN	208	243	yes	yes	3;4	8.9657e-10	37.603	1	2	3	2	3	2	3
CSEGVFLLTTTPRPVIVEPLEQLDDEDGLPEK	AARKAFERCSEGVFLL	DEDGLPEKLAQKNPMY	R	C	S	E	K	L	0	1	0	3	1	1	5	2	0	1	5	1	0	1	4	1	3	0	0	3	0	0	32	1	3595.8	sp|P23246|SFPQ_HUMAN	sp|P23246|SFPQ_HUMAN	431	462	yes	yes	3	2.6456e-93	160.21	2	2	2	3	2	2	2
CSEGVFLLTTTPRPVIVEPLEQLDDEDGLPEKLAQK	AARKAFERCSEGVFLL	LPEKLAQKNPMYQKER	R	C	S	Q	K	N	1	1	0	3	1	2	5	2	0	1	6	2	0	1	4	1	3	0	0	3	0	0	36	2	4036.07	sp|P23246|SFPQ_HUMAN	sp|P23246|SFPQ_HUMAN	431	466	yes	yes	4	1.3056e-23	62.26	2	2	1	1	2	2	2
CSGPGLER	CFDASKVKCSGPGLER	CSGPGLERATAGEVGQ	K	C	S	E	R	A	0	1	0	0	1	0	1	2	0	0	1	0	0	0	1	1	0	0	0	0	0	0	8	0	874.397	sp|P21333|FLNA_HUMAN	sp|P21333|FLNA_HUMAN	1165	1172	yes	yes	2	0.0050405	86.67	2	2	2	2	2	2	2
CSGPGLSPGMVR	VTDASKVKCSGPGLSP	GLSPGMVRANLPQSFQ	K	C	S	V	R	A	0	1	0	0	1	0	0	3	0	0	1	0	1	0	2	2	0	0	0	1	0	0	12	0	1216.57	sp|P21333|FLNA_HUMAN	sp|P21333|FLNA_HUMAN	1453	1464	yes	yes	2	1.3191e-29	132.32	2	2	2	2	2	2	2
CSILAAANPAYGR	ILTTLNARCSILAAAN	AANPAYGRYNPRRSLE	R	C	S	G	R	Y	4	1	1	0	1	0	0	1	0	1	1	0	0	0	1	1	0	0	1	0	0	0	13	0	1362.67	sp|P33993|MCM7_HUMAN	sp|P33993|MCM7_HUMAN	482	494	yes	yes	2	0.030453	38.674							1
CSNEAVFAADFHPTDTNIIVTCGK	EEKLADVKCSNEAVFA	NIIVTCGKSHLYFWTL	K	C	S	G	K	S	3	0	2	2	2	0	1	1	1	2	0	1	0	2	1	1	3	0	0	2	0	0	24	0	2666.21	sp|O00423|EMAL1_HUMAN	sp|O00423|EMAL1_HUMAN	369	392	yes	yes	3	0.00037614	36.079			1	1	1	1
CSQAVYAAEK	GGSERCPRCSQAVYAA	QAVYAAEKVIGAGKSW	R	C	S	E	K	V	3	0	0	0	1	1	1	0	0	0	0	1	0	0	0	1	0	0	1	1	0	0	10	0	1125.51	sp|P21291|CSRP1_HUMAN	sp|P21291|CSRP1_HUMAN	122	131	yes	yes	2	1.5507e-13	133.89	2	2	2	2	2	2	2
CSQFCTTGMDGGMSIWDVK	VLSGGKAKCSQFCTTG	GMSIWDVKSLESALKD	K	C	S	V	K	S	0	0	0	2	2	1	0	3	0	1	0	1	2	1	0	2	2	1	0	1	0	0	19	0	2178.88	sp|O15143|ARC1B_HUMAN	sp|O15143|ARC1B_HUMAN	342	360	yes	yes	2;3	7.4061e-11	112.55	3	3	4	3	4	4	4
CSSILLHGK	APERILDRCSSILLHG	SSILLHGKEQPLDEEL	R	C	S	G	K	E	0	0	0	0	1	0	0	1	1	1	2	1	0	0	0	2	0	0	0	0	0	0	9	0	1013.53	sp|P05023|AT1A1_HUMAN	sp|P05023|AT1A1_HUMAN	518	526	yes	yes	2;3	0.0087005	63.216				2			1
CSSLQAPIMLLSGHEGEVYCCK	LLQAGPPRCSSLQAPI	EGEVYCCKFHPNGSTL	R	C	S	C	K	F	1	0	0	0	3	1	2	2	1	1	3	1	1	0	1	3	0	0	1	1	0	0	22	0	2538.14	sp|Q96DI7|SNR40_HUMAN	sp|Q96DI7|SNR40_HUMAN	52	73	yes	yes	3	7.4735e-05	67.11			1		1		2
CSTPEEIKK	FYDMKVRKCSTPEEIK	STPEEIKKRKKAVIFC	K	C	S	K	K	R	0	0	0	0	1	0	2	0	0	1	0	2	0	0	1	1	1	0	0	0	0	0	9	1	1090.53	sp|P60981|DEST_HUMAN	sp|P60981|DEST_HUMAN	23	31	yes	yes	2;3	0.002036	101.46	2			3			2
CSTPEEIKKR	FYDMKVRKCSTPEEIK	TPEEIKKRKKAVIFCL	K	C	S	K	R	K	0	1	0	0	1	0	2	0	0	1	0	2	0	0	1	1	1	0	0	0	0	0	10	2	1246.63	sp|P60981|DEST_HUMAN	sp|P60981|DEST_HUMAN	23	32	yes	yes	2;3;4	7.4857e-13	135.55	2			5		1	4
CSVCKEPIMPAPGQEETVR	FHKKFAPRCSVCKEPI	PGQEETVRIVALDRDF	R	C	S	V	R	I	1	1	0	0	2	1	3	1	0	1	0	1	1	0	3	1	1	0	0	2	0	0	19	1	2187.01	sp|Q93052|LPP_HUMAN	sp|Q93052|LPP_HUMAN	536	554	yes	yes	3	3.2792e-08	84.946	2	2	2	2	2	2	2
CSVCPDYDLCSVCEGK	PVVGTRYKCSVCPDYD	LCSVCEGKGLHRGHTK	K	C	S	G	K	G	0	0	0	2	4	0	1	1	0	0	1	1	0	0	1	2	0	0	1	2	0	0	16	0	1947.75	sp|Q13501|SQSTM_HUMAN	sp|Q13501|SQSTM_HUMAN	142	157	yes	yes	2	5.0913e-09	117.31	2	2	2	2	2	2	2
CSVCSEPIMPEPGRDETVR	YHKQYAPRCSVCSEPI	PGRDETVRVVALDKNF	R	C	S	V	R	V	0	2	0	1	2	0	3	1	0	1	0	0	1	0	3	2	1	0	0	2	0	0	19	1	2217.98	sp|Q15942|ZYX_HUMAN	sp|Q15942|ZYX_HUMAN	504	522	yes	yes	3	2.7946e-13	122.01		1					1
CSVIRDSLLQDGEFTMDLR	GLTLGGQKCSVIRDSL	GEFTMDLRTKSTGGAP	K	C	S	L	R	T	0	2	0	3	1	1	1	1	0	1	3	0	1	1	0	2	1	0	0	1	0	0	19	1	2254.07	CON__P02584	CON__P02584	71	89	yes	yes	2;3	0	271.91	4	4	4	5	4	4	4
CSVLAAANPVYGR	IHARLNARCSVLAAAN	AANPVYGRYDQYKTPM	R	C	S	G	R	Y	3	1	1	0	1	0	0	1	0	0	1	0	0	0	1	1	0	0	1	2	0	0	13	0	1376.69	sp|P25205|MCM3_HUMAN	sp|P25205|MCM3_HUMAN	446	458	yes	yes	2	2.1048e-19	150.06		2	2		1	2
CSVLAAANSVFGR	ITTTLNSRCSVLAAAN	AANSVFGRWDETKGED	R	C	S	G	R	W	3	1	1	0	1	0	0	1	0	0	1	0	0	1	0	2	0	0	0	2	0	0	13	0	1350.67	sp|P33992|MCM5_HUMAN	sp|P33992|MCM5_HUMAN	482	494	yes	yes	2	0.0010972	68.033				1	1
CSVLPLSQNQEFMPFVK	PAVVAPFKCSVLPLSQ	QEFMPFVKELSEALTR	K	C	S	V	K	E	0	0	1	0	1	2	1	0	0	0	2	1	1	2	2	2	0	0	0	2	0	0	17	0	2022.99	sp|P41250|GARS_HUMAN	sp|P41250|GARS_HUMAN	616	632	yes	yes	2	0.0043109	50.178
CSWQDLKDFMR	IVENLSSRCSWQDLKD	QDLKDFMRQAGEVTYA	R	C	S	M	R	Q	0	1	0	2	1	1	0	0	0	0	1	1	1	1	0	1	0	1	0	0	0	0	11	1	1484.65	sp|Q13247|SRSF6_HUMAN	sp|Q13247|SRSF6_HUMAN	121	131	yes	yes	2;3	4.8363e-10	115.33	3	2	1	3	1	2	2
CSYQPTMEGVHTVHVTFAGVPIPR	ARGDSTYRCSYQPTME	FAGVPIPRSPYTVTVG	R	C	S	P	R	S	1	1	0	0	1	1	1	2	2	1	0	0	1	1	3	1	3	0	1	4	0	0	24	0	2682.3	sp|P21333|FLNA_HUMAN	sp|P21333|FLNA_HUMAN	444	467	yes	yes	3;4	7.9069e-27	115.54	4	3	4	4	4	4	3
CTDDFNGAQCK	VNYEELARCTDDFNGA	DFNGAQCKAVCVEAGM	R	C	T	C	K	A	1	0	1	2	2	1	0	1	0	0	0	1	0	1	0	0	1	0	0	0	0	0	11	0	1314.5	sp|P17980|PRS6A_HUMAN	sp|P17980|PRS6A_HUMAN	387	397	yes	yes	2	3.1949e-24	154.84	2	2	2	2	2	2	2
CTESEEEEVTK	VEFETTMKCTESEEEE	SEEEEVTKGKENQLQL	K	C	T	T	K	G	0	0	0	0	1	0	5	0	0	0	0	1	0	0	0	1	2	0	0	1	0	0	11	0	1339.54	sp|P54578|UBP14_HUMAN	sp|P54578|UBP14_HUMAN	257	267	yes	yes	2	2.6513e-07	110.93						1
CTGGEVGATSALAPK	EIKVVYLRCTGGEVGA	ATSALAPKIGPLGLSP	R	C	T	P	K	I	3	0	0	0	1	0	1	3	0	0	1	1	0	0	1	1	2	0	0	1	0	0	15	0	1417.69	sp|P30050|RL12_HUMAN	sp|P30050|RL12_HUMAN	17	31	yes	yes	2	8.3742e-05	105.14	2	2	2	2	2	2	2
CTGYRPILQGFR	AFQGNLCRCTGYRPIL	RPILQGFRTFARDGGC	R	C	T	F	R	T	0	2	0	0	1	1	0	2	0	1	1	0	0	1	1	0	1	0	1	0	0	0	12	1	1466.75	sp|P47989|XDH_HUMAN	sp|P47989|XDH_HUMAN	150	161	yes	yes	3	0.0037819	45.764	1
CTLPLTGK	NAHKIMEKCTLPLTGK	CTLPLTGKQCVNRIIT	K	C	T	G	K	Q	0	0	0	0	1	0	0	1	0	0	2	1	0	0	1	0	2	0	0	0	0	0	8	0	888.474	sp|P55809|SCOT1_HUMAN	sp|P55809|SCOT1_HUMAN	456	463	yes	yes	2	0.083461	40.239
CTNELYWLDQQAK	SLQDYMQRCTNELYWL	YWLDQQAKGRMQYDWS	R	C	T	A	K	G	1	0	1	1	1	2	1	0	0	0	2	1	0	0	0	0	1	1	1	0	0	0	13	0	1667.76	sp|O60437|PEPL_HUMAN	sp|O60437|PEPL_HUMAN	222	234	yes	yes	2	1.672e-07	77.204	2	2	2	2	1	1	1
CTQDLGNSTK	LPGETMEKCTQDLGNS	QDLGNSTKAVSSAIAQ	K	C	T	T	K	A	0	0	1	1	1	1	0	1	0	0	1	1	0	0	0	1	2	0	0	0	0	0	10	0	1122.5	sp|Q9Y490|TLN1_HUMAN	sp|Q9Y490|TLN1_HUMAN	1087	1096	yes	yes	2	0.0005777	84.507
CTSSPDYLVSR	LDDPLHLRCTSSPDYL	SPDYLVSRAQEALDAV	R	C	T	S	R	A	0	1	0	1	1	0	0	0	0	0	1	0	0	0	1	3	1	0	1	1	0	0	11	0	1283.58	sp|O75146|HIP1R_HUMAN	sp|O75146|HIP1R_HUMAN	650	660	yes	yes	2	0.0088052	54.772					1
CTSYNIPCTSDMAK	NASPRYIRCTSYNIPC	PCTSDMAKQAQVPLAA	R	C	T	A	K	Q	1	0	1	1	2	0	0	0	0	1	0	1	1	0	1	2	2	0	1	0	0	0	14	0	1646.67	sp|P53992|SC24C_HUMAN	sp|P53992|SC24C_HUMAN	376	389	yes	yes	2	0.00097991	66.246	1	1	1	1	2	2	1
CTSYPDGSWK	NPCFAGVKCTSYPDGS	SYPDGSWKCGACPPGY	K	C	T	W	K	C	0	0	0	1	1	0	0	1	0	0	0	1	0	0	1	2	1	1	1	0	0	0	10	0	1199.49	sp|P07996|TSP1_HUMAN	sp|P07996|TSP1_HUMAN	562	571	yes	yes	2	0.028269	48.701			1
CTTDHISAAGPWLK	ILIKVKGKCTTDHISA	SAAGPWLKFRGHLDNI	K	C	T	L	K	F	2	0	0	1	1	0	0	1	1	1	1	1	0	0	1	1	2	1	0	0	0	0	14	0	1555.75	sp|Q99798|ACON_HUMAN	sp|Q99798|ACON_HUMAN	592	605	yes	yes	2;3	2.0566e-38	164.56	4	3	4	2	2	3	3
CTTYCFPCTSDMAK	NASPRFIRCTTYCFPC	PCTSDMAKQAQIPLAA	R	C	T	A	K	Q	1	0	0	1	3	0	0	0	0	0	0	1	1	1	1	1	3	0	1	0	0	0	14	0	1740.66	sp|O94855|SC24D_HUMAN	sp|O94855|SC24D_HUMAN	314	327	yes	yes	2	0.00048508	82.925		1	2		2	2	1
CTVDVPEDLR	VKKNTFFKCTVDVPED	VDVPEDLREACANENA	K	C	T	L	R	E	0	1	0	2	1	0	1	0	0	0	1	0	0	0	1	0	1	0	0	2	0	0	10	0	1202.56	sp|P51114|FXR1_HUMAN	sp|P51114|FXR1_HUMAN	129	138	yes	yes	2	0.046124	41.689				1	1
CTVIAAANPIGGR	IVTSLQARCTVIAAAN	AANPIGGRYDPSLTFS	R	C	T	G	R	Y	3	1	1	0	1	0	0	2	0	2	0	0	0	0	1	0	1	0	0	1	0	0	13	0	1298.68	sp|P49736|MCM2_HUMAN	sp|P49736|MCM2_HUMAN	624	636	yes	yes	2	0.00032356	88.021		1		1	1		1
CTVIGGSGFLGQHMVEQLLAR	VNQNQAKRCTVIGGSG	MVEQLLARGYAVNVFD	R	C	T	A	R	G	1	1	0	0	1	2	1	4	1	1	3	0	1	1	0	1	1	0	0	2	0	0	21	0	2272.15	sp|Q15738|NSDHL_HUMAN	sp|Q15738|NSDHL_HUMAN	40	60	yes	yes	3	4.7678e-06	64.249	1	1	1	1	1
[truncated: 14,864 more rows]
[truncated: 34 more columns]

## Sheet: 12h
Sequence	N-term cleavage window	C-term cleavage window	Amino acid before	First amino acid	Second amino acid	Second last amino acid	Last amino acid	Amino acid after	A Count	R Count	N Count	D Count	C Count	Q Count	E Count	G Count	H Count	I Count	L Count	K Count	M Count	F Count	P Count	S Count	T Count	W Count	Y Count	V Count	U Count	O Count	Length	Missed cleavages	Mass	Proteins	Leading razor protein	Start position	End position	Unique (Groups)	Unique (Proteins)	Charges	PEP	Score	Experiment 12h1n1	Experiment 12h1n2	Experiment 12h1n3	Experiment 12h1u1	Experiment 12h1u2	Experiment 12h500n1	Experiment 12h500n2
[truncated: 15,380 more rows]
[truncated: 30 more columns]

[truncated: 2 more sheets: 4h, 1h]
