# Supplementary material for: Proteomic Analysis Reveals Physiological Activities of Aβ Peptide for Alzheimer’s Disease
Source: Int J Mol Sci. 2024 Jul 30;25(15):8336. doi: 10.3390/ijms25158336 (PMC11313142; doi:10.3390/ijms25158336)
Supplement: Supplementary file 1 [file ijms-25-08336-s001.zip › Table S2 identified proteins.xlsx]

## Sheet: 24h
Protein IDs	Majority protein IDs	Peptide counts (all)	Peptide counts (razor+unique)	Peptide counts (unique)	Fasta headers	Number of proteins	Peptides	Razor + unique peptides	Unique peptides	Peptides 1n1	Peptides 1n2	Peptides 1n3	Peptides 1u1	Peptides 1u2	Peptides 1u3	Peptides 500n1	Peptides 500n2	Peptides 500n3	Peptides 5u1	Peptides 5u2	Peptides 5u3	Peptides C1	Peptides C2	Peptides C3	Razor + unique peptides 1n1	Razor + unique peptides 1n2	Razor + unique peptides 1n3	Razor + unique peptides 1u1	Razor + unique peptides 1u2	Razor + unique peptides 1u3	Razor + unique peptides 500n1	Razor + unique peptides 500n2	Razor + unique peptides 500n3	Razor + unique peptides 5u1	Razor + unique peptides 5u2	Razor + unique peptides 5u3	Razor + unique peptides C1	Razor + unique peptides C2	Razor + unique peptides C3	Unique peptides 1n1	Unique peptides 1n2	Unique peptides 1n3	Unique peptides 1u1	Unique peptides 1u2	Unique peptides 1u3	Unique peptides 500n1	Unique peptides 500n2	Unique peptides 500n3	Unique peptides 5u1
sp|A0FGR8|ESYT2_HUMAN	sp|A0FGR8|ESYT2_HUMAN	3	3	3	sp|A0FGR8|ESYT2_HUMAN Extended synaptotagmin-2 OS=Homo sapiens GN=ESYT2 PE=1 SV=1	1	3	3	3	1	1	3	1	2	1	1	1	1	1	2	0	1	0	1	1	1	3	1	2	1	1	1	1	1	2	0	1	0	1	1	1	3	1	2	1	1	1	1	1
sp|A1X283|SPD2B_HUMAN;sp|Q5TCZ1|SPD2A_HUMAN	sp|A1X283|SPD2B_HUMAN;sp|Q5TCZ1|SPD2A_HUMAN	2;1	2;1	2;1	sp|A1X283|SPD2B_HUMAN SH3 and PX domain-containing protein 2B OS=Homo sapiens GN=SH3PXD2B PE=1 SV=3;sp|Q5TCZ1|SPD2A_HUMAN SH3 and PX domain-containing protein 2A OS=Homo sapiens GN=SH3PXD2A PE=1 SV=1	2	2	2	2	2	2	1	1	2	1	2	1	1	1	2	1	1	1	1	2	2	1	1	2	1	2	1	1	1	2	1	1	1	1	2	2	1	1	2	1	2	1	1	1
sp|A3QJZ7|PRA27_HUMAN	sp|A3QJZ7|PRA27_HUMAN	1	1	1	sp|A3QJZ7|PRA27_HUMAN PRAME family member 27 OS=Homo sapiens GN=PRAMEF27 PE=3 SV=2	1	1	1	1	1	0	0	1	1	1	0	1	0	0	0	1	1	1	0	1	0	0	1	1	1	0	1	0	0	0	1	1	1	0	1	0	0	1	1	1	0	1	0	0
sp|A6NCS6|CB072_HUMAN	sp|A6NCS6|CB072_HUMAN	1	1	1	sp|A6NCS6|CB072_HUMAN Uncharacterized protein C2orf72 OS=Homo sapiens GN=C2orf72 PE=1 SV=2	1	1	1	1	1	1	1	0	1	1	1	1	1	0	1	1	0	1	1	1	1	1	0	1	1	1	1	1	0	1	1	0	1	1	1	1	1	0	1	1	1	1	1	0
sp|A6NDG6|PGP_HUMAN	sp|A6NDG6|PGP_HUMAN	5	5	5	sp|A6NDG6|PGP_HUMAN Glycerol-3-phosphate phosphatase OS=Homo sapiens GN=PGP PE=1 SV=1	1	5	5	5	2	2	1	2	4	2	3	2	2	2	2	3	2	3	0	2	2	1	2	4	2	3	2	2	2	2	3	2	3	0	2	2	1	2	4	2	3	2	2	2
sp|C9JRZ8|AK1BF_HUMAN	sp|C9JRZ8|AK1BF_HUMAN	6	6	2	sp|C9JRZ8|AK1BF_HUMAN Aldo-keto reductase family 1 member B15 OS=Homo sapiens GN=AKR1B15 PE=1 SV=2	1	6	6	2	5	5	5	4	5	5	5	5	5	5	6	4	5	4	5	5	5	5	4	5	5	5	5	5	5	6	4	5	4	5	1	1	1	1	1	2	1	1	1	1
sp|O00116|ADAS_HUMAN	sp|O00116|ADAS_HUMAN	3	3	3	sp|O00116|ADAS_HUMAN Alkyldihydroxyacetonephosphate synthase, peroxisomal OS=Homo sapiens GN=AGPS PE=1 SV=1	1	3	3	3	0	2	1	0	0	2	2	0	1	1	0	0	0	2	2	0	2	1	0	0	2	2	0	1	1	0	0	0	2	2	0	2	1	0	0	2	2	0	1	1
sp|O00139|KIF2A_HUMAN;sp|Q8N4N8|KIF2B_HUMAN	sp|O00139|KIF2A_HUMAN;sp|Q8N4N8|KIF2B_HUMAN	2;1	2;1	2;1	sp|O00139|KIF2A_HUMAN Kinesin-like protein KIF2A OS=Homo sapiens GN=KIF2A PE=1 SV=3;sp|Q8N4N8|KIF2B_HUMAN Kinesin-like protein KIF2B OS=Homo sapiens GN=KIF2B PE=1 SV=3	2	2	2	2	1	0	0	1	0	1	0	1	0	1	0	1	0	1	0	1	0	0	1	0	1	0	1	0	1	0	1	0	1	0	1	0	0	1	0	1	0	1	0	1
sp|O00148|DX39A_HUMAN	sp|O00148|DX39A_HUMAN	21	6	6	sp|O00148|DX39A_HUMAN ATP-dependent RNA helicase DDX39A OS=Homo sapiens GN=DDX39A PE=1 SV=2	1	21	6	6	15	14	15	13	15	14	13	16	13	13	15	12	14	15	14	4	5	4	4	4	3	4	4	3	4	5	2	4	5	3	4	5	4	4	4	3	4	4	3	4
sp|O00151|PDLI1_HUMAN	sp|O00151|PDLI1_HUMAN	5	5	5	sp|O00151|PDLI1_HUMAN PDZ and LIM domain protein 1 OS=Homo sapiens GN=PDLIM1 PE=1 SV=4	1	5	5	5	3	3	3	3	3	2	3	3	2	4	2	2	3	3	3	3	3	3	3	3	2	3	3	2	4	2	2	3	3	3	3	3	3	3	3	2	3	3	2	4
sp|O00154|BACH_HUMAN;sp|Q6ZUV0|BACHL_HUMAN	sp|O00154|BACH_HUMAN	8;1	8;1	8;1	sp|O00154|BACH_HUMAN Cytosolic acyl coenzyme A thioester hydrolase OS=Homo sapiens GN=ACOT7 PE=1 SV=3	2	8	8	8	7	4	5	5	5	6	5	6	6	4	5	5	5	5	5	7	4	5	5	5	6	5	6	6	4	5	5	5	5	5	7	4	5	5	5	6	5	6	6	4
sp|O00159|MYO1C_HUMAN	sp|O00159|MYO1C_HUMAN	19	19	19	sp|O00159|MYO1C_HUMAN Unconventional myosin-Ic OS=Homo sapiens GN=MYO1C PE=1 SV=4	1	19	19	19	10	9	10	7	6	8	9	9	9	8	10	9	9	8	7	10	9	10	7	6	8	9	9	9	8	10	9	9	8	7	10	9	10	7	6	8	9	9	9	8
sp|O00170|AIP_HUMAN	sp|O00170|AIP_HUMAN	6	6	6	sp|O00170|AIP_HUMAN AH receptor-interacting protein OS=Homo sapiens GN=AIP PE=1 SV=2	1	6	6	6	2	3	2	2	3	3	2	3	3	2	2	3	4	3	3	2	3	2	2	3	3	2	3	3	2	2	3	4	3	3	2	3	2	2	3	3	2	3	3	2
sp|O00178|GTPB1_HUMAN	sp|O00178|GTPB1_HUMAN	1	1	1	sp|O00178|GTPB1_HUMAN GTP-binding protein 1 OS=Homo sapiens GN=GTPBP1 PE=1 SV=3	1	1	1	1	1	1	1	1	1	1	1	1	1	1	1	0	1	1	1	1	1	1	1	1	1	1	1	1	1	1	0	1	1	1	1	1	1	1	1	1	1	1	1	1
sp|O00193|SMAP_HUMAN	sp|O00193|SMAP_HUMAN	3	3	3	sp|O00193|SMAP_HUMAN Small acidic protein OS=Homo sapiens GN=SMAP PE=1 SV=1	1	3	3	3	3	3	3	3	3	3	2	3	3	3	3	3	2	3	3	3	3	3	3	3	3	2	3	3	3	3	3	2	3	3	3	3	3	3	3	3	2	3	3	3
sp|O00203|AP3B1_HUMAN;sp|Q13367|AP3B2_HUMAN	sp|O00203|AP3B1_HUMAN	4;1	4;1	4;1	sp|O00203|AP3B1_HUMAN AP-3 complex subunit beta-1 OS=Homo sapiens GN=AP3B1 PE=1 SV=3	2	4	4	4	0	1	2	0	0	2	1	2	0	0	1	0	0	0	0	0	1	2	0	0	2	1	2	0	0	1	0	0	0	0	0	1	2	0	0	2	1	2	0	0
sp|O00217|NDUS8_HUMAN	sp|O00217|NDUS8_HUMAN	2	2	2	sp|O00217|NDUS8_HUMAN NADH dehydrogenase [ubiquinone] iron-sulfur protein 8, mitochondrial OS=Homo sapiens GN=NDUFS8 PE=1 SV=1	1	2	2	2	2	1	0	0	1	0	1	1	1	1	0	0	1	1	0	2	1	0	0	1	0	1	1	1	1	0	0	1	1	0	2	1	0	0	1	0	1	1	1	1
sp|O00231|PSD11_HUMAN	sp|O00231|PSD11_HUMAN	17	17	17	sp|O00231|PSD11_HUMAN 26S proteasome non-ATPase regulatory subunit 11 OS=Homo sapiens GN=PSMD11 PE=1 SV=3	1	17	17	17	10	9	11	9	7	11	9	8	11	10	12	8	10	7	10	10	9	11	9	7	11	9	8	11	10	12	8	10	7	10	10	9	11	9	7	11	9	8	11	10
sp|O00232|PSD12_HUMAN	sp|O00232|PSD12_HUMAN	5	5	5	sp|O00232|PSD12_HUMAN 26S proteasome non-ATPase regulatory subunit 12 OS=Homo sapiens GN=PSMD12 PE=1 SV=3	1	5	5	5	4	1	4	2	4	2	1	2	4	4	1	1	2	4	2	4	1	4	2	4	2	1	2	4	4	1	1	2	4	2	4	1	4	2	4	2	1	2	4	4
sp|O00233|PSMD9_HUMAN	sp|O00233|PSMD9_HUMAN	4	4	4	sp|O00233|PSMD9_HUMAN 26S proteasome non-ATPase regulatory subunit 9 OS=Homo sapiens GN=PSMD9 PE=1 SV=3	1	4	4	4	1	2	1	1	2	2	0	1	2	1	1	1	1	2	2	1	2	1	1	2	2	0	1	2	1	1	1	1	2	2	1	2	1	1	2	2	0	1	2	1
sp|O00264|PGRC1_HUMAN	sp|O00264|PGRC1_HUMAN	5	5	5	sp|O00264|PGRC1_HUMAN Membrane-associated progesterone receptor component 1 OS=Homo sapiens GN=PGRMC1 PE=1 SV=3	1	5	5	5	4	4	2	4	3	4	3	3	2	2	4	2	5	3	4	4	4	2	4	3	4	3	3	2	2	4	2	5	3	4	4	4	2	4	3	4	3	3	2	2
sp|O00267|SPT5H_HUMAN	sp|O00267|SPT5H_HUMAN	9	9	9	sp|O00267|SPT5H_HUMAN Transcription elongation factor SPT5 OS=Homo sapiens GN=SUPT5H PE=1 SV=1	1	9	9	9	5	4	3	5	3	2	1	3	3	2	3	2	1	3	4	5	4	3	5	3	2	1	3	3	2	3	2	1	3	4	5	4	3	5	3	2	1	3	3	2
sp|O00299|CLIC1_HUMAN	sp|O00299|CLIC1_HUMAN	14	14	14	sp|O00299|CLIC1_HUMAN Chloride intracellular channel protein 1 OS=Homo sapiens GN=CLIC1 PE=1 SV=4	1	14	14	14	12	12	13	13	13	12	13	12	12	13	13	8	13	12	11	12	12	13	13	13	12	13	12	12	13	13	8	13	12	11	12	12	13	13	13	12	13	12	12	13
sp|O00303|EIF3F_HUMAN	sp|O00303|EIF3F_HUMAN	15	15	15	sp|O00303|EIF3F_HUMAN Eukaryotic translation initiation factor 3 subunit F OS=Homo sapiens GN=EIF3F PE=1 SV=1	1	15	15	15	6	9	6	5	6	8	4	5	4	6	7	8	6	5	5	6	9	6	5	6	8	4	5	4	6	7	8	6	5	5	6	9	6	5	6	8	4	5	4	6
sp|O00399|DCTN6_HUMAN	sp|O00399|DCTN6_HUMAN	2	2	2	sp|O00399|DCTN6_HUMAN Dynactin subunit 6 OS=Homo sapiens GN=DCTN6 PE=1 SV=1	1	2	2	2	2	0	0	0	1	0	0	0	1	0	1	0	0	0	1	2	0	0	0	1	0	0	0	1	0	1	0	0	0	1	2	0	0	0	1	0	0	0	1	0
sp|O00401|WASL_HUMAN	sp|O00401|WASL_HUMAN	1	1	1	sp|O00401|WASL_HUMAN Neural Wiskott-Aldrich syndrome protein OS=Homo sapiens GN=WASL PE=1 SV=2	1	1	1	1	1	1	1	1	0	0	1	1	0	1	0	0	1	1	1	1	1	1	1	0	0	1	1	0	1	0	0	1	1	1	1	1	1	1	0	0	1	1	0	1
sp|O00410|IPO5_HUMAN;sp|O60518|RNBP6_HUMAN	sp|O00410|IPO5_HUMAN	16;1	16;1	16;1	sp|O00410|IPO5_HUMAN Importin-5 OS=Homo sapiens GN=IPO5 PE=1 SV=4	2	16	16	16	8	10	8	7	8	9	3	5	7	5	8	3	4	8	6	8	10	8	7	8	9	3	5	7	5	8	3	4	8	6	8	10	8	7	8	9	3	5	7	5
sp|O00422|SAP18_HUMAN	sp|O00422|SAP18_HUMAN	3	3	3	sp|O00422|SAP18_HUMAN Histone deacetylase complex subunit SAP18 OS=Homo sapiens GN=SAP18 PE=1 SV=1	1	3	3	3	2	2	2	2	2	2	2	2	2	2	2	2	2	3	2	2	2	2	2	2	2	2	2	2	2	2	2	2	3	2	2	2	2	2	2	2	2	2	2	2
sp|O00423|EMAL1_HUMAN	sp|O00423|EMAL1_HUMAN	4	4	4	sp|O00423|EMAL1_HUMAN Echinoderm microtubule-associated protein-like 1 OS=Homo sapiens GN=EML1 PE=1 SV=3	1	4	4	4	2	2	2	2	2	2	1	2	1	1	2	0	1	2	2	2	2	2	2	2	2	1	2	1	1	2	0	1	2	2	2	2	2	2	2	2	1	2	1	1
sp|O00425|IF2B3_HUMAN	sp|O00425|IF2B3_HUMAN	2	1	1	sp|O00425|IF2B3_HUMAN Insulin-like growth factor 2 mRNA-binding protein 3 OS=Homo sapiens GN=IGF2BP3 PE=1 SV=2	1	2	1	1	0	2	2	1	2	2	1	2	1	0	2	2	1	1	2	0	1	1	1	1	1	1	1	0	0	1	1	1	1	1	0	1	1	1	1	1	1	1	0	0
sp|O00429|DNM1L_HUMAN	sp|O00429|DNM1L_HUMAN	20	20	20	sp|O00429|DNM1L_HUMAN Dynamin-1-like protein OS=Homo sapiens GN=DNM1L PE=1 SV=2	1	20	20	20	8	9	8	14	8	6	11	11	9	12	11	6	8	8	8	8	9	8	14	8	6	11	11	9	12	11	6	8	8	8	8	9	8	14	8	6	11	11	9	12
sp|O00442|RTCA_HUMAN	sp|O00442|RTCA_HUMAN	2	2	2	sp|O00442|RTCA_HUMAN RNA 3-terminal phosphate cyclase OS=Homo sapiens GN=RTCA PE=1 SV=1	1	2	2	2	1	2	2	2	2	2	2	2	2	2	2	1	2	2	2	1	2	2	2	2	2	2	2	2	2	2	1	2	2	2	1	2	2	2	2	2	2	2	2	2
sp|O00451|GFRA2_HUMAN	sp|O00451|GFRA2_HUMAN	2	2	2	sp|O00451|GFRA2_HUMAN GDNF family receptor alpha-2 OS=Homo sapiens GN=GFRA2 PE=2 SV=2	1	2	2	2	0	1	0	0	0	0	0	0	0	0	0	1	0	0	1	0	1	0	0	0	0	0	0	0	0	0	1	0	0	1	0	1	0	0	0	0	0	0	0	0
sp|O00469|PLOD2_HUMAN	sp|O00469|PLOD2_HUMAN	8	8	8	sp|O00469|PLOD2_HUMAN Procollagen-lysine,2-oxoglutarate 5-dioxygenase 2 OS=Homo sapiens GN=PLOD2 PE=1 SV=2	1	8	8	8	5	3	4	2	4	4	3	4	6	3	4	3	3	3	4	5	3	4	2	4	4	3	4	6	3	4	3	3	3	4	5	3	4	2	4	4	3	4	6	3
sp|O00483|NDUA4_HUMAN	sp|O00483|NDUA4_HUMAN	1	1	1	sp|O00483|NDUA4_HUMAN Cytochrome c oxidase subunit NDUFA4 OS=Homo sapiens GN=NDUFA4 PE=1 SV=1	1	1	1	1	1	1	1	1	1	1	1	1	1	1	1	0	1	1	1	1	1	1	1	1	1	1	1	1	1	1	0	1	1	1	1	1	1	1	1	1	1	1	1	1
sp|O00487|PSDE_HUMAN	sp|O00487|PSDE_HUMAN	11	11	11	sp|O00487|PSDE_HUMAN 26S proteasome non-ATPase regulatory subunit 14 OS=Homo sapiens GN=PSMD14 PE=1 SV=1	1	11	11	11	4	6	4	4	5	4	3	4	9	6	6	6	3	7	4	4	6	4	4	5	4	3	4	9	6	6	6	3	7	4	4	6	4	4	5	4	3	4	9	6
sp|O00499|BIN1_HUMAN;sp|Q9UBW5|BIN2_HUMAN;sp|P49418|AMPH_HUMAN	sp|O00499|BIN1_HUMAN	13;1;1	13;1;1	13;1;1	sp|O00499|BIN1_HUMAN Myc box-dependent-interacting protein 1 OS=Homo sapiens GN=BIN1 PE=1 SV=1	3	13	13	13	7	8	9	6	7	5	6	7	4	6	7	5	6	8	6	7	8	9	6	7	5	6	7	4	6	7	5	6	8	6	7	8	9	6	7	5	6	7	4	6
sp|O00505|IMA4_HUMAN	sp|O00505|IMA4_HUMAN	6	6	5	sp|O00505|IMA4_HUMAN Importin subunit alpha-4 OS=Homo sapiens GN=KPNA3 PE=1 SV=2	1	6	6	5	1	2	1	1	2	2	1	0	1	3	2	1	2	2	1	1	2	1	1	2	2	1	0	1	3	2	1	2	2	1	1	2	1	1	2	1	1	0	1	3
sp|O00506|STK25_HUMAN	sp|O00506|STK25_HUMAN	3	3	0	sp|O00506|STK25_HUMAN Serine/threonine-protein kinase 25 OS=Homo sapiens GN=STK25 PE=1 SV=1	1	3	3	0	1	2	2	0	2	0	1	0	3	2	0	1	1	3	0	1	2	2	0	2	0	1	0	3	2	0	1	1	3	0	0	0	0	0	0	0	0	0	0	0
sp|O00534|VMA5A_HUMAN	sp|O00534|VMA5A_HUMAN	3	3	3	sp|O00534|VMA5A_HUMAN von Willebrand factor A domain-containing protein 5A OS=Homo sapiens GN=VWA5A PE=2 SV=2	1	3	3	3	0	2	2	0	2	1	0	1	1	0	1	0	0	2	2	0	2	2	0	2	1	0	1	1	0	1	0	0	2	2	0	2	2	0	2	1	0	1	1	0
sp|O00560|SDCB1_HUMAN	sp|O00560|SDCB1_HUMAN	3	3	3	sp|O00560|SDCB1_HUMAN Syntenin-1 OS=Homo sapiens GN=SDCBP PE=1 SV=1	1	3	3	3	0	1	2	0	0	0	0	0	1	0	0	1	0	0	0	0	1	2	0	0	0	0	0	1	0	0	1	0	0	0	0	1	2	0	0	0	0	0	1	0
sp|O00567|NOP56_HUMAN	sp|O00567|NOP56_HUMAN	12	12	12	sp|O00567|NOP56_HUMAN Nucleolar protein 56 OS=Homo sapiens GN=NOP56 PE=1 SV=4	1	12	12	12	6	4	4	5	5	5	5	3	3	5	5	4	4	4	4	6	4	4	5	5	5	5	3	3	5	5	4	4	4	4	6	4	4	5	5	5	5	3	3	5
sp|O00571|DDX3X_HUMAN;sp|Q9NQI0|DDX4_HUMAN	sp|O00571|DDX3X_HUMAN	30;2	29;2	8;0	sp|O00571|DDX3X_HUMAN ATP-dependent RNA helicase DDX3X OS=Homo sapiens GN=DDX3X PE=1 SV=3	2	30	29	8	18	21	20	23	18	23	17	19	20	22	22	16	19	19	21	17	20	19	22	17	22	16	18	19	21	21	15	18	18	20	3	5	4	6	3	4	4	4	4	5
sp|O00625|PIR_HUMAN	sp|O00625|PIR_HUMAN	3	3	3	sp|O00625|PIR_HUMAN Pirin OS=Homo sapiens GN=PIR PE=1 SV=1	1	3	3	3	2	0	1	2	0	1	0	1	0	2	1	0	0	1	0	2	0	1	2	0	1	0	1	0	2	1	0	0	1	0	2	0	1	2	0	1	0	1	0	2
sp|O00629|IMA3_HUMAN	sp|O00629|IMA3_HUMAN	5	4	4	sp|O00629|IMA3_HUMAN Importin subunit alpha-3 OS=Homo sapiens GN=KPNA4 PE=1 SV=1	1	5	4	4	4	3	2	3	3	4	2	2	1	4	2	0	4	3	2	4	3	2	3	3	3	2	2	1	4	2	0	3	3	2	4	3	2	3	3	3	2	2	1	4
sp|O00712|NFIB_HUMAN	sp|O00712|NFIB_HUMAN	3	3	3	sp|O00712|NFIB_HUMAN Nuclear factor 1 B-type OS=Homo sapiens GN=NFIB PE=1 SV=2	1	3	3	3	2	1	2	1	0	1	0	1	2	2	2	1	1	1	2	2	1	2	1	0	1	0	1	2	2	2	1	1	1	2	2	1	2	1	0	1	0	1	2	2
sp|O00743|PPP6_HUMAN	sp|O00743|PPP6_HUMAN	2	2	2	sp|O00743|PPP6_HUMAN Serine/threonine-protein phosphatase 6 catalytic subunit OS=Homo sapiens GN=PPP6C PE=1 SV=1	1	2	2	2	1	1	1	1	1	1	1	1	1	1	2	1	1	1	0	1	1	1	1	1	1	1	1	1	1	2	1	1	1	0	1	1	1	1	1	1	1	1	1	1
sp|O00763|ACACB_HUMAN	sp|O00763|ACACB_HUMAN	2	1	1	sp|O00763|ACACB_HUMAN Acetyl-CoA carboxylase 2 OS=Homo sapiens GN=ACACB PE=1 SV=3	1	2	1	1	0	1	1	0	1	2	0	1	0	0	1	1	1	1	0	0	1	1	0	1	1	0	1	0	0	1	1	1	1	0	0	1	1	0	1	1	0	1	0	0
sp|O14519|CDKA1_HUMAN;sp|O75956|CDKA2_HUMAN	sp|O14519|CDKA1_HUMAN;sp|O75956|CDKA2_HUMAN	1;1	1;1	1;1	sp|O14519|CDKA1_HUMAN Cyclin-dependent kinase 2-associated protein 1 OS=Homo sapiens GN=CDK2AP1 PE=1 SV=1;sp|O75956|CDKA2_HUMAN Cyclin-dependent kinase 2-associated protein 2 OS=Homo sapiens GN=CDK2AP2 PE=1 SV=1	2	1	1	1	1	0	0	1	0	0	0	0	0	1	0	0	0	0	0	1	0	0	1	0	0	0	0	0	1	0	0	0	0	0	1	0	0	1	0	0	0	0	0	1
sp|O14556|G3PT_HUMAN	sp|O14556|G3PT_HUMAN	2	1	1	sp|O14556|G3PT_HUMAN Glyceraldehyde-3-phosphate dehydrogenase, testis-specific OS=Homo sapiens GN=GAPDHS PE=1 SV=2	1	2	1	1	1	1	1	1	1	2	1	1	1	1	1	1	2	1	1	0	0	0	0	0	1	0	0	0	0	0	0	1	0	0	0	0	0	0	0	1	0	0	0	0
sp|O14562|UBFD1_HUMAN	sp|O14562|UBFD1_HUMAN	1	1	1	sp|O14562|UBFD1_HUMAN Ubiquitin domain-containing protein UBFD1 OS=Homo sapiens GN=UBFD1 PE=1 SV=2	1	1	1	1	1	1	0	0	0	0	0	1	0	0	0	0	1	0	1	1	1	0	0	0	0	0	1	0	0	0	0	1	0	1	1	1	0	0	0	0	0	1	0	0
sp|O14576|DC1I1_HUMAN	sp|O14576|DC1I1_HUMAN	2	2	2	sp|O14576|DC1I1_HUMAN Cytoplasmic dynein 1 intermediate chain 1 OS=Homo sapiens GN=DYNC1I1 PE=1 SV=2	1	2	2	2	0	1	1	1	1	0	0	0	1	1	0	1	1	0	1	0	1	1	1	1	0	0	0	1	1	0	1	1	0	1	0	1	1	1	1	0	0	0	1	1
sp|O14579|COPE_HUMAN	sp|O14579|COPE_HUMAN	3	3	3	sp|O14579|COPE_HUMAN Coatomer subunit epsilon OS=Homo sapiens GN=COPE PE=1 SV=3	1	3	3	3	2	2	2	2	1	1	2	1	2	1	2	2	1	2	2	2	2	2	2	1	1	2	1	2	1	2	2	1	2	2	2	2	2	2	1	1	2	1	2	1
sp|O14618|CCS_HUMAN	sp|O14618|CCS_HUMAN	2	2	2	sp|O14618|CCS_HUMAN Copper chaperone for superoxide dismutase OS=Homo sapiens GN=CCS PE=1 SV=1	1	2	2	2	2	2	2	2	2	1	2	2	1	2	1	0	2	2	2	2	2	2	2	2	1	2	2	1	2	1	0	2	2	2	2	2	2	2	2	1	2	2	1	2
sp|O14639|ABLM1_HUMAN	sp|O14639|ABLM1_HUMAN	2	2	2	sp|O14639|ABLM1_HUMAN Actin-binding LIM protein 1 OS=Homo sapiens GN=ABLIM1 PE=1 SV=3	1	2	2	2	1	0	0	0	0	0	1	0	1	0	0	1	0	1	0	1	0	0	0	0	0	1	0	1	0	0	1	0	1	0	1	0	0	0	0	0	1	0	1	0
sp|O14653|GOSR2_HUMAN	sp|O14653|GOSR2_HUMAN	1	1	1	sp|O14653|GOSR2_HUMAN Golgi SNAP receptor complex member 2 OS=Homo sapiens GN=GOSR2 PE=1 SV=2	1	1	1	1	0	0	0	0	0	0	0	0	0	0	0	1	0	0	0	0	0	0	0	0	0	0	0	0	0	0	1	0	0	0	0	0	0	0	0	0	0	0	0	0
sp|O14737|PDCD5_HUMAN	sp|O14737|PDCD5_HUMAN	4	4	4	sp|O14737|PDCD5_HUMAN Programmed cell death protein 5 OS=Homo sapiens GN=PDCD5 PE=1 SV=3	1	4	4	4	3	3	4	3	3	4	4	4	3	4	3	3	4	4	3	3	3	4	3	3	4	4	4	3	4	3	3	4	4	3	3	3	4	3	3	4	4	4	3	4
sp|O14745|NHRF1_HUMAN	sp|O14745|NHRF1_HUMAN	3	3	3	sp|O14745|NHRF1_HUMAN Na(+)/H(+) exchange regulatory cofactor NHE-RF1 OS=Homo sapiens GN=SLC9A3R1 PE=1 SV=4	1	3	3	3	1	1	0	0	1	2	0	2	2	0	2	1	1	1	2	1	1	0	0	1	2	0	2	2	0	2	1	1	1	2	1	1	0	0	1	2	0	2	2	0
sp|O14776|TCRG1_HUMAN	sp|O14776|TCRG1_HUMAN	8	8	8	sp|O14776|TCRG1_HUMAN Transcription elongation regulator 1 OS=Homo sapiens GN=TCERG1 PE=1 SV=2	1	8	8	8	4	4	3	2	4	6	3	5	4	2	4	2	4	5	6	4	4	3	2	4	6	3	5	4	2	4	2	4	5	6	4	4	3	2	4	6	3	5	4	2
sp|O14786|NRP1_HUMAN	sp|O14786|NRP1_HUMAN	2	2	2	sp|O14786|NRP1_HUMAN Neuropilin-1 OS=Homo sapiens GN=NRP1 PE=1 SV=3	1	2	2	2	1	2	1	0	1	1	0	0	0	1	0	1	1	0	1	1	2	1	0	1	1	0	0	0	1	0	1	1	0	1	1	2	1	0	1	1	0	0	0	1
sp|O14818|PSA7_HUMAN;sp|Q8TAA3|PSA7L_HUMAN	sp|O14818|PSA7_HUMAN	12;5	12;5	12;5	sp|O14818|PSA7_HUMAN Proteasome subunit alpha type-7 OS=Homo sapiens GN=PSMA7 PE=1 SV=1	2	12	12	12	7	9	8	9	8	9	8	8	7	9	7	7	9	7	7	7	9	8	9	8	9	8	8	7	9	7	7	9	7	7	7	9	8	9	8	9	8	8	7	9
sp|O14828|SCAM3_HUMAN	sp|O14828|SCAM3_HUMAN	4	4	4	sp|O14828|SCAM3_HUMAN Secretory carrier-associated membrane protein 3 OS=Homo sapiens GN=SCAMP3 PE=1 SV=3	1	4	4	4	1	1	1	2	1	2	2	2	1	2	3	3	1	2	1	1	1	1	2	1	2	2	2	1	2	3	3	1	2	1	1	1	1	2	1	2	2	2	1	2
sp|O14907|TX1B3_HUMAN	sp|O14907|TX1B3_HUMAN	3	3	3	sp|O14907|TX1B3_HUMAN Tax1-binding protein 3 OS=Homo sapiens GN=TAX1BP3 PE=1 SV=2	1	3	3	3	2	2	2	2	2	3	2	1	2	2	2	2	1	2	2	2	2	2	2	2	3	2	1	2	2	2	2	1	2	2	2	2	2	2	2	3	2	1	2	2
sp|O14929|HAT1_HUMAN	sp|O14929|HAT1_HUMAN	2	2	2	sp|O14929|HAT1_HUMAN Histone acetyltransferase type B catalytic subunit OS=Homo sapiens GN=HAT1 PE=1 SV=1	1	2	2	2	1	1	1	1	1	1	0	0	0	0	0	1	0	1	0	1	1	1	1	1	1	0	0	0	0	0	1	0	1	0	1	1	1	1	1	1	0	0	0	0
sp|O14974|MYPT1_HUMAN	sp|O14974|MYPT1_HUMAN	17	17	17	sp|O14974|MYPT1_HUMAN Protein phosphatase 1 regulatory subunit 12A OS=Homo sapiens GN=PPP1R12A PE=1 SV=1	1	17	17	17	4	5	5	5	7	6	6	9	6	10	2	6	8	8	8	4	5	5	5	7	6	6	9	6	10	2	6	8	8	8	4	5	5	5	7	6	6	9	6	10
sp|O14979|HNRDL_HUMAN	sp|O14979|HNRDL_HUMAN	11	9	9	sp|O14979|HNRDL_HUMAN Heterogeneous nuclear ribonucleoprotein D-like OS=Homo sapiens GN=HNRNPDL PE=1 SV=3	1	11	9	9	7	7	8	7	8	8	6	9	6	6	8	3	7	7	8	5	5	6	5	6	7	4	7	4	4	6	1	5	5	6	5	5	6	5	6	7	4	7	4	4
sp|O14980|XPO1_HUMAN	sp|O14980|XPO1_HUMAN	11	11	11	sp|O14980|XPO1_HUMAN Exportin-1 OS=Homo sapiens GN=XPO1 PE=1 SV=1	1	11	11	11	9	4	5	7	4	5	5	6	4	6	4	2	5	6	4	9	4	5	7	4	5	5	6	4	6	4	2	5	6	4	9	4	5	7	4	5	5	6	4	6
sp|O15031|PLXB2_HUMAN	sp|O15031|PLXB2_HUMAN	3	3	3	sp|O15031|PLXB2_HUMAN Plexin-B2 OS=Homo sapiens GN=PLXNB2 PE=1 SV=3	1	3	3	3	1	1	0	0	1	1	1	1	0	0	1	0	2	2	1	1	1	0	0	1	1	1	1	0	0	1	0	2	2	1	1	1	0	0	1	1	1	1	0	0
sp|O15042|SR140_HUMAN	sp|O15042|SR140_HUMAN	7	7	7	sp|O15042|SR140_HUMAN U2 snRNP-associated SURP motif-containing protein OS=Homo sapiens GN=U2SURP PE=1 SV=2	1	7	7	7	0	2	2	3	2	2	0	2	1	1	4	2	3	2	2	0	2	2	3	2	2	0	2	1	1	4	2	3	2	2	0	2	2	3	2	2	0	2	1	1
sp|O15067|PUR4_HUMAN	sp|O15067|PUR4_HUMAN	8	8	8	sp|O15067|PUR4_HUMAN Phosphoribosylformylglycinamidine synthase OS=Homo sapiens GN=PFAS PE=1 SV=4	1	8	8	8	2	3	3	3	2	3	1	4	2	2	1	0	1	3	2	2	3	3	3	2	3	1	4	2	2	1	0	1	3	2	2	3	3	3	2	3	1	4	2	2
sp|O15075|DCLK1_HUMAN;sp|O43602|DCX_HUMAN	sp|O15075|DCLK1_HUMAN	13;1	13;1	13;1	sp|O15075|DCLK1_HUMAN Serine/threonine-protein kinase DCLK1 OS=Homo sapiens GN=DCLK1 PE=1 SV=2	2	13	13	13	7	5	4	7	6	4	9	6	6	6	6	3	4	5	8	7	5	4	7	6	4	9	6	6	6	6	3	4	5	8	7	5	4	7	6	4	9	6	6	6
sp|O15143|ARC1B_HUMAN	sp|O15143|ARC1B_HUMAN	19	19	18	sp|O15143|ARC1B_HUMAN Actin-related protein 2/3 complex subunit 1B OS=Homo sapiens GN=ARPC1B PE=1 SV=3	1	19	19	18	14	14	15	14	14	15	16	16	16	13	14	7	14	15	13	14	14	15	14	14	15	16	16	16	13	14	7	14	15	13	13	13	15	13	13	14	15	15	15	12
sp|O15144|ARPC2_HUMAN	sp|O15144|ARPC2_HUMAN	13	13	13	sp|O15144|ARPC2_HUMAN Actin-related protein 2/3 complex subunit 2 OS=Homo sapiens GN=ARPC2 PE=1 SV=1	1	13	13	13	6	7	8	4	5	7	7	7	7	5	9	9	5	5	7	6	7	8	4	5	7	7	7	7	5	9	9	5	5	7	6	7	8	4	5	7	7	7	7	5
sp|O15145|ARPC3_HUMAN	sp|O15145|ARPC3_HUMAN	8	8	8	sp|O15145|ARPC3_HUMAN Actin-related protein 2/3 complex subunit 3 OS=Homo sapiens GN=ARPC3 PE=1 SV=3	1	8	8	8	7	7	6	6	7	6	5	6	5	6	5	4	7	6	6	7	7	6	6	7	6	5	6	5	6	5	4	7	6	6	7	7	6	6	7	6	5	6	5	6
sp|O15173|PGRC2_HUMAN	sp|O15173|PGRC2_HUMAN	3	3	3	sp|O15173|PGRC2_HUMAN Membrane-associated progesterone receptor component 2 OS=Homo sapiens GN=PGRMC2 PE=1 SV=1	1	3	3	3	1	3	3	2	2	2	2	2	3	1	3	2	3	3	2	1	3	3	2	2	2	2	2	3	1	3	2	3	3	2	1	3	3	2	2	2	2	2	3	1
sp|O15212|PFD6_HUMAN	sp|O15212|PFD6_HUMAN	4	4	4	sp|O15212|PFD6_HUMAN Prefoldin subunit 6 OS=Homo sapiens GN=PFDN6 PE=1 SV=1	1	4	4	4	3	3	2	3	3	2	3	3	3	3	3	3	3	3	3	3	3	2	3	3	2	3	3	3	3	3	3	3	3	3	3	3	2	3	3	2	3	3	3	3
sp|O15294|OGT1_HUMAN	sp|O15294|OGT1_HUMAN	6	6	6	sp|O15294|OGT1_HUMAN UDP-N-acetylglucosamine--peptide N-acetylglucosaminyltransferase 110 kDa subunit OS=Homo sapiens GN=OGT PE=1 SV=3	1	6	6	6	1	1	0	1	2	1	1	2	0	1	2	0	2	1	1	1	1	0	1	2	1	1	2	0	1	2	0	2	1	1	1	1	0	1	2	1	1	2	0	1
sp|O15347|HMGB3_HUMAN	sp|O15347|HMGB3_HUMAN	4	4	4	sp|O15347|HMGB3_HUMAN High mobility group protein B3 OS=Homo sapiens GN=HMGB3 PE=1 SV=4	1	4	4	4	1	1	1	1	1	1	0	1	1	2	1	0	1	1	1	1	1	1	1	1	1	0	1	1	2	1	0	1	1	1	1	1	1	1	1	1	0	1	1	2
sp|O15355|PPM1G_HUMAN	sp|O15355|PPM1G_HUMAN	3	3	3	sp|O15355|PPM1G_HUMAN Protein phosphatase 1G OS=Homo sapiens GN=PPM1G PE=1 SV=1	1	3	3	3	2	0	1	1	1	1	2	1	1	2	1	1	2	2	2	2	0	1	1	1	1	2	1	1	2	1	1	2	2	2	2	0	1	1	1	1	2	1	1	2
sp|O15357|SHIP2_HUMAN	sp|O15357|SHIP2_HUMAN	2	2	2	sp|O15357|SHIP2_HUMAN Phosphatidylinositol 3,4,5-trisphosphate 5-phosphatase 2 OS=Homo sapiens GN=INPPL1 PE=1 SV=2	1	2	2	2	1	0	0	0	0	0	2	0	0	0	0	1	0	0	0	1	0	0	0	0	0	2	0	0	0	0	1	0	0	0	1	0	0	0	0	0	2	0	0	0
sp|O15371|EIF3D_HUMAN	sp|O15371|EIF3D_HUMAN	20	20	20	sp|O15371|EIF3D_HUMAN Eukaryotic translation initiation factor 3 subunit D OS=Homo sapiens GN=EIF3D PE=1 SV=1	1	20	20	20	11	13	13	11	12	11	10	13	12	9	12	7	9	12	12	11	13	13	11	12	11	10	13	12	9	12	7	9	12	12	11	13	13	11	12	11	10	13	12	9
sp|O15372|EIF3H_HUMAN	sp|O15372|EIF3H_HUMAN	10	10	10	sp|O15372|EIF3H_HUMAN Eukaryotic translation initiation factor 3 subunit H OS=Homo sapiens GN=EIF3H PE=1 SV=1	1	10	10	10	5	5	8	5	5	7	5	4	6	3	7	4	4	5	5	5	5	8	5	5	7	5	4	6	3	7	4	4	5	5	5	5	8	5	5	7	5	4	6	3
sp|O15382|BCAT2_HUMAN	sp|O15382|BCAT2_HUMAN	1	1	1	sp|O15382|BCAT2_HUMAN Branched-chain-amino-acid aminotransferase, mitochondrial OS=Homo sapiens GN=BCAT2 PE=1 SV=2	1	1	1	1	1	0	1	0	1	1	0	0	1	0	1	0	0	0	0	1	0	1	0	1	1	0	0	1	0	1	0	0	0	0	1	0	1	0	1	1	0	0	1	0
sp|O15400|STX7_HUMAN	sp|O15400|STX7_HUMAN	2	2	2	sp|O15400|STX7_HUMAN Syntaxin-7 OS=Homo sapiens GN=STX7 PE=1 SV=4	1	2	2	2	1	0	0	0	0	2	0	1	1	0	0	1	0	1	2	1	0	0	0	0	2	0	1	1	0	0	1	0	1	2	1	0	0	0	0	2	0	1	1	0
sp|O15460|P4HA2_HUMAN	sp|O15460|P4HA2_HUMAN	4	4	4	sp|O15460|P4HA2_HUMAN Prolyl 4-hydroxylase subunit alpha-2 OS=Homo sapiens GN=P4HA2 PE=1 SV=1	1	4	4	4	4	3	3	4	3	2	4	3	2	4	2	3	2	3	2	4	3	3	4	3	2	4	3	2	4	2	3	2	3	2	4	3	3	4	3	2	4	3	2	4
sp|O15484|CAN5_HUMAN	sp|O15484|CAN5_HUMAN	2	2	2	sp|O15484|CAN5_HUMAN Calpain-5 OS=Homo sapiens GN=CAPN5 PE=1 SV=2	1	2	2	2	0	0	0	0	0	0	1	0	0	0	1	1	0	0	0	0	0	0	0	0	0	1	0	0	0	1	1	0	0	0	0	0	0	0	0	0	1	0	0	0
sp|O15511|ARPC5_HUMAN	sp|O15511|ARPC5_HUMAN	7	7	7	sp|O15511|ARPC5_HUMAN Actin-related protein 2/3 complex subunit 5 OS=Homo sapiens GN=ARPC5 PE=1 SV=3	1	7	7	7	5	5	6	6	6	6	7	6	6	6	6	4	6	6	6	5	5	6	6	6	6	7	6	6	6	6	4	6	6	6	5	5	6	6	6	6	7	6	6	6
sp|O15523|DDX3Y_HUMAN	sp|O15523|DDX3Y_HUMAN	23	1	1	sp|O15523|DDX3Y_HUMAN ATP-dependent RNA helicase DDX3Y OS=Homo sapiens GN=DDX3Y PE=1 SV=2	1	23	1	1	16	16	16	17	15	19	13	15	16	17	17	13	14	15	17	1	0	0	0	0	0	0	0	0	0	0	0	0	0	0	1	0	0	0	0	0	0	0	0	0
sp|O43143|DHX15_HUMAN	sp|O43143|DHX15_HUMAN	15	15	15	sp|O43143|DHX15_HUMAN Pre-mRNA-splicing factor ATP-dependent RNA helicase DHX15 OS=Homo sapiens GN=DHX15 PE=1 SV=2	1	15	15	15	8	6	7	6	10	8	7	9	5	4	10	7	7	7	5	8	6	7	6	10	8	7	9	5	4	10	7	7	7	5	8	6	7	6	10	8	7	9	5	4
sp|O43172|PRP4_HUMAN	sp|O43172|PRP4_HUMAN	5	5	5	sp|O43172|PRP4_HUMAN U4/U6 small nuclear ribonucleoprotein Prp4 OS=Homo sapiens GN=PRPF4 PE=1 SV=2	1	5	5	5	2	3	3	2	2	2	2	2	1	2	2	1	2	2	2	2	3	3	2	2	2	2	2	1	2	2	1	2	2	2	2	3	3	2	2	2	2	2	1	2
sp|O43175|SERA_HUMAN	sp|O43175|SERA_HUMAN	20	20	20	sp|O43175|SERA_HUMAN D-3-phosphoglycerate dehydrogenase OS=Homo sapiens GN=PHGDH PE=1 SV=4	1	20	20	20	14	13	15	12	14	13	12	11	16	12	14	10	14	12	13	14	13	15	12	14	13	12	11	16	12	14	10	14	12	13	14	13	15	12	14	13	12	11	16	12
sp|O43237|DC1L2_HUMAN	sp|O43237|DC1L2_HUMAN	4	3	3	sp|O43237|DC1L2_HUMAN Cytoplasmic dynein 1 light intermediate chain 2 OS=Homo sapiens GN=DYNC1LI2 PE=1 SV=1	1	4	3	3	1	2	1	1	0	2	2	1	2	2	1	1	2	1	2	0	1	0	0	0	2	1	0	1	1	1	1	1	1	1	0	1	0	0	0	2	1	0	1	1
sp|O43242|PSMD3_HUMAN	sp|O43242|PSMD3_HUMAN	14	14	14	sp|O43242|PSMD3_HUMAN 26S proteasome non-ATPase regulatory subunit 3 OS=Homo sapiens GN=PSMD3 PE=1 SV=2	1	14	14	14	5	7	8	4	8	7	4	7	7	6	5	5	6	5	7	5	7	8	4	8	7	4	7	7	6	5	5	6	5	7	5	7	8	4	8	7	4	7	7	6
sp|O43252|PAPS1_HUMAN	sp|O43252|PAPS1_HUMAN	12	12	12	sp|O43252|PAPS1_HUMAN Bifunctional 3-phosphoadenosine 5-phosphosulfate synthase 1 OS=Homo sapiens GN=PAPSS1 PE=1 SV=2	1	12	12	12	4	6	6	7	5	7	4	4	5	4	5	4	3	5	5	4	6	6	7	5	7	4	4	5	4	5	4	3	5	5	4	6	6	7	5	7	4	4	5	4
sp|O43290|SNUT1_HUMAN	sp|O43290|SNUT1_HUMAN	2	2	2	sp|O43290|SNUT1_HUMAN U4/U6.U5 tri-snRNP-associated protein 1 OS=Homo sapiens GN=SART1 PE=1 SV=1	1	2	2	2	1	1	1	1	2	1	2	1	1	1	1	0	1	1	1	1	1	1	1	2	1	2	1	1	1	1	0	1	1	1	1	1	1	1	2	1	2	1	1	1
sp|O43390|HNRPR_HUMAN	sp|O43390|HNRPR_HUMAN	16	11	11	sp|O43390|HNRPR_HUMAN Heterogeneous nuclear ribonucleoprotein R OS=Homo sapiens GN=HNRNPR PE=1 SV=1	1	16	11	11	11	7	8	11	9	8	8	11	7	7	8	4	9	11	8	7	4	5	8	5	5	5	8	5	4	5	3	6	7	7	7	4	5	8	5	5	5	8	5	4
sp|O43395|PRPF3_HUMAN	sp|O43395|PRPF3_HUMAN	1	1	1	sp|O43395|PRPF3_HUMAN U4/U6 small nuclear ribonucleoprotein Prp3 OS=Homo sapiens GN=PRPF3 PE=1 SV=2	1	1	1	1	0	0	1	0	0	0	0	1	0	0	0	0	0	0	0	0	0	1	0	0	0	0	1	0	0	0	0	0	0	0	0	0	1	0	0	0	0	1	0	0
sp|O43396|TXNL1_HUMAN	sp|O43396|TXNL1_HUMAN	15	15	15	sp|O43396|TXNL1_HUMAN Thioredoxin-like protein 1 OS=Homo sapiens GN=TXNL1 PE=1 SV=3	1	15	15	15	13	13	12	13	14	11	13	13	13	12	13	7	13	13	13	13	13	12	13	14	11	13	13	13	12	13	7	13	13	13	13	13	12	13	14	11	13	13	13	12
sp|O43399|TPD54_HUMAN	sp|O43399|TPD54_HUMAN	3	3	3	sp|O43399|TPD54_HUMAN Tumor protein D54 OS=Homo sapiens GN=TPD52L2 PE=1 SV=2	1	3	3	3	2	2	1	2	2	2	2	1	2	2	3	2	2	2	2	2	2	1	2	2	2	2	1	2	2	3	2	2	2	2	2	2	1	2	2	2	2	1	2	2
sp|O43402|EMC8_HUMAN	sp|O43402|EMC8_HUMAN	4	4	4	sp|O43402|EMC8_HUMAN ER membrane protein complex subunit 8 OS=Homo sapiens GN=EMC8 PE=1 SV=1	1	4	4	4	3	4	4	3	2	3	4	4	2	3	2	1	1	2	3	3	4	4	3	2	3	4	4	2	3	2	1	1	2	3	3	4	4	3	2	3	4	4	2	3
sp|O43447|PPIH_HUMAN	sp|O43447|PPIH_HUMAN	4	4	4	sp|O43447|PPIH_HUMAN Peptidyl-prolyl cis-trans isomerase H OS=Homo sapiens GN=PPIH PE=1 SV=1	1	4	4	4	3	1	1	1	2	2	1	2	2	1	3	0	2	2	2	3	1	1	1	2	2	1	2	2	1	3	0	2	2	2	3	1	1	1	2	2	1	2	2	1
sp|O43464|HTRA2_HUMAN	sp|O43464|HTRA2_HUMAN	2	2	2	sp|O43464|HTRA2_HUMAN Serine protease HTRA2, mitochondrial OS=Homo sapiens GN=HTRA2 PE=1 SV=2	1	2	2	2	1	0	0	0	0	0	0	0	0	0	0	2	0	0	0	1	0	0	0	0	0	0	0	0	0	0	2	0	0	0	1	0	0	0	0	0	0	0	0	0
sp|O43488|ARK72_HUMAN;sp|Q8NHP1|ARK74_HUMAN	sp|O43488|ARK72_HUMAN	5;2	5;2	5;2	sp|O43488|ARK72_HUMAN Aflatoxin B1 aldehyde reductase member 2 OS=Homo sapiens GN=AKR7A2 PE=1 SV=3	2	5	5	5	3	2	2	2	2	2	3	3	2	2	2	2	2	3	2	3	2	2	2	2	2	3	3	2	2	2	2	2	3	2	3	2	2	2	2	2	3	3	2	2
sp|O43491|E41L2_HUMAN	sp|O43491|E41L2_HUMAN	5	5	5	sp|O43491|E41L2_HUMAN Band 4.1-like protein 2 OS=Homo sapiens GN=EPB41L2 PE=1 SV=1	1	5	5	5	2	1	0	0	0	1	1	0	2	0	0	2	1	1	1	2	1	0	0	0	1	1	0	2	0	0	2	1	1	1	2	1	0	0	0	1	1	0	2	0
sp|O43504|LTOR5_HUMAN	sp|O43504|LTOR5_HUMAN	3	3	3	sp|O43504|LTOR5_HUMAN Ragulator complex protein LAMTOR5 OS=Homo sapiens GN=LAMTOR5 PE=1 SV=1	1	3	3	3	2	2	3	3	3	3	2	2	2	3	2	1	2	2	2	2	2	3	3	3	3	2	2	2	3	2	1	2	2	2	2	2	3	3	3	3	2	2	2	3
sp|O43556|SGCE_HUMAN	sp|O43556|SGCE_HUMAN	2	2	2	sp|O43556|SGCE_HUMAN Epsilon-sarcoglycan OS=Homo sapiens GN=SGCE PE=1 SV=6	1	2	2	2	0	0	1	0	0	0	0	1	1	0	0	1	0	0	1	0	0	1	0	0	0	0	1	1	0	0	1	0	0	1	0	0	1	0	0	0	0	1	1	0
sp|O43617|TPPC3_HUMAN	sp|O43617|TPPC3_HUMAN	1	1	1	sp|O43617|TPPC3_HUMAN Trafficking protein particle complex subunit 3 OS=Homo sapiens GN=TRAPPC3 PE=1 SV=1	1	1	1	1	0	0	0	0	0	0	0	0	0	0	0	1	0	0	0	0	0	0	0	0	0	0	0	0	0	0	1	0	0	0	0	0	0	0	0	0	0	0	0	0
sp|O43633|CHM2A_HUMAN	sp|O43633|CHM2A_HUMAN	3	3	3	sp|O43633|CHM2A_HUMAN Charged multivesicular body protein 2a OS=Homo sapiens GN=CHMP2A PE=1 SV=1	1	3	3	3	3	1	2	1	2	1	2	1	2	1	1	2	1	1	2	3	1	2	1	2	1	2	1	2	1	1	2	1	1	2	3	1	2	1	2	1	2	1	2	1
sp|O43660|PLRG1_HUMAN	sp|O43660|PLRG1_HUMAN	2	2	2	sp|O43660|PLRG1_HUMAN Pleiotropic regulator 1 OS=Homo sapiens GN=PLRG1 PE=1 SV=1	1	2	2	2	1	1	0	1	0	2	0	1	2	0	2	1	0	0	0	1	1	0	1	0	2	0	1	2	0	2	1	0	0	0	1	1	0	1	0	2	0	1	2	0
sp|O43665|RGS10_HUMAN	sp|O43665|RGS10_HUMAN	2	2	2	sp|O43665|RGS10_HUMAN Regulator of G-protein signaling 10 OS=Homo sapiens GN=RGS10 PE=1 SV=2	1	2	2	2	1	1	2	1	1	1	1	1	1	1	1	1	1	1	1	1	1	2	1	1	1	1	1	1	1	1	1	1	1	1	1	1	2	1	1	1	1	1	1	1
sp|O43681|ASNA_HUMAN	sp|O43681|ASNA_HUMAN	11	11	11	sp|O43681|ASNA_HUMAN ATPase ASNA1 OS=Homo sapiens GN=ASNA1 PE=1 SV=2	1	11	11	11	7	8	8	6	7	6	6	6	8	6	7	6	7	6	6	7	8	8	6	7	6	6	6	8	6	7	6	7	6	6	7	8	8	6	7	6	6	6	8	6
sp|O43684|BUB3_HUMAN	sp|O43684|BUB3_HUMAN	12	12	12	sp|O43684|BUB3_HUMAN Mitotic checkpoint protein BUB3 OS=Homo sapiens GN=BUB3 PE=1 SV=1	1	12	12	12	7	9	8	7	7	8	8	8	7	7	7	5	7	8	7	7	9	8	7	7	8	8	8	7	7	7	5	7	8	7	7	9	8	7	7	8	8	8	7	7
sp|O43707|ACTN4_HUMAN	sp|O43707|ACTN4_HUMAN	59	59	32	sp|O43707|ACTN4_HUMAN Alpha-actinin-4 OS=Homo sapiens GN=ACTN4 PE=1 SV=2	1	59	59	32	48	47	45	45	44	45	45	45	47	46	47	14	46	45	47	48	47	45	45	44	45	45	45	47	46	47	14	46	45	47	28	27	24	25	24	25	24	25	27	26
sp|O43719|HTSF1_HUMAN	sp|O43719|HTSF1_HUMAN	1	1	1	sp|O43719|HTSF1_HUMAN HIV Tat-specific factor 1 OS=Homo sapiens GN=HTATSF1 PE=1 SV=1	1	1	1	1	0	0	1	0	1	1	0	0	1	0	1	0	0	0	1	0	0	1	0	1	1	0	0	1	0	1	0	0	0	1	0	0	1	0	1	1	0	0	1	0
sp|O43747|AP1G1_HUMAN	sp|O43747|AP1G1_HUMAN	2	2	2	sp|O43747|AP1G1_HUMAN AP-1 complex subunit gamma-1 OS=Homo sapiens GN=AP1G1 PE=1 SV=5	1	2	2	2	0	0	0	1	1	1	2	1	0	0	1	1	0	0	1	0	0	0	1	1	1	2	1	0	0	1	1	0	0	1	0	0	0	1	1	1	2	1	0	0
sp|O43765|SGTA_HUMAN	sp|O43765|SGTA_HUMAN	3	3	3	sp|O43765|SGTA_HUMAN Small glutamine-rich tetratricopeptide repeat-containing protein alpha OS=Homo sapiens GN=SGTA PE=1 SV=1	1	3	3	3	3	1	3	3	3	1	3	2	1	3	1	0	2	2	1	3	1	3	3	3	1	3	2	1	3	1	0	2	2	1	3	1	3	3	3	1	3	2	1	3
sp|O43768|ENSA_HUMAN	sp|O43768|ENSA_HUMAN	2	2	1	sp|O43768|ENSA_HUMAN Alpha-endosulfine OS=Homo sapiens GN=ENSA PE=1 SV=1	1	2	2	1	0	1	1	0	2	1	0	1	0	0	1	1	1	1	1	0	1	1	0	2	1	0	1	0	0	1	1	1	1	1	0	0	1	0	1	0	0	1	0	0
sp|O43776|SYNC_HUMAN	sp|O43776|SYNC_HUMAN	9	9	9	sp|O43776|SYNC_HUMAN Asparagine--tRNA ligase, cytoplasmic OS=Homo sapiens GN=NARS PE=1 SV=1	1	9	9	9	5	5	4	3	8	6	2	4	4	3	5	0	3	3	5	5	5	4	3	8	6	2	4	4	3	5	0	3	3	5	5	5	4	3	8	6	2	4	4	3
sp|O43795|MYO1B_HUMAN;sp|Q9UBC5|MYO1A_HUMAN	sp|O43795|MYO1B_HUMAN	14;1	14;1	14;1	sp|O43795|MYO1B_HUMAN Unconventional myosin-Ib OS=Homo sapiens GN=MYO1B PE=1 SV=3	2	14	14	14	5	8	5	7	8	7	7	8	6	4	5	3	4	8	6	5	8	5	7	8	7	7	8	6	4	5	3	4	8	6	5	8	5	7	8	7	7	8	6	4
sp|O43809|CPSF5_HUMAN	sp|O43809|CPSF5_HUMAN	4	4	4	sp|O43809|CPSF5_HUMAN Cleavage and polyadenylation specificity factor subunit 5 OS=Homo sapiens GN=NUDT21 PE=1 SV=1	1	4	4	4	1	1	1	1	2	2	1	3	0	1	1	2	1	1	1	1	1	1	1	2	2	1	3	0	1	1	2	1	1	1	1	1	1	1	2	2	1	3	0	1
sp|O43818|U3IP2_HUMAN	sp|O43818|U3IP2_HUMAN	3	3	3	sp|O43818|U3IP2_HUMAN U3 small nucleolar RNA-interacting protein 2 OS=Homo sapiens GN=RRP9 PE=1 SV=1	1	3	3	3	2	1	1	0	1	2	1	0	1	0	1	1	1	2	1	2	1	1	0	1	2	1	0	1	0	1	1	1	2	1	2	1	1	0	1	2	1	0	1	0
sp|O43837|IDH3B_HUMAN	sp|O43837|IDH3B_HUMAN	9	9	9	sp|O43837|IDH3B_HUMAN Isocitrate dehydrogenase [NAD] subunit beta, mitochondrial OS=Homo sapiens GN=IDH3B PE=1 SV=2	1	9	9	9	8	6	4	4	6	5	5	6	6	5	5	5	3	6	5	8	6	4	4	6	5	5	6	6	5	5	5	3	6	5	8	6	4	4	6	5	5	6	6	5
sp|O43847|NRDC_HUMAN	sp|O43847|NRDC_HUMAN	3	3	3	sp|O43847|NRDC_HUMAN Nardilysin OS=Homo sapiens GN=NRDC PE=1 SV=2	1	3	3	3	2	2	1	2	1	2	2	2	2	1	1	2	1	1	1	2	2	1	2	1	2	2	2	2	1	1	2	1	1	1	2	2	1	2	1	2	2	2	2	1
sp|O43852|CALU_HUMAN	sp|O43852|CALU_HUMAN	8	8	8	sp|O43852|CALU_HUMAN Calumenin OS=Homo sapiens GN=CALU PE=1 SV=2	1	8	8	8	4	4	2	4	4	4	5	5	5	4	4	2	5	5	3	4	4	2	4	4	4	5	5	5	4	4	2	5	5	3	4	4	2	4	4	4	5	5	5	4
sp|O43865|SAHH2_HUMAN;sp|Q96HN2|SAHH3_HUMAN	sp|O43865|SAHH2_HUMAN	15;7	15;7	15;7	sp|O43865|SAHH2_HUMAN S-adenosylhomocysteine hydrolase-like protein 1 OS=Homo sapiens GN=AHCYL1 PE=1 SV=2	2	15	15	15	7	6	10	8	7	3	6	7	8	9	8	6	9	5	8	7	6	10	8	7	3	6	7	8	9	8	6	9	5	8	7	6	10	8	7	3	6	7	8	9
sp|O43924|PDE6D_HUMAN	sp|O43924|PDE6D_HUMAN	1	1	1	sp|O43924|PDE6D_HUMAN Retinal rod rhodopsin-sensitive cGMP 3,5-cyclic phosphodiesterase subunit delta OS=Homo sapiens GN=PDE6D PE=1 SV=1	1	1	1	1	1	1	1	1	1	1	1	1	1	1	1	0	1	1	1	1	1	1	1	1	1	1	1	1	1	1	0	1	1	1	1	1	1	1	1	1	1	1	1	1
sp|O60218|AK1BA_HUMAN	sp|O60218|AK1BA_HUMAN	6	3	3	sp|O60218|AK1BA_HUMAN Aldo-keto reductase family 1 member B10 OS=Homo sapiens GN=AKR1B10 PE=1 SV=2	1	6	3	3	6	6	6	5	6	5	5	6	6	5	6	4	6	5	6	3	3	3	3	3	3	2	3	3	2	3	3	3	3	3	3	3	3	3	3	3	2	3	3	2
sp|O60220|TIM8A_HUMAN	sp|O60220|TIM8A_HUMAN	4	4	4	sp|O60220|TIM8A_HUMAN Mitochondrial import inner membrane translocase subunit Tim8 A OS=Homo sapiens GN=TIMM8A PE=1 SV=1	1	4	4	4	1	2	2	1	3	2	3	2	2	1	3	2	2	2	2	1	2	2	1	3	2	3	2	2	1	3	2	2	2	2	1	2	2	1	3	2	3	2	2	1
sp|O60232|SSA27_HUMAN	sp|O60232|SSA27_HUMAN	2	2	2	sp|O60232|SSA27_HUMAN Sjoegren syndrome/scleroderma autoantigen 1 OS=Homo sapiens GN=SSSCA1 PE=1 SV=1	1	2	2	2	1	0	0	0	1	0	0	1	0	0	1	0	0	0	0	1	0	0	0	1	0	0	1	0	0	1	0	0	0	0	1	0	0	0	1	0	0	1	0	0
sp|O60256|KPRB_HUMAN	sp|O60256|KPRB_HUMAN	6	6	5	sp|O60256|KPRB_HUMAN Phosphoribosyl pyrophosphate synthase-associated protein 2 OS=Homo sapiens GN=PRPSAP2 PE=1 SV=1	1	6	6	5	2	1	1	4	3	2	3	2	0	4	0	0	2	2	2	2	1	1	4	3	2	3	2	0	4	0	0	2	2	2	1	1	1	3	2	2	2	1	0	3
sp|O60264|SMCA5_HUMAN	sp|O60264|SMCA5_HUMAN	11	11	11	sp|O60264|SMCA5_HUMAN SWI/SNF-related matrix-associated actin-dependent regulator of chromatin subfamily A member 5 OS=Homo sapiens GN=SMARCA5 PE=1 SV=1	1	11	11	11	4	8	5	6	7	5	3	6	6	3	7	4	4	5	6	4	8	5	6	7	5	3	6	6	3	7	4	4	5	6	4	8	5	6	7	5	3	6	6	3
sp|O60271|JIP4_HUMAN;sp|Q9UPT6|JIP3_HUMAN	sp|O60271|JIP4_HUMAN	16;3	16;3	16;3	sp|O60271|JIP4_HUMAN C-Jun-amino-terminal kinase-interacting protein 4 OS=Homo sapiens GN=SPAG9 PE=1 SV=4	2	16	16	16	4	3	4	3	5	5	1	2	1	1	7	6	2	4	4	4	3	4	3	5	5	1	2	1	1	7	6	2	4	4	4	3	4	3	5	5	1	2	1	1
sp|O60291|MGRN1_HUMAN;sp|Q96PX1|RN157_HUMAN	sp|O60291|MGRN1_HUMAN;sp|Q96PX1|RN157_HUMAN	1;1	1;1	1;1	sp|O60291|MGRN1_HUMAN E3 ubiquitin-protein ligase MGRN1 OS=Homo sapiens GN=MGRN1 PE=1 SV=2;sp|Q96PX1|RN157_HUMAN RING finger protein 157 OS=Homo sapiens GN=RNF157 PE=1 SV=3	2	1	1	1	0	0	0	0	0	0	0	0	0	0	0	1	0	0	0	0	0	0	0	0	0	0	0	0	0	0	1	0	0	0	0	0	0	0	0	0	0	0	0	0
sp|O60313|OPA1_HUMAN	sp|O60313|OPA1_HUMAN	2	2	2	sp|O60313|OPA1_HUMAN Dynamin-like 120 kDa protein, mitochondrial OS=Homo sapiens GN=OPA1 PE=1 SV=3	1	2	2	2	0	0	0	0	0	0	1	0	0	1	0	0	1	1	0	0	0	0	0	0	0	1	0	0	1	0	0	1	1	0	0	0	0	0	0	0	1	0	0	1
sp|O60333|KIF1B_HUMAN;sp|O43896|KIF1C_HUMAN	sp|O60333|KIF1B_HUMAN	3;1	3;1	2;0	sp|O60333|KIF1B_HUMAN Kinesin-like protein KIF1B OS=Homo sapiens GN=KIF1B PE=1 SV=5	2	3	3	2	1	2	1	3	1	2	1	3	1	2	2	2	2	3	2	1	2	1	3	1	2	1	3	1	2	2	2	2	3	2	0	1	0	2	0	1	0	2	0	1
sp|O60341|KDM1A_HUMAN	sp|O60341|KDM1A_HUMAN	3	3	3	sp|O60341|KDM1A_HUMAN Lysine-specific histone demethylase 1A OS=Homo sapiens GN=KDM1A PE=1 SV=2	1	3	3	3	0	1	2	1	2	1	0	0	1	0	2	0	0	1	1	0	1	2	1	2	1	0	0	1	0	2	0	0	1	1	0	1	2	1	2	1	0	0	1	0
sp|O60356|NUPR1_HUMAN	sp|O60356|NUPR1_HUMAN	1	1	1	sp|O60356|NUPR1_HUMAN Nuclear protein 1 OS=Homo sapiens GN=NUPR1 PE=1 SV=1	1	1	1	1	1	1	1	1	1	1	1	1	1	1	1	1	1	1	1	1	1	1	1	1	1	1	1	1	1	1	1	1	1	1	1	1	1	1	1	1	1	1	1	1
sp|O60437|PEPL_HUMAN	sp|O60437|PEPL_HUMAN	15	15	15	sp|O60437|PEPL_HUMAN Periplakin OS=Homo sapiens GN=PPL PE=1 SV=4	1	15	15	15	8	9	7	7	7	5	9	8	8	9	7	7	8	8	7	8	9	7	7	7	5	9	8	8	9	7	7	8	8	7	8	9	7	7	7	5	9	8	8	9
sp|O60488|ACSL4_HUMAN	sp|O60488|ACSL4_HUMAN	7	7	6	sp|O60488|ACSL4_HUMAN Long-chain-fatty-acid--CoA ligase 4 OS=Homo sapiens GN=ACSL4 PE=1 SV=2	1	7	7	6	3	3	3	3	4	4	4	2	2	3	4	2	4	2	6	3	3	3	3	4	4	4	2	2	3	4	2	4	2	6	3	3	2	3	3	4	4	2	2	3
sp|O60493|SNX3_HUMAN	sp|O60493|SNX3_HUMAN	10	10	10	sp|O60493|SNX3_HUMAN Sorting nexin-3 OS=Homo sapiens GN=SNX3 PE=1 SV=3	1	10	10	10	6	5	4	6	6	6	6	7	5	7	6	6	4	7	5	6	5	4	6	6	6	6	7	5	7	6	6	4	7	5	6	5	4	6	6	6	6	7	5	7
sp|O60504|VINEX_HUMAN	sp|O60504|VINEX_HUMAN	3	3	3	sp|O60504|VINEX_HUMAN Vinexin OS=Homo sapiens GN=SORBS3 PE=1 SV=2	1	3	3	3	1	3	0	1	1	1	1	1	1	1	1	1	1	1	1	1	3	0	1	1	1	1	1	1	1	1	1	1	1	1	1	3	0	1	1	1	1	1	1	1
sp|O60506|HNRPQ_HUMAN	sp|O60506|HNRPQ_HUMAN	24	24	19	sp|O60506|HNRPQ_HUMAN Heterogeneous nuclear ribonucleoprotein Q OS=Homo sapiens GN=SYNCRIP PE=1 SV=2	1	24	24	19	16	13	14	15	15	13	15	13	15	13	10	8	15	15	10	16	13	14	15	15	13	15	13	15	13	10	8	15	15	10	12	10	11	12	11	10	12	10	13	10
sp|O60568|PLOD3_HUMAN	sp|O60568|PLOD3_HUMAN	8	8	8	sp|O60568|PLOD3_HUMAN Procollagen-lysine,2-oxoglutarate 5-dioxygenase 3 OS=Homo sapiens GN=PLOD3 PE=1 SV=1	1	8	8	8	4	3	5	4	4	3	5	2	5	4	5	2	4	5	3	4	3	5	4	4	3	5	2	5	4	5	2	4	5	3	4	3	5	4	4	3	5	2	5	4
sp|O60573|IF4E2_HUMAN	sp|O60573|IF4E2_HUMAN	2	2	2	sp|O60573|IF4E2_HUMAN Eukaryotic translation initiation factor 4E type 2 OS=Homo sapiens GN=EIF4E2 PE=1 SV=1	1	2	2	2	0	1	0	0	1	0	0	0	0	0	0	1	0	0	0	0	1	0	0	1	0	0	0	0	0	0	1	0	0	0	0	1	0	0	1	0	0	0	0	0
sp|O60610|DIAP1_HUMAN	sp|O60610|DIAP1_HUMAN	5	5	5	sp|O60610|DIAP1_HUMAN Protein diaphanous homolog 1 OS=Homo sapiens GN=DIAPH1 PE=1 SV=2	1	5	5	5	1	1	1	1	3	1	1	1	1	0	1	1	0	0	1	1	1	1	1	3	1	1	1	1	0	1	1	0	0	1	1	1	1	1	3	1	1	1	1	0
sp|O60613|SEP15_HUMAN	sp|O60613|SEP15_HUMAN	5	5	5	sp|O60613|SEP15_HUMAN Selenoprotein F OS=Homo sapiens GN=SELENOF PE=1 SV=3	1	5	5	5	2	3	3	1	2	2	1	2	2	1	4	0	4	4	3	2	3	3	1	2	2	1	2	2	1	4	0	4	4	3	2	3	3	1	2	2	1	2	2	1
sp|O60684|IMA7_HUMAN;sp|P52294|IMA5_HUMAN;sp|O15131|IMA6_HUMAN	sp|O60684|IMA7_HUMAN;sp|P52294|IMA5_HUMAN	8;4;3	8;4;3	8;4;3	sp|O60684|IMA7_HUMAN Importin subunit alpha-7 OS=Homo sapiens GN=KPNA6 PE=1 SV=1;sp|P52294|IMA5_HUMAN Importin subunit alpha-5 OS=Homo sapiens GN=KPNA1 PE=1 SV=3	3	8	8	8	3	3	3	3	2	3	2	3	2	2	2	1	3	2	2	3	3	3	3	2	3	2	3	2	2	2	1	3	2	2	3	3	3	3	2	3	2	3	2	2
sp|O60701|UGDH_HUMAN	sp|O60701|UGDH_HUMAN	15	15	15	sp|O60701|UGDH_HUMAN UDP-glucose 6-dehydrogenase OS=Homo sapiens GN=UGDH PE=1 SV=1	1	15	15	15	11	11	9	10	13	11	9	10	9	9	11	6	12	10	8	11	11	9	10	13	11	9	10	9	9	11	6	12	10	8	11	11	9	10	13	11	9	10	9	9
sp|O60716|CTND1_HUMAN	sp|O60716|CTND1_HUMAN	10	10	10	sp|O60716|CTND1_HUMAN Catenin delta-1 OS=Homo sapiens GN=CTNND1 PE=1 SV=1	1	10	10	10	4	2	3	3	3	7	3	3	3	5	2	3	6	4	3	4	2	3	3	3	7	3	3	3	5	2	3	6	4	3	4	2	3	3	3	7	3	3	3	5
sp|O60739|EIF1B_HUMAN	sp|O60739|EIF1B_HUMAN	4	1	1	sp|O60739|EIF1B_HUMAN Eukaryotic translation initiation factor 1b OS=Homo sapiens GN=EIF1B PE=1 SV=2	1	4	1	1	3	4	2	3	3	3	3	2	3	3	4	2	3	3	2	0	1	0	0	0	0	0	0	0	0	1	1	0	0	0	0	1	0	0	0	0	0	0	0	0
sp|O60749|SNX2_HUMAN	sp|O60749|SNX2_HUMAN	16	16	14	sp|O60749|SNX2_HUMAN Sorting nexin-2 OS=Homo sapiens GN=SNX2 PE=1 SV=2	1	16	16	14	7	5	4	5	6	5	4	5	4	6	7	10	5	7	5	7	5	4	5	6	5	4	5	4	6	7	10	5	7	5	6	5	4	5	6	5	3	4	4	5
sp|O60763|USO1_HUMAN;REV__sp|Q5VZ89|DEN4C_HUMAN	sp|O60763|USO1_HUMAN	10;1	10;1	10;1	sp|O60763|USO1_HUMAN General vesicular transport factor p115 OS=Homo sapiens GN=USO1 PE=1 SV=2	2	10	10	10	6	6	5	6	5	5	5	5	6	6	6	6	4	5	4	6	6	5	6	5	5	5	5	6	6	6	6	4	5	4	6	6	5	6	5	5	5	5	6	6
sp|O60826|CCD22_HUMAN	sp|O60826|CCD22_HUMAN	1	1	1	sp|O60826|CCD22_HUMAN Coiled-coil domain-containing protein 22 OS=Homo sapiens GN=CCDC22 PE=1 SV=1	1	1	1	1	0	0	1	0	1	0	1	0	1	1	1	0	0	0	1	0	0	1	0	1	0	1	0	1	1	1	0	0	0	1	0	0	1	0	1	0	1	0	1	1
sp|O60828|PQBP1_HUMAN	sp|O60828|PQBP1_HUMAN	1	1	1	sp|O60828|PQBP1_HUMAN Polyglutamine-binding protein 1 OS=Homo sapiens GN=PQBP1 PE=1 SV=1	1	1	1	1	0	1	1	0	0	1	1	1	0	1	0	1	1	0	0	0	1	1	0	0	1	1	1	0	1	0	1	1	0	0	0	1	1	0	0	1	1	1	0	1
sp|O60831|PRAF2_HUMAN	sp|O60831|PRAF2_HUMAN	2	2	2	sp|O60831|PRAF2_HUMAN PRA1 family protein 2 OS=Homo sapiens GN=PRAF2 PE=1 SV=1	1	2	2	2	1	1	1	1	1	0	1	1	1	0	1	1	1	1	0	1	1	1	1	1	0	1	1	1	0	1	1	1	1	0	1	1	1	1	1	0	1	1	1	0
sp|O60832|DKC1_HUMAN	sp|O60832|DKC1_HUMAN	1	1	1	sp|O60832|DKC1_HUMAN H/ACA ribonucleoprotein complex subunit 4 OS=Homo sapiens GN=DKC1 PE=1 SV=3	1	1	1	1	1	0	0	0	0	1	0	0	1	0	0	0	1	0	1	1	0	0	0	0	1	0	0	1	0	0	0	1	0	1	1	0	0	0	0	1	0	0	1	0
sp|O60841|IF2P_HUMAN	sp|O60841|IF2P_HUMAN	10	10	10	sp|O60841|IF2P_HUMAN Eukaryotic translation initiation factor 5B OS=Homo sapiens GN=EIF5B PE=1 SV=4	1	10	10	10	5	4	4	6	5	5	5	3	4	7	5	2	3	5	4	5	4	4	6	5	5	5	3	4	7	5	2	3	5	4	5	4	4	6	5	5	5	3	4	7
sp|O60869|EDF1_HUMAN	sp|O60869|EDF1_HUMAN	2	2	2	sp|O60869|EDF1_HUMAN Endothelial differentiation-related factor 1 OS=Homo sapiens GN=EDF1 PE=1 SV=1	1	2	2	2	1	1	1	1	2	1	1	1	1	1	1	1	1	1	1	1	1	1	1	2	1	1	1	1	1	1	1	1	1	1	1	1	1	1	2	1	1	1	1	1
sp|O60884|DNJA2_HUMAN	sp|O60884|DNJA2_HUMAN	9	9	9	sp|O60884|DNJA2_HUMAN DnaJ homolog subfamily A member 2 OS=Homo sapiens GN=DNAJA2 PE=1 SV=1	1	9	9	9	7	6	5	7	9	5	7	6	6	5	6	3	7	6	5	7	6	5	7	9	5	7	6	6	5	6	3	7	6	5	7	6	5	7	9	5	7	6	6	5
sp|O60888|CUTA_HUMAN	sp|O60888|CUTA_HUMAN	1	1	1	sp|O60888|CUTA_HUMAN Protein CutA OS=Homo sapiens GN=CUTA PE=1 SV=2	1	1	1	1	0	0	0	0	0	0	0	0	0	0	0	0	0	1	0	0	0	0	0	0	0	0	0	0	0	0	0	0	1	0	0	0	0	0	0	0	0	0	0	0
sp|O60907|TBL1X_HUMAN;sp|Q9BQ87|TBL1Y_HUMAN;sp|Q9BZK7|TBL1R_HUMAN	sp|O60907|TBL1X_HUMAN;sp|Q9BQ87|TBL1Y_HUMAN	5;3;1	5;3;1	5;3;1	sp|O60907|TBL1X_HUMAN F-box-like/WD repeat-containing protein TBL1X OS=Homo sapiens GN=TBL1X PE=1 SV=3;sp|Q9BQ87|TBL1Y_HUMAN F-box-like/WD repeat-containing protein TBL1Y OS=Homo sapiens GN=TBL1Y PE=2 SV=1	3	5	5	5	1	1	3	1	1	1	2	1	0	3	2	1	1	2	1	1	1	3	1	1	1	2	1	0	3	2	1	1	2	1	1	1	3	1	1	1	2	1	0	3
sp|O60925|PFD1_HUMAN	sp|O60925|PFD1_HUMAN	6	6	6	sp|O60925|PFD1_HUMAN Prefoldin subunit 1 OS=Homo sapiens GN=PFDN1 PE=1 SV=2	1	6	6	6	2	3	4	3	4	2	3	3	4	3	2	4	2	3	4	2	3	4	3	4	2	3	3	4	3	2	4	2	3	4	2	3	4	3	4	2	3	3	4	3
sp|O75083|WDR1_HUMAN	sp|O75083|WDR1_HUMAN	20	20	20	sp|O75083|WDR1_HUMAN WD repeat-containing protein 1 OS=Homo sapiens GN=WDR1 PE=1 SV=4	1	20	20	20	13	13	11	12	14	13	13	14	10	11	13	10	12	13	15	13	13	11	12	14	13	13	14	10	11	13	10	12	13	15	13	13	11	12	14	13	13	14	10	11
sp|O75116|ROCK2_HUMAN	sp|O75116|ROCK2_HUMAN	11	11	9	sp|O75116|ROCK2_HUMAN Rho-associated protein kinase 2 OS=Homo sapiens GN=ROCK2 PE=1 SV=4	1	11	11	9	4	5	7	6	7	7	4	5	3	3	7	5	4	5	7	4	5	7	6	7	7	4	5	3	3	7	5	4	5	7	3	4	5	6	5	5	3	4	1	3
sp|O75122|CLAP2_HUMAN	sp|O75122|CLAP2_HUMAN	2	1	1	sp|O75122|CLAP2_HUMAN CLIP-associating protein 2 OS=Homo sapiens GN=CLASP2 PE=1 SV=2	1	2	1	1	0	1	0	0	0	1	0	0	0	0	0	0	0	0	1	0	1	0	0	0	0	0	0	0	0	0	0	0	0	1	0	1	0	0	0	0	0	0	0	0
sp|O75131|CPNE3_HUMAN;sp|Q96FN4|CPNE2_HUMAN;sp|Q8IYJ1|CPNE9_HUMAN;sp|Q96A23|CPNE4_HUMAN;sp|O95741|CPNE6_HUMAN;sp|Q86YQ8|CPNE8_HUMAN;sp|Q9HCH3|CPNE5_HUMAN;sp|Q9UBL6|CPNE7_HUMAN	sp|O75131|CPNE3_HUMAN;sp|Q96FN4|CPNE2_HUMAN;sp|Q8IYJ1|CPNE9_HUMAN;sp|Q96A23|CPNE4_HUMAN;sp|O95741|CPNE6_HUMAN;sp|Q86YQ8|CPNE8_HUMAN;sp|Q9HCH3|CPNE5_HUMAN;sp|Q9UBL6|CPNE7_HUMAN	2;1;1;1;1;1;1;1	2;1;1;1;1;1;1;1	2;1;1;1;1;1;1;1	sp|O75131|CPNE3_HUMAN Copine-3 OS=Homo sapiens GN=CPNE3 PE=1 SV=1;sp|Q96FN4|CPNE2_HUMAN Copine-2 OS=Homo sapiens GN=CPNE2 PE=1 SV=3;sp|Q8IYJ1|CPNE9_HUMAN Copine-9 OS=Homo sapiens GN=CPNE9 PE=1 SV=3;sp|Q96A23|CPNE4_HUMAN Copine-4 OS=Homo sapiens GN=CPNE4 PE	8	2	2	2	2	2	1	1	0	1	2	2	2	2	2	1	2	2	1	2	2	1	1	0	1	2	2	2	2	2	1	2	2	1	2	2	1	1	0	1	2	2	2	2
sp|O75146|HIP1R_HUMAN	sp|O75146|HIP1R_HUMAN	3	3	3	sp|O75146|HIP1R_HUMAN Huntingtin-interacting protein 1-related protein OS=Homo sapiens GN=HIP1R PE=1 SV=2	1	3	3	3	1	2	2	1	2	1	1	2	1	1	2	1	1	1	2	1	2	2	1	2	1	1	2	1	1	2	1	1	1	2	1	2	2	1	2	1	1	2	1	1
sp|O75153|CLU_HUMAN	sp|O75153|CLU_HUMAN	1	1	1	sp|O75153|CLU_HUMAN Clustered mitochondria protein homolog OS=Homo sapiens GN=CLUH PE=1 SV=2	1	1	1	1	1	0	0	0	0	0	0	0	0	0	0	0	0	0	0	1	0	0	0	0	0	0	0	0	0	0	0	0	0	0	1	0	0	0	0	0	0	0	0	0
sp|O75347|TBCA_HUMAN	sp|O75347|TBCA_HUMAN	3	3	3	sp|O75347|TBCA_HUMAN Tubulin-specific chaperone A OS=Homo sapiens GN=TBCA PE=1 SV=3	1	3	3	3	2	2	2	2	3	2	2	2	1	2	3	1	1	2	3	2	2	2	2	3	2	2	2	1	2	3	1	1	2	3	2	2	2	2	3	2	2	2	1	2
sp|O75348|VATG1_HUMAN;sp|O95670|VATG2_HUMAN	sp|O75348|VATG1_HUMAN;sp|O95670|VATG2_HUMAN	3;2	3;2	3;2	sp|O75348|VATG1_HUMAN V-type proton ATPase subunit G 1 OS=Homo sapiens GN=ATP6V1G1 PE=1 SV=3;sp|O95670|VATG2_HUMAN V-type proton ATPase subunit G 2 OS=Homo sapiens GN=ATP6V1G2 PE=1 SV=1	2	3	3	3	2	2	2	2	2	3	2	2	2	2	2	2	2	2	2	2	2	2	2	2	3	2	2	2	2	2	2	2	2	2	2	2	2	2	2	3	2	2	2	2
sp|O75351|VPS4B_HUMAN	sp|O75351|VPS4B_HUMAN	1	1	1	sp|O75351|VPS4B_HUMAN Vacuolar protein sorting-associated protein 4B OS=Homo sapiens GN=VPS4B PE=1 SV=2	1	1	1	1	1	1	1	1	1	1	1	1	1	1	1	1	1	1	1	1	1	1	1	1	1	1	1	1	1	1	1	1	1	1	1	1	1	1	1	1	1	1	1	1
sp|O75367|H2AY_HUMAN;sp|Q9P0M6|H2AW_HUMAN	sp|O75367|H2AY_HUMAN	5;2	5;2	5;2	sp|O75367|H2AY_HUMAN Core histone macro-H2A.1 OS=Homo sapiens GN=H2AFY PE=1 SV=4	2	5	5	5	1	2	2	4	1	1	2	2	1	3	3	4	1	2	2	1	2	2	4	1	1	2	2	1	3	3	4	1	2	2	1	2	2	4	1	1	2	2	1	3
sp|O75368|SH3L1_HUMAN	sp|O75368|SH3L1_HUMAN	3	3	3	sp|O75368|SH3L1_HUMAN SH3 domain-binding glutamic acid-rich-like protein OS=Homo sapiens GN=SH3BGRL PE=1 SV=1	1	3	3	3	2	2	2	3	2	3	1	1	1	2	1	2	1	1	1	2	2	2	3	2	3	1	1	1	2	1	2	1	1	1	2	2	2	3	2	3	1	1	1	2
sp|O75369|FLNB_HUMAN	sp|O75369|FLNB_HUMAN	69	59	56	sp|O75369|FLNB_HUMAN Filamin-B OS=Homo sapiens GN=FLNB PE=1 SV=2	1	69	59	56	49	50	47	44	47	49	47	51	49	45	47	26	48	49	45	41	43	40	37	39	43	39	43	41	38	40	21	40	41	39	38	40	37	34	36	40	36	40	38	35
sp|O75390|CISY_HUMAN	sp|O75390|CISY_HUMAN	8	8	8	sp|O75390|CISY_HUMAN Citrate synthase, mitochondrial OS=Homo sapiens GN=CS PE=1 SV=2	1	8	8	8	5	5	6	6	6	7	6	5	6	5	5	3	4	4	6	5	5	6	6	6	7	6	5	6	5	5	3	4	4	6	5	5	6	6	6	7	6	5	6	5
sp|O75396|SC22B_HUMAN	sp|O75396|SC22B_HUMAN	10	10	10	sp|O75396|SC22B_HUMAN Vesicle-trafficking protein SEC22b OS=Homo sapiens GN=SEC22B PE=1 SV=4	1	10	10	10	7	7	5	7	8	4	5	8	5	6	3	6	7	7	5	7	7	5	7	8	4	5	8	5	6	3	6	7	7	5	7	7	5	7	8	4	5	8	5	6
sp|O75400|PR40A_HUMAN	sp|O75400|PR40A_HUMAN	5	5	5	sp|O75400|PR40A_HUMAN Pre-mRNA-processing factor 40 homolog A OS=Homo sapiens GN=PRPF40A PE=1 SV=2	1	5	5	5	2	1	2	2	2	2	1	2	1	2	1	1	1	2	1	2	1	2	2	2	2	1	2	1	2	1	1	1	2	1	2	1	2	2	2	2	1	2	1	2
sp|O75436|VP26A_HUMAN	sp|O75436|VP26A_HUMAN	4	4	4	sp|O75436|VP26A_HUMAN Vacuolar protein sorting-associated protein 26A OS=Homo sapiens GN=VPS26A PE=1 SV=2	1	4	4	4	1	2	1	2	1	1	1	2	1	0	1	0	0	1	0	1	2	1	2	1	1	1	2	1	0	1	0	0	1	0	1	2	1	2	1	1	1	2	1	0
sp|O75439|MPPB_HUMAN	sp|O75439|MPPB_HUMAN	4	4	4	sp|O75439|MPPB_HUMAN Mitochondrial-processing peptidase subunit beta OS=Homo sapiens GN=PMPCB PE=1 SV=2	1	4	4	4	1	0	2	0	0	0	1	0	1	0	0	2	0	0	0	1	0	2	0	0	0	1	0	1	0	0	2	0	0	0	1	0	2	0	0	0	1	0	1	0
sp|O75475|PSIP1_HUMAN	sp|O75475|PSIP1_HUMAN	10	8	8	sp|O75475|PSIP1_HUMAN PC4 and SFRS1-interacting protein OS=Homo sapiens GN=PSIP1 PE=1 SV=1	1	10	8	8	5	5	8	5	5	6	4	6	6	5	6	4	5	7	5	4	3	6	4	4	4	3	4	4	4	4	3	4	6	4	4	3	6	4	4	4	3	4	4	4
sp|O75489|NDUS3_HUMAN	sp|O75489|NDUS3_HUMAN	2	2	2	sp|O75489|NDUS3_HUMAN NADH dehydrogenase [ubiquinone] iron-sulfur protein 3, mitochondrial OS=Homo sapiens GN=NDUFS3 PE=1 SV=1	1	2	2	2	0	0	0	0	1	1	0	0	0	1	1	1	0	0	0	0	0	0	0	1	1	0	0	0	1	1	1	0	0	0	0	0	0	0	1	1	0	0	0	1
sp|O75494|SRS10_HUMAN	sp|O75494|SRS10_HUMAN	6	6	6	sp|O75494|SRS10_HUMAN Serine/arginine-rich splicing factor 10 OS=Homo sapiens GN=SRSF10 PE=1 SV=1	1	6	6	6	4	4	2	3	3	2	2	4	2	3	3	4	3	4	3	4	4	2	3	3	2	2	4	2	3	3	4	3	4	3	4	4	2	3	3	2	2	4	2	3
sp|O75531|BAF_HUMAN	sp|O75531|BAF_HUMAN	7	7	7	sp|O75531|BAF_HUMAN Barrier-to-autointegration factor OS=Homo sapiens GN=BANF1 PE=1 SV=1	1	7	7	7	6	6	6	5	6	5	5	6	6	5	5	2	5	5	4	6	6	6	5	6	5	5	6	6	5	5	2	5	5	4	6	6	6	5	6	5	5	6	6	5
sp|O75533|SF3B1_HUMAN	sp|O75533|SF3B1_HUMAN	29	29	29	sp|O75533|SF3B1_HUMAN Splicing factor 3B subunit 1 OS=Homo sapiens GN=SF3B1 PE=1 SV=3	1	29	29	29	14	16	14	18	15	16	14	18	13	15	18	12	11	15	13	14	16	14	18	15	16	14	18	13	15	18	12	11	15	13	14	16	14	18	15	16	14	18	13	15
sp|O75534|CSDE1_HUMAN	sp|O75534|CSDE1_HUMAN	19	19	19	sp|O75534|CSDE1_HUMAN Cold shock domain-containing protein E1 OS=Homo sapiens GN=CSDE1 PE=1 SV=2	1	19	19	19	12	7	11	12	11	9	12	9	5	10	7	4	12	8	9	12	7	11	12	11	9	12	9	5	10	7	4	12	8	9	12	7	11	12	11	9	12	9	5	10
sp|O75569|PRKRA_HUMAN	sp|O75569|PRKRA_HUMAN	2	2	2	sp|O75569|PRKRA_HUMAN Interferon-inducible double-stranded RNA-dependent protein kinase activator A OS=Homo sapiens GN=PRKRA PE=1 SV=1	1	2	2	2	1	1	1	2	0	1	1	1	1	2	1	0	0	1	1	1	1	1	2	0	1	1	1	1	2	1	0	0	1	1	1	1	1	2	0	1	1	1	1	2
sp|O75608|LYPA1_HUMAN	sp|O75608|LYPA1_HUMAN	3	3	3	sp|O75608|LYPA1_HUMAN Acyl-protein thioesterase 1 OS=Homo sapiens GN=LYPLA1 PE=1 SV=1	1	3	3	3	2	1	2	2	1	0	2	0	0	2	0	0	1	2	1	2	1	2	2	1	0	2	0	0	2	0	0	1	2	1	2	1	2	2	1	0	2	0	0	2
sp|O75643|U520_HUMAN	sp|O75643|U520_HUMAN	26	26	26	sp|O75643|U520_HUMAN U5 small nuclear ribonucleoprotein 200 kDa helicase OS=Homo sapiens GN=SNRNP200 PE=1 SV=2	1	26	26	26	6	8	12	11	8	9	9	6	4	5	7	5	9	10	6	6	8	12	11	8	9	9	6	4	5	7	5	9	10	6	6	8	12	11	8	9	9	6	4	5
sp|O75663|TIPRL_HUMAN	sp|O75663|TIPRL_HUMAN	3	3	3	sp|O75663|TIPRL_HUMAN TIP41-like protein OS=Homo sapiens GN=TIPRL PE=1 SV=2	1	3	3	3	1	0	0	1	0	0	2	0	0	1	1	0	0	0	2	1	0	0	1	0	0	2	0	0	1	1	0	0	0	2	1	0	0	1	0	0	2	0	0	1
sp|O75746|CMC1_HUMAN;sp|Q9UJS0|CMC2_HUMAN	sp|O75746|CMC1_HUMAN	5;1	5;1	5;1	sp|O75746|CMC1_HUMAN Calcium-binding mitochondrial carrier protein Aralar1 OS=Homo sapiens GN=SLC25A12 PE=1 SV=2	2	5	5	5	3	1	2	1	1	1	2	1	0	1	2	1	2	3	1	3	1	2	1	1	1	2	1	0	1	2	1	2	3	1	3	1	2	1	1	1	2	1	0	1
sp|O75821|EIF3G_HUMAN	sp|O75821|EIF3G_HUMAN	9	9	9	sp|O75821|EIF3G_HUMAN Eukaryotic translation initiation factor 3 subunit G OS=Homo sapiens GN=EIF3G PE=1 SV=2	1	9	9	9	5	5	4	5	7	6	4	5	4	6	3	0	3	3	4	5	5	4	5	7	6	4	5	4	6	3	0	3	3	4	5	5	4	5	7	6	4	5	4	6
sp|O75822|EIF3J_HUMAN	sp|O75822|EIF3J_HUMAN	2	2	2	sp|O75822|EIF3J_HUMAN Eukaryotic translation initiation factor 3 subunit J OS=Homo sapiens GN=EIF3J PE=1 SV=2	1	2	2	2	1	1	1	1	1	1	1	1	1	1	1	1	1	1	1	1	1	1	1	1	1	1	1	1	1	1	1	1	1	1	1	1	1	1	1	1	1	1	1	1
sp|O75828|CBR3_HUMAN	sp|O75828|CBR3_HUMAN	4	3	3	sp|O75828|CBR3_HUMAN Carbonyl reductase [NADPH] 3 OS=Homo sapiens GN=CBR3 PE=1 SV=3	1	4	3	3	2	1	1	1	1	2	2	1	2	2	1	3	1	3	1	2	1	1	1	1	2	1	1	1	2	1	2	1	3	1	2	1	1	1	1	2	1	1	1	2
sp|O75874|IDHC_HUMAN	sp|O75874|IDHC_HUMAN	20	20	19	sp|O75874|IDHC_HUMAN Isocitrate dehydrogenase [NADP] cytoplasmic OS=Homo sapiens GN=IDH1 PE=1 SV=2	1	20	20	19	13	13	14	12	13	11	11	15	13	13	15	10	14	14	12	13	13	14	12	13	11	11	15	13	13	15	10	14	14	12	12	12	13	11	12	10	11	14	12	12
sp|O75886|STAM2_HUMAN	sp|O75886|STAM2_HUMAN	2	1	1	sp|O75886|STAM2_HUMAN Signal transducing adapter molecule 2 OS=Homo sapiens GN=STAM2 PE=1 SV=1	1	2	1	1	1	1	0	2	2	0	1	1	1	0	1	0	1	0	0	0	0	0	1	1	0	0	0	0	0	0	0	0	0	0	0	0	0	1	1	0	0	0	0	0
sp|O75891|AL1L1_HUMAN	sp|O75891|AL1L1_HUMAN	2	1	1	sp|O75891|AL1L1_HUMAN Cytosolic 10-formyltetrahydrofolate dehydrogenase OS=Homo sapiens GN=ALDH1L1 PE=1 SV=2	1	2	1	1	2	1	2	0	1	1	1	1	2	0	1	0	0	1	1	1	1	1	0	1	1	1	1	1	0	1	0	0	1	1	1	1	1	0	1	1	1	1	1	0
sp|O75914|PAK3_HUMAN	sp|O75914|PAK3_HUMAN	9	2	1	sp|O75914|PAK3_HUMAN Serine/threonine-protein kinase PAK 3 OS=Homo sapiens GN=PAK3 PE=1 SV=2	1	9	2	1	5	3	4	4	5	4	2	3	5	4	4	3	6	2	5	1	1	1	0	1	1	0	0	2	0	1	0	1	1	1	1	1	1	0	1	1	0	0	1	0
sp|O75934|SPF27_HUMAN	sp|O75934|SPF27_HUMAN	1	1	1	sp|O75934|SPF27_HUMAN Pre-mRNA-splicing factor SPF27 OS=Homo sapiens GN=BCAS2 PE=1 SV=1	1	1	1	1	1	1	1	1	1	1	1	1	1	1	1	0	1	1	1	1	1	1	1	1	1	1	1	1	1	1	0	1	1	1	1	1	1	1	1	1	1	1	1	1
sp|O75937|DNJC8_HUMAN	sp|O75937|DNJC8_HUMAN	4	4	4	sp|O75937|DNJC8_HUMAN DnaJ homolog subfamily C member 8 OS=Homo sapiens GN=DNAJC8 PE=1 SV=2	1	4	4	4	1	0	1	1	1	1	0	1	1	0	2	0	1	0	1	1	0	1	1	1	1	0	1	1	0	2	0	1	0	1	1	0	1	1	1	1	0	1	1	0
sp|O75955|FLOT1_HUMAN	sp|O75955|FLOT1_HUMAN	10	10	10	sp|O75955|FLOT1_HUMAN Flotillin-1 OS=Homo sapiens GN=FLOT1 PE=1 SV=3	1	10	10	10	1	1	1	4	1	1	5	1	2	3	2	3	3	2	2	1	1	1	4	1	1	5	1	2	3	2	3	3	2	2	1	1	1	4	1	1	5	1	2	3
sp|O76003|GLRX3_HUMAN	sp|O76003|GLRX3_HUMAN	8	8	8	sp|O76003|GLRX3_HUMAN Glutaredoxin-3 OS=Homo sapiens GN=GLRX3 PE=1 SV=2	1	8	8	8	2	6	4	4	3	3	3	5	5	3	4	3	3	3	6	2	6	4	4	3	3	3	5	5	3	4	3	3	3	6	2	6	4	4	3	3	3	5	5	3
sp|O76031|CLPX_HUMAN	sp|O76031|CLPX_HUMAN	6	6	6	sp|O76031|CLPX_HUMAN ATP-dependent Clp protease ATP-binding subunit clpX-like, mitochondrial OS=Homo sapiens GN=CLPX PE=1 SV=2	1	6	6	6	2	2	1	2	2	3	2	2	3	1	3	4	3	1	3	2	2	1	2	2	3	2	2	3	1	3	4	3	1	3	2	2	1	2	2	3	2	2	3	1
sp|O76070|SYUG_HUMAN;sp|Q16143|SYUB_HUMAN	sp|O76070|SYUG_HUMAN	8;3	8;3	8;3	sp|O76070|SYUG_HUMAN Gamma-synuclein OS=Homo sapiens GN=SNCG PE=1 SV=2	2	8	8	8	4	3	2	3	3	5	5	6	3	4	3	5	5	3	3	4	3	2	3	3	5	5	6	3	4	3	5	5	3	3	4	3	2	3	3	5	5	6	3	4
sp|O76094|SRP72_HUMAN	sp|O76094|SRP72_HUMAN	8	8	8	sp|O76094|SRP72_HUMAN Signal recognition particle subunit SRP72 OS=Homo sapiens GN=SRP72 PE=1 SV=3	1	8	8	8	3	3	4	4	3	4	0	3	2	3	5	2	0	4	3	3	3	4	4	3	4	0	3	2	3	5	2	0	4	3	3	3	4	4	3	4	0	3	2	3
sp|O94776|MTA2_HUMAN	sp|O94776|MTA2_HUMAN	10	10	8	sp|O94776|MTA2_HUMAN Metastasis-associated protein MTA2 OS=Homo sapiens GN=MTA2 PE=1 SV=1	1	10	10	8	4	5	4	2	3	4	3	5	4	3	6	7	3	3	5	4	5	4	2	3	4	3	5	4	3	6	7	3	3	5	4	4	4	2	3	4	2	4	4	3
sp|O94826|TOM70_HUMAN	sp|O94826|TOM70_HUMAN	9	9	9	sp|O94826|TOM70_HUMAN Mitochondrial import receptor subunit TOM70 OS=Homo sapiens GN=TOMM70 PE=1 SV=1	1	9	9	9	4	5	5	6	4	3	4	3	3	4	3	3	3	4	4	4	5	5	6	4	3	4	3	3	4	3	3	3	4	4	4	5	5	6	4	3	4	3	3	4
sp|O94832|MYO1D_HUMAN	sp|O94832|MYO1D_HUMAN	10	10	10	sp|O94832|MYO1D_HUMAN Unconventional myosin-Id OS=Homo sapiens GN=MYO1D PE=1 SV=2	1	10	10	10	2	3	3	2	4	2	3	4	3	2	4	4	1	3	3	2	3	3	2	4	2	3	4	3	2	4	4	1	3	3	2	3	3	2	4	2	3	4	3	2
sp|O94855|SC24D_HUMAN	sp|O94855|SC24D_HUMAN	5	4	4	sp|O94855|SC24D_HUMAN Protein transport protein Sec24D OS=Homo sapiens GN=SEC24D PE=1 SV=2	1	5	4	4	1	3	2	1	2	3	2	2	2	1	1	0	2	2	1	0	2	2	0	1	2	1	2	2	0	1	0	1	1	1	0	2	2	0	1	2	1	2	2	0
sp|O94888|UBXN7_HUMAN	sp|O94888|UBXN7_HUMAN	2	2	2	sp|O94888|UBXN7_HUMAN UBX domain-containing protein 7 OS=Homo sapiens GN=UBXN7 PE=1 SV=2	1	2	2	2	0	1	2	0	0	0	0	0	0	0	1	0	0	0	1	0	1	2	0	0	0	0	0	0	0	1	0	0	0	1	0	1	2	0	0	0	0	0	0	0
sp|O94903|PLPHP_HUMAN	sp|O94903|PLPHP_HUMAN	2	2	2	sp|O94903|PLPHP_HUMAN Pyridoxal phosphate homeostasis protein OS=Homo sapiens GN=PROSC PE=1 SV=1	1	2	2	2	0	0	1	1	1	1	0	0	1	0	1	0	0	0	1	0	0	1	1	1	1	0	0	1	0	1	0	0	0	1	0	0	1	1	1	1	0	0	1	0
sp|O94905|ERLN2_HUMAN	sp|O94905|ERLN2_HUMAN	4	4	2	sp|O94905|ERLN2_HUMAN Erlin-2 OS=Homo sapiens GN=ERLIN2 PE=1 SV=1	1	4	4	2	2	1	1	3	1	1	3	1	2	1	1	1	2	2	2	2	1	1	3	1	1	3	1	2	1	1	1	2	2	2	1	0	0	1	0	0	1	0	1	0
sp|O94906|PRP6_HUMAN	sp|O94906|PRP6_HUMAN	6	6	6	sp|O94906|PRP6_HUMAN Pre-mRNA-processing factor 6 OS=Homo sapiens GN=PRPF6 PE=1 SV=1	1	6	6	6	3	4	2	2	3	2	2	2	2	3	1	1	2	3	2	3	4	2	2	3	2	2	2	2	3	1	1	2	3	2	3	4	2	2	3	2	2	2	2	3
sp|O94925|GLSK_HUMAN	sp|O94925|GLSK_HUMAN	17	17	17	sp|O94925|GLSK_HUMAN Glutaminase kidney isoform, mitochondrial OS=Homo sapiens GN=GLS PE=1 SV=1	1	17	17	17	12	8	9	9	9	7	10	9	10	11	9	7	11	8	6	12	8	9	9	9	7	10	9	10	11	9	7	11	8	6	12	8	9	9	9	7	10	9	10	11
sp|O94973|AP2A2_HUMAN	sp|O94973|AP2A2_HUMAN	14	14	8	sp|O94973|AP2A2_HUMAN AP-2 complex subunit alpha-2 OS=Homo sapiens GN=AP2A2 PE=1 SV=2	1	14	14	8	6	7	8	8	11	8	8	6	5	8	10	4	6	7	8	6	7	8	8	11	8	8	6	5	8	10	4	6	7	8	4	5	5	5	7	6	5	4	4	4
sp|O94979|SC31A_HUMAN	sp|O94979|SC31A_HUMAN	15	15	15	sp|O94979|SC31A_HUMAN Protein transport protein Sec31A OS=Homo sapiens GN=SEC31A PE=1 SV=3	1	15	15	15	7	6	7	6	5	7	5	6	6	9	7	7	6	7	6	7	6	7	6	5	7	5	6	6	9	7	7	6	7	6	7	6	7	6	5	7	5	6	6	9
sp|O94986|CE152_HUMAN	sp|O94986|CE152_HUMAN	1	1	1	sp|O94986|CE152_HUMAN Centrosomal protein of 152 kDa OS=Homo sapiens GN=CEP152 PE=1 SV=4	1	1	1	1	1	0	0	1	1	1	1	1	0	1	1	1	1	1	0	1	0	0	1	1	1	1	1	0	1	1	1	1	1	0	1	0	0	1	1	1	1	1	0	1
sp|O94992|HEXI1_HUMAN	sp|O94992|HEXI1_HUMAN	1	1	1	sp|O94992|HEXI1_HUMAN Protein HEXIM1 OS=Homo sapiens GN=HEXIM1 PE=1 SV=1	1	1	1	1	0	0	0	0	1	0	0	0	0	0	0	0	0	0	0	0	0	0	0	1	0	0	0	0	0	0	0	0	0	0	0	0	0	0	1	0	0	0	0	0
sp|O95155|UBE4B_HUMAN	sp|O95155|UBE4B_HUMAN	6	6	6	sp|O95155|UBE4B_HUMAN Ubiquitin conjugation factor E4 B OS=Homo sapiens GN=UBE4B PE=1 SV=1	1	6	6	6	3	3	4	4	3	2	2	2	2	2	2	2	2	2	4	3	3	4	4	3	2	2	2	2	2	2	2	2	2	4	3	3	4	4	3	2	2	2	2	2
sp|O95218|ZRAB2_HUMAN	sp|O95218|ZRAB2_HUMAN	4	4	4	sp|O95218|ZRAB2_HUMAN Zinc finger Ran-binding domain-containing protein 2 OS=Homo sapiens GN=ZRANB2 PE=1 SV=2	1	4	4	4	2	2	2	2	2	1	3	3	2	2	2	0	1	2	2	2	2	2	2	2	1	3	3	2	2	2	0	1	2	2	2	2	2	2	2	1	3	3	2	2
sp|O95219|SNX4_HUMAN	sp|O95219|SNX4_HUMAN	3	3	3	sp|O95219|SNX4_HUMAN Sorting nexin-4 OS=Homo sapiens GN=SNX4 PE=1 SV=1	1	3	3	3	0	0	0	2	0	0	0	2	0	1	0	0	0	1	1	0	0	0	2	0	0	0	2	0	1	0	0	0	1	1	0	0	0	2	0	0	0	2	0	1
sp|O95232|LC7L3_HUMAN	sp|O95232|LC7L3_HUMAN	10	10	10	sp|O95232|LC7L3_HUMAN Luc7-like protein 3 OS=Homo sapiens GN=LUC7L3 PE=1 SV=2	1	10	10	10	4	3	5	4	4	3	3	4	2	5	3	2	2	4	3	4	3	5	4	4	3	3	4	2	5	3	2	2	4	3	4	3	5	4	4	3	3	4	2	5
sp|O95239|KIF4A_HUMAN;sp|Q2VIQ3|KIF4B_HUMAN	sp|O95239|KIF4A_HUMAN	3;1	3;1	3;1	sp|O95239|KIF4A_HUMAN Chromosome-associated kinesin KIF4A OS=Homo sapiens GN=KIF4A PE=1 SV=3	2	3	3	3	1	0	1	1	1	0	0	1	1	0	1	0	0	0	0	1	0	1	1	1	0	0	1	1	0	1	0	0	0	0	1	0	1	1	1	0	0	1	1	0
sp|O95271|TNKS1_HUMAN	sp|O95271|TNKS1_HUMAN	1	1	1	sp|O95271|TNKS1_HUMAN Tankyrase-1 OS=Homo sapiens GN=TNKS PE=1 SV=2	1	1	1	1	1	1	1	1	1	1	1	1	1	1	1	1	1	1	1	1	1	1	1	1	1	1	1	1	1	1	1	1	1	1	1	1	1	1	1	1	1	1	1	1
sp|O95295|SNAPN_HUMAN	sp|O95295|SNAPN_HUMAN	1	1	1	sp|O95295|SNAPN_HUMAN SNARE-associated protein Snapin OS=Homo sapiens GN=SNAPIN PE=1 SV=1	1	1	1	1	0	0	0	0	0	0	0	0	0	0	0	1	0	0	0	0	0	0	0	0	0	0	0	0	0	0	1	0	0	0	0	0	0	0	0	0	0	0	0	0
sp|O95302|FKBP9_HUMAN	sp|O95302|FKBP9_HUMAN	4	4	4	sp|O95302|FKBP9_HUMAN Peptidyl-prolyl cis-trans isomerase FKBP9 OS=Homo sapiens GN=FKBP9 PE=1 SV=2	1	4	4	4	2	2	3	2	2	2	1	2	2	1	4	1	1	0	2	2	2	3	2	2	2	1	2	2	1	4	1	1	0	2	2	2	3	2	2	2	1	2	2	1
sp|O95336|6PGL_HUMAN	sp|O95336|6PGL_HUMAN	3	3	3	sp|O95336|6PGL_HUMAN 6-phosphogluconolactonase OS=Homo sapiens GN=PGLS PE=1 SV=2	1	3	3	3	1	2	1	1	1	2	1	1	1	3	2	2	1	1	1	1	2	1	1	1	2	1	1	1	3	2	2	1	1	1	1	2	1	1	1	2	1	1	1	3
sp|O95347|SMC2_HUMAN	sp|O95347|SMC2_HUMAN	4	4	4	sp|O95347|SMC2_HUMAN Structural maintenance of chromosomes protein 2 OS=Homo sapiens GN=SMC2 PE=1 SV=2	1	4	4	4	2	1	1	1	2	2	0	0	1	0	0	1	1	0	1	2	1	1	1	2	2	0	0	1	0	0	1	1	0	1	2	1	1	1	2	2	0	0	1	0
sp|O95359|TACC2_HUMAN;sp|O75410|TACC1_HUMAN	sp|O95359|TACC2_HUMAN;sp|O75410|TACC1_HUMAN	2;1	2;1	2;1	sp|O95359|TACC2_HUMAN Transforming acidic coiled-coil-containing protein 2 OS=Homo sapiens GN=TACC2 PE=1 SV=3;sp|O75410|TACC1_HUMAN Transforming acidic coiled-coil-containing protein 1 OS=Homo sapiens GN=TACC1 PE=1 SV=2	2	2	2	2	1	0	0	2	0	1	0	0	0	1	0	0	0	0	0	1	0	0	2	0	1	0	0	0	1	0	0	0	0	0	1	0	0	2	0	1	0	0	0	1
sp|O95372|LYPA2_HUMAN	sp|O95372|LYPA2_HUMAN	4	4	4	sp|O95372|LYPA2_HUMAN Acyl-protein thioesterase 2 OS=Homo sapiens GN=LYPLA2 PE=1 SV=1	1	4	4	4	1	1	1	0	0	0	1	1	0	1	1	0	1	0	1	1	1	1	0	0	0	1	1	0	1	1	0	1	0	1	1	1	1	0	0	0	1	1	0	1
sp|O95373|IPO7_HUMAN	sp|O95373|IPO7_HUMAN	7	7	6	sp|O95373|IPO7_HUMAN Importin-7 OS=Homo sapiens GN=IPO7 PE=1 SV=1	1	7	7	6	1	3	4	5	4	2	2	3	3	2	3	3	2	3	2	1	3	4	5	4	2	2	3	3	2	3	3	2	3	2	1	3	4	4	4	2	2	3	3	2
sp|O95394|AGM1_HUMAN	sp|O95394|AGM1_HUMAN	5	5	5	sp|O95394|AGM1_HUMAN Phosphoacetylglucosamine mutase OS=Homo sapiens GN=PGM3 PE=1 SV=1	1	5	5	5	2	3	2	1	4	4	2	2	4	2	3	1	1	1	2	2	3	2	1	4	4	2	2	4	2	3	1	1	1	2	2	3	2	1	4	4	2	2	4	2
sp|O95399|UTS2_HUMAN	sp|O95399|UTS2_HUMAN	1	1	1	sp|O95399|UTS2_HUMAN Urotensin-2 OS=Homo sapiens GN=UTS2 PE=1 SV=1	1	1	1	1	1	1	1	1	1	1	1	1	0	1	1	1	1	1	1	1	1	1	1	1	1	1	1	0	1	1	1	1	1	1	1	1	1	1	1	1	1	1	0	1
sp|O95433|AHSA1_HUMAN	sp|O95433|AHSA1_HUMAN	7	7	7	sp|O95433|AHSA1_HUMAN Activator of 90 kDa heat shock protein ATPase homolog 1 OS=Homo sapiens GN=AHSA1 PE=1 SV=1	1	7	7	7	2	2	3	4	3	3	3	2	3	2	3	0	2	2	2	2	2	3	4	3	3	3	2	3	2	3	0	2	2	2	2	2	3	4	3	3	3	2	3	2
sp|O95456|PSMG1_HUMAN	sp|O95456|PSMG1_HUMAN	1	1	1	sp|O95456|PSMG1_HUMAN Proteasome assembly chaperone 1 OS=Homo sapiens GN=PSMG1 PE=1 SV=1	1	1	1	1	0	1	1	0	1	1	0	1	1	0	1	1	1	1	1	0	1	1	0	1	1	0	1	1	0	1	1	1	1	1	0	1	1	0	1	1	0	1	1	0
sp|O95470|SGPL1_HUMAN	sp|O95470|SGPL1_HUMAN	2	2	2	sp|O95470|SGPL1_HUMAN Sphingosine-1-phosphate lyase 1 OS=Homo sapiens GN=SGPL1 PE=1 SV=3	1	2	2	2	1	1	1	1	1	1	1	1	1	1	1	0	0	1	1	1	1	1	1	1	1	1	1	1	1	1	0	0	1	1	1	1	1	1	1	1	1	1	1	1
sp|O95487|SC24B_HUMAN	sp|O95487|SC24B_HUMAN	3	3	3	sp|O95487|SC24B_HUMAN Protein transport protein Sec24B OS=Homo sapiens GN=SEC24B PE=1 SV=2	1	3	3	3	0	1	1	0	1	1	0	0	1	0	2	1	0	2	2	0	1	1	0	1	1	0	0	1	0	2	1	0	2	2	0	1	1	0	1	1	0	0	1	0
sp|O95571|ETHE1_HUMAN	sp|O95571|ETHE1_HUMAN	2	2	2	sp|O95571|ETHE1_HUMAN Persulfide dioxygenase ETHE1, mitochondrial OS=Homo sapiens GN=ETHE1 PE=1 SV=2	1	2	2	2	1	1	1	1	1	1	1	1	1	1	1	1	1	1	1	1	1	1	1	1	1	1	1	1	1	1	1	1	1	1	1	1	1	1	1	1	1	1	1	1
sp|O95573|ACSL3_HUMAN	sp|O95573|ACSL3_HUMAN	7	6	6	sp|O95573|ACSL3_HUMAN Long-chain-fatty-acid--CoA ligase 3 OS=Homo sapiens GN=ACSL3 PE=1 SV=3	1	7	6	6	2	1	2	1	2	1	2	2	1	4	1	1	2	1	4	2	1	1	1	1	1	2	2	1	4	1	1	1	1	3	2	1	1	1	1	1	2	2	1	4
sp|O95747|OXSR1_HUMAN	sp|O95747|OXSR1_HUMAN	1	1	1	sp|O95747|OXSR1_HUMAN Serine/threonine-protein kinase OSR1 OS=Homo sapiens GN=OXSR1 PE=1 SV=1	1	1	1	1	0	1	1	0	1	1	0	0	0	0	1	1	0	0	0	0	1	1	0	1	1	0	0	0	0	1	1	0	0	0	0	1	1	0	1	1	0	0	0	0
sp|O95757|HS74L_HUMAN	sp|O95757|HS74L_HUMAN	12	8	8	sp|O95757|HS74L_HUMAN Heat shock 70 kDa protein 4L OS=Homo sapiens GN=HSPA4L PE=1 SV=3	1	12	8	8	6	4	5	5	6	5	6	5	6	5	9	3	4	5	5	2	2	3	2	3	3	3	2	4	2	6	2	2	2	3	2	2	3	2	3	3	3	2	4	2
sp|O95758|PTBP3_HUMAN	sp|O95758|PTBP3_HUMAN	5	3	3	sp|O95758|PTBP3_HUMAN Polypyrimidine tract-binding protein 3 OS=Homo sapiens GN=PTBP3 PE=1 SV=2	1	5	3	3	3	1	2	3	1	0	4	2	2	2	1	2	3	1	1	2	0	1	1	1	0	2	0	0	0	1	2	1	0	0	2	0	1	1	1	0	2	0	0	0
sp|O95777|LSM8_HUMAN	sp|O95777|LSM8_HUMAN	4	4	4	sp|O95777|LSM8_HUMAN U6 snRNA-associated Sm-like protein LSm8 OS=Homo sapiens GN=LSM8 PE=1 SV=3	1	4	4	4	1	2	2	2	2	2	1	3	2	4	2	3	1	2	2	1	2	2	2	2	2	1	3	2	4	2	3	1	2	2	1	2	2	2	2	2	1	3	2	4
sp|O95782|AP2A1_HUMAN	sp|O95782|AP2A1_HUMAN	11	5	5	sp|O95782|AP2A1_HUMAN AP-2 complex subunit alpha-1 OS=Homo sapiens GN=AP2A1 PE=1 SV=3	1	11	5	5	2	5	6	4	4	4	5	4	2	7	6	3	5	2	5	0	3	3	1	0	2	2	2	1	3	2	1	2	0	2	0	3	3	1	0	2	2	2	1	3
sp|O95793|STAU1_HUMAN	sp|O95793|STAU1_HUMAN	1	1	1	sp|O95793|STAU1_HUMAN Double-stranded RNA-binding protein Staufen homolog 1 OS=Homo sapiens GN=STAU1 PE=1 SV=2	1	1	1	1	0	0	0	1	1	0	1	0	0	1	1	0	0	0	1	0	0	0	1	1	0	1	0	0	1	1	0	0	0	1	0	0	0	1	1	0	1	0	0	1
sp|O95816|BAG2_HUMAN	sp|O95816|BAG2_HUMAN	5	5	5	sp|O95816|BAG2_HUMAN BAG family molecular chaperone regulator 2 OS=Homo sapiens GN=BAG2 PE=1 SV=1	1	5	5	5	5	4	4	4	4	5	4	3	4	4	5	2	5	4	5	5	4	4	4	4	5	4	3	4	4	5	2	5	4	5	5	4	4	4	4	5	4	3	4	4
sp|O95817|BAG3_HUMAN	sp|O95817|BAG3_HUMAN	6	6	6	sp|O95817|BAG3_HUMAN BAG family molecular chaperone regulator 3 OS=Homo sapiens GN=BAG3 PE=1 SV=3	1	6	6	6	3	1	3	1	3	3	3	2	4	5	2	3	3	4	1	3	1	3	1	3	3	3	2	4	5	2	3	3	4	1	3	1	3	1	3	3	3	2	4	5
sp|O95819|M4K4_HUMAN;sp|Q8N4C8|MINK1_HUMAN;sp|Q9UKE5|TNIK_HUMAN	sp|O95819|M4K4_HUMAN;sp|Q8N4C8|MINK1_HUMAN;sp|Q9UKE5|TNIK_HUMAN	2;1;1	2;1;1	2;1;1	sp|O95819|M4K4_HUMAN Mitogen-activated protein kinase kinase kinase kinase 4 OS=Homo sapiens GN=MAP4K4 PE=1 SV=2;sp|Q8N4C8|MINK1_HUMAN Misshapen-like kinase 1 OS=Homo sapiens GN=MINK1 PE=1 SV=2;sp|Q9UKE5|TNIK_HUMAN TRAF2 and NCK-interacting protein kinase	3	2	2	2	0	0	0	0	0	0	0	0	0	0	0	1	1	0	0	0	0	0	0	0	0	0	0	0	0	0	1	1	0	0	0	0	0	0	0	0	0	0	0	0
sp|O95831|AIFM1_HUMAN	sp|O95831|AIFM1_HUMAN	7	7	7	sp|O95831|AIFM1_HUMAN Apoptosis-inducing factor 1, mitochondrial OS=Homo sapiens GN=AIFM1 PE=1 SV=1	1	7	7	7	4	3	2	4	1	1	2	2	3	3	3	2	3	5	2	4	3	2	4	1	1	2	2	3	3	3	2	3	5	2	4	3	2	4	1	1	2	2	3	3
sp|O95865|DDAH2_HUMAN	sp|O95865|DDAH2_HUMAN	3	3	3	sp|O95865|DDAH2_HUMAN N(G),N(G)-dimethylarginine dimethylaminohydrolase 2 OS=Homo sapiens GN=DDAH2 PE=1 SV=1	1	3	3	3	2	2	2	1	2	1	1	3	1	0	1	1	2	2	2	2	2	2	1	2	1	1	3	1	0	1	1	2	2	2	2	2	2	1	2	1	1	3	1	0
sp|O95881|TXD12_HUMAN	sp|O95881|TXD12_HUMAN	4	4	4	sp|O95881|TXD12_HUMAN Thioredoxin domain-containing protein 12 OS=Homo sapiens GN=TXNDC12 PE=1 SV=1	1	4	4	4	3	2	2	1	2	1	1	3	1	1	2	0	1	2	2	3	2	2	1	2	1	1	3	1	1	2	0	1	2	2	3	2	2	1	2	1	1	3	1	1
sp|O95967|FBLN4_HUMAN	sp|O95967|FBLN4_HUMAN	1	1	1	sp|O95967|FBLN4_HUMAN EGF-containing fibulin-like extracellular matrix protein 2 OS=Homo sapiens GN=EFEMP2 PE=1 SV=3	1	1	1	1	0	0	1	0	0	0	0	0	0	1	0	0	0	0	0	0	0	1	0	0	0	0	0	0	1	0	0	0	0	0	0	0	1	0	0	0	0	0	0	1
sp|O96019|ACL6A_HUMAN;sp|O94805|ACL6B_HUMAN	sp|O96019|ACL6A_HUMAN	7;1	7;1	7;1	sp|O96019|ACL6A_HUMAN Actin-like protein 6A OS=Homo sapiens GN=ACTL6A PE=1 SV=1	2	7	7	7	1	3	6	1	4	4	3	3	4	4	4	4	5	3	4	1	3	6	1	4	4	3	3	4	4	4	4	5	3	4	1	3	6	1	4	4	3	3	4	4
sp|P00167|CYB5_HUMAN	sp|P00167|CYB5_HUMAN	4	4	4	sp|P00167|CYB5_HUMAN Cytochrome b5 OS=Homo sapiens GN=CYB5A PE=1 SV=2	1	4	4	4	3	4	3	3	4	4	4	3	4	3	4	4	4	4	3	3	4	3	3	4	4	4	3	4	3	4	4	4	4	3	3	4	3	3	4	4	4	3	4	3
sp|P00338|LDHA_HUMAN;sp|Q6ZMR3|LDH6A_HUMAN	sp|P00338|LDHA_HUMAN	15;2	15;2	13;1	sp|P00338|LDHA_HUMAN L-lactate dehydrogenase A chain OS=Homo sapiens GN=LDHA PE=1 SV=2	2	15	15	13	13	14	12	9	14	13	11	11	13	11	14	11	11	10	12	13	14	12	9	14	13	11	11	13	11	14	11	11	10	12	11	12	10	8	12	11	9	9	11	10
sp|P00367|DHE3_HUMAN;sp|P49448|DHE4_HUMAN	sp|P00367|DHE3_HUMAN;sp|P49448|DHE4_HUMAN	31;23	31;23	31;23	sp|P00367|DHE3_HUMAN Glutamate dehydrogenase 1, mitochondrial OS=Homo sapiens GN=GLUD1 PE=1 SV=2;sp|P49448|DHE4_HUMAN Glutamate dehydrogenase 2, mitochondrial OS=Homo sapiens GN=GLUD2 PE=1 SV=2	2	31	31	31	25	25	22	24	24	23	25	22	22	23	25	21	23	26	23	25	25	22	24	24	23	25	22	22	23	25	21	23	26	23	25	25	22	24	24	23	25	22	22	23
sp|P00387|NB5R3_HUMAN	sp|P00387|NB5R3_HUMAN	4	4	4	sp|P00387|NB5R3_HUMAN NADH-cytochrome b5 reductase 3 OS=Homo sapiens GN=CYB5R3 PE=1 SV=3	1	4	4	4	3	2	1	2	1	1	3	1	2	2	2	2	3	2	1	3	2	1	2	1	1	3	1	2	2	2	2	3	2	1	3	2	1	2	1	1	3	1	2	2
sp|P00390|GSHR_HUMAN	sp|P00390|GSHR_HUMAN	3	3	3	sp|P00390|GSHR_HUMAN Glutathione reductase, mitochondrial OS=Homo sapiens GN=GSR PE=1 SV=2	1	3	3	3	3	1	2	0	1	0	0	1	2	1	1	1	2	1	2	3	1	2	0	1	0	0	1	2	1	1	1	2	1	2	3	1	2	0	1	0	0	1	2	1
sp|P00491|PNPH_HUMAN	sp|P00491|PNPH_HUMAN	4	4	4	sp|P00491|PNPH_HUMAN Purine nucleoside phosphorylase OS=Homo sapiens GN=PNP PE=1 SV=2	1	4	4	4	3	2	3	0	3	3	2	2	3	3	3	3	0	2	3	3	2	3	0	3	3	2	2	3	3	3	3	0	2	3	3	2	3	0	3	3	2	2	3	3
sp|P00492|HPRT_HUMAN;sp|Q9NRG1|PRDC1_HUMAN	sp|P00492|HPRT_HUMAN	10;1	10;1	10;1	sp|P00492|HPRT_HUMAN Hypoxanthine-guanine phosphoribosyltransferase OS=Homo sapiens GN=HPRT1 PE=1 SV=2	2	10	10	10	6	5	5	6	6	6	5	5	7	5	8	4	4	5	6	6	5	5	6	6	6	5	5	7	5	8	4	4	5	6	6	5	5	6	6	6	5	5	7	5
sp|P00505|AATM_HUMAN	sp|P00505|AATM_HUMAN	7	7	7	sp|P00505|AATM_HUMAN Aspartate aminotransferase, mitochondrial OS=Homo sapiens GN=GOT2 PE=1 SV=3	1	7	7	7	5	5	7	6	5	5	5	6	6	5	5	5	6	4	6	5	5	7	6	5	5	5	6	6	5	5	5	6	4	6	5	5	7	6	5	5	5	6	6	5
sp|P00558|PGK1_HUMAN	sp|P00558|PGK1_HUMAN	33	33	27	sp|P00558|PGK1_HUMAN Phosphoglycerate kinase 1 OS=Homo sapiens GN=PGK1 PE=1 SV=3	1	33	33	27	23	24	26	26	23	26	24	22	25	25	23	24	25	22	24	23	24	26	26	23	26	24	22	25	25	23	24	25	22	24	18	18	20	20	18	20	18	17	20	20
sp|P00568|KAD1_HUMAN	sp|P00568|KAD1_HUMAN	6	6	6	sp|P00568|KAD1_HUMAN Adenylate kinase isoenzyme 1 OS=Homo sapiens GN=AK1 PE=1 SV=3	1	6	6	6	4	0	2	1	1	3	2	5	2	1	2	3	2	3	2	4	0	2	1	1	3	2	5	2	1	2	3	2	3	2	4	0	2	1	1	3	2	5	2	1
sp|P00966|ASSY_HUMAN	sp|P00966|ASSY_HUMAN	1	1	1	sp|P00966|ASSY_HUMAN Argininosuccinate synthase OS=Homo sapiens GN=ASS1 PE=1 SV=2	1	1	1	1	1	1	0	0	0	0	0	0	0	0	0	0	1	0	1	1	1	0	0	0	0	0	0	0	0	0	0	1	0	1	1	1	0	0	0	0	0	0	0	0
sp|P01111|RASN_HUMAN	sp|P01111|RASN_HUMAN	4	4	0	sp|P01111|RASN_HUMAN GTPase NRas OS=Homo sapiens GN=NRAS PE=1 SV=1	1	4	4	0	1	3	2	1	2	2	0	2	2	2	2	2	1	1	3	1	3	2	1	2	2	0	2	2	2	2	2	1	1	3	0	0	0	0	0	0	0	0	0	0
sp|P02452|CO1A1_HUMAN;CON__Q862S4;sp|P02458|CO2A1_HUMAN	sp|P02452|CO1A1_HUMAN	39;3;2	39;3;2	39;3;2	sp|P02452|CO1A1_HUMAN Collagen alpha-1(I) chain OS=Homo sapiens GN=COL1A1 PE=1 SV=5	3	39	39	39	19	21	20	19	17	22	21	29	20	18	20	28	23	20	20	19	21	20	19	17	22	21	29	20	18	20	28	23	20	20	19	21	20	19	17	22	21	29	20	18
sp|P02461|CO3A1_HUMAN	sp|P02461|CO3A1_HUMAN	10	10	4	sp|P02461|CO3A1_HUMAN Collagen alpha-1(III) chain OS=Homo sapiens GN=COL3A1 PE=1 SV=4	1	10	10	4	4	5	5	3	3	3	4	6	4	4	4	2	3	7	5	4	5	5	3	3	3	4	6	4	4	4	2	3	7	5	1	2	2	1	2	2	1	2	2	1
sp|P02533|K1C14_HUMAN;CON__P02533;sp|Q04695|K1C17_HUMAN;CON__Q04695;CON__Q9QWL7;sp|P19012|K1C15_HUMAN;CON__P19012;CON__Q6IFX2	sp|P02533|K1C14_HUMAN;CON__P02533	13;13;5;5;4;4;4;3	8;8;2;2;1;1;1;2	3;3;2;2;1;0;0;1	sp|P02533|K1C14_HUMAN Keratin, type I cytoskeletal 14 OS=Homo sapiens GN=KRT14 PE=1 SV=4;	8	13	8	3	1	0	2	1	1	1	2	12	0	0	8	4	2	0	3	0	0	1	0	1	0	1	8	0	0	5	0	1	0	2	0	0	0	0	1	0	1	3	0	0
sp|P02545|LMNA_HUMAN	sp|P02545|LMNA_HUMAN	73	73	71	sp|P02545|LMNA_HUMAN Prelamin-A/C OS=Homo sapiens GN=LMNA PE=1 SV=1	1	73	73	71	55	52	55	55	55	53	53	57	57	51	62	65	58	55	53	55	52	55	55	55	53	53	57	57	51	62	65	58	55	53	53	50	53	53	53	51	51	55	55	49
sp|P02751|FINC_HUMAN	sp|P02751|FINC_HUMAN	31	31	31	sp|P02751|FINC_HUMAN Fibronectin OS=Homo sapiens GN=FN1 PE=1 SV=4	1	31	31	31	25	26	25	24	27	22	24	25	22	21	19	8	22	29	25	25	26	25	24	27	22	24	25	22	21	19	8	22	29	25	25	26	25	24	27	22	24	25	22	21
sp|P02786|TFR1_HUMAN	sp|P02786|TFR1_HUMAN	2	2	2	sp|P02786|TFR1_HUMAN Transferrin receptor protein 1 OS=Homo sapiens GN=TFRC PE=1 SV=2	1	2	2	2	0	0	1	0	0	0	0	0	0	0	0	1	0	0	0	0	0	1	0	0	0	0	0	0	0	0	1	0	0	0	0	0	1	0	0	0	0	0	0	0
sp|P04040|CATA_HUMAN	sp|P04040|CATA_HUMAN	7	7	7	sp|P04040|CATA_HUMAN Catalase OS=Homo sapiens GN=CAT PE=1 SV=3	1	7	7	7	4	5	5	4	4	5	4	5	5	3	5	6	3	6	4	4	5	5	4	4	5	4	5	5	3	5	6	3	6	4	4	5	5	4	4	5	4	5	5	3
sp|P04075|ALDOA_HUMAN;sp|P05062|ALDOB_HUMAN	sp|P04075|ALDOA_HUMAN	29;1	29;1	25;0	sp|P04075|ALDOA_HUMAN Fructose-bisphosphate aldolase A OS=Homo sapiens GN=ALDOA PE=1 SV=2	2	29	29	25	21	21	22	23	21	22	21	22	23	23	24	19	22	20	20	21	21	22	23	21	22	21	22	23	23	24	19	22	20	20	18	19	20	19	19	20	18	19	21	19
sp|P04083|ANXA1_HUMAN	sp|P04083|ANXA1_HUMAN	13	13	13	sp|P04083|ANXA1_HUMAN Annexin A1 OS=Homo sapiens GN=ANXA1 PE=1 SV=2	1	13	13	13	13	13	12	13	12	13	12	13	13	13	13	8	12	13	12	13	13	12	13	12	13	12	13	13	13	13	8	12	13	12	13	13	12	13	12	13	12	13	13	13
sp|P04150|GCR_HUMAN	sp|P04150|GCR_HUMAN	2	2	2	sp|P04150|GCR_HUMAN Glucocorticoid receptor OS=Homo sapiens GN=NR3C1 PE=1 SV=1	1	2	2	2	2	2	1	1	1	1	1	2	1	1	2	1	1	2	2	2	2	1	1	1	1	1	2	1	1	2	1	1	2	2	2	2	1	1	1	1	1	2	1	1
sp|P04179|SODM_HUMAN	sp|P04179|SODM_HUMAN	3	3	3	sp|P04179|SODM_HUMAN Superoxide dismutase [Mn], mitochondrial OS=Homo sapiens GN=SOD2 PE=1 SV=2	1	3	3	3	2	2	2	2	2	1	2	2	2	2	2	3	2	2	2	2	2	2	2	2	1	2	2	2	2	2	3	2	2	2	2	2	2	2	2	1	2	2	2	2
sp|P04181|OAT_HUMAN	sp|P04181|OAT_HUMAN	8	8	8	sp|P04181|OAT_HUMAN Ornithine aminotransferase, mitochondrial OS=Homo sapiens GN=OAT PE=1 SV=1	1	8	8	8	7	7	7	7	7	6	8	7	7	7	7	5	7	6	7	7	7	7	7	7	6	8	7	7	7	7	5	7	6	7	7	7	7	7	7	6	8	7	7	7
sp|P04259|K2C6B_HUMAN	sp|P04259|K2C6B_HUMAN	14	5	0	sp|P04259|K2C6B_HUMAN Keratin, type II cytoskeletal 6B OS=Homo sapiens GN=KRT6B PE=1 SV=5	1	14	5	0	4	0	8	2	5	2	6	13	0	1	6	2	5	0	5	0	0	2	0	0	0	0	5	0	0	0	0	0	0	0	0	0	0	0	0	0	0	0	0	0
sp|P04264|K2C1_HUMAN;CON__P04264	sp|P04264|K2C1_HUMAN;CON__P04264	36;35	36;35	24;23	sp|P04264|K2C1_HUMAN Keratin, type II cytoskeletal 1 OS=Homo sapiens GN=KRT1 PE=1 SV=6;	2	36	36	24	17	9	24	6	12	9	20	35	2	2	28	14	18	1	19	17	9	24	6	12	9	20	35	2	2	28	14	18	1	19	11	6	16	3	5	5	13	23	1	0
sp|P04406|G3P_HUMAN	sp|P04406|G3P_HUMAN	14	14	13	sp|P04406|G3P_HUMAN Glyceraldehyde-3-phosphate dehydrogenase OS=Homo sapiens GN=GAPDH PE=1 SV=3	1	14	14	13	12	13	12	12	12	13	11	11	13	11	13	11	13	13	12	12	13	12	12	12	13	11	11	13	11	13	11	13	13	12	11	12	11	11	11	12	10	10	12	10
sp|P04632|CPNS1_HUMAN	sp|P04632|CPNS1_HUMAN	2	2	2	sp|P04632|CPNS1_HUMAN Calpain small subunit 1 OS=Homo sapiens GN=CAPNS1 PE=1 SV=1	1	2	2	2	2	2	2	2	2	2	2	2	1	2	2	2	2	2	1	2	2	2	2	2	2	2	2	1	2	2	2	2	2	1	2	2	2	2	2	2	2	2	1	2
sp|P04733|MT1F_HUMAN	sp|P04733|MT1F_HUMAN	2	2	2	sp|P04733|MT1F_HUMAN Metallothionein-1F OS=Homo sapiens GN=MT1F PE=1 SV=1	1	2	2	2	2	2	2	2	2	2	2	2	2	2	2	0	2	2	2	2	2	2	2	2	2	2	2	2	2	2	0	2	2	2	2	2	2	2	2	2	2	2	2	2
sp|P04843|RPN1_HUMAN	sp|P04843|RPN1_HUMAN	16	16	16	sp|P04843|RPN1_HUMAN Dolichyl-diphosphooligosaccharide--protein glycosyltransferase subunit 1 OS=Homo sapiens GN=RPN1 PE=1 SV=1	1	16	16	16	10	11	13	9	11	7	9	13	10	10	9	6	9	12	9	10	11	13	9	11	7	9	13	10	10	9	6	9	12	9	10	11	13	9	11	7	9	13	10	10
sp|P04844|RPN2_HUMAN	sp|P04844|RPN2_HUMAN	4	4	4	sp|P04844|RPN2_HUMAN Dolichyl-diphosphooligosaccharide--protein glycosyltransferase subunit 2 OS=Homo sapiens GN=RPN2 PE=1 SV=3	1	4	4	4	3	2	1	2	1	1	1	1	1	2	1	2	2	2	2	3	2	1	2	1	1	1	1	1	2	1	2	2	2	2	3	2	1	2	1	1	1	1	1	2
sp|P04899|GNAI2_HUMAN;sp|P63096|GNAI1_HUMAN;sp|P11488|GNAT1_HUMAN;sp|P09471|GNAO_HUMAN;sp|P19087|GNAT2_HUMAN;sp|A8MTJ3|GNAT3_HUMAN;sp|P38405|GNAL_HUMAN	sp|P04899|GNAI2_HUMAN;sp|P63096|GNAI1_HUMAN	14;7;2;2;2;2;1	14;7;2;2;2;2;1	9;2;0;0;0;0;0	sp|P04899|GNAI2_HUMAN Guanine nucleotide-binding protein G(i) subunit alpha-2 OS=Homo sapiens GN=GNAI2 PE=1 SV=3;sp|P63096|GNAI1_HUMAN Guanine nucleotide-binding protein G(i) subunit alpha-1 OS=Homo sapiens GN=GNAI1 PE=1 SV=2	7	14	14	9	10	9	12	12	10	12	11	11	9	9	10	4	10	10	9	10	9	12	12	10	12	11	11	9	9	10	4	10	10	9	7	6	8	7	7	9	7	8	6	6
sp|P05023|AT1A1_HUMAN;sp|P13637|AT1A3_HUMAN;sp|Q13733|AT1A4_HUMAN;sp|P20648|ATP4A_HUMAN	sp|P05023|AT1A1_HUMAN	26;12;7;3	26;12;7;3	13;0;0;0	sp|P05023|AT1A1_HUMAN Sodium/potassium-transporting ATPase subunit alpha-1 OS=Homo sapiens GN=ATP1A1 PE=1 SV=1	4	26	26	13	23	16	18	15	16	15	19	17	16	16	19	13	17	19	16	23	16	18	15	16	15	19	17	16	16	19	13	17	19	16	11	7	9	8	7	8	8	9	9	6
sp|P05067|A4_HUMAN	sp|P05067|A4_HUMAN	3	3	3	sp|P05067|A4_HUMAN Amyloid beta A4 protein OS=Homo sapiens GN=APP PE=1 SV=3	1	3	3	3	1	1	1	2	2	2	2	2	2	3	3	2	1	1	1	1	1	1	2	2	2	2	2	2	3	3	2	1	1	1	1	1	1	2	2	2	2	2	2	3
sp|P05091|ALDH2_HUMAN;sp|P00352|AL1A1_HUMAN;sp|P47895|AL1A3_HUMAN;sp|O94788|AL1A2_HUMAN	sp|P05091|ALDH2_HUMAN	15;1;1;1	15;1;1;1	14;0;0;0	sp|P05091|ALDH2_HUMAN Aldehyde dehydrogenase, mitochondrial OS=Homo sapiens GN=ALDH2 PE=1 SV=2	4	15	15	14	11	10	11	11	10	10	11	12	11	11	11	9	9	12	11	11	10	11	11	10	10	11	12	11	11	11	9	9	12	11	11	10	11	11	10	10	11	11	11	11
sp|P05141|ADT2_HUMAN;sp|Q9H0C2|ADT4_HUMAN	sp|P05141|ADT2_HUMAN	22;5	22;5	9;0	sp|P05141|ADT2_HUMAN ADP/ATP translocase 2 OS=Homo sapiens GN=SLC25A5 PE=1 SV=7	2	22	22	9	20	16	17	18	17	16	19	19	18	16	18	11	19	18	16	20	16	17	18	17	16	19	19	18	16	18	11	19	18	16	8	6	5	7	6	7	7	7	8	5
sp|P05165|PCCA_HUMAN	sp|P05165|PCCA_HUMAN	2	2	2	sp|P05165|PCCA_HUMAN Propionyl-CoA carboxylase alpha chain, mitochondrial OS=Homo sapiens GN=PCCA PE=1 SV=4	1	2	2	2	0	0	0	0	0	0	0	0	0	0	1	1	0	0	0	0	0	0	0	0	0	0	0	0	0	1	1	0	0	0	0	0	0	0	0	0	0	0	0	0
sp|P05198|IF2A_HUMAN	sp|P05198|IF2A_HUMAN	18	18	18	sp|P05198|IF2A_HUMAN Eukaryotic translation initiation factor 2 subunit 1 OS=Homo sapiens GN=EIF2S1 PE=1 SV=3	1	18	18	18	7	10	11	10	10	9	10	11	11	8	13	9	10	9	12	7	10	11	10	10	9	10	11	11	8	13	9	10	9	12	7	10	11	10	10	9	10	11	11	8
sp|P05204|HMGN2_HUMAN;sp|Q15651|HMGN3_HUMAN	sp|P05204|HMGN2_HUMAN	6;1	6;1	6;1	sp|P05204|HMGN2_HUMAN Non-histone chromosomal protein HMG-17 OS=Homo sapiens GN=HMGN2 PE=1 SV=3	2	6	6	6	4	4	5	5	5	4	4	4	4	4	2	4	4	5	5	4	4	5	5	5	4	4	4	4	4	2	4	4	5	5	4	4	5	5	5	4	4	4	4	4
sp|P05386|RLA1_HUMAN	sp|P05386|RLA1_HUMAN	2	2	2	sp|P05386|RLA1_HUMAN 60S acidic ribosomal protein P1 OS=Homo sapiens GN=RPLP1 PE=1 SV=1	1	2	2	2	2	2	2	2	2	2	2	2	2	2	2	1	2	2	2	2	2	2	2	2	2	2	2	2	2	2	1	2	2	2	2	2	2	2	2	2	2	2	2	2
sp|P05387|RLA2_HUMAN	sp|P05387|RLA2_HUMAN	9	9	9	sp|P05387|RLA2_HUMAN 60S acidic ribosomal protein P2 OS=Homo sapiens GN=RPLP2 PE=1 SV=1	1	9	9	9	7	8	8	8	7	8	7	7	7	7	8	9	7	7	8	7	8	8	8	7	8	7	7	7	7	8	9	7	7	8	7	8	8	8	7	8	7	7	7	7
sp|P05388|RLA0_HUMAN;sp|Q8NHW5|RLA0L_HUMAN	sp|P05388|RLA0_HUMAN;sp|Q8NHW5|RLA0L_HUMAN	15;8	15;8	15;8	sp|P05388|RLA0_HUMAN 60S acidic ribosomal protein P0 OS=Homo sapiens GN=RPLP0 PE=1 SV=1;sp|Q8NHW5|RLA0L_HUMAN 60S acidic ribosomal protein P0-like OS=Homo sapiens GN=RPLP0P6 PE=5 SV=1	2	15	15	15	14	12	12	12	11	11	13	12	11	12	12	7	9	12	10	14	12	12	12	11	11	13	12	11	12	12	7	9	12	10	14	12	12	12	11	11	13	12	11	12
sp|P05412|JUN_HUMAN	sp|P05412|JUN_HUMAN	1	1	1	sp|P05412|JUN_HUMAN Transcription factor AP-1 OS=Homo sapiens GN=JUN PE=1 SV=2	1	1	1	1	0	0	0	1	0	1	0	0	0	0	0	0	0	0	0	0	0	0	1	0	1	0	0	0	0	0	0	0	0	0	0	0	0	1	0	1	0	0	0	0
sp|P05455|LA_HUMAN	sp|P05455|LA_HUMAN	2	2	2	sp|P05455|LA_HUMAN Lupus La protein OS=Homo sapiens GN=SSB PE=1 SV=2	1	2	2	2	1	1	1	1	1	1	1	1	1	1	1	1	1	1	1	1	1	1	1	1	1	1	1	1	1	1	1	1	1	1	1	1	1	1	1	1	1	1	1	1
sp|P05556|ITB1_HUMAN	sp|P05556|ITB1_HUMAN	17	17	17	sp|P05556|ITB1_HUMAN Integrin beta-1 OS=Homo sapiens GN=ITGB1 PE=1 SV=2	1	17	17	17	9	13	9	8	12	11	9	12	11	10	9	8	8	11	11	9	13	9	8	12	11	9	12	11	10	9	8	8	11	11	9	13	9	8	12	11	9	12	11	10
sp|P05976|MYL1_HUMAN;sp|P08590|MYL3_HUMAN	sp|P05976|MYL1_HUMAN;sp|P08590|MYL3_HUMAN	2;2	2;2	2;2	sp|P05976|MYL1_HUMAN Myosin light chain 1/3, skeletal muscle isoform OS=Homo sapiens GN=MYL1 PE=2 SV=3;sp|P08590|MYL3_HUMAN Myosin light chain 3 OS=Homo sapiens GN=MYL3 PE=1 SV=3	2	2	2	2	2	2	2	2	2	2	2	1	2	2	2	1	1	2	2	2	2	2	2	2	2	2	1	2	2	2	1	1	2	2	2	2	2	2	2	2	2	1	2	2
sp|P05997|CO5A2_HUMAN	sp|P05997|CO5A2_HUMAN	9	9	9	sp|P05997|CO5A2_HUMAN Collagen alpha-2(V) chain OS=Homo sapiens GN=COL5A2 PE=1 SV=3	1	9	9	9	3	5	3	5	3	4	2	3	4	4	3	3	4	3	2	3	5	3	5	3	4	2	3	4	4	3	3	4	3	2	3	5	3	5	3	4	2	3	4	4
sp|P06132|DCUP_HUMAN	sp|P06132|DCUP_HUMAN	5	5	5	sp|P06132|DCUP_HUMAN Uroporphyrinogen decarboxylase OS=Homo sapiens GN=UROD PE=1 SV=2	1	5	5	5	1	3	1	1	1	1	2	2	2	1	2	1	2	3	1	1	3	1	1	1	1	2	2	2	1	2	1	2	3	1	1	3	1	1	1	1	2	2	2	1
sp|P06396|GELS_HUMAN	sp|P06396|GELS_HUMAN	12	4	4	sp|P06396|GELS_HUMAN Gelsolin OS=Homo sapiens GN=GSN PE=1 SV=1	1	12	4	4	8	6	5	6	4	5	8	7	7	6	9	3	6	6	6	1	1	1	1	1	1	2	2	1	1	3	1	1	1	1	1	1	1	1	1	1	2	2	1	1
sp|P06454|PTMA_HUMAN	sp|P06454|PTMA_HUMAN	5	5	5	sp|P06454|PTMA_HUMAN Prothymosin alpha OS=Homo sapiens GN=PTMA PE=1 SV=2	1	5	5	5	5	4	4	5	4	4	4	4	5	5	4	5	5	4	4	5	4	4	5	4	4	4	4	5	5	4	5	5	4	4	5	4	4	5	4	4	4	4	5	5
sp|P06493|CDK1_HUMAN;sp|P24941|CDK2_HUMAN;sp|Q00526|CDK3_HUMAN	sp|P06493|CDK1_HUMAN	10;1;1	10;1;1	10;1;1	sp|P06493|CDK1_HUMAN Cyclin-dependent kinase 1 OS=Homo sapiens GN=CDK1 PE=1 SV=3	3	10	10	10	3	3	3	6	1	4	3	1	1	3	2	1	4	2	1	3	3	3	6	1	4	3	1	1	3	2	1	4	2	1	3	3	3	6	1	4	3	1	1	3
sp|P06576|ATPB_HUMAN	sp|P06576|ATPB_HUMAN	29	29	29	sp|P06576|ATPB_HUMAN ATP synthase subunit beta, mitochondrial OS=Homo sapiens GN=ATP5B PE=1 SV=3	1	29	29	29	24	24	25	24	24	24	24	24	27	24	26	28	24	24	25	24	24	25	24	24	24	24	24	27	24	26	28	24	24	25	24	24	25	24	24	24	24	24	27	24
sp|P06730|IF4E_HUMAN;sp|A6NMX2|I4E1B_HUMAN	sp|P06730|IF4E_HUMAN	4;1	4;1	4;1	sp|P06730|IF4E_HUMAN Eukaryotic translation initiation factor 4E OS=Homo sapiens GN=EIF4E PE=1 SV=2	2	4	4	4	1	3	1	3	2	2	0	1	1	2	3	1	0	1	1	1	3	1	3	2	2	0	1	1	2	3	1	0	1	1	1	3	1	3	2	2	0	1	1	2
sp|P06733|ENOA_HUMAN	sp|P06733|ENOA_HUMAN	21	17	17	sp|P06733|ENOA_HUMAN Alpha-enolase OS=Homo sapiens GN=ENO1 PE=1 SV=2	1	21	17	17	14	14	13	14	14	12	11	13	15	11	11	12	14	13	12	10	10	10	10	10	9	8	9	11	8	7	11	10	9	9	10	10	10	10	10	9	8	9	11	8
sp|P06744|G6PI_HUMAN	sp|P06744|G6PI_HUMAN	9	9	5	sp|P06744|G6PI_HUMAN Glucose-6-phosphate isomerase OS=Homo sapiens GN=GPI PE=1 SV=4	1	9	9	5	7	7	6	8	7	8	7	6	6	7	6	6	7	8	6	7	7	6	8	7	8	7	6	6	7	6	6	7	8	6	3	3	2	4	3	4	3	2	2	3
sp|P06748|NPM_HUMAN	sp|P06748|NPM_HUMAN	19	19	19	sp|P06748|NPM_HUMAN Nucleophosmin OS=Homo sapiens GN=NPM1 PE=1 SV=2	1	19	19	19	12	11	13	13	12	12	13	13	12	14	11	13	14	12	12	12	11	13	13	12	12	13	13	12	14	11	13	14	12	12	12	11	13	13	12	12	13	13	12	14
sp|P06753|TPM3_HUMAN	sp|P06753|TPM3_HUMAN	24	11	11	sp|P06753|TPM3_HUMAN Tropomyosin alpha-3 chain OS=Homo sapiens GN=TPM3 PE=1 SV=2	1	24	11	11	19	18	18	18	20	18	19	22	20	19	20	22	22	18	20	10	10	10	9	11	9	10	11	10	10	10	11	11	9	10	10	10	10	9	11	9	10	11	10	10
sp|P06756|ITAV_HUMAN	sp|P06756|ITAV_HUMAN	11	11	11	sp|P06756|ITAV_HUMAN Integrin alpha-V OS=Homo sapiens GN=ITGAV PE=1 SV=2	1	11	11	11	5	6	3	5	3	4	6	6	3	5	3	4	6	5	5	5	6	3	5	3	4	6	6	3	5	3	4	6	5	5	5	6	3	5	3	4	6	6	3	5
sp|P06865|HEXA_HUMAN	sp|P06865|HEXA_HUMAN	2	2	2	sp|P06865|HEXA_HUMAN Beta-hexosaminidase subunit alpha OS=Homo sapiens GN=HEXA PE=1 SV=2	1	2	2	2	1	2	2	1	1	1	1	2	1	2	2	1	2	1	2	1	2	2	1	1	1	1	2	1	2	2	1	2	1	2	1	2	2	1	1	1	1	2	1	2
sp|P07093|GDN_HUMAN	sp|P07093|GDN_HUMAN	2	2	2	sp|P07093|GDN_HUMAN Glia-derived nexin OS=Homo sapiens GN=SERPINE2 PE=1 SV=1	1	2	2	2	1	1	1	1	1	1	1	1	1	1	1	1	1	2	1	1	1	1	1	1	1	1	1	1	1	1	1	1	2	1	1	1	1	1	1	1	1	1	1	1
sp|P07195|LDHB_HUMAN;sp|P07864|LDHC_HUMAN	sp|P07195|LDHB_HUMAN	6;1	4;0	4;0	sp|P07195|LDHB_HUMAN L-lactate dehydrogenase B chain OS=Homo sapiens GN=LDHB PE=1 SV=2	2	6	4	4	4	4	4	4	4	4	5	3	4	3	4	4	4	3	4	2	2	2	3	2	2	3	1	2	2	2	3	2	1	2	2	2	2	3	2	2	3	1	2	2
sp|P07205|PGK2_HUMAN	sp|P07205|PGK2_HUMAN	7	1	1	sp|P07205|PGK2_HUMAN Phosphoglycerate kinase 2 OS=Homo sapiens GN=PGK2 PE=1 SV=3	1	7	1	1	6	7	7	7	6	7	7	6	6	6	6	6	7	6	7	1	1	1	1	1	1	1	1	1	1	1	1	1	1	1	1	1	1	1	1	1	1	1	1	1
sp|P07237|PDIA1_HUMAN	sp|P07237|PDIA1_HUMAN	26	26	26	sp|P07237|PDIA1_HUMAN Protein disulfide-isomerase OS=Homo sapiens GN=P4HB PE=1 SV=3	1	26	26	26	19	19	19	19	18	21	20	20	21	21	21	13	19	19	20	19	19	19	19	18	21	20	20	21	21	21	13	19	19	20	19	19	19	19	18	21	20	20	21	21
sp|P07305|H10_HUMAN	sp|P07305|H10_HUMAN	15	15	15	sp|P07305|H10_HUMAN Histone H1.0 OS=Homo sapiens GN=H1F0 PE=1 SV=3	1	15	15	15	6	7	6	5	7	8	6	7	7	5	8	14	7	7	8	6	7	6	5	7	8	6	7	7	5	8	14	7	7	8	6	7	6	5	7	8	6	7	7	5
sp|P07327|ADH1A_HUMAN;sp|P00326|ADH1G_HUMAN;sp|P00325|ADH1B_HUMAN	sp|P07327|ADH1A_HUMAN;sp|P00326|ADH1G_HUMAN;sp|P00325|ADH1B_HUMAN	2;2;2	2;2;2	2;2;2	sp|P07327|ADH1A_HUMAN Alcohol dehydrogenase 1A OS=Homo sapiens GN=ADH1A PE=1 SV=2;sp|P00326|ADH1G_HUMAN Alcohol dehydrogenase 1C OS=Homo sapiens GN=ADH1C PE=1 SV=2;sp|P00325|ADH1B_HUMAN Alcohol dehydrogenase 1B OS=Homo sapiens GN=ADH1B PE=1 SV=2	3	2	2	2	0	1	0	0	0	1	0	0	1	0	1	1	0	1	0	0	1	0	0	0	1	0	0	1	0	1	1	0	1	0	0	1	0	0	0	1	0	0	1	0
sp|P07339|CATD_HUMAN	sp|P07339|CATD_HUMAN	1	1	1	sp|P07339|CATD_HUMAN Cathepsin D OS=Homo sapiens GN=CTSD PE=1 SV=1	1	1	1	1	0	1	0	1	1	1	0	0	0	0	0	0	0	0	0	0	1	0	1	1	1	0	0	0	0	0	0	0	0	0	0	1	0	1	1	1	0	0	0	0
sp|P07355|ANXA2_HUMAN;sp|A6NMY6|AXA2L_HUMAN	sp|P07355|ANXA2_HUMAN;sp|A6NMY6|AXA2L_HUMAN	36;27	36;27	36;27	sp|P07355|ANXA2_HUMAN Annexin A2 OS=Homo sapiens GN=ANXA2 PE=1 SV=2;sp|A6NMY6|AXA2L_HUMAN Putative annexin A2-like protein OS=Homo sapiens GN=ANXA2P2 PE=5 SV=2	2	36	36	36	28	27	26	28	25	26	28	27	31	27	29	19	28	25	27	28	27	26	28	25	26	28	27	31	27	29	19	28	25	27	28	27	26	28	25	26	28	27	31	27
sp|P07437|TBB5_HUMAN	sp|P07437|TBB5_HUMAN	35	6	6	sp|P07437|TBB5_HUMAN Tubulin beta chain OS=Homo sapiens GN=TUBB PE=1 SV=2	1	35	6	6	31	32	30	30	31	32	31	30	33	30	31	27	31	30	32	6	6	5	5	6	6	6	5	6	5	5	6	6	5	6	6	6	5	5	6	6	6	5	6	5
sp|P07602|SAP_HUMAN	sp|P07602|SAP_HUMAN	2	2	2	sp|P07602|SAP_HUMAN Prosaposin OS=Homo sapiens GN=PSAP PE=1 SV=2	1	2	2	2	2	1	2	2	2	1	1	1	2	1	2	0	2	2	1	2	1	2	2	2	1	1	1	2	1	2	0	2	2	1	2	1	2	2	2	1	1	1	2	1
sp|P07737|PROF1_HUMAN	sp|P07737|PROF1_HUMAN	9	3	3	sp|P07737|PROF1_HUMAN Profilin-1 OS=Homo sapiens GN=PFN1 PE=1 SV=2	1	9	3	3	7	6	6	6	7	6	6	7	6	6	6	4	7	8	7	2	2	2	2	2	2	2	2	2	2	2	2	2	2	2	2	2	2	2	2	2	2	2	2	2
sp|P07814|SYEP_HUMAN	sp|P07814|SYEP_HUMAN	26	26	26	sp|P07814|SYEP_HUMAN Bifunctional glutamate/proline--tRNA ligase OS=Homo sapiens GN=EPRS PE=1 SV=5	1	26	26	26	15	16	12	12	12	13	13	13	12	14	15	6	15	14	11	15	16	12	12	12	13	13	13	12	14	15	6	15	14	11	15	16	12	12	12	13	13	13	12	14
sp|P07858|CATB_HUMAN	sp|P07858|CATB_HUMAN	1	1	1	sp|P07858|CATB_HUMAN Cathepsin B OS=Homo sapiens GN=CTSB PE=1 SV=3	1	1	1	1	1	1	1	1	1	1	1	1	1	1	1	0	1	1	1	1	1	1	1	1	1	1	1	1	1	1	0	1	1	1	1	1	1	1	1	1	1	1	1	1
sp|P07900|HS90A_HUMAN;sp|Q14568|HS902_HUMAN;sp|Q58FG0|HS905_HUMAN	sp|P07900|HS90A_HUMAN	61;9;8	40;2;4	39;2;4	sp|P07900|HS90A_HUMAN Heat shock protein HSP 90-alpha OS=Homo sapiens GN=HSP90AA1 PE=1 SV=5	3	61	40	39	49	47	48	49	46	49	42	52	50	44	50	37	43	50	45	31	30	32	30	31	31	29	33	34	27	33	21	29	34	31	31	29	32	30	31	30	29	33	33	27
sp|P07910|HNRPC_HUMAN;sp|P0DMR1|HNRC4_HUMAN;sp|O60812|HNRC1_HUMAN;sp|B7ZW38|HNRC3_HUMAN;sp|B2RXH8|HNRC2_HUMAN;sp|Q86SE5|RALYL_HUMAN	sp|P07910|HNRPC_HUMAN	13;5;5;5;5;1	13;5;5;5;5;1	13;5;5;5;5;1	sp|P07910|HNRPC_HUMAN Heterogeneous nuclear ribonucleoproteins C1/C2 OS=Homo sapiens GN=HNRNPC PE=1 SV=4	6	13	13	13	9	8	10	8	10	9	7	12	9	7	10	12	9	9	11	9	8	10	8	10	9	7	12	9	7	10	12	9	9	11	9	8	10	8	10	9	7	12	9	7
sp|P07942|LAMB1_HUMAN	sp|P07942|LAMB1_HUMAN	3	3	3	sp|P07942|LAMB1_HUMAN Laminin subunit beta-1 OS=Homo sapiens GN=LAMB1 PE=1 SV=2	1	3	3	3	1	1	0	1	1	0	0	1	1	1	1	1	0	2	1	1	1	0	1	1	0	0	1	1	1	1	1	0	2	1	1	1	0	1	1	0	0	1	1	1
sp|P07951|TPM2_HUMAN;CON__Q3SX28	sp|P07951|TPM2_HUMAN;CON__Q3SX28	21;20	4;4	4;4	sp|P07951|TPM2_HUMAN Tropomyosin beta chain OS=Homo sapiens GN=TPM2 PE=1 SV=1;	2	21	4	4	16	16	16	16	17	16	14	16	17	16	16	18	18	16	18	3	3	2	3	2	2	1	2	2	2	2	3	2	2	2	3	3	2	3	2	2	1	2	2	2
sp|P07954|FUMH_HUMAN	sp|P07954|FUMH_HUMAN	8	8	8	sp|P07954|FUMH_HUMAN Fumarate hydratase, mitochondrial OS=Homo sapiens GN=FH PE=1 SV=3	1	8	8	8	7	6	7	5	5	7	5	5	7	6	8	7	5	6	7	7	6	7	5	5	7	5	5	7	6	8	7	5	6	7	7	6	7	5	5	7	5	5	7	6
sp|P07996|TSP1_HUMAN	sp|P07996|TSP1_HUMAN	9	9	4	sp|P07996|TSP1_HUMAN Thrombospondin-1 OS=Homo sapiens GN=THBS1 PE=1 SV=2	1	9	9	4	5	4	4	3	2	4	4	6	6	3	4	1	4	4	4	5	4	4	3	2	4	4	6	6	3	4	1	4	4	4	2	2	2	1	1	2	2	1	2	1
sp|P08123|CO1A2_HUMAN	sp|P08123|CO1A2_HUMAN	16	16	16	sp|P08123|CO1A2_HUMAN Collagen alpha-2(I) chain OS=Homo sapiens GN=COL1A2 PE=1 SV=7	1	16	16	16	11	11	11	10	9	9	8	10	8	9	10	11	9	10	12	11	11	11	10	9	9	8	10	8	9	10	11	9	10	12	11	11	11	10	9	9	8	10	8	9
sp|P08133|ANXA6_HUMAN	sp|P08133|ANXA6_HUMAN	3	3	3	sp|P08133|ANXA6_HUMAN Annexin A6 OS=Homo sapiens GN=ANXA6 PE=1 SV=3	1	3	3	3	2	0	0	0	0	0	0	0	1	0	0	2	0	0	0	2	0	0	0	0	0	0	0	1	0	0	2	0	0	0	2	0	0	0	0	0	0	0	1	0
sp|P08134|RHOC_HUMAN	sp|P08134|RHOC_HUMAN	11	2	2	sp|P08134|RHOC_HUMAN Rho-related GTP-binding protein RhoC OS=Homo sapiens GN=RHOC PE=1 SV=1	1	11	2	2	10	9	8	8	8	10	9	8	5	8	5	1	8	9	7	1	1	1	2	1	2	1	2	0	1	0	0	1	1	1	1	1	1	2	1	2	1	2	0	1
sp|P08237|PFKAM_HUMAN	sp|P08237|PFKAM_HUMAN	11	11	7	sp|P08237|PFKAM_HUMAN ATP-dependent 6-phosphofructokinase, muscle type OS=Homo sapiens GN=PFKM PE=1 SV=2	1	11	11	7	3	3	3	6	5	2	4	4	2	2	4	1	4	4	3	3	3	3	6	5	2	4	4	2	2	4	1	4	4	3	1	2	1	4	2	1	2	2	0	0
sp|P08238|HS90B_HUMAN;sp|Q58FF7|H90B3_HUMAN	sp|P08238|HS90B_HUMAN	64;25	64;25	36;10	sp|P08238|HS90B_HUMAN Heat shock protein HSP 90-beta OS=Homo sapiens GN=HSP90AB1 PE=1 SV=4	2	64	64	36	57	50	51	55	51	53	50	53	52	49	55	40	51	51	47	57	50	51	55	51	53	50	53	52	49	55	40	51	51	47	32	27	28	30	29	30	31	29	30	26
sp|P08240|SRPRA_HUMAN	sp|P08240|SRPRA_HUMAN	3	3	3	sp|P08240|SRPRA_HUMAN Signal recognition particle receptor subunit alpha OS=Homo sapiens GN=SRPRA PE=1 SV=2	1	3	3	3	2	1	1	2	2	2	2	1	3	2	1	0	2	2	1	2	1	1	2	2	2	2	1	3	2	1	0	2	2	1	2	1	1	2	2	2	2	1	3	2
sp|P08559|ODPA_HUMAN;sp|P29803|ODPAT_HUMAN	sp|P08559|ODPA_HUMAN	20;2	20;2	20;2	sp|P08559|ODPA_HUMAN Pyruvate dehydrogenase E1 component subunit alpha, somatic form, mitochondrial OS=Homo sapiens GN=PDHA1 PE=1 SV=3	2	20	20	20	13	7	10	10	10	8	10	11	9	11	12	6	9	9	7	13	7	10	10	10	8	10	11	9	11	12	6	9	9	7	13	7	10	10	10	8	10	11	9	11
sp|P08574|CY1_HUMAN	sp|P08574|CY1_HUMAN	6	6	6	sp|P08574|CY1_HUMAN Cytochrome c1, heme protein, mitochondrial OS=Homo sapiens GN=CYC1 PE=1 SV=3	1	6	6	6	2	2	2	3	3	2	3	4	2	3	2	1	2	3	3	2	2	2	3	3	2	3	4	2	3	2	1	2	3	3	2	2	2	3	3	2	3	4	2	3
sp|P08579|RU2B_HUMAN	sp|P08579|RU2B_HUMAN	5	5	3	sp|P08579|RU2B_HUMAN U2 small nuclear ribonucleoprotein B OS=Homo sapiens GN=SNRPB2 PE=1 SV=1	1	5	5	3	2	1	0	2	2	1	0	2	1	2	1	2	1	1	1	2	1	0	2	2	1	0	2	1	2	1	2	1	1	1	1	1	0	1	1	1	0	1	1	1
sp|P08621|RU17_HUMAN	sp|P08621|RU17_HUMAN	10	10	10	sp|P08621|RU17_HUMAN U1 small nuclear ribonucleoprotein 70 kDa OS=Homo sapiens GN=SNRNP70 PE=1 SV=2	1	10	10	10	5	6	6	5	5	6	5	7	4	8	5	4	4	5	6	5	6	6	5	5	6	5	7	4	8	5	4	4	5	6	5	6	6	5	5	6	5	7	4	8
sp|P08648|ITA5_HUMAN	sp|P08648|ITA5_HUMAN	6	6	6	sp|P08648|ITA5_HUMAN Integrin alpha-5 OS=Homo sapiens GN=ITGA5 PE=1 SV=2	1	6	6	6	5	6	4	5	4	2	5	5	4	4	5	4	5	4	5	5	6	4	5	4	2	5	5	4	4	5	4	5	4	5	5	6	4	5	4	2	5	5	4	4
sp|P08651|NFIC_HUMAN	sp|P08651|NFIC_HUMAN	2	2	1	sp|P08651|NFIC_HUMAN Nuclear factor 1 C-type OS=Homo sapiens GN=NFIC PE=1 SV=2	1	2	2	1	2	0	1	1	0	1	1	0	0	2	1	1	1	1	1	2	0	1	1	0	1	1	0	0	2	1	1	1	1	1	1	0	1	1	0	1	1	0	0	1
sp|P08670|VIME_HUMAN;sp|P17661|DESM_HUMAN;sp|Q16352|AINX_HUMAN;sp|P07197|NFM_HUMAN;sp|P07196|NFL_HUMAN;sp|P12036|NFH_HUMAN	sp|P08670|VIME_HUMAN	62;6;2;2;1;1	62;6;2;2;1;1	56;4;2;2;1;1	sp|P08670|VIME_HUMAN Vimentin OS=Homo sapiens GN=VIM PE=1 SV=4	6	62	62	56	53	54	55	55	55	55	56	56	54	56	57	55	53	52	51	53	54	55	55	55	55	56	56	54	56	57	55	53	52	51	49	49	49	50	49	50	50	50	49	50
sp|P08708|RS17_HUMAN	sp|P08708|RS17_HUMAN	13	13	13	sp|P08708|RS17_HUMAN 40S ribosomal protein S17 OS=Homo sapiens GN=RPS17 PE=1 SV=2	1	13	13	13	8	8	8	9	9	8	8	8	8	9	9	8	7	9	8	8	8	8	9	9	8	8	8	8	9	9	8	7	9	8	8	8	8	9	9	8	8	8	8	9
sp|P08758|ANXA5_HUMAN	sp|P08758|ANXA5_HUMAN	4	4	4	sp|P08758|ANXA5_HUMAN Annexin A5 OS=Homo sapiens GN=ANXA5 PE=1 SV=2	1	4	4	4	3	3	2	2	3	2	2	2	3	2	2	2	2	3	2	3	3	2	2	3	2	2	2	3	2	2	2	2	3	2	3	3	2	2	3	2	2	2	3	2
sp|P08779|K1C16_HUMAN;CON__P08779	sp|P08779|K1C16_HUMAN;CON__P08779	13;13	3;3	3;3	sp|P08779|K1C16_HUMAN Keratin, type I cytoskeletal 16 OS=Homo sapiens GN=KRT16 PE=1 SV=4;	2	13	3	3	1	0	2	1	0	1	1	12	0	0	7	4	1	0	2	0	0	0	0	0	0	0	3	0	0	1	0	0	0	0	0	0	0	0	0	0	0	3	0	0
sp|P08865|RSSA_HUMAN	sp|P08865|RSSA_HUMAN	17	17	17	sp|P08865|RSSA_HUMAN 40S ribosomal protein SA OS=Homo sapiens GN=RPSA PE=1 SV=4	1	17	17	17	15	16	16	16	16	17	15	14	16	15	16	13	16	14	15	15	16	16	16	16	17	15	14	16	15	16	13	16	14	15	15	16	16	16	16	17	15	14	16	15
sp|P09104|ENOG_HUMAN	sp|P09104|ENOG_HUMAN	13	7	7	sp|P09104|ENOG_HUMAN Gamma-enolase OS=Homo sapiens GN=ENO2 PE=1 SV=3	1	13	7	7	10	12	8	11	11	8	8	10	9	8	10	5	9	9	8	4	6	4	5	5	4	3	5	4	3	4	3	3	4	4	4	6	4	5	5	4	3	5	4	3
sp|P09110|THIK_HUMAN	sp|P09110|THIK_HUMAN	2	2	2	sp|P09110|THIK_HUMAN 3-ketoacyl-CoA thiolase, peroxisomal OS=Homo sapiens GN=ACAA1 PE=1 SV=2	1	2	2	2	1	0	1	1	1	1	0	1	1	0	2	0	1	1	0	1	0	1	1	1	1	0	1	1	0	2	0	1	1	0	1	0	1	1	1	1	0	1	1	0
sp|P09211|GSTP1_HUMAN	sp|P09211|GSTP1_HUMAN	1	1	1	sp|P09211|GSTP1_HUMAN Glutathione S-transferase P OS=Homo sapiens GN=GSTP1 PE=1 SV=2	1	1	1	1	0	1	1	0	1	1	1	1	0	0	0	0	0	0	1	0	1	1	0	1	1	1	1	0	0	0	0	0	0	1	0	1	1	0	1	1	1	1	0	0
sp|P09234|RU1C_HUMAN	sp|P09234|RU1C_HUMAN	5	5	5	sp|P09234|RU1C_HUMAN U1 small nuclear ribonucleoprotein C OS=Homo sapiens GN=SNRPC PE=1 SV=1	1	5	5	5	2	4	3	2	4	4	3	3	3	2	2	1	3	3	2	2	4	3	2	4	4	3	3	3	2	2	1	3	3	2	2	4	3	2	4	4	3	3	3	2
sp|P09382|LEG1_HUMAN	sp|P09382|LEG1_HUMAN	4	4	4	sp|P09382|LEG1_HUMAN Galectin-1 OS=Homo sapiens GN=LGALS1 PE=1 SV=2	1	4	4	4	4	4	4	4	4	4	4	4	4	4	4	2	4	4	4	4	4	4	4	4	4	4	4	4	4	4	2	4	4	4	4	4	4	4	4	4	4	4	4	4
sp|P09417|DHPR_HUMAN	sp|P09417|DHPR_HUMAN	2	2	2	sp|P09417|DHPR_HUMAN Dihydropteridine reductase OS=Homo sapiens GN=QDPR PE=1 SV=2	1	2	2	2	2	1	2	2	2	1	1	2	1	2	1	1	2	2	2	2	1	2	2	2	1	1	2	1	2	1	1	2	2	2	2	1	2	2	2	1	1	2	1	2
sp|P09429|HMGB1_HUMAN;sp|B2RPK0|HGB1A_HUMAN	sp|P09429|HMGB1_HUMAN;sp|B2RPK0|HGB1A_HUMAN	21;12	21;12	13;5	sp|P09429|HMGB1_HUMAN High mobility group protein B1 OS=Homo sapiens GN=HMGB1 PE=1 SV=3;sp|B2RPK0|HGB1A_HUMAN Putative high mobility group protein B1-like 1 OS=Homo sapiens GN=HMGB1P1 PE=5 SV=1	2	21	21	13	15	16	16	17	16	16	17	18	15	16	15	14	17	18	16	15	16	16	17	16	16	17	18	15	16	15	14	17	18	16	9	10	10	11	10	10	11	11	9	10
sp|P09486|SPRC_HUMAN	sp|P09486|SPRC_HUMAN	6	6	6	sp|P09486|SPRC_HUMAN SPARC OS=Homo sapiens GN=SPARC PE=1 SV=1	1	6	6	6	6	5	2	4	5	5	3	4	3	4	4	1	4	5	5	6	5	2	4	5	5	3	4	3	4	4	1	4	5	5	6	5	2	4	5	5	3	4	3	4
sp|P09493|TPM1_HUMAN	sp|P09493|TPM1_HUMAN	29	19	14	sp|P09493|TPM1_HUMAN Tropomyosin alpha-1 chain OS=Homo sapiens GN=TPM1 PE=1 SV=2	1	29	19	14	15	18	20	14	19	19	17	19	22	17	19	21	21	18	23	7	11	13	6	11	11	9	11	13	9	10	11	11	10	14	5	7	9	4	7	8	6	7	10	6
sp|P09496|CLCA_HUMAN	sp|P09496|CLCA_HUMAN	3	3	3	sp|P09496|CLCA_HUMAN Clathrin light chain A OS=Homo sapiens GN=CLTA PE=1 SV=1	1	3	3	3	3	2	2	2	2	2	2	2	2	2	2	2	2	2	2	3	2	2	2	2	2	2	2	2	2	2	2	2	2	2	3	2	2	2	2	2	2	2	2	2
sp|P09497|CLCB_HUMAN	sp|P09497|CLCB_HUMAN	6	6	6	sp|P09497|CLCB_HUMAN Clathrin light chain B OS=Homo sapiens GN=CLTB PE=1 SV=1	1	6	6	6	1	1	1	3	2	1	1	1	1	2	2	3	0	1	2	1	1	1	3	2	1	1	1	1	2	2	3	0	1	2	1	1	1	3	2	1	1	1	1	2
sp|P09525|ANXA4_HUMAN	sp|P09525|ANXA4_HUMAN	1	1	1	sp|P09525|ANXA4_HUMAN Annexin A4 OS=Homo sapiens GN=ANXA4 PE=1 SV=4	1	1	1	1	0	0	1	1	0	1	1	1	0	0	0	0	0	0	1	0	0	1	1	0	1	1	1	0	0	0	0	0	0	1	0	0	1	1	0	1	1	1	0	0
sp|P09619|PGFRB_HUMAN	sp|P09619|PGFRB_HUMAN	4	4	4	sp|P09619|PGFRB_HUMAN Platelet-derived growth factor receptor beta OS=Homo sapiens GN=PDGFRB PE=1 SV=1	1	4	4	4	1	1	1	0	1	2	1	1	1	0	0	1	0	0	0	1	1	1	0	1	2	1	1	1	0	0	1	0	0	0	1	1	1	0	1	2	1	1	1	0
sp|P09622|DLDH_HUMAN	sp|P09622|DLDH_HUMAN	13	13	13	sp|P09622|DLDH_HUMAN Dihydrolipoyl dehydrogenase, mitochondrial OS=Homo sapiens GN=DLD PE=1 SV=2	1	13	13	13	10	9	8	9	8	10	8	11	10	11	7	4	9	11	10	10	9	8	9	8	10	8	11	10	11	7	4	9	11	10	10	9	8	9	8	10	8	11	10	11
sp|P09651|ROA1_HUMAN;sp|Q32P51|RA1L2_HUMAN	sp|P09651|ROA1_HUMAN;sp|Q32P51|RA1L2_HUMAN	25;14	25;14	25;14	sp|P09651|ROA1_HUMAN Heterogeneous nuclear ribonucleoprotein A1 OS=Homo sapiens GN=HNRNPA1 PE=1 SV=5;sp|Q32P51|RA1L2_HUMAN Heterogeneous nuclear ribonucleoprotein A1-like 2 OS=Homo sapiens GN=HNRNPA1L2 PE=2 SV=2	2	25	25	25	24	22	24	23	24	24	23	23	22	24	23	14	21	23	23	24	22	24	23	24	24	23	23	22	24	23	14	21	23	23	24	22	24	23	24	24	23	23	22	24
sp|P09661|RU2A_HUMAN	sp|P09661|RU2A_HUMAN	6	6	6	sp|P09661|RU2A_HUMAN U2 small nuclear ribonucleoprotein A OS=Homo sapiens GN=SNRPA1 PE=1 SV=2	1	6	6	6	3	3	2	2	2	3	4	2	2	3	2	2	2	3	3	3	3	2	2	2	3	4	2	2	3	2	2	2	3	3	3	3	2	2	2	3	4	2	2	3
sp|P09936|UCHL1_HUMAN	sp|P09936|UCHL1_HUMAN	2	2	2	sp|P09936|UCHL1_HUMAN Ubiquitin carboxyl-terminal hydrolase isozyme L1 OS=Homo sapiens GN=UCHL1 PE=1 SV=2	1	2	2	2	2	1	1	2	1	1	2	1	1	2	1	1	2	2	1	2	1	1	2	1	1	2	1	1	2	1	1	2	2	1	2	1	1	2	1	1	2	1	1	2
sp|P09960|LKHA4_HUMAN	sp|P09960|LKHA4_HUMAN	13	13	13	sp|P09960|LKHA4_HUMAN Leukotriene A-4 hydrolase OS=Homo sapiens GN=LTA4H PE=1 SV=2	1	13	13	13	5	8	8	5	8	4	7	8	8	4	7	6	6	8	5	5	8	8	5	8	4	7	8	8	4	7	6	6	8	5	5	8	8	5	8	4	7	8	8	4
sp|P09972|ALDOC_HUMAN	sp|P09972|ALDOC_HUMAN	7	3	3	sp|P09972|ALDOC_HUMAN Fructose-bisphosphate aldolase C OS=Homo sapiens GN=ALDOC PE=1 SV=2	1	7	3	3	5	4	4	6	4	4	5	5	4	6	5	3	5	6	4	2	2	2	2	2	2	2	2	2	2	2	2	2	3	2	2	2	2	2	2	2	2	2	2	2
sp|P0DMP2|SRG2B_HUMAN;sp|O75044|SRGP2_HUMAN;sp|P0DJJ0|SRG2C_HUMAN	sp|P0DMP2|SRG2B_HUMAN;sp|O75044|SRGP2_HUMAN;sp|P0DJJ0|SRG2C_HUMAN	3;3;2	3;3;2	3;3;2	sp|P0DMP2|SRG2B_HUMAN SLIT-ROBO Rho GTPase-activating protein 2B OS=Homo sapiens GN=SRGAP2B PE=3 SV=1;sp|O75044|SRGP2_HUMAN SLIT-ROBO Rho GTPase-activating protein 2 OS=Homo sapiens GN=SRGAP2 PE=1 SV=2;sp|P0DJJ0|SRG2C_HUMAN SLIT-ROBO Rho GTPase-activating	3	3	3	3	0	1	0	0	1	0	0	0	0	1	1	0	0	1	0	0	1	0	0	1	0	0	0	0	1	1	0	0	1	0	0	1	0	0	1	0	0	0	0	1
sp|P0DMV9|HS71B_HUMAN;sp|P0DMV8|HS71A_HUMAN	sp|P0DMV9|HS71B_HUMAN;sp|P0DMV8|HS71A_HUMAN	13;13	9;9	3;3	sp|P0DMV9|HS71B_HUMAN Heat shock 70 kDa protein 1B OS=Homo sapiens GN=HSPA1B PE=1 SV=1;sp|P0DMV8|HS71A_HUMAN Heat shock 70 kDa protein 1A OS=Homo sapiens GN=HSPA1A PE=1 SV=1	2	13	9	3	10	8	9	5	10	8	6	9	6	7	6	6	6	6	6	7	6	6	3	7	6	4	7	4	5	4	3	4	4	4	2	2	2	1	2	3	1	2	2	2
sp|P0DP25|CALM3_HUMAN;sp|P0DP24|CALM2_HUMAN;sp|P0DP23|CALM1_HUMAN;sp|P27482|CALL3_HUMAN;sp|P02585|TNNC2_HUMAN	sp|P0DP25|CALM3_HUMAN;sp|P0DP24|CALM2_HUMAN;sp|P0DP23|CALM1_HUMAN	4;4;4;1;1	4;4;4;1;1	4;4;4;1;1	sp|P0DP25|CALM3_HUMAN Calmodulin-3 OS=Homo sapiens GN=CALM3 PE=1 SV=1;sp|P0DP24|CALM2_HUMAN Calmodulin-2 OS=Homo sapiens GN=CALM2 PE=1 SV=1;sp|P0DP23|CALM1_HUMAN Calmodulin-1 OS=Homo sapiens GN=CALM1 PE=1 SV=1	5	4	4	4	3	3	3	3	4	3	3	4	3	3	2	2	1	4	4	3	3	3	3	4	3	3	4	3	3	2	2	1	4	4	3	3	3	3	4	3	3	4	3	3
sp|P10092|CALCB_HUMAN	sp|P10092|CALCB_HUMAN	1	1	1	sp|P10092|CALCB_HUMAN Calcitonin gene-related peptide 2 OS=Homo sapiens GN=CALCB PE=1 SV=1	1	1	1	1	0	0	1	0	0	0	0	0	0	0	0	0	0	0	0	0	0	1	0	0	0	0	0	0	0	0	0	0	0	0	0	0	1	0	0	0	0	0	0	0
sp|P10253|LYAG_HUMAN	sp|P10253|LYAG_HUMAN	2	2	2	sp|P10253|LYAG_HUMAN Lysosomal alpha-glucosidase OS=Homo sapiens GN=GAA PE=1 SV=4	1	2	2	2	2	2	2	0	1	1	1	1	1	1	2	1	0	1	2	2	2	2	0	1	1	1	1	1	1	2	1	0	1	2	2	2	2	0	1	1	1	1	1	1
sp|P10412|H14_HUMAN;sp|P16402|H13_HUMAN;sp|Q02539|H11_HUMAN;sp|P22492|H1T_HUMAN	sp|P10412|H14_HUMAN;sp|P16402|H13_HUMAN;sp|Q02539|H11_HUMAN	18;15;9;5	18;15;9;5	4;1;0;0	sp|P10412|H14_HUMAN Histone H1.4 OS=Homo sapiens GN=HIST1H1E PE=1 SV=2;sp|P16402|H13_HUMAN Histone H1.3 OS=Homo sapiens GN=HIST1H1D PE=1 SV=2;sp|Q02539|H11_HUMAN Histone H1.1 OS=Homo sapiens GN=HIST1H1A PE=1 SV=3	4	18	18	4	14	11	11	12	10	10	12	12	12	11	12	12	12	11	13	14	11	11	12	10	10	12	12	12	11	12	12	12	11	13	3	2	3	2	2	2	2	2	3	1
sp|P10515|ODP2_HUMAN	sp|P10515|ODP2_HUMAN	5	5	5	sp|P10515|ODP2_HUMAN Dihydrolipoyllysine-residue acetyltransferase component of pyruvate dehydrogenase complex, mitochondrial OS=Homo sapiens GN=DLAT PE=1 SV=3	1	5	5	5	2	2	4	2	2	2	0	4	2	1	1	1	1	2	1	2	2	4	2	2	2	0	4	2	1	1	1	1	2	1	2	2	4	2	2	2	0	4	2	1
sp|P10599|THIO_HUMAN	sp|P10599|THIO_HUMAN	3	3	3	sp|P10599|THIO_HUMAN Thioredoxin OS=Homo sapiens GN=TXN PE=1 SV=3	1	3	3	3	3	3	2	3	2	2	3	2	3	3	2	0	1	3	2	3	3	2	3	2	2	3	2	3	3	2	0	1	3	2	3	3	2	3	2	2	3	2	3	3
sp|P10644|KAP0_HUMAN;sp|P31321|KAP1_HUMAN	sp|P10644|KAP0_HUMAN	18;2	18;2	18;2	sp|P10644|KAP0_HUMAN cAMP-dependent protein kinase type I-alpha regulatory subunit OS=Homo sapiens GN=PRKAR1A PE=1 SV=1	2	18	18	18	9	11	9	10	11	10	11	9	9	10	11	7	9	11	8	9	11	9	10	11	10	11	9	9	10	11	7	9	11	8	9	11	9	10	11	10	11	9	9	10
sp|P10768|ESTD_HUMAN	sp|P10768|ESTD_HUMAN	5	5	5	sp|P10768|ESTD_HUMAN S-formylglutathione hydrolase OS=Homo sapiens GN=ESD PE=1 SV=2	1	5	5	5	5	5	5	5	5	5	5	5	5	4	5	1	5	5	5	5	5	5	5	5	5	5	5	5	4	5	1	5	5	5	5	5	5	5	5	5	5	5	5	4
sp|P10809|CH60_HUMAN	sp|P10809|CH60_HUMAN	45	45	45	sp|P10809|CH60_HUMAN 60 kDa heat shock protein, mitochondrial OS=Homo sapiens GN=HSPD1 PE=1 SV=2	1	45	45	45	33	32	29	32	34	35	31	33	34	33	34	31	35	33	31	33	32	29	32	34	35	31	33	34	33	34	31	35	33	31	33	32	29	32	34	35	31	33	34	33
sp|P11021|GRP78_HUMAN	sp|P11021|GRP78_HUMAN	50	49	49	sp|P11021|GRP78_HUMAN 78 kDa glucose-regulated protein OS=Homo sapiens GN=HSPA5 PE=1 SV=2	1	50	49	49	41	41	42	38	42	42	42	38	41	39	42	43	43	40	42	40	40	41	37	41	41	41	37	40	38	41	42	42	39	41	40	40	41	37	41	41	41	37	40	38
sp|P11047|LAMC1_HUMAN	sp|P11047|LAMC1_HUMAN	5	5	5	sp|P11047|LAMC1_HUMAN Laminin subunit gamma-1 OS=Homo sapiens GN=LAMC1 PE=1 SV=3	1	5	5	5	2	2	2	1	2	1	2	2	0	3	1	1	2	2	1	2	2	2	1	2	1	2	2	0	3	1	1	2	2	1	2	2	2	1	2	1	2	2	0	3
sp|P11117|PPAL_HUMAN	sp|P11117|PPAL_HUMAN	1	1	1	sp|P11117|PPAL_HUMAN Lysosomal acid phosphatase OS=Homo sapiens GN=ACP2 PE=1 SV=3	1	1	1	1	0	0	0	0	0	0	0	0	0	0	0	0	1	0	0	0	0	0	0	0	0	0	0	0	0	0	0	1	0	0	0	0	0	0	0	0	0	0	0	0
sp|P11137|MTAP2_HUMAN	sp|P11137|MTAP2_HUMAN	5	5	5	sp|P11137|MTAP2_HUMAN Microtubule-associated protein 2 OS=Homo sapiens GN=MAP2 PE=1 SV=4	1	5	5	5	2	0	1	2	1	1	1	1	0	1	0	2	3	1	1	2	0	1	2	1	1	1	1	0	1	0	2	3	1	1	2	0	1	2	1	1	1	1	0	1
sp|P11142|HSP7C_HUMAN	sp|P11142|HSP7C_HUMAN	50	50	36	sp|P11142|HSP7C_HUMAN Heat shock cognate 71 kDa protein OS=Homo sapiens GN=HSPA8 PE=1 SV=1	1	50	50	36	42	38	37	40	40	40	40	38	38	38	38	33	37	40	39	42	38	37	40	40	40	40	38	38	38	38	33	37	40	39	30	28	26	29	29	30	30	26	28	28
sp|P11172|UMPS_HUMAN	sp|P11172|UMPS_HUMAN	4	4	4	sp|P11172|UMPS_HUMAN Uridine 5-monophosphate synthase OS=Homo sapiens GN=UMPS PE=1 SV=1	1	4	4	4	1	2	1	1	1	2	1	1	0	1	1	1	1	0	1	1	2	1	1	1	2	1	1	0	1	1	1	1	0	1	1	2	1	1	1	2	1	1	0	1
sp|P11177|ODPB_HUMAN	sp|P11177|ODPB_HUMAN	6	6	6	sp|P11177|ODPB_HUMAN Pyruvate dehydrogenase E1 component subunit beta, mitochondrial OS=Homo sapiens GN=PDHB PE=1 SV=3	1	6	6	6	5	5	5	6	4	5	6	5	4	5	6	4	5	5	5	5	5	5	6	4	5	6	5	4	5	6	4	5	5	5	5	5	5	6	4	5	6	5	4	5
sp|P11182|ODB2_HUMAN	sp|P11182|ODB2_HUMAN	2	2	2	sp|P11182|ODB2_HUMAN Lipoamide acyltransferase component of branched-chain alpha-keto acid dehydrogenase complex, mitochondrial OS=Homo sapiens GN=DBT PE=1 SV=3	1	2	2	2	0	0	0	1	0	0	1	0	0	1	0	1	1	0	0	0	0	0	1	0	0	1	0	0	1	0	1	1	0	0	0	0	0	1	0	0	1	0	0	1
sp|P11216|PYGB_HUMAN;sp|P11217|PYGM_HUMAN;sp|P06737|PYGL_HUMAN	sp|P11216|PYGB_HUMAN	7;2;1	7;2;1	7;2;1	sp|P11216|PYGB_HUMAN Glycogen phosphorylase, brain form OS=Homo sapiens GN=PYGB PE=1 SV=5	3	7	7	7	1	1	2	2	1	2	3	1	1	2	3	0	2	3	0	1	1	2	2	1	2	3	1	1	2	3	0	2	3	0	1	1	2	2	1	2	3	1	1	2
sp|P11234|RALB_HUMAN;sp|P11233|RALA_HUMAN	sp|P11234|RALB_HUMAN;sp|P11233|RALA_HUMAN	2;2	2;2	2;2	sp|P11234|RALB_HUMAN Ras-related protein Ral-B OS=Homo sapiens GN=RALB PE=1 SV=1;sp|P11233|RALA_HUMAN Ras-related protein Ral-A OS=Homo sapiens GN=RALA PE=1 SV=1	2	2	2	2	1	1	1	1	1	1	1	1	1	1	2	2	1	1	1	1	1	1	1	1	1	1	1	1	1	2	2	1	1	1	1	1	1	1	1	1	1	1	1	1
sp|P11279|LAMP1_HUMAN	sp|P11279|LAMP1_HUMAN	2	2	2	sp|P11279|LAMP1_HUMAN Lysosome-associated membrane glycoprotein 1 OS=Homo sapiens GN=LAMP1 PE=1 SV=3	1	2	2	2	1	1	1	1	1	1	2	1	1	1	1	0	1	1	1	1	1	1	1	1	1	2	1	1	1	1	0	1	1	1	1	1	1	1	1	1	2	1	1	1
sp|P11310|ACADM_HUMAN	sp|P11310|ACADM_HUMAN	1	1	1	sp|P11310|ACADM_HUMAN Medium-chain specific acyl-CoA dehydrogenase, mitochondrial OS=Homo sapiens GN=ACADM PE=1 SV=1	1	1	1	1	0	1	0	0	0	0	0	0	0	0	0	1	0	0	0	0	1	0	0	0	0	0	0	0	0	0	1	0	0	0	0	1	0	0	0	0	0	0	0	0
sp|P11387|TOP1_HUMAN	sp|P11387|TOP1_HUMAN	4	4	4	sp|P11387|TOP1_HUMAN DNA topoisomerase 1 OS=Homo sapiens GN=TOP1 PE=1 SV=2	1	4	4	4	1	1	0	1	1	0	1	0	0	2	0	0	1	1	0	1	1	0	1	1	0	1	0	0	2	0	0	1	1	0	1	1	0	1	1	0	1	0	0	2
sp|P11413|G6PD_HUMAN	sp|P11413|G6PD_HUMAN	17	17	17	sp|P11413|G6PD_HUMAN Glucose-6-phosphate 1-dehydrogenase OS=Homo sapiens GN=G6PD PE=1 SV=4	1	17	17	17	13	12	13	10	12	11	11	12	12	12	10	12	11	13	11	13	12	13	10	12	11	11	12	12	12	10	12	11	13	11	13	12	13	10	12	11	11	12	12	12
sp|P11498|PYC_HUMAN	sp|P11498|PYC_HUMAN	9	9	9	sp|P11498|PYC_HUMAN Pyruvate carboxylase, mitochondrial OS=Homo sapiens GN=PC PE=1 SV=2	1	9	9	9	2	4	3	4	3	2	0	3	2	2	1	2	2	3	2	2	4	3	4	3	2	0	3	2	2	1	2	2	3	2	2	4	3	4	3	2	0	3	2	2
sp|P11532|DMD_HUMAN	sp|P11532|DMD_HUMAN	1	1	1	sp|P11532|DMD_HUMAN Dystrophin OS=Homo sapiens GN=DMD PE=1 SV=3	1	1	1	1	1	1	1	0	1	1	0	0	0	0	1	1	1	0	1	1	1	1	0	1	1	0	0	0	0	1	1	1	0	1	1	1	1	0	1	1	0	0	0	0
sp|P11586|C1TC_HUMAN	sp|P11586|C1TC_HUMAN	19	19	18	sp|P11586|C1TC_HUMAN C-1-tetrahydrofolate synthase, cytoplasmic OS=Homo sapiens GN=MTHFD1 PE=1 SV=3	1	19	19	18	13	12	11	13	15	11	12	14	7	13	9	9	12	13	10	13	12	11	13	15	11	12	14	7	13	9	9	12	13	10	13	11	11	13	15	10	11	14	6	13
sp|P11766|ADHX_HUMAN	sp|P11766|ADHX_HUMAN	8	8	8	sp|P11766|ADHX_HUMAN Alcohol dehydrogenase class-3 OS=Homo sapiens GN=ADH5 PE=1 SV=4	1	8	8	8	6	5	4	6	5	5	5	5	3	6	5	2	6	7	4	6	5	4	6	5	5	5	5	3	6	5	2	6	7	4	6	5	4	6	5	5	5	5	3	6
sp|P11802|CDK4_HUMAN	sp|P11802|CDK4_HUMAN	4	4	4	sp|P11802|CDK4_HUMAN Cyclin-dependent kinase 4 OS=Homo sapiens GN=CDK4 PE=1 SV=2	1	4	4	4	1	3	1	1	2	2	1	0	0	1	0	0	1	0	2	1	3	1	1	2	2	1	0	0	1	0	0	1	0	2	1	3	1	1	2	2	1	0	0	1
sp|P11908|PRPS2_HUMAN	sp|P11908|PRPS2_HUMAN	9	2	2	sp|P11908|PRPS2_HUMAN Ribose-phosphate pyrophosphokinase 2 OS=Homo sapiens GN=PRPS2 PE=1 SV=2	1	9	2	2	7	6	7	7	7	7	5	7	6	5	7	6	5	6	7	1	1	1	1	1	1	1	2	1	1	1	1	1	1	1	1	1	1	1	1	1	1	2	1	1
sp|P11940|PABP1_HUMAN;sp|Q9H361|PABP3_HUMAN;sp|Q4VXU2|PAP1L_HUMAN;sp|Q5JQF8|PAP1M_HUMAN;sp|Q96DU9|PABP5_HUMAN	sp|P11940|PABP1_HUMAN	34;16;6;2;2	34;16;6;2;2	23;12;4;1;2	sp|P11940|PABP1_HUMAN Polyadenylate-binding protein 1 OS=Homo sapiens GN=PABPC1 PE=1 SV=2	5	34	34	23	24	23	21	21	23	19	22	28	22	24	22	19	23	22	21	24	23	21	21	23	19	22	28	22	24	22	19	23	22	21	16	14	13	14	15	12	15	19	15	15
sp|P12004|PCNA_HUMAN	sp|P12004|PCNA_HUMAN	14	14	14	sp|P12004|PCNA_HUMAN Proliferating cell nuclear antigen OS=Homo sapiens GN=PCNA PE=1 SV=1	1	14	14	14	10	10	11	9	11	11	11	11	11	9	11	7	10	10	11	10	10	11	9	11	11	11	11	11	9	11	7	10	10	11	10	10	11	9	11	11	11	11	11	9
sp|P12081|SYHC_HUMAN;sp|P49590|SYHM_HUMAN	sp|P12081|SYHC_HUMAN	8;2	8;2	8;2	sp|P12081|SYHC_HUMAN Histidine--tRNA ligase, cytoplasmic OS=Homo sapiens GN=HARS PE=1 SV=2	2	8	8	8	6	4	3	5	5	3	4	4	4	4	4	5	5	5	4	6	4	3	5	5	3	4	4	4	4	4	5	5	5	4	6	4	3	5	5	3	4	4	4	4
sp|P12107|COBA1_HUMAN	sp|P12107|COBA1_HUMAN	2	2	2	sp|P12107|COBA1_HUMAN Collagen alpha-1(XI) chain OS=Homo sapiens GN=COL11A1 PE=1 SV=4	1	2	2	2	1	0	1	1	0	0	1	0	1	0	1	1	0	0	1	1	0	1	1	0	0	1	0	1	0	1	1	0	0	1	1	0	1	1	0	0	1	0	1	0
sp|P12109|CO6A1_HUMAN	sp|P12109|CO6A1_HUMAN	10	10	10	sp|P12109|CO6A1_HUMAN Collagen alpha-1(VI) chain OS=Homo sapiens GN=COL6A1 PE=1 SV=3	1	10	10	10	7	9	7	6	7	5	6	8	8	4	6	2	6	6	5	7	9	7	6	7	5	6	8	8	4	6	2	6	6	5	7	9	7	6	7	5	6	8	8	4
sp|P12110|CO6A2_HUMAN	sp|P12110|CO6A2_HUMAN	10	10	10	sp|P12110|CO6A2_HUMAN Collagen alpha-2(VI) chain OS=Homo sapiens GN=COL6A2 PE=1 SV=4	1	10	10	10	4	4	5	2	5	5	4	4	5	3	4	6	4	5	4	4	4	5	2	5	5	4	4	5	3	4	6	4	5	4	4	4	5	2	5	5	4	4	5	3
sp|P12111|CO6A3_HUMAN	sp|P12111|CO6A3_HUMAN	17	17	17	sp|P12111|CO6A3_HUMAN Collagen alpha-3(VI) chain OS=Homo sapiens GN=COL6A3 PE=1 SV=5	1	17	17	17	11	9	10	10	11	9	8	11	7	7	9	6	8	7	7	11	9	10	10	11	9	8	11	7	7	9	6	8	7	7	11	9	10	10	11	9	8	11	7	7
sp|P12235|ADT1_HUMAN	sp|P12235|ADT1_HUMAN	16	3	3	sp|P12235|ADT1_HUMAN ADP/ATP translocase 1 OS=Homo sapiens GN=SLC25A4 PE=1 SV=4	1	16	3	3	13	13	15	14	15	13	15	13	13	14	14	8	15	12	14	3	2	3	3	3	3	3	2	2	3	2	2	3	2	3	3	2	3	3	3	3	3	2	2	3
sp|P12236|ADT3_HUMAN	sp|P12236|ADT3_HUMAN	17	4	1	sp|P12236|ADT3_HUMAN ADP/ATP translocase 3 OS=Homo sapiens GN=SLC25A6 PE=1 SV=4	1	17	4	1	14	14	16	15	15	13	16	15	14	15	16	9	15	14	14	2	4	4	4	4	4	4	3	4	4	4	1	4	4	4	1	1	1	1	1	1	1	1	1	1
sp|P12268|IMDH2_HUMAN;sp|P20839|IMDH1_HUMAN	sp|P12268|IMDH2_HUMAN	13;1	13;1	13;1	sp|P12268|IMDH2_HUMAN Inosine-5-monophosphate dehydrogenase 2 OS=Homo sapiens GN=IMPDH2 PE=1 SV=2	2	13	13	13	11	10	9	10	10	8	9	9	6	10	7	7	11	10	8	11	10	9	10	10	8	9	9	6	10	7	7	11	10	8	11	10	9	10	10	8	9	9	6	10
sp|P12270|TPR_HUMAN	sp|P12270|TPR_HUMAN	20	20	20	sp|P12270|TPR_HUMAN Nucleoprotein TPR OS=Homo sapiens GN=TPR PE=1 SV=3	1	20	20	20	10	7	7	10	7	9	7	9	8	9	6	10	8	7	7	10	7	7	10	7	9	7	9	8	9	6	10	8	7	7	10	7	7	10	7	9	7	9	8	9
sp|P12277|KCRB_HUMAN	sp|P12277|KCRB_HUMAN	9	9	9	sp|P12277|KCRB_HUMAN Creatine kinase B-type OS=Homo sapiens GN=CKB PE=1 SV=1	1	9	9	9	2	4	3	3	2	5	3	4	4	6	3	2	4	5	4	2	4	3	3	2	5	3	4	4	6	3	2	4	5	4	2	4	3	3	2	5	3	4	4	6
sp|P12429|ANXA3_HUMAN	sp|P12429|ANXA3_HUMAN	1	1	1	sp|P12429|ANXA3_HUMAN Annexin A3 OS=Homo sapiens GN=ANXA3 PE=1 SV=3	1	1	1	1	1	1	1	1	1	1	1	1	1	1	1	0	1	1	1	1	1	1	1	1	1	1	1	1	1	1	0	1	1	1	1	1	1	1	1	1	1	1	1	1
sp|P12694|ODBA_HUMAN	sp|P12694|ODBA_HUMAN	4	4	4	sp|P12694|ODBA_HUMAN 2-oxoisovalerate dehydrogenase subunit alpha, mitochondrial OS=Homo sapiens GN=BCKDHA PE=1 SV=2	1	4	4	4	1	0	1	0	1	2	0	0	2	0	2	2	1	2	2	1	0	1	0	1	2	0	0	2	0	2	2	1	2	2	1	0	1	0	1	2	0	0	2	0
sp|P12814|ACTN1_HUMAN;sp|P35609|ACTN2_HUMAN;sp|Q08043|ACTN3_HUMAN	sp|P12814|ACTN1_HUMAN	56;16;14	30;0;0	30;0;0	sp|P12814|ACTN1_HUMAN Alpha-actinin-1 OS=Homo sapiens GN=ACTN1 PE=1 SV=2	3	56	30	30	44	42	44	41	42	43	44	44	41	45	44	15	45	42	45	25	23	24	22	23	24	24	25	22	26	24	9	25	23	26	25	23	24	22	23	24	24	25	22	26
sp|P12956|XRCC6_HUMAN	sp|P12956|XRCC6_HUMAN	1	1	1	sp|P12956|XRCC6_HUMAN X-ray repair cross-complementing protein 6 OS=Homo sapiens GN=XRCC6 PE=1 SV=2	1	1	1	1	0	0	0	0	0	0	0	1	0	0	1	0	0	0	0	0	0	0	0	0	0	0	1	0	0	1	0	0	0	0	0	0	0	0	0	0	0	1	0	0
sp|P13591|NCAM1_HUMAN	sp|P13591|NCAM1_HUMAN	13	13	13	sp|P13591|NCAM1_HUMAN Neural cell adhesion molecule 1 OS=Homo sapiens GN=NCAM1 PE=1 SV=3	1	13	13	13	7	9	9	7	7	8	9	7	8	6	7	5	8	9	8	7	9	9	7	7	8	9	7	8	6	7	5	8	9	8	7	9	9	7	7	8	9	7	8	6
sp|P13639|EF2_HUMAN	sp|P13639|EF2_HUMAN	62	62	61	sp|P13639|EF2_HUMAN Elongation factor 2 OS=Homo sapiens GN=EEF2 PE=1 SV=4	1	62	62	61	50	52	50	51	51	48	51	51	51	47	48	33	52	51	51	50	52	50	51	51	48	51	51	51	47	48	33	52	51	51	50	51	49	50	50	48	50	51	50	46
sp|P13645|K1C10_HUMAN;CON__P13645;CON__P02535-1;CON__P08730-1;sp|Q7Z3Y7|K1C28_HUMAN;CON__Q7Z3Y7;sp|P08727|K1C19_HUMAN;CON__P08727;CON__Q148H6;CON__P05784;sp|Q7Z3Z0|K1C25_HUMAN;CON__Q7Z3Z0;sp|Q7Z3Y8|K1C27_HUMAN;CON__Q7Z3Y8;sp|Q99456|K1C12_HUMAN;CON__Q99456;sp|Q14525|KT33B_HUMAN;CON__Q14525;sp|Q15323|K1H1_HUMAN;CON__Q9UE12;CON__Q15323;CON__A2A5Y0;CON__Q92764;sp|P05783|K1C18_HUMAN;sp|Q14532|K1H2_HUM…	sp|P13645|K1C10_HUMAN;CON__P13645	34;34;7;4;4;4;3;3;3;2;2;2;2;2;2;2;1;1;1;1;1;1;1;1;1;1;1;1;1;1;1;1;1;1;1;1;1;1;1;1	34;34;7;4;4;4;3;3;3;2;2;2;2;2;2;2;1;1;1;1;1;1;1;1;1;1;1;1;1;1;1;1;1;1;1;1;1;1;1;1	28;28;4;0;2;2;0;0;1;0;1;1;1;1;0;0;0;0;0;0;0;0;0;0;0;0;0;0;0;0;0;0;0;0;0;0;0;0;0;0	sp|P13645|K1C10_HUMAN Keratin, type I cytoskeletal 10 OS=Homo sapiens GN=KRT10 PE=1 SV=6;	40	34	34	28	9	0	1	6	9	5	20	33	0	1	22	13	15	0	18	9	0	1	6	9	5	20	33	0	1	22	13	15	0	18	8	0	0	5	8	4	18	28	0	1
sp|P13647|K2C5_HUMAN;CON__P13647	sp|P13647|K2C5_HUMAN;CON__P13647	14;14	5;5	3;3	sp|P13647|K2C5_HUMAN Keratin, type II cytoskeletal 5 OS=Homo sapiens GN=KRT5 PE=1 SV=3;	2	14	5	3	3	0	5	0	3	1	5	13	0	1	7	3	4	0	4	1	0	1	0	0	0	1	5	0	0	3	1	1	0	1	0	0	0	0	0	0	0	3	0	0
sp|P13667|PDIA4_HUMAN	sp|P13667|PDIA4_HUMAN	13	13	13	sp|P13667|PDIA4_HUMAN Protein disulfide-isomerase A4 OS=Homo sapiens GN=PDIA4 PE=1 SV=2	1	13	13	13	6	4	5	7	7	4	3	6	6	5	4	2	4	4	5	6	4	5	7	7	4	3	6	6	5	4	2	4	4	5	6	4	5	7	7	4	3	6	6	5
sp|P13674|P4HA1_HUMAN	sp|P13674|P4HA1_HUMAN	15	15	15	sp|P13674|P4HA1_HUMAN Prolyl 4-hydroxylase subunit alpha-1 OS=Homo sapiens GN=P4HA1 PE=1 SV=2	1	15	15	15	14	13	11	12	13	12	12	13	12	12	10	10	10	12	11	14	13	11	12	13	12	12	13	12	12	10	10	10	12	11	14	13	11	12	13	12	12	13	12	12
sp|P13693|TCTP_HUMAN;sp|Q9HAU6|TCTP8_HUMAN;sp|Q56UQ5|TPT1L_HUMAN	sp|P13693|TCTP_HUMAN	4;1;1	4;1;1	4;1;1	sp|P13693|TCTP_HUMAN Translationally-controlled tumor protein OS=Homo sapiens GN=TPT1 PE=1 SV=1	3	4	4	4	4	3	3	4	3	3	4	3	3	4	3	1	4	3	4	4	3	3	4	3	3	4	3	3	4	3	1	4	3	4	4	3	3	4	3	3	4	3	3	4
sp|P13796|PLSL_HUMAN	sp|P13796|PLSL_HUMAN	4	1	1	sp|P13796|PLSL_HUMAN Plastin-2 OS=Homo sapiens GN=LCP1 PE=1 SV=6	1	4	1	1	3	4	4	2	4	4	4	3	4	3	3	0	4	3	3	0	1	1	0	1	1	1	1	1	0	1	0	1	0	1	0	1	1	0	1	1	1	1	1	0
sp|P13797|PLST_HUMAN;sp|Q14651|PLSI_HUMAN	sp|P13797|PLST_HUMAN	19;2	19;2	16;2	sp|P13797|PLST_HUMAN Plastin-3 OS=Homo sapiens GN=PLS3 PE=1 SV=4	2	19	19	16	15	16	15	15	15	15	17	14	16	18	15	5	14	17	15	15	16	15	15	15	15	17	14	16	18	15	5	14	17	15	12	13	12	13	12	12	14	12	13	15
sp|P13804|ETFA_HUMAN	sp|P13804|ETFA_HUMAN	10	10	10	sp|P13804|ETFA_HUMAN Electron transfer flavoprotein subunit alpha, mitochondrial OS=Homo sapiens GN=ETFA PE=1 SV=1	1	10	10	10	7	8	7	8	6	6	8	7	8	8	7	6	8	9	7	7	8	7	8	6	6	8	7	8	8	7	6	8	9	7	7	8	7	8	6	6	8	7	8	8
sp|P13929|ENOB_HUMAN	sp|P13929|ENOB_HUMAN	23	23	17	sp|P13929|ENOB_HUMAN Beta-enolase OS=Homo sapiens GN=ENO3 PE=1 SV=5	1	23	23	17	19	20	18	19	21	14	18	18	15	17	17	12	19	18	16	19	20	18	19	21	14	18	18	15	17	17	12	19	18	16	13	14	14	13	15	10	13	13	10	12
sp|P14174|MIF_HUMAN	sp|P14174|MIF_HUMAN	2	2	2	sp|P14174|MIF_HUMAN Macrophage migration inhibitory factor OS=Homo sapiens GN=MIF PE=1 SV=4	1	2	2	2	1	1	1	1	1	1	1	1	1	1	2	1	1	1	1	1	1	1	1	1	1	1	1	1	1	2	1	1	1	1	1	1	1	1	1	1	1	1	1	1
sp|P14314|GLU2B_HUMAN	sp|P14314|GLU2B_HUMAN	2	2	2	sp|P14314|GLU2B_HUMAN Glucosidase 2 subunit beta OS=Homo sapiens GN=PRKCSH PE=1 SV=2	1	2	2	2	2	2	2	1	2	2	2	2	2	2	2	1	2	2	2	2	2	2	1	2	2	2	2	2	2	2	1	2	2	2	2	2	2	1	2	2	2	2	2	2
sp|P14324|FPPS_HUMAN	sp|P14324|FPPS_HUMAN	1	1	1	sp|P14324|FPPS_HUMAN Farnesyl pyrophosphate synthase OS=Homo sapiens GN=FDPS PE=1 SV=4	1	1	1	1	1	1	1	1	1	1	1	1	1	1	1	1	1	1	1	1	1	1	1	1	1	1	1	1	1	1	1	1	1	1	1	1	1	1	1	1	1	1	1	1
sp|P14550|AK1A1_HUMAN	sp|P14550|AK1A1_HUMAN	10	10	10	sp|P14550|AK1A1_HUMAN Alcohol dehydrogenase [NADP(+)] OS=Homo sapiens GN=AKR1A1 PE=1 SV=3	1	10	10	10	6	4	4	6	6	3	6	4	3	8	5	4	6	3	3	6	4	4	6	6	3	6	4	3	8	5	4	6	3	3	6	4	4	6	6	3	6	4	3	8
sp|P14618|KPYM_HUMAN;sp|P30613|KPYR_HUMAN	sp|P14618|KPYM_HUMAN	42;2	42;2	42;2	sp|P14618|KPYM_HUMAN Pyruvate kinase PKM OS=Homo sapiens GN=PKM PE=1 SV=4	2	42	42	42	32	35	35	29	34	36	34	34	36	33	38	29	36	31	34	32	35	35	29	34	36	34	34	36	33	38	29	36	31	34	32	35	35	29	34	36	34	34	36	33
sp|P14625|ENPL_HUMAN	sp|P14625|ENPL_HUMAN	57	55	48	sp|P14625|ENPL_HUMAN Endoplasmin OS=Homo sapiens GN=HSP90B1 PE=1 SV=1	1	57	55	48	40	43	40	45	43	40	41	41	42	42	43	40	43	42	44	38	41	38	43	41	38	39	39	40	40	41	38	41	40	42	34	36	35	39	37	34	35	34	36	36
sp|P14735|IDE_HUMAN	sp|P14735|IDE_HUMAN	8	8	8	sp|P14735|IDE_HUMAN Insulin-degrading enzyme OS=Homo sapiens GN=IDE PE=1 SV=4	1	8	8	8	2	2	4	2	3	4	2	4	3	2	3	4	2	5	2	2	2	4	2	3	4	2	4	3	2	3	4	2	5	2	2	2	4	2	3	4	2	4	3	2
sp|P14854|CX6B1_HUMAN	sp|P14854|CX6B1_HUMAN	1	1	1	sp|P14854|CX6B1_HUMAN Cytochrome c oxidase subunit 6B1 OS=Homo sapiens GN=COX6B1 PE=1 SV=2	1	1	1	1	1	1	1	1	1	1	1	1	1	1	1	0	1	1	1	1	1	1	1	1	1	1	1	1	1	1	0	1	1	1	1	1	1	1	1	1	1	1	1	1
sp|P14866|HNRPL_HUMAN	sp|P14866|HNRPL_HUMAN	22	22	22	sp|P14866|HNRPL_HUMAN Heterogeneous nuclear ribonucleoprotein L OS=Homo sapiens GN=HNRNPL PE=1 SV=2	1	22	22	22	16	16	15	14	16	15	16	15	17	16	18	10	17	17	16	16	16	15	14	16	15	16	15	17	16	18	10	17	17	16	16	16	15	14	16	15	16	15	17	16
sp|P14868|SYDC_HUMAN	sp|P14868|SYDC_HUMAN	23	23	23	sp|P14868|SYDC_HUMAN Aspartate--tRNA ligase, cytoplasmic OS=Homo sapiens GN=DARS PE=1 SV=2	1	23	23	23	13	16	17	14	15	12	15	15	15	15	13	13	14	16	14	13	16	17	14	15	12	15	15	15	15	13	13	14	16	14	13	16	17	14	15	12	15	15	15	15
sp|P14927|QCR7_HUMAN	sp|P14927|QCR7_HUMAN	1	1	1	sp|P14927|QCR7_HUMAN Cytochrome b-c1 complex subunit 7 OS=Homo sapiens GN=UQCRB PE=1 SV=2	1	1	1	1	1	1	1	1	1	1	1	1	1	1	1	1	1	1	1	1	1	1	1	1	1	1	1	1	1	1	1	1	1	1	1	1	1	1	1	1	1	1	1	1
sp|P15121|ALDR_HUMAN	sp|P15121|ALDR_HUMAN	4	3	3	sp|P15121|ALDR_HUMAN Aldose reductase OS=Homo sapiens GN=AKR1B1 PE=1 SV=3	1	4	3	3	4	4	4	4	4	4	4	4	4	4	4	3	4	4	4	3	3	3	3	3	3	3	3	3	3	3	2	3	3	3	3	3	3	3	3	3	3	3	3	3
sp|P15170|ERF3A_HUMAN	sp|P15170|ERF3A_HUMAN	18	18	9	sp|P15170|ERF3A_HUMAN Eukaryotic peptide chain release factor GTP-binding subunit ERF3A OS=Homo sapiens GN=GSPT1 PE=1 SV=1	1	18	18	9	16	15	12	16	13	13	13	13	11	15	12	8	12	14	11	16	15	12	16	13	13	13	13	11	15	12	8	12	14	11	9	9	8	8	8	7	7	8	6	8
sp|P15289|ARSA_HUMAN	sp|P15289|ARSA_HUMAN	1	1	1	sp|P15289|ARSA_HUMAN Arylsulfatase A OS=Homo sapiens GN=ARSA PE=1 SV=3	1	1	1	1	0	0	0	0	0	1	0	0	1	0	0	1	0	0	0	0	0	0	0	0	1	0	0	1	0	0	1	0	0	0	0	0	0	0	0	1	0	0	1	0
sp|P15311|EZRI_HUMAN	sp|P15311|EZRI_HUMAN	22	11	11	sp|P15311|EZRI_HUMAN Ezrin OS=Homo sapiens GN=EZR PE=1 SV=4	1	22	11	11	13	15	16	14	13	14	14	12	15	12	12	15	13	11	13	3	5	6	4	3	4	4	2	5	2	4	7	5	2	3	3	5	6	4	3	4	4	2	5	2
sp|P15374|UCHL3_HUMAN	sp|P15374|UCHL3_HUMAN	4	4	4	sp|P15374|UCHL3_HUMAN Ubiquitin carboxyl-terminal hydrolase isozyme L3 OS=Homo sapiens GN=UCHL3 PE=1 SV=1	1	4	4	4	3	3	3	4	3	3	3	4	2	3	3	1	3	3	3	3	3	3	4	3	3	3	4	2	3	3	1	3	3	3	3	3	3	4	3	3	3	4	2	3
sp|P15531|NDKA_HUMAN	sp|P15531|NDKA_HUMAN	7	2	2	sp|P15531|NDKA_HUMAN Nucleoside diphosphate kinase A OS=Homo sapiens GN=NME1 PE=1 SV=1	1	7	2	2	7	6	7	7	7	7	7	7	7	7	7	6	7	7	7	2	2	2	2	2	2	2	2	2	2	2	2	2	2	2	2	2	2	2	2	2	2	2	2	2
sp|P15559|NQO1_HUMAN	sp|P15559|NQO1_HUMAN	4	4	4	sp|P15559|NQO1_HUMAN NAD(P)H dehydrogenase [quinone] 1 OS=Homo sapiens GN=NQO1 PE=1 SV=1	1	4	4	4	4	4	4	4	3	3	4	4	3	4	4	3	4	4	4	4	4	4	4	3	3	4	4	3	4	4	3	4	4	4	4	4	4	4	3	3	4	4	3	4
sp|P15586|GNS_HUMAN	sp|P15586|GNS_HUMAN	3	3	3	sp|P15586|GNS_HUMAN N-acetylglucosamine-6-sulfatase OS=Homo sapiens GN=GNS PE=1 SV=3	1	3	3	3	1	3	3	1	3	2	0	3	2	2	3	1	1	1	2	1	3	3	1	3	2	0	3	2	2	3	1	1	1	2	1	3	3	1	3	2	0	3	2	2
sp|P15880|RS2_HUMAN	sp|P15880|RS2_HUMAN	15	15	15	sp|P15880|RS2_HUMAN 40S ribosomal protein S2 OS=Homo sapiens GN=RPS2 PE=1 SV=2	1	15	15	15	8	9	7	9	10	7	8	9	9	9	8	7	8	7	9	8	9	7	9	10	7	8	9	9	9	8	7	8	7	9	8	9	7	9	10	7	8	9	9	9
sp|P15924|DESP_HUMAN	sp|P15924|DESP_HUMAN	4	4	4	sp|P15924|DESP_HUMAN Desmoplakin OS=Homo sapiens GN=DSP PE=1 SV=3	1	4	4	4	0	0	0	0	0	0	0	4	0	0	0	0	0	0	0	0	0	0	0	0	0	0	4	0	0	0	0	0	0	0	0	0	0	0	0	0	0	4	0	0
sp|P15927|RFA2_HUMAN	sp|P15927|RFA2_HUMAN	2	2	2	sp|P15927|RFA2_HUMAN Replication protein A 32 kDa subunit OS=Homo sapiens GN=RPA2 PE=1 SV=1	1	2	2	2	1	1	0	1	1	1	1	0	0	1	0	1	1	1	0	1	1	0	1	1	1	1	0	0	1	0	1	1	1	0	1	1	0	1	1	1	1	0	0	1
sp|P16070|CD44_HUMAN	sp|P16070|CD44_HUMAN	2	2	2	sp|P16070|CD44_HUMAN CD44 antigen OS=Homo sapiens GN=CD44 PE=1 SV=3	1	2	2	2	1	2	1	1	1	1	1	2	1	1	1	1	1	1	1	1	2	1	1	1	1	1	2	1	1	1	1	1	1	1	1	2	1	1	1	1	1	2	1	1
sp|P16152|CBR1_HUMAN	sp|P16152|CBR1_HUMAN	5	5	4	sp|P16152|CBR1_HUMAN Carbonyl reductase [NADPH] 1 OS=Homo sapiens GN=CBR1 PE=1 SV=3	1	5	5	4	2	1	3	2	1	1	1	2	4	2	1	3	3	1	1	2	1	3	2	1	1	1	2	4	2	1	3	3	1	1	2	1	3	2	1	1	0	2	3	2
sp|P16219|ACADS_HUMAN	sp|P16219|ACADS_HUMAN	5	5	5	sp|P16219|ACADS_HUMAN Short-chain specific acyl-CoA dehydrogenase, mitochondrial OS=Homo sapiens GN=ACADS PE=1 SV=1	1	5	5	5	5	3	4	1	2	3	3	3	5	4	3	1	2	3	5	5	3	4	1	2	3	3	3	5	4	3	1	2	3	5	5	3	4	1	2	3	3	3	5	4
sp|P16220|CREB1_HUMAN;sp|P18846|ATF1_HUMAN	sp|P16220|CREB1_HUMAN;sp|P18846|ATF1_HUMAN	2;1	2;1	2;1	sp|P16220|CREB1_HUMAN Cyclic AMP-responsive element-binding protein 1 OS=Homo sapiens GN=CREB1 PE=1 SV=2;sp|P18846|ATF1_HUMAN Cyclic AMP-dependent transcription factor ATF-1 OS=Homo sapiens GN=ATF1 PE=1 SV=2	2	2	2	2	0	0	0	0	0	0	0	0	0	0	1	1	0	0	0	0	0	0	0	0	0	0	0	0	0	1	1	0	0	0	0	0	0	0	0	0	0	0	0	0
sp|P16401|H15_HUMAN	sp|P16401|H15_HUMAN	14	9	9	sp|P16401|H15_HUMAN Histone H1.5 OS=Homo sapiens GN=HIST1H1B PE=1 SV=3	1	14	9	9	9	9	7	8	9	9	9	10	10	8	10	11	10	9	10	7	7	6	6	7	7	7	7	8	6	8	8	8	8	8	7	7	6	6	7	7	7	7	8	6
sp|P16403|H12_HUMAN	sp|P16403|H12_HUMAN	15	1	1	sp|P16403|H12_HUMAN Histone H1.2 OS=Homo sapiens GN=HIST1H1C PE=1 SV=2	1	15	1	1	12	10	9	11	9	9	11	11	10	11	9	11	11	9	10	1	1	1	1	1	1	1	1	1	1	1	1	1	1	1	1	1	1	1	1	1	1	1	1	1
sp|P16435|NCPR_HUMAN	sp|P16435|NCPR_HUMAN	2	2	2	sp|P16435|NCPR_HUMAN NADPH--cytochrome P450 reductase OS=Homo sapiens GN=POR PE=1 SV=2	1	2	2	2	0	1	0	0	0	1	0	0	1	0	1	1	0	1	1	0	1	0	0	0	1	0	0	1	0	1	1	0	1	1	0	1	0	0	0	1	0	0	1	0
sp|P16615|AT2A2_HUMAN;sp|O14983|AT2A1_HUMAN;sp|Q93084|AT2A3_HUMAN	sp|P16615|AT2A2_HUMAN	22;5;5	22;5;5	22;5;5	sp|P16615|AT2A2_HUMAN Sarcoplasmic/endoplasmic reticulum calcium ATPase 2 OS=Homo sapiens GN=ATP2A2 PE=1 SV=1	3	22	22	22	14	9	11	8	13	11	9	10	8	11	9	8	7	14	10	14	9	11	8	13	11	9	10	8	11	9	8	7	14	10	14	9	11	8	13	11	9	10	8	11
sp|P16949|STMN1_HUMAN	sp|P16949|STMN1_HUMAN	9	9	7	sp|P16949|STMN1_HUMAN Stathmin OS=Homo sapiens GN=STMN1 PE=1 SV=3	1	9	9	7	7	6	6	7	7	7	6	8	6	5	6	7	6	6	5	7	6	6	7	7	7	6	8	6	5	6	7	6	6	5	5	4	5	5	5	5	5	6	4	4
sp|P16989|YBOX3_HUMAN	sp|P16989|YBOX3_HUMAN	8	2	2	sp|P16989|YBOX3_HUMAN Y-box-binding protein 3 OS=Homo sapiens GN=YBX3 PE=1 SV=4	1	8	2	2	6	6	5	6	6	6	5	6	5	7	6	7	5	6	6	2	2	2	2	2	2	2	2	2	2	2	2	2	2	2	2	2	2	2	2	2	2	2	2	2
sp|P17050|NAGAB_HUMAN	sp|P17050|NAGAB_HUMAN	1	1	1	sp|P17050|NAGAB_HUMAN Alpha-N-acetylgalactosaminidase OS=Homo sapiens GN=NAGA PE=1 SV=2	1	1	1	1	0	0	0	0	0	0	0	0	0	0	1	1	0	0	0	0	0	0	0	0	0	0	0	0	0	1	1	0	0	0	0	0	0	0	0	0	0	0	0	0
sp|P17066|HSP76_HUMAN;sp|P48741|HSP77_HUMAN	sp|P17066|HSP76_HUMAN;sp|P48741|HSP77_HUMAN	8;4	1;1	1;1	sp|P17066|HSP76_HUMAN Heat shock 70 kDa protein 6 OS=Homo sapiens GN=HSPA6 PE=1 SV=2;sp|P48741|HSP77_HUMAN Putative heat shock 70 kDa protein 7 OS=Homo sapiens GN=HSPA7 PE=5 SV=2	2	8	1	1	7	6	6	5	7	6	5	7	5	6	5	6	6	6	5	1	1	1	1	1	1	1	1	1	1	1	1	1	1	1	1	1	1	1	1	1	1	1	1	1
sp|P17096|HMGA1_HUMAN	sp|P17096|HMGA1_HUMAN	2	2	2	sp|P17096|HMGA1_HUMAN High mobility group protein HMG-I/HMG-Y OS=Homo sapiens GN=HMGA1 PE=1 SV=3	1	2	2	2	1	1	1	1	1	1	1	2	1	1	1	1	1	1	1	1	1	1	1	1	1	1	2	1	1	1	1	1	1	1	1	1	1	1	1	1	1	2	1	1
sp|P17174|AATC_HUMAN	sp|P17174|AATC_HUMAN	5	5	5	sp|P17174|AATC_HUMAN Aspartate aminotransferase, cytoplasmic OS=Homo sapiens GN=GOT1 PE=1 SV=3	1	5	5	5	3	5	5	2	5	3	5	4	5	1	5	4	3	4	4	3	5	5	2	5	3	5	4	5	1	5	4	3	4	4	3	5	5	2	5	3	5	4	5	1
sp|P17252|KPCA_HUMAN	sp|P17252|KPCA_HUMAN	3	3	3	sp|P17252|KPCA_HUMAN Protein kinase C alpha type OS=Homo sapiens GN=PRKCA PE=1 SV=4	1	3	3	3	0	0	1	2	0	0	0	0	1	0	1	0	1	1	2	0	0	1	2	0	0	0	0	1	0	1	0	1	1	2	0	0	1	2	0	0	0	0	1	0
sp|P17302|CXA1_HUMAN	sp|P17302|CXA1_HUMAN	1	1	1	sp|P17302|CXA1_HUMAN Gap junction alpha-1 protein OS=Homo sapiens GN=GJA1 PE=1 SV=2	1	1	1	1	0	0	1	1	1	0	0	1	0	0	0	0	0	0	1	0	0	1	1	1	0	0	1	0	0	0	0	0	0	1	0	0	1	1	1	0	0	1	0	0
sp|P17480|UBF1_HUMAN	sp|P17480|UBF1_HUMAN	10	10	10	sp|P17480|UBF1_HUMAN Nucleolar transcription factor 1 OS=Homo sapiens GN=UBTF PE=1 SV=1	1	10	10	10	2	5	4	5	3	3	3	3	2	4	3	5	3	4	3	2	5	4	5	3	3	3	3	2	4	3	5	3	4	3	2	5	4	5	3	3	3	3	2	4
sp|P17535|JUND_HUMAN	sp|P17535|JUND_HUMAN	2	2	2	sp|P17535|JUND_HUMAN Transcription factor jun-D OS=Homo sapiens GN=JUND PE=1 SV=3	1	2	2	2	1	0	0	0	0	1	0	0	0	0	1	1	0	0	0	1	0	0	0	0	1	0	0	0	0	1	1	0	0	0	1	0	0	0	0	1	0	0	0	0
sp|P17544|ATF7_HUMAN	sp|P17544|ATF7_HUMAN	2	2	2	sp|P17544|ATF7_HUMAN Cyclic AMP-dependent transcription factor ATF-7 OS=Homo sapiens GN=ATF7 PE=1 SV=2	1	2	2	2	0	1	0	0	0	1	0	0	2	0	0	1	0	0	1	0	1	0	0	0	1	0	0	2	0	0	1	0	0	1	0	1	0	0	0	1	0	0	2	0
sp|P17612|KAPCA_HUMAN	sp|P17612|KAPCA_HUMAN	8	8	3	sp|P17612|KAPCA_HUMAN cAMP-dependent protein kinase catalytic subunit alpha OS=Homo sapiens GN=PRKACA PE=1 SV=2	1	8	8	3	2	3	4	2	2	3	2	3	4	2	2	5	1	2	1	2	3	4	2	2	3	2	3	4	2	2	5	1	2	1	0	0	1	0	0	1	0	0	0	0
sp|P17655|CAN2_HUMAN	sp|P17655|CAN2_HUMAN	4	4	4	sp|P17655|CAN2_HUMAN Calpain-2 catalytic subunit OS=Homo sapiens GN=CAPN2 PE=1 SV=6	1	4	4	4	4	4	4	3	4	4	3	4	4	3	4	2	4	4	3	4	4	4	3	4	4	3	4	4	3	4	2	4	4	3	4	4	4	3	4	4	3	4	4	3
sp|P17812|PYRG1_HUMAN	sp|P17812|PYRG1_HUMAN	4	4	4	sp|P17812|PYRG1_HUMAN CTP synthase 1 OS=Homo sapiens GN=CTPS1 PE=1 SV=2	1	4	4	4	2	1	2	2	3	2	2	3	2	2	3	1	0	1	0	2	1	2	2	3	2	2	3	2	2	3	1	0	1	0	2	1	2	2	3	2	2	3	2	2
sp|P17844|DDX5_HUMAN	sp|P17844|DDX5_HUMAN	34	34	25	sp|P17844|DDX5_HUMAN Probable ATP-dependent RNA helicase DDX5 OS=Homo sapiens GN=DDX5 PE=1 SV=1	1	34	34	25	25	21	23	26	25	23	18	22	20	22	25	19	18	23	21	25	21	23	26	25	23	18	22	20	22	25	19	18	23	21	16	15	17	18	17	17	12	15	15	15
sp|P17858|PFKAL_HUMAN	sp|P17858|PFKAL_HUMAN	9	5	5	sp|P17858|PFKAL_HUMAN ATP-dependent 6-phosphofructokinase, liver type OS=Homo sapiens GN=PFKL PE=1 SV=6	1	9	5	5	4	3	5	4	6	3	5	5	5	4	5	4	5	5	5	1	1	2	1	2	2	3	2	2	1	2	3	2	2	2	1	1	2	1	2	2	3	2	2	1
sp|P17931|LEG3_HUMAN	sp|P17931|LEG3_HUMAN	3	3	3	sp|P17931|LEG3_HUMAN Galectin-3 OS=Homo sapiens GN=LGALS3 PE=1 SV=5	1	3	3	3	2	2	2	2	2	2	2	3	2	2	2	2	2	2	2	2	2	2	2	2	2	2	3	2	2	2	2	2	2	2	2	2	2	2	2	2	2	3	2	2
sp|P17980|PRS6A_HUMAN	sp|P17980|PRS6A_HUMAN	23	23	23	sp|P17980|PRS6A_HUMAN 26S proteasome regulatory subunit 6A OS=Homo sapiens GN=PSMC3 PE=1 SV=3	1	23	23	23	16	13	16	17	15	18	16	15	14	17	18	11	15	16	14	16	13	16	17	15	18	16	15	14	17	18	11	15	16	14	16	13	16	17	15	18	16	15	14	17
sp|P17987|TCPA_HUMAN	sp|P17987|TCPA_HUMAN	27	27	27	sp|P17987|TCPA_HUMAN T-complex protein 1 subunit alpha OS=Homo sapiens GN=TCP1 PE=1 SV=1	1	27	27	27	22	19	20	20	18	19	22	22	19	20	22	15	18	21	19	22	19	20	20	18	19	22	22	19	20	22	15	18	21	19	22	19	20	20	18	19	22	22	19	20
sp|P18077|RL35A_HUMAN	sp|P18077|RL35A_HUMAN	6	6	6	sp|P18077|RL35A_HUMAN 60S ribosomal protein L35a OS=Homo sapiens GN=RPL35A PE=1 SV=2	1	6	6	6	5	5	3	5	4	3	5	5	4	5	4	2	5	5	5	5	5	3	5	4	3	5	5	4	5	4	2	5	5	5	5	5	3	5	4	3	5	5	4	5
sp|P18084|ITB5_HUMAN	sp|P18084|ITB5_HUMAN	7	7	7	sp|P18084|ITB5_HUMAN Integrin beta-5 OS=Homo sapiens GN=ITGB5 PE=1 SV=1	1	7	7	7	4	2	6	0	2	2	3	2	4	1	3	2	3	3	2	4	2	6	0	2	2	3	2	4	1	3	2	3	3	2	4	2	6	0	2	2	3	2	4	1
sp|P18085|ARF4_HUMAN	sp|P18085|ARF4_HUMAN	6	3	3	sp|P18085|ARF4_HUMAN ADP-ribosylation factor 4 OS=Homo sapiens GN=ARF4 PE=1 SV=3	1	6	3	3	3	4	4	4	4	4	3	2	3	4	3	1	2	4	2	2	2	2	3	2	2	2	1	2	1	2	0	1	2	1	2	2	2	3	2	2	2	1	2	1
sp|P18124|RL7_HUMAN	sp|P18124|RL7_HUMAN	12	12	12	sp|P18124|RL7_HUMAN 60S ribosomal protein L7 OS=Homo sapiens GN=RPL7 PE=1 SV=1	1	12	12	12	9	8	8	10	7	6	9	9	8	8	7	6	10	10	9	9	8	8	10	7	6	9	9	8	8	7	6	10	10	9	9	8	8	10	7	6	9	9	8	8
sp|P18206|VINC_HUMAN	sp|P18206|VINC_HUMAN	62	62	62	sp|P18206|VINC_HUMAN Vinculin OS=Homo sapiens GN=VCL PE=1 SV=4	1	62	62	62	37	39	35	37	36	38	44	42	41	41	46	14	37	38	37	37	39	35	37	36	38	44	42	41	41	46	14	37	38	37	37	39	35	37	36	38	44	42	41	41
sp|P18583|SON_HUMAN	sp|P18583|SON_HUMAN	4	4	4	sp|P18583|SON_HUMAN Protein SON OS=Homo sapiens GN=SON PE=1 SV=4	1	4	4	4	2	3	2	3	3	4	2	2	2	2	3	3	2	1	1	2	3	2	3	3	4	2	2	2	2	3	3	2	1	1	2	3	2	3	3	4	2	2	2	2
sp|P18621|RL17_HUMAN	sp|P18621|RL17_HUMAN	14	14	14	sp|P18621|RL17_HUMAN 60S ribosomal protein L17 OS=Homo sapiens GN=RPL17 PE=1 SV=3	1	14	14	14	14	14	13	14	14	13	13	13	13	13	13	9	13	14	13	14	14	13	14	14	13	13	13	13	13	13	9	13	14	13	14	14	13	14	14	13	13	13	13	13
sp|P18669|PGAM1_HUMAN;sp|Q8N0Y7|PGAM4_HUMAN;sp|P15259|PGAM2_HUMAN	sp|P18669|PGAM1_HUMAN	24;9;7	24;9;7	24;9;7	sp|P18669|PGAM1_HUMAN Phosphoglycerate mutase 1 OS=Homo sapiens GN=PGAM1 PE=1 SV=2	3	24	24	24	21	20	20	19	21	19	18	21	21	20	20	16	20	22	20	21	20	20	19	21	19	18	21	21	20	20	16	20	22	20	21	20	20	19	21	19	18	21	21	20
sp|P18754|RCC1_HUMAN	sp|P18754|RCC1_HUMAN	3	3	3	sp|P18754|RCC1_HUMAN Regulator of chromosome condensation OS=Homo sapiens GN=RCC1 PE=1 SV=1	1	3	3	3	1	2	1	1	1	1	2	1	1	1	1	1	1	1	1	1	2	1	1	1	1	2	1	1	1	1	1	1	1	1	1	2	1	1	1	1	2	1	1	1
sp|P18858|DNLI1_HUMAN	sp|P18858|DNLI1_HUMAN	3	3	3	sp|P18858|DNLI1_HUMAN DNA ligase 1 OS=Homo sapiens GN=LIG1 PE=1 SV=1	1	3	3	3	0	0	2	1	0	1	0	0	1	1	0	1	0	1	1	0	0	2	1	0	1	0	0	1	1	0	1	0	1	1	0	0	2	1	0	1	0	0	1	1
sp|P19105|ML12A_HUMAN;sp|O14950|ML12B_HUMAN;sp|P24844|MYL9_HUMAN	sp|P19105|ML12A_HUMAN;sp|O14950|ML12B_HUMAN	9;9;4	9;9;4	9;9;4	sp|P19105|ML12A_HUMAN Myosin regulatory light chain 12A OS=Homo sapiens GN=MYL12A PE=1 SV=2;sp|O14950|ML12B_HUMAN Myosin regulatory light chain 12B OS=Homo sapiens GN=MYL12B PE=1 SV=2	3	9	9	9	6	7	6	7	8	7	5	6	5	8	6	4	6	7	4	6	7	6	7	8	7	5	6	5	8	6	4	6	7	4	6	7	6	7	8	7	5	6	5	8
sp|P19338|NUCL_HUMAN	sp|P19338|NUCL_HUMAN	24	24	24	sp|P19338|NUCL_HUMAN Nucleolin OS=Homo sapiens GN=NCL PE=1 SV=3	1	24	24	24	16	19	19	17	18	22	16	19	18	16	21	18	15	16	18	16	19	19	17	18	22	16	19	18	16	21	18	15	16	18	16	19	19	17	18	22	16	19	18	16
sp|P19367|HXK1_HUMAN;sp|Q2TB90|HKDC1_HUMAN;sp|P52790|HXK3_HUMAN	sp|P19367|HXK1_HUMAN	19;4;2	19;4;2	17;3;0	sp|P19367|HXK1_HUMAN Hexokinase-1 OS=Homo sapiens GN=HK1 PE=1 SV=3	3	19	19	17	13	14	17	12	13	11	12	11	10	11	15	8	11	13	14	13	14	17	12	13	11	12	11	10	11	15	8	11	13	14	12	13	15	11	11	9	11	10	9	10
sp|P19387|RPB3_HUMAN	sp|P19387|RPB3_HUMAN	4	4	4	sp|P19387|RPB3_HUMAN DNA-directed RNA polymerase II subunit RPB3 OS=Homo sapiens GN=POLR2C PE=1 SV=2	1	4	4	4	2	0	0	1	2	1	0	0	0	3	1	3	0	0	1	2	0	0	1	2	1	0	0	0	3	1	3	0	0	1	2	0	0	1	2	1	0	0	0	3
sp|P19388|RPAB1_HUMAN	sp|P19388|RPAB1_HUMAN	4	4	4	sp|P19388|RPAB1_HUMAN DNA-directed RNA polymerases I, II, and III subunit RPABC1 OS=Homo sapiens GN=POLR2E PE=1 SV=4	1	4	4	4	1	1	1	2	2	0	0	2	1	1	1	1	1	2	0	1	1	1	2	2	0	0	2	1	1	1	1	1	2	0	1	1	1	2	2	0	0	2	1	1
sp|P19404|NDUV2_HUMAN	sp|P19404|NDUV2_HUMAN	5	5	5	sp|P19404|NDUV2_HUMAN NADH dehydrogenase [ubiquinone] flavoprotein 2, mitochondrial OS=Homo sapiens GN=NDUFV2 PE=1 SV=2	1	5	5	5	3	2	2	3	3	3	3	3	4	3	3	2	3	3	2	3	2	2	3	3	3	3	3	4	3	3	2	3	3	2	3	2	2	3	3	3	3	3	4	3
sp|P19623|SPEE_HUMAN	sp|P19623|SPEE_HUMAN	7	7	7	sp|P19623|SPEE_HUMAN Spermidine synthase OS=Homo sapiens GN=SRM PE=1 SV=1	1	7	7	7	5	6	6	3	5	5	3	6	6	5	7	4	3	6	4	5	6	6	3	5	5	3	6	6	5	7	4	3	6	4	5	6	6	3	5	5	3	6	6	5
sp|P19784|CSK22_HUMAN	sp|P19784|CSK22_HUMAN	1	1	1	sp|P19784|CSK22_HUMAN Casein kinase II subunit alpha OS=Homo sapiens GN=CSNK2A2 PE=1 SV=1	1	1	1	1	0	0	0	0	1	0	0	0	0	0	1	0	0	0	0	0	0	0	0	1	0	0	0	0	0	1	0	0	0	0	0	0	0	0	1	0	0	0	0	0
sp|P19823|ITIH2_HUMAN;CON__Q9TRI1	sp|P19823|ITIH2_HUMAN;CON__Q9TRI1	1;1	1;1	1;1	sp|P19823|ITIH2_HUMAN Inter-alpha-trypsin inhibitor heavy chain H2 OS=Homo sapiens GN=ITIH2 PE=1 SV=2;	2	1	1	1	0	1	0	1	1	1	0	0	1	0	1	1	0	0	1	0	1	0	1	1	1	0	0	1	0	1	1	0	0	1	0	1	0	1	1	1	0	0	1	0
sp|P19838|NFKB1_HUMAN	sp|P19838|NFKB1_HUMAN	4	4	4	sp|P19838|NFKB1_HUMAN Nuclear factor NF-kappa-B p105 subunit OS=Homo sapiens GN=NFKB1 PE=1 SV=2	1	4	4	4	1	0	2	0	1	1	0	1	1	0	1	1	1	1	1	1	0	2	0	1	1	0	1	1	0	1	1	1	1	1	1	0	2	0	1	1	0	1	1	0
sp|P20020|AT2B1_HUMAN;sp|P23634|AT2B4_HUMAN;sp|Q01814|AT2B2_HUMAN	sp|P20020|AT2B1_HUMAN;sp|P23634|AT2B4_HUMAN	16;8;5	16;8;5	10;2;0	sp|P20020|AT2B1_HUMAN Plasma membrane calcium-transporting ATPase 1 OS=Homo sapiens GN=ATP2B1 PE=1 SV=3;sp|P23634|AT2B4_HUMAN Plasma membrane calcium-transporting ATPase 4 OS=Homo sapiens GN=ATP2B4 PE=1 SV=2	3	16	16	10	9	9	8	10	6	7	10	10	7	7	6	5	10	7	10	9	9	8	10	6	7	10	10	7	7	6	5	10	7	10	5	6	6	6	4	4	5	6	5	3
sp|P20042|IF2B_HUMAN	sp|P20042|IF2B_HUMAN	10	10	10	sp|P20042|IF2B_HUMAN Eukaryotic translation initiation factor 2 subunit 2 OS=Homo sapiens GN=EIF2S2 PE=1 SV=2	1	10	10	10	6	5	5	4	5	4	5	4	5	5	6	3	5	5	5	6	5	5	4	5	4	5	4	5	5	6	3	5	5	5	6	5	5	4	5	4	5	4	5	5
sp|P20290|BTF3_HUMAN	sp|P20290|BTF3_HUMAN	8	8	8	sp|P20290|BTF3_HUMAN Transcription factor BTF3 OS=Homo sapiens GN=BTF3 PE=1 SV=1	1	8	8	8	7	6	7	7	7	7	7	6	6	5	6	7	6	7	7	7	6	7	7	7	7	7	6	6	5	6	7	6	7	7	7	6	7	7	7	7	7	6	6	5
sp|P20339|RAB5A_HUMAN	sp|P20339|RAB5A_HUMAN	5	3	3	sp|P20339|RAB5A_HUMAN Ras-related protein Rab-5A OS=Homo sapiens GN=RAB5A PE=1 SV=2	1	5	3	3	4	4	3	3	3	3	5	3	4	2	2	1	3	3	3	2	2	1	1	1	1	3	1	2	0	0	0	1	1	1	2	2	1	1	1	1	3	1	2	0
sp|P20340|RAB6A_HUMAN	sp|P20340|RAB6A_HUMAN	4	4	2	sp|P20340|RAB6A_HUMAN Ras-related protein Rab-6A OS=Homo sapiens GN=RAB6A PE=1 SV=3	1	4	4	2	2	2	3	3	1	3	2	1	4	1	4	2	2	1	4	2	2	3	3	1	3	2	1	4	1	4	2	2	1	4	1	1	2	1	0	2	0	0	2	0
sp|P20618|PSB1_HUMAN	sp|P20618|PSB1_HUMAN	10	10	10	sp|P20618|PSB1_HUMAN Proteasome subunit beta type-1 OS=Homo sapiens GN=PSMB1 PE=1 SV=2	1	10	10	10	5	6	5	5	4	5	4	4	7	4	7	5	4	6	3	5	6	5	5	4	5	4	4	7	4	7	5	4	6	3	5	6	5	5	4	5	4	4	7	4
sp|P20674|COX5A_HUMAN	sp|P20674|COX5A_HUMAN	4	4	4	sp|P20674|COX5A_HUMAN Cytochrome c oxidase subunit 5A, mitochondrial OS=Homo sapiens GN=COX5A PE=1 SV=2	1	4	4	4	2	2	2	3	2	2	3	1	2	2	2	2	2	2	3	2	2	2	3	2	2	3	1	2	2	2	2	2	2	3	2	2	2	3	2	2	3	1	2	2
sp|P20700|LMNB1_HUMAN	sp|P20700|LMNB1_HUMAN	35	33	29	sp|P20700|LMNB1_HUMAN Lamin-B1 OS=Homo sapiens GN=LMNB1 PE=1 SV=2	1	35	33	29	20	19	14	24	19	21	16	19	21	20	18	23	15	18	19	18	17	12	22	17	19	14	17	19	18	16	21	13	16	17	17	16	11	21	16	18	14	17	18	18
sp|P20810|ICAL_HUMAN	sp|P20810|ICAL_HUMAN	1	1	1	sp|P20810|ICAL_HUMAN Calpastatin OS=Homo sapiens GN=CAST PE=1 SV=4	1	1	1	1	0	0	1	0	0	0	0	0	1	0	1	1	0	0	0	0	0	1	0	0	0	0	0	1	0	1	1	0	0	0	0	0	1	0	0	0	0	0	1	0
sp|P20908|CO5A1_HUMAN	sp|P20908|CO5A1_HUMAN	5	5	5	sp|P20908|CO5A1_HUMAN Collagen alpha-1(V) chain OS=Homo sapiens GN=COL5A1 PE=1 SV=3	1	5	5	5	3	2	4	4	4	4	1	3	3	3	2	3	3	5	2	3	2	4	4	4	4	1	3	3	3	2	3	3	5	2	3	2	4	4	4	4	1	3	3	3
sp|P20936|RASA1_HUMAN	sp|P20936|RASA1_HUMAN	2	2	2	sp|P20936|RASA1_HUMAN Ras GTPase-activating protein 1 OS=Homo sapiens GN=RASA1 PE=1 SV=1	1	2	2	2	1	0	0	1	1	1	1	0	1	0	0	0	0	0	0	1	0	0	1	1	1	1	0	1	0	0	0	0	0	0	1	0	0	1	1	1	1	0	1	0
sp|P20962|PTMS_HUMAN	sp|P20962|PTMS_HUMAN	2	2	2	sp|P20962|PTMS_HUMAN Parathymosin OS=Homo sapiens GN=PTMS PE=1 SV=2	1	2	2	2	1	1	1	1	1	1	1	1	2	1	1	2	2	1	1	1	1	1	1	1	1	1	1	2	1	1	2	2	1	1	1	1	1	1	1	1	1	1	2	1
sp|P21246|PTN_HUMAN	sp|P21246|PTN_HUMAN	4	4	4	sp|P21246|PTN_HUMAN Pleiotrophin OS=Homo sapiens GN=PTN PE=1 SV=1	1	4	4	4	1	1	1	0	2	1	2	2	1	1	1	0	1	1	1	1	1	1	0	2	1	2	2	1	1	1	0	1	1	1	1	1	1	0	2	1	2	2	1	1
sp|P21281|VATB2_HUMAN;sp|P15313|VATB1_HUMAN	sp|P21281|VATB2_HUMAN	21;6	21;6	21;6	sp|P21281|VATB2_HUMAN V-type proton ATPase subunit B, brain isoform OS=Homo sapiens GN=ATP6V1B2 PE=1 SV=3	2	21	21	21	13	14	12	14	14	12	12	12	14	13	17	11	14	13	13	13	14	12	14	14	12	12	12	14	13	17	11	14	13	13	13	14	12	14	14	12	12	12	14	13
sp|P21283|VATC1_HUMAN	sp|P21283|VATC1_HUMAN	4	4	4	sp|P21283|VATC1_HUMAN V-type proton ATPase subunit C 1 OS=Homo sapiens GN=ATP6V1C1 PE=1 SV=4	1	4	4	4	1	1	2	0	0	1	1	3	1	1	1	0	0	1	1	1	1	2	0	0	1	1	3	1	1	1	0	0	1	1	1	1	2	0	0	1	1	3	1	1
sp|P21291|CSRP1_HUMAN	sp|P21291|CSRP1_HUMAN	9	9	9	sp|P21291|CSRP1_HUMAN Cysteine and glycine-rich protein 1 OS=Homo sapiens GN=CSRP1 PE=1 SV=3	1	9	9	9	8	7	8	7	8	7	8	7	8	7	7	3	7	7	7	8	7	8	7	8	7	8	7	8	7	7	3	7	7	7	8	7	8	7	8	7	8	7	8	7
sp|P21333|FLNA_HUMAN	sp|P21333|FLNA_HUMAN	105	105	92	sp|P21333|FLNA_HUMAN Filamin-A OS=Homo sapiens GN=FLNA PE=1 SV=4	1	105	105	92	71	72	70	66	71	68	73	78	74	73	76	44	75	77	72	71	72	70	66	71	68	73	78	74	73	76	44	75	77	72	61	62	61	57	60	60	63	68	64	63
sp|P21397|AOFA_HUMAN	sp|P21397|AOFA_HUMAN	1	1	1	sp|P21397|AOFA_HUMAN Amine oxidase [flavin-containing] A OS=Homo sapiens GN=MAOA PE=1 SV=1	1	1	1	1	0	1	0	0	0	1	0	1	1	0	0	1	0	0	1	0	1	0	0	0	1	0	1	1	0	0	1	0	0	1	0	1	0	0	0	1	0	1	1	0
sp|P21399|ACOC_HUMAN	sp|P21399|ACOC_HUMAN	8	8	8	sp|P21399|ACOC_HUMAN Cytoplasmic aconitate hydratase OS=Homo sapiens GN=ACO1 PE=1 SV=3	1	8	8	8	5	3	4	3	6	3	3	4	5	2	3	4	3	4	4	5	3	4	3	6	3	3	4	5	2	3	4	3	4	4	5	3	4	3	6	3	3	4	5	2
sp|P21796|VDAC1_HUMAN	sp|P21796|VDAC1_HUMAN	16	16	16	sp|P21796|VDAC1_HUMAN Voltage-dependent anion-selective channel protein 1 OS=Homo sapiens GN=VDAC1 PE=1 SV=2	1	16	16	16	10	12	11	11	11	11	11	12	13	9	12	11	9	11	12	10	12	11	11	11	11	11	12	13	9	12	11	9	11	12	10	12	11	11	11	11	11	12	13	9
sp|P21810|PGS1_HUMAN	sp|P21810|PGS1_HUMAN	13	13	13	sp|P21810|PGS1_HUMAN Biglycan OS=Homo sapiens GN=BGN PE=1 SV=2	1	13	13	13	8	5	8	8	7	8	4	6	8	4	6	3	4	8	7	8	5	8	8	7	8	4	6	8	4	6	3	4	8	7	8	5	8	8	7	8	4	6	8	4
sp|P21912|SDHB_HUMAN	sp|P21912|SDHB_HUMAN	5	5	5	sp|P21912|SDHB_HUMAN Succinate dehydrogenase [ubiquinone] iron-sulfur subunit, mitochondrial OS=Homo sapiens GN=SDHB PE=1 SV=3	1	5	5	5	4	4	4	4	4	4	4	4	5	4	4	1	4	4	4	4	4	4	4	4	4	4	4	5	4	4	1	4	4	4	4	4	4	4	4	4	4	4	5	4
sp|P21964|COMT_HUMAN	sp|P21964|COMT_HUMAN	1	1	1	sp|P21964|COMT_HUMAN Catechol O-methyltransferase OS=Homo sapiens GN=COMT PE=1 SV=2	1	1	1	1	1	0	0	0	0	0	1	0	0	0	0	0	0	0	1	1	0	0	0	0	0	1	0	0	0	0	0	0	0	1	1	0	0	0	0	0	1	0	0	0
sp|P22033|MUTA_HUMAN	sp|P22033|MUTA_HUMAN	7	7	7	sp|P22033|MUTA_HUMAN Methylmalonyl-CoA mutase, mitochondrial OS=Homo sapiens GN=MUT PE=1 SV=4	1	7	7	7	2	2	3	1	3	3	2	2	2	4	5	3	2	1	2	2	2	3	1	3	3	2	2	2	4	5	3	2	1	2	2	2	3	1	3	3	2	2	2	4
sp|P22059|OSBP1_HUMAN;sp|Q969R2|OSBP2_HUMAN	sp|P22059|OSBP1_HUMAN;sp|Q969R2|OSBP2_HUMAN	4;2	4;2	4;2	sp|P22059|OSBP1_HUMAN Oxysterol-binding protein 1 OS=Homo sapiens GN=OSBP PE=1 SV=1;sp|Q969R2|OSBP2_HUMAN Oxysterol-binding protein 2 OS=Homo sapiens GN=OSBP2 PE=1 SV=2	2	4	4	4	2	2	1	2	3	3	1	1	1	2	3	1	2	1	2	2	2	1	2	3	3	1	1	1	2	3	1	2	1	2	2	2	1	2	3	3	1	1	1	2
sp|P22061|PIMT_HUMAN	sp|P22061|PIMT_HUMAN	5	5	5	sp|P22061|PIMT_HUMAN Protein-L-isoaspartate(D-aspartate) O-methyltransferase OS=Homo sapiens GN=PCMT1 PE=1 SV=4	1	5	5	5	3	1	1	2	4	2	3	2	2	3	4	1	2	3	3	3	1	1	2	4	2	3	2	2	3	4	1	2	3	3	3	1	1	2	4	2	3	2	2	3
sp|P22087|FBRL_HUMAN	sp|P22087|FBRL_HUMAN	15	15	14	sp|P22087|FBRL_HUMAN rRNA 2-O-methyltransferase fibrillarin OS=Homo sapiens GN=FBL PE=1 SV=2	1	15	15	14	8	9	9	11	10	7	10	8	9	9	9	10	11	11	8	8	9	9	11	10	7	10	8	9	9	9	10	11	11	8	7	8	8	10	9	6	9	7	8	8
sp|P22102|PUR2_HUMAN	sp|P22102|PUR2_HUMAN	8	8	8	sp|P22102|PUR2_HUMAN Trifunctional purine biosynthetic protein adenosine-3 OS=Homo sapiens GN=GART PE=1 SV=1	1	8	8	8	5	3	4	4	4	5	4	4	3	5	6	2	4	4	4	5	3	4	4	4	5	4	4	3	5	6	2	4	4	4	5	3	4	4	4	5	4	4	3	5
sp|P22234|PUR6_HUMAN	sp|P22234|PUR6_HUMAN	15	15	15	sp|P22234|PUR6_HUMAN Multifunctional protein ADE2 OS=Homo sapiens GN=PAICS PE=1 SV=3	1	15	15	15	10	9	10	9	9	8	10	9	11	10	8	7	9	10	11	10	9	10	9	9	8	10	9	11	10	8	7	9	10	11	10	9	10	9	9	8	10	9	11	10
sp|P22307|NLTP_HUMAN	sp|P22307|NLTP_HUMAN	2	2	2	sp|P22307|NLTP_HUMAN Non-specific lipid-transfer protein OS=Homo sapiens GN=SCP2 PE=1 SV=2	1	2	2	2	1	0	0	1	2	0	1	0	0	1	0	1	1	1	1	1	0	0	1	2	0	1	0	0	1	0	1	1	1	1	1	0	0	1	2	0	1	0	0	1
sp|P22314|UBA1_HUMAN	sp|P22314|UBA1_HUMAN	31	31	31	sp|P22314|UBA1_HUMAN Ubiquitin-like modifier-activating enzyme 1 OS=Homo sapiens GN=UBA1 PE=1 SV=3	1	31	31	31	27	26	27	25	27	25	24	25	24	26	26	21	24	24	24	27	26	27	25	27	25	24	25	24	26	26	21	24	24	24	27	26	27	25	27	25	24	25	24	26
sp|P22392|NDKB_HUMAN;sp|O60361|NDK8_HUMAN	sp|P22392|NDKB_HUMAN;sp|O60361|NDK8_HUMAN	12;8	12;8	7;6	sp|P22392|NDKB_HUMAN Nucleoside diphosphate kinase B OS=Homo sapiens GN=NME2 PE=1 SV=1;sp|O60361|NDK8_HUMAN Putative nucleoside diphosphate kinase OS=Homo sapiens GN=NME2P1 PE=5 SV=1	2	12	12	7	9	9	10	10	9	10	10	11	10	9	12	8	11	10	11	9	9	10	10	9	10	10	11	10	9	12	8	11	10	11	4	5	5	5	4	5	5	6	5	4
sp|P22570|ADRO_HUMAN	sp|P22570|ADRO_HUMAN	6	6	6	sp|P22570|ADRO_HUMAN NADPH:adrenodoxin oxidoreductase, mitochondrial OS=Homo sapiens GN=FDXR PE=1 SV=3	1	6	6	6	3	3	4	2	2	1	3	3	4	2	4	3	3	4	4	3	3	4	2	2	1	3	3	4	2	4	3	3	4	4	3	3	4	2	2	1	3	3	4	2
sp|P22626|ROA2_HUMAN	sp|P22626|ROA2_HUMAN	35	35	35	sp|P22626|ROA2_HUMAN Heterogeneous nuclear ribonucleoproteins A2/B1 OS=Homo sapiens GN=HNRNPA2B1 PE=1 SV=2	1	35	35	35	26	23	25	25	26	26	22	27	25	22	26	25	25	27	28	26	23	25	25	26	26	22	27	25	22	26	25	25	27	28	26	23	25	25	26	26	22	27	25	22
sp|P22694|KAPCB_HUMAN	sp|P22694|KAPCB_HUMAN	6	1	1	sp|P22694|KAPCB_HUMAN cAMP-dependent protein kinase catalytic subunit beta OS=Homo sapiens GN=PRKACB PE=1 SV=2	1	6	1	1	2	3	3	2	2	2	2	3	4	2	2	4	2	2	1	0	0	0	0	0	0	0	0	0	0	0	0	1	0	0	0	0	0	0	0	0	0	0	0	0
sp|P22695|QCR2_HUMAN	sp|P22695|QCR2_HUMAN	2	2	2	sp|P22695|QCR2_HUMAN Cytochrome b-c1 complex subunit 2, mitochondrial OS=Homo sapiens GN=UQCRC2 PE=1 SV=3	1	2	2	2	0	1	1	0	0	0	1	0	2	0	0	0	0	1	0	0	1	1	0	0	0	1	0	2	0	0	0	0	1	0	0	1	1	0	0	0	1	0	2	0
sp|P22830|HEMH_HUMAN	sp|P22830|HEMH_HUMAN	2	2	2	sp|P22830|HEMH_HUMAN Ferrochelatase, mitochondrial OS=Homo sapiens GN=FECH PE=1 SV=2	1	2	2	2	0	0	1	1	1	0	1	0	0	0	1	0	1	1	1	0	0	1	1	1	0	1	0	0	0	1	0	1	1	1	0	0	1	1	1	0	1	0	0	0
sp|P23193|TCEA1_HUMAN;sp|Q15560|TCEA2_HUMAN	sp|P23193|TCEA1_HUMAN	15;2	15;2	15;2	sp|P23193|TCEA1_HUMAN Transcription elongation factor A protein 1 OS=Homo sapiens GN=TCEA1 PE=1 SV=2	2	15	15	15	7	4	4	7	5	7	9	7	4	9	7	6	9	7	7	7	4	4	7	5	7	9	7	4	9	7	6	9	7	7	7	4	4	7	5	7	9	7	4	9
sp|P23229|ITA6_HUMAN	sp|P23229|ITA6_HUMAN	4	4	4	sp|P23229|ITA6_HUMAN Integrin alpha-6 OS=Homo sapiens GN=ITGA6 PE=1 SV=5	1	4	4	4	1	2	1	1	1	2	3	2	2	1	2	1	2	1	1	1	2	1	1	1	2	3	2	2	1	2	1	2	1	1	1	2	1	1	1	2	3	2	2	1
sp|P23246|SFPQ_HUMAN	sp|P23246|SFPQ_HUMAN	30	29	29	sp|P23246|SFPQ_HUMAN Splicing factor, proline- and glutamine-rich OS=Homo sapiens GN=SFPQ PE=1 SV=2	1	30	29	29	17	19	18	17	18	18	17	20	16	15	19	21	15	15	18	16	18	17	16	17	17	17	19	15	15	18	20	15	15	17	16	18	17	16	17	17	17	19	15	15
sp|P23258|TBG1_HUMAN;sp|Q9NRH3|TBG2_HUMAN	sp|P23258|TBG1_HUMAN;sp|Q9NRH3|TBG2_HUMAN	7;5	7;5	7;5	sp|P23258|TBG1_HUMAN Tubulin gamma-1 chain OS=Homo sapiens GN=TUBG1 PE=1 SV=2;sp|Q9NRH3|TBG2_HUMAN Tubulin gamma-2 chain OS=Homo sapiens GN=TUBG2 PE=2 SV=1	2	7	7	7	3	4	6	5	4	5	3	2	3	3	3	2	2	3	4	3	4	6	5	4	5	3	2	3	3	3	2	2	3	4	3	4	6	5	4	5	3	2	3	3
sp|P23284|PPIB_HUMAN	sp|P23284|PPIB_HUMAN	9	9	9	sp|P23284|PPIB_HUMAN Peptidyl-prolyl cis-trans isomerase B OS=Homo sapiens GN=PPIB PE=1 SV=2	1	9	9	9	6	7	6	5	5	6	6	7	7	6	7	5	6	7	7	6	7	6	5	5	6	6	7	7	6	7	5	6	7	7	6	7	6	5	5	6	6	7	7	6
sp|P23368|MAOM_HUMAN;sp|Q16798|MAON_HUMAN	sp|P23368|MAOM_HUMAN	7;1	7;1	7;1	sp|P23368|MAOM_HUMAN NAD-dependent malic enzyme, mitochondrial OS=Homo sapiens GN=ME2 PE=1 SV=1	2	7	7	7	5	3	4	6	5	5	4	5	3	5	5	3	3	6	5	5	3	4	6	5	5	4	5	3	5	5	3	3	6	5	5	3	4	6	5	5	4	5	3	5
sp|P23381|SYWC_HUMAN	sp|P23381|SYWC_HUMAN	8	8	8	sp|P23381|SYWC_HUMAN Tryptophan--tRNA ligase, cytoplasmic OS=Homo sapiens GN=WARS PE=1 SV=2	1	8	8	8	4	3	5	3	5	7	4	3	5	3	6	3	3	3	4	4	3	5	3	5	7	4	3	5	3	6	3	3	3	4	4	3	5	3	5	7	4	3	5	3
sp|P23396|RS3_HUMAN	sp|P23396|RS3_HUMAN	31	31	31	sp|P23396|RS3_HUMAN 40S ribosomal protein S3 OS=Homo sapiens GN=RPS3 PE=1 SV=2	1	31	31	31	23	20	20	19	20	19	17	22	22	20	21	18	17	19	16	23	20	20	19	20	19	17	22	22	20	21	18	17	19	16	23	20	20	19	20	19	17	22	22	20
sp|P23508|CRCM_HUMAN	sp|P23508|CRCM_HUMAN	1	1	1	sp|P23508|CRCM_HUMAN Colorectal mutant cancer protein OS=Homo sapiens GN=MCC PE=1 SV=2	1	1	1	1	0	0	0	0	0	0	0	0	0	0	0	1	0	0	0	0	0	0	0	0	0	0	0	0	0	0	1	0	0	0	0	0	0	0	0	0	0	0	0	0
sp|P23526|SAHH_HUMAN	sp|P23526|SAHH_HUMAN	17	17	17	sp|P23526|SAHH_HUMAN Adenosylhomocysteinase OS=Homo sapiens GN=AHCY PE=1 SV=4	1	17	17	17	10	9	11	11	11	12	11	10	11	10	14	10	10	10	12	10	9	11	11	11	12	11	10	11	10	14	10	10	10	12	10	9	11	11	11	12	11	10	11	10
sp|P23528|COF1_HUMAN	sp|P23528|COF1_HUMAN	20	20	13	sp|P23528|COF1_HUMAN Cofilin-1 OS=Homo sapiens GN=CFL1 PE=1 SV=3	1	20	20	13	12	11	12	11	14	13	13	12	12	14	14	12	13	11	13	12	11	12	11	14	13	13	12	12	14	14	12	13	11	13	8	7	8	8	9	9	8	8	8	9
sp|P23588|IF4B_HUMAN	sp|P23588|IF4B_HUMAN	13	13	12	sp|P23588|IF4B_HUMAN Eukaryotic translation initiation factor 4B OS=Homo sapiens GN=EIF4B PE=1 SV=2	1	13	13	12	7	7	6	5	6	5	6	7	7	4	7	6	7	6	5	7	7	6	5	6	5	6	7	7	4	7	6	7	6	5	7	7	6	5	6	5	6	7	7	4
sp|P23786|CPT2_HUMAN	sp|P23786|CPT2_HUMAN	1	1	1	sp|P23786|CPT2_HUMAN Carnitine O-palmitoyltransferase 2, mitochondrial OS=Homo sapiens GN=CPT2 PE=1 SV=2	1	1	1	1	0	0	0	0	0	0	0	0	0	1	0	0	0	0	0	0	0	0	0	0	0	0	0	0	1	0	0	0	0	0	0	0	0	0	0	0	0	0	0	1
sp|P23921|RIR1_HUMAN	sp|P23921|RIR1_HUMAN	2	2	2	sp|P23921|RIR1_HUMAN Ribonucleoside-diphosphate reductase large subunit OS=Homo sapiens GN=RRM1 PE=1 SV=1	1	2	2	2	0	1	1	0	1	1	1	0	0	0	0	1	0	1	1	0	1	1	0	1	1	1	0	0	0	0	1	0	1	1	0	1	1	0	1	1	1	0	0	0
sp|P24534|EF1B_HUMAN	sp|P24534|EF1B_HUMAN	3	3	3	sp|P24534|EF1B_HUMAN Elongation factor 1-beta OS=Homo sapiens GN=EEF1B2 PE=1 SV=3	1	3	3	3	2	2	3	3	3	2	3	2	2	3	3	3	2	3	2	2	2	3	3	3	2	3	2	2	3	3	3	2	3	2	2	2	3	3	3	2	3	2	2	3
sp|P24539|AT5F1_HUMAN	sp|P24539|AT5F1_HUMAN	2	2	2	sp|P24539|AT5F1_HUMAN ATP synthase F(0) complex subunit B1, mitochondrial OS=Homo sapiens GN=ATP5F1 PE=1 SV=2	1	2	2	2	2	2	2	2	2	1	2	2	2	2	2	1	2	1	2	2	2	2	2	2	1	2	2	2	2	2	1	2	1	2	2	2	2	2	2	1	2	2	2	2
sp|P24666|PPAC_HUMAN	sp|P24666|PPAC_HUMAN	5	5	5	sp|P24666|PPAC_HUMAN Low molecular weight phosphotyrosine protein phosphatase OS=Homo sapiens GN=ACP1 PE=1 SV=3	1	5	5	5	4	3	4	4	4	4	4	3	4	3	4	1	3	4	3	4	3	4	4	4	4	4	3	4	3	4	1	3	4	3	4	3	4	4	4	4	4	3	4	3
sp|P25205|MCM3_HUMAN	sp|P25205|MCM3_HUMAN	17	17	17	sp|P25205|MCM3_HUMAN DNA replication licensing factor MCM3 OS=Homo sapiens GN=MCM3 PE=1 SV=3	1	17	17	17	13	14	14	11	15	13	10	14	12	11	15	8	13	14	15	13	14	14	11	15	13	10	14	12	11	15	8	13	14	15	13	14	14	11	15	13	10	14	12	11
sp|P25398|RS12_HUMAN	sp|P25398|RS12_HUMAN	14	14	14	sp|P25398|RS12_HUMAN 40S ribosomal protein S12 OS=Homo sapiens GN=RPS12 PE=1 SV=3	1	14	14	14	12	11	11	12	11	12	11	12	12	10	11	5	11	12	10	12	11	11	12	11	12	11	12	12	10	11	5	11	12	10	12	11	11	12	11	12	11	12	12	10
sp|P25685|DNJB1_HUMAN	sp|P25685|DNJB1_HUMAN	6	6	6	sp|P25685|DNJB1_HUMAN DnaJ homolog subfamily B member 1 OS=Homo sapiens GN=DNAJB1 PE=1 SV=4	1	6	6	6	3	3	3	3	3	3	3	4	3	3	4	1	4	2	2	3	3	3	3	3	3	3	4	3	3	4	1	4	2	2	3	3	3	3	3	3	3	4	3	3
sp|P25705|ATPA_HUMAN	sp|P25705|ATPA_HUMAN	41	41	41	sp|P25705|ATPA_HUMAN ATP synthase subunit alpha, mitochondrial OS=Homo sapiens GN=ATP5A1 PE=1 SV=1	1	41	41	41	33	28	28	29	32	29	31	34	30	33	27	30	33	31	29	33	28	28	29	32	29	31	34	30	33	27	30	33	31	29	33	28	28	29	32	29	31	34	30	33
sp|P25786|PSA1_HUMAN	sp|P25786|PSA1_HUMAN	14	14	14	sp|P25786|PSA1_HUMAN Proteasome subunit alpha type-1 OS=Homo sapiens GN=PSMA1 PE=1 SV=1	1	14	14	14	11	9	10	12	10	13	7	10	10	9	12	10	9	11	10	11	9	10	12	10	13	7	10	10	9	12	10	9	11	10	11	9	10	12	10	13	7	10	10	9
sp|P25787|PSA2_HUMAN	sp|P25787|PSA2_HUMAN	10	10	10	sp|P25787|PSA2_HUMAN Proteasome subunit alpha type-2 OS=Homo sapiens GN=PSMA2 PE=1 SV=2	1	10	10	10	8	8	6	7	5	6	5	6	6	8	6	6	6	5	5	8	8	6	7	5	6	5	6	6	8	6	6	6	5	5	8	8	6	7	5	6	5	6	6	8
sp|P25788|PSA3_HUMAN	sp|P25788|PSA3_HUMAN	9	9	9	sp|P25788|PSA3_HUMAN Proteasome subunit alpha type-3 OS=Homo sapiens GN=PSMA3 PE=1 SV=2	1	9	9	9	7	5	6	7	6	5	7	6	5	5	4	5	5	6	4	7	5	6	7	6	5	7	6	5	5	4	5	5	6	4	7	5	6	7	6	5	7	6	5	5
sp|P25789|PSA4_HUMAN	sp|P25789|PSA4_HUMAN	13	13	13	sp|P25789|PSA4_HUMAN Proteasome subunit alpha type-4 OS=Homo sapiens GN=PSMA4 PE=1 SV=1	1	13	13	13	9	8	11	9	8	8	8	8	8	8	9	4	8	7	9	9	8	11	9	8	8	8	8	8	8	9	4	8	7	9	9	8	11	9	8	8	8	8	8	8
sp|P26038|MOES_HUMAN	sp|P26038|MOES_HUMAN	55	55	42	sp|P26038|MOES_HUMAN Moesin OS=Homo sapiens GN=MSN PE=1 SV=3	1	55	55	42	45	44	41	41	39	40	41	49	42	40	40	38	40	42	40	45	44	41	41	39	40	41	49	42	40	40	38	40	42	40	34	32	29	29	28	28	29	37	30	28
sp|P26196|DDX6_HUMAN	sp|P26196|DDX6_HUMAN	9	9	9	sp|P26196|DDX6_HUMAN Probable ATP-dependent RNA helicase DDX6 OS=Homo sapiens GN=DDX6 PE=1 SV=2	1	9	9	9	4	2	3	4	4	2	4	1	1	4	2	3	2	2	1	4	2	3	4	4	2	4	1	1	4	2	3	2	2	1	4	2	3	4	4	2	4	1	1	4
sp|P26358|DNMT1_HUMAN	sp|P26358|DNMT1_HUMAN	2	2	2	sp|P26358|DNMT1_HUMAN DNA (cytosine-5)-methyltransferase 1 OS=Homo sapiens GN=DNMT1 PE=1 SV=2	1	2	2	2	1	1	0	1	1	0	0	2	0	1	0	0	0	0	2	1	1	0	1	1	0	0	2	0	1	0	0	0	0	2	1	1	0	1	1	0	0	2	0	1
sp|P26368|U2AF2_HUMAN	sp|P26368|U2AF2_HUMAN	7	7	7	sp|P26368|U2AF2_HUMAN Splicing factor U2AF 65 kDa subunit OS=Homo sapiens GN=U2AF2 PE=1 SV=4	1	7	7	7	4	3	3	2	3	3	4	5	4	2	4	1	1	5	4	4	3	3	2	3	3	4	5	4	2	4	1	1	5	4	4	3	3	2	3	3	4	5	4	2
sp|P26373|RL13_HUMAN	sp|P26373|RL13_HUMAN	11	11	11	sp|P26373|RL13_HUMAN 60S ribosomal protein L13 OS=Homo sapiens GN=RPL13 PE=1 SV=4	1	11	11	11	7	7	8	8	7	7	7	9	7	7	7	7	7	7	7	7	7	8	8	7	7	7	9	7	7	7	7	7	7	7	7	7	8	8	7	7	7	9	7	7
sp|P26447|S10A4_HUMAN	sp|P26447|S10A4_HUMAN	4	4	4	sp|P26447|S10A4_HUMAN Protein S100-A4 OS=Homo sapiens GN=S100A4 PE=1 SV=1	1	4	4	4	4	2	2	2	2	1	3	3	1	2	2	3	3	1	1	4	2	2	2	2	1	3	3	1	2	2	3	3	1	1	4	2	2	2	2	1	3	3	1	2
sp|P26583|HMGB2_HUMAN	sp|P26583|HMGB2_HUMAN	14	10	10	sp|P26583|HMGB2_HUMAN High mobility group protein B2 OS=Homo sapiens GN=HMGB2 PE=1 SV=2	1	14	10	10	10	11	11	11	10	11	10	10	11	9	11	8	11	12	12	7	8	8	8	7	8	7	7	8	6	8	7	8	8	9	7	8	8	8	7	8	7	7	8	6
sp|P26599|PTBP1_HUMAN	sp|P26599|PTBP1_HUMAN	10	10	8	sp|P26599|PTBP1_HUMAN Polypyrimidine tract-binding protein 1 OS=Homo sapiens GN=PTBP1 PE=1 SV=1	1	10	10	8	7	8	9	8	7	7	8	9	9	8	8	6	8	8	8	7	8	9	8	7	7	8	9	9	8	8	6	8	8	8	6	7	8	6	7	7	6	7	7	6
sp|P26639|SYTC_HUMAN;sp|Q9BW92|SYTM_HUMAN;sp|A2RTX5|SYTC2_HUMAN	sp|P26639|SYTC_HUMAN	18;1;1	18;1;1	18;1;1	sp|P26639|SYTC_HUMAN Threonine--tRNA ligase, cytoplasmic OS=Homo sapiens GN=TARS PE=1 SV=3	3	18	18	18	11	11	9	7	13	10	7	8	10	8	10	8	6	7	10	11	11	9	7	13	10	7	8	10	8	10	8	6	7	10	11	11	9	7	13	10	7	8	10	8
sp|P26640|SYVC_HUMAN	sp|P26640|SYVC_HUMAN	13	13	13	sp|P26640|SYVC_HUMAN Valine--tRNA ligase OS=Homo sapiens GN=VARS PE=1 SV=4	1	13	13	13	6	6	7	9	8	6	7	5	7	7	7	4	6	8	5	6	6	7	9	8	6	7	5	7	7	7	4	6	8	5	6	6	7	9	8	6	7	5	7	7
sp|P26641|EF1G_HUMAN	sp|P26641|EF1G_HUMAN	21	21	21	sp|P26641|EF1G_HUMAN Elongation factor 1-gamma OS=Homo sapiens GN=EEF1G PE=1 SV=3	1	21	21	21	15	16	18	15	18	14	16	16	13	15	15	11	13	15	14	15	16	18	15	18	14	16	16	13	15	15	11	13	15	14	15	16	18	15	18	14	16	16	13	15
sp|P26885|FKBP2_HUMAN	sp|P26885|FKBP2_HUMAN	7	7	7	sp|P26885|FKBP2_HUMAN Peptidyl-prolyl cis-trans isomerase FKBP2 OS=Homo sapiens GN=FKBP2 PE=1 SV=2	1	7	7	7	2	4	4	4	3	3	3	2	2	1	3	5	3	4	3	2	4	4	4	3	3	3	2	2	1	3	5	3	4	3	2	4	4	4	3	3	3	2	2	1
sp|P27348|1433T_HUMAN	sp|P27348|1433T_HUMAN	23	17	16	sp|P27348|1433T_HUMAN 14-3-3 protein theta OS=Homo sapiens GN=YWHAQ PE=1 SV=1	1	23	17	16	15	13	15	16	13	12	15	15	13	15	14	9	14	15	14	11	9	11	12	9	8	11	9	9	12	10	5	10	11	10	10	9	11	11	9	8	10	8	9	11
sp|P27361|MK03_HUMAN	sp|P27361|MK03_HUMAN	9	6	6	sp|P27361|MK03_HUMAN Mitogen-activated protein kinase 3 OS=Homo sapiens GN=MAPK3 PE=1 SV=4	1	9	6	6	8	6	6	7	7	7	8	8	5	7	7	6	6	7	6	6	4	4	5	5	5	5	6	5	5	5	5	5	6	4	6	4	4	5	5	5	5	6	5	5
sp|P27635|RL10_HUMAN;sp|Q96L21|RL10L_HUMAN	sp|P27635|RL10_HUMAN	19;8	19;8	19;8	sp|P27635|RL10_HUMAN 60S ribosomal protein L10 OS=Homo sapiens GN=RPL10 PE=1 SV=4	2	19	19	19	13	14	15	14	16	15	15	15	16	14	17	10	14	13	17	13	14	15	14	16	15	15	15	16	14	17	10	14	13	17	13	14	15	14	16	15	15	15	16	14
sp|P27694|RFA1_HUMAN	sp|P27694|RFA1_HUMAN	1	1	1	sp|P27694|RFA1_HUMAN Replication protein A 70 kDa DNA-binding subunit OS=Homo sapiens GN=RPA1 PE=1 SV=2	1	1	1	1	0	1	1	0	1	0	0	1	1	0	1	0	1	1	1	0	1	1	0	1	0	0	1	1	0	1	0	1	1	1	0	1	1	0	1	0	0	1	1	0
sp|P27695|APEX1_HUMAN	sp|P27695|APEX1_HUMAN	4	4	4	sp|P27695|APEX1_HUMAN DNA-(apurinic or apyrimidinic site) lyase OS=Homo sapiens GN=APEX1 PE=1 SV=2	1	4	4	4	2	3	3	1	4	2	1	3	3	1	2	1	1	3	3	2	3	3	1	4	2	1	3	3	1	2	1	1	3	3	2	3	3	1	4	2	1	3	3	1
sp|P27708|PYR1_HUMAN	sp|P27708|PYR1_HUMAN	10	10	10	sp|P27708|PYR1_HUMAN CAD protein OS=Homo sapiens GN=CAD PE=1 SV=3	1	10	10	10	3	4	4	1	4	6	1	2	4	2	4	2	2	5	3	3	4	4	1	4	6	1	2	4	2	4	2	2	5	3	3	4	4	1	4	6	1	2	4	2
sp|P27797|CALR_HUMAN	sp|P27797|CALR_HUMAN	21	21	21	sp|P27797|CALR_HUMAN Calreticulin OS=Homo sapiens GN=CALR PE=1 SV=1	1	21	21	21	13	13	12	12	13	13	13	15	13	12	14	15	13	12	13	13	13	12	12	13	13	13	15	13	12	14	15	13	12	13	13	13	12	12	13	13	13	15	13	12
sp|P27816|MAP4_HUMAN	sp|P27816|MAP4_HUMAN	6	6	6	sp|P27816|MAP4_HUMAN Microtubule-associated protein 4 OS=Homo sapiens GN=MAP4 PE=1 SV=3	1	6	6	6	3	3	2	3	2	3	3	4	3	2	2	4	2	2	4	3	3	2	3	2	3	3	4	3	2	2	4	2	2	4	3	3	2	3	2	3	3	4	3	2
sp|P27824|CALX_HUMAN;sp|O14967|CLGN_HUMAN	sp|P27824|CALX_HUMAN	9;1	9;1	9;1	sp|P27824|CALX_HUMAN Calnexin OS=Homo sapiens GN=CANX PE=1 SV=2	2	9	9	9	6	7	6	5	6	6	7	7	6	5	4	3	7	5	4	6	7	6	5	6	6	7	7	6	5	4	3	7	5	4	6	7	6	5	6	6	7	7	6	5
sp|P28066|PSA5_HUMAN	sp|P28066|PSA5_HUMAN	11	11	11	sp|P28066|PSA5_HUMAN Proteasome subunit alpha type-5 OS=Homo sapiens GN=PSMA5 PE=1 SV=3	1	11	11	11	7	7	6	7	8	8	8	9	8	5	8	5	5	6	8	7	7	6	7	8	8	8	9	8	5	8	5	5	6	8	7	7	6	7	8	8	8	9	8	5
sp|P28070|PSB4_HUMAN	sp|P28070|PSB4_HUMAN	5	5	5	sp|P28070|PSB4_HUMAN Proteasome subunit beta type-4 OS=Homo sapiens GN=PSMB4 PE=1 SV=4	1	5	5	5	1	3	3	3	4	3	4	3	3	2	2	4	3	4	4	1	3	3	3	4	3	4	3	3	2	2	4	3	4	4	1	3	3	3	4	3	4	3	3	2
sp|P28072|PSB6_HUMAN	sp|P28072|PSB6_HUMAN	5	5	5	sp|P28072|PSB6_HUMAN Proteasome subunit beta type-6 OS=Homo sapiens GN=PSMB6 PE=1 SV=4	1	5	5	5	4	4	4	4	4	4	3	5	3	4	2	4	4	4	4	4	4	4	4	4	4	3	5	3	4	2	4	4	4	4	4	4	4	4	4	4	3	5	3	4
sp|P28074|PSB5_HUMAN	sp|P28074|PSB5_HUMAN	7	7	7	sp|P28074|PSB5_HUMAN Proteasome subunit beta type-5 OS=Homo sapiens GN=PSMB5 PE=1 SV=3	1	7	7	7	3	6	3	2	4	3	3	3	2	4	4	4	3	3	4	3	6	3	2	4	3	3	3	2	4	4	4	3	3	4	3	6	3	2	4	3	3	3	2	4
sp|P28161|GSTM2_HUMAN;sp|Q03013|GSTM4_HUMAN	sp|P28161|GSTM2_HUMAN;sp|Q03013|GSTM4_HUMAN	4;3	4;3	0;0	sp|P28161|GSTM2_HUMAN Glutathione S-transferase Mu 2 OS=Homo sapiens GN=GSTM2 PE=1 SV=2;sp|Q03013|GSTM4_HUMAN Glutathione S-transferase Mu 4 OS=Homo sapiens GN=GSTM4 PE=1 SV=3	2	4	4	0	2	1	2	2	2	2	1	2	2	3	3	2	1	2	2	2	1	2	2	2	2	1	2	2	3	3	2	1	2	2	0	0	0	0	0	0	0	0	0	0
sp|P28300|LYOX_HUMAN	sp|P28300|LYOX_HUMAN	2	2	2	sp|P28300|LYOX_HUMAN Protein-lysine 6-oxidase OS=Homo sapiens GN=LOX PE=1 SV=2	1	2	2	2	0	0	0	0	0	1	0	1	0	0	0	0	0	1	0	0	0	0	0	0	1	0	1	0	0	0	0	0	1	0	0	0	0	0	0	1	0	1	0	0
sp|P28330|ACADL_HUMAN	sp|P28330|ACADL_HUMAN	4	4	4	sp|P28330|ACADL_HUMAN Long-chain specific acyl-CoA dehydrogenase, mitochondrial OS=Homo sapiens GN=ACADL PE=1 SV=2	1	4	4	4	2	3	3	2	2	3	2	2	4	2	4	4	2	2	3	2	3	3	2	2	3	2	2	4	2	4	4	2	2	3	2	3	3	2	2	3	2	2	4	2
sp|P28331|NDUS1_HUMAN	sp|P28331|NDUS1_HUMAN	6	6	6	sp|P28331|NDUS1_HUMAN NADH-ubiquinone oxidoreductase 75 kDa subunit, mitochondrial OS=Homo sapiens GN=NDUFS1 PE=1 SV=3	1	6	6	6	2	1	2	3	2	3	2	2	1	3	4	4	1	1	1	2	1	2	3	2	3	2	2	1	3	4	4	1	1	1	2	1	2	3	2	3	2	2	1	3
sp|P28482|MK01_HUMAN;sp|P31152|MK04_HUMAN;sp|Q16659|MK06_HUMAN	sp|P28482|MK01_HUMAN	15;1;1	15;1;1	12;0;0	sp|P28482|MK01_HUMAN Mitogen-activated protein kinase 1 OS=Homo sapiens GN=MAPK1 PE=1 SV=3	3	15	15	12	9	12	10	9	12	10	8	10	8	9	9	7	9	8	10	9	12	10	9	12	10	8	10	8	9	9	7	9	8	10	7	10	8	7	10	8	5	8	8	7
sp|P28799|GRN_HUMAN	sp|P28799|GRN_HUMAN	1	1	1	sp|P28799|GRN_HUMAN Granulins OS=Homo sapiens GN=GRN PE=1 SV=2	1	1	1	1	1	1	1	1	1	1	1	1	1	1	1	0	1	1	1	1	1	1	1	1	1	1	1	1	1	1	0	1	1	1	1	1	1	1	1	1	1	1	1	1
sp|P28838|AMPL_HUMAN	sp|P28838|AMPL_HUMAN	10	10	10	sp|P28838|AMPL_HUMAN Cytosol aminopeptidase OS=Homo sapiens GN=LAP3 PE=1 SV=3	1	10	10	10	7	3	6	4	6	6	6	5	6	6	6	2	8	3	6	7	3	6	4	6	6	6	5	6	6	6	2	8	3	6	7	3	6	4	6	6	6	5	6	6
sp|P29144|TPP2_HUMAN	sp|P29144|TPP2_HUMAN	14	14	14	sp|P29144|TPP2_HUMAN Tripeptidyl-peptidase 2 OS=Homo sapiens GN=TPP2 PE=1 SV=4	1	14	14	14	7	8	9	10	9	9	8	7	5	5	7	6	9	9	7	7	8	9	10	9	9	8	7	5	5	7	6	9	9	7	7	8	9	10	9	9	8	7	5	5
sp|P29218|IMPA1_HUMAN	sp|P29218|IMPA1_HUMAN	3	3	3	sp|P29218|IMPA1_HUMAN Inositol monophosphatase 1 OS=Homo sapiens GN=IMPA1 PE=1 SV=1	1	3	3	3	2	2	2	2	3	2	2	2	2	2	2	1	2	2	2	2	2	2	2	3	2	2	2	2	2	2	1	2	2	2	2	2	2	2	3	2	2	2	2	2
sp|P29317|EPHA2_HUMAN;sp|P54762|EPHB1_HUMAN;sp|P54760|EPHB4_HUMAN;sp|Q15375|EPHA7_HUMAN;sp|P54753|EPHB3_HUMAN;sp|Q9UF33|EPHA6_HUMAN;sp|P29323|EPHB2_HUMAN	sp|P29317|EPHA2_HUMAN	3;1;1;1;1;1;1	3;1;1;1;1;1;1	2;0;0;0;0;0;0	sp|P29317|EPHA2_HUMAN Ephrin type-A receptor 2 OS=Homo sapiens GN=EPHA2 PE=1 SV=2	7	3	3	2	1	0	0	0	0	1	0	0	0	0	0	0	0	2	0	1	0	0	0	0	1	0	0	0	0	0	0	0	2	0	1	0	0	0	0	1	0	0	0	0
sp|P29401|TKT_HUMAN	sp|P29401|TKT_HUMAN	19	19	19	sp|P29401|TKT_HUMAN Transketolase OS=Homo sapiens GN=TKT PE=1 SV=3	1	19	19	19	13	14	16	12	15	16	15	16	16	13	14	10	15	12	14	13	14	16	12	15	16	15	16	16	13	14	10	15	12	14	13	14	16	12	15	16	15	16	16	13
sp|P29558|RBMS1_HUMAN;sp|Q6XE24|RBMS3_HUMAN	sp|P29558|RBMS1_HUMAN	3;1	3;1	2;1	sp|P29558|RBMS1_HUMAN RNA-binding motif, single-stranded-interacting protein 1 OS=Homo sapiens GN=RBMS1 PE=1 SV=3	2	3	3	2	2	2	1	1	2	1	3	2	1	1	1	2	0	2	0	2	2	1	1	2	1	3	2	1	1	1	2	0	2	0	2	2	1	1	2	1	2	2	0	1
sp|P29692|EF1D_HUMAN	sp|P29692|EF1D_HUMAN	9	9	9	sp|P29692|EF1D_HUMAN Elongation factor 1-delta OS=Homo sapiens GN=EEF1D PE=1 SV=5	1	9	9	9	6	6	7	6	7	6	6	6	7	6	6	5	7	5	5	6	6	7	6	7	6	6	6	7	6	6	5	7	5	5	6	6	7	6	7	6	6	6	7	6
sp|P29972|AQP1_HUMAN	sp|P29972|AQP1_HUMAN	1	1	1	sp|P29972|AQP1_HUMAN Aquaporin-1 OS=Homo sapiens GN=AQP1 PE=1 SV=3	1	1	1	1	1	1	1	1	1	1	1	1	1	1	1	0	1	1	1	1	1	1	1	1	1	1	1	1	1	1	0	1	1	1	1	1	1	1	1	1	1	1	1	1
sp|P30040|ERP29_HUMAN	sp|P30040|ERP29_HUMAN	5	5	5	sp|P30040|ERP29_HUMAN Endoplasmic reticulum resident protein 29 OS=Homo sapiens GN=ERP29 PE=1 SV=4	1	5	5	5	2	2	1	1	1	2	2	1	1	3	2	2	1	1	1	2	2	1	1	1	2	2	1	1	3	2	2	1	1	1	2	2	1	1	1	2	2	1	1	3
sp|P30041|PRDX6_HUMAN	sp|P30041|PRDX6_HUMAN	9	9	9	sp|P30041|PRDX6_HUMAN Peroxiredoxin-6 OS=Homo sapiens GN=PRDX6 PE=1 SV=3	1	9	9	9	6	4	3	5	3	5	5	4	5	5	4	4	4	5	4	6	4	3	5	3	5	5	4	5	5	4	4	4	5	4	6	4	3	5	3	5	5	4	5	5
sp|P30042|ES1_HUMAN	sp|P30042|ES1_HUMAN	2	2	2	sp|P30042|ES1_HUMAN ES1 protein homolog, mitochondrial OS=Homo sapiens GN=C21orf33 PE=1 SV=3	1	2	2	2	1	1	1	2	1	2	2	1	1	1	1	1	1	1	2	1	1	1	2	1	2	2	1	1	1	1	1	1	1	2	1	1	1	2	1	2	2	1	1	1
sp|P30043|BLVRB_HUMAN	sp|P30043|BLVRB_HUMAN	5	5	5	sp|P30043|BLVRB_HUMAN Flavin reductase (NADPH) OS=Homo sapiens GN=BLVRB PE=1 SV=3	1	5	5	5	3	3	3	3	3	5	3	3	4	3	4	3	3	3	4	3	3	3	3	3	5	3	3	4	3	4	3	3	3	4	3	3	3	3	3	5	3	3	4	3
sp|P30044|PRDX5_HUMAN	sp|P30044|PRDX5_HUMAN	8	8	8	sp|P30044|PRDX5_HUMAN Peroxiredoxin-5, mitochondrial OS=Homo sapiens GN=PRDX5 PE=1 SV=4	1	8	8	8	7	7	8	5	5	6	7	7	7	6	7	4	7	7	6	7	7	8	5	5	6	7	7	7	6	7	4	7	7	6	7	7	8	5	5	6	7	7	7	6
sp|P30047|GFRP_HUMAN	sp|P30047|GFRP_HUMAN	1	1	1	sp|P30047|GFRP_HUMAN GTP cyclohydrolase 1 feedback regulatory protein OS=Homo sapiens GN=GCHFR PE=1 SV=3	1	1	1	1	0	0	0	0	0	1	0	1	0	0	1	0	0	0	0	0	0	0	0	0	1	0	1	0	0	1	0	0	0	0	0	0	0	0	0	1	0	1	0	0
sp|P30048|PRDX3_HUMAN	sp|P30048|PRDX3_HUMAN	4	4	4	sp|P30048|PRDX3_HUMAN Thioredoxin-dependent peroxide reductase, mitochondrial OS=Homo sapiens GN=PRDX3 PE=1 SV=3	1	4	4	4	3	2	3	2	2	4	4	3	3	3	3	3	2	3	3	3	2	3	2	2	4	4	3	3	3	3	3	2	3	3	3	2	3	2	2	4	4	3	3	3
sp|P30050|RL12_HUMAN	sp|P30050|RL12_HUMAN	12	12	12	sp|P30050|RL12_HUMAN 60S ribosomal protein L12 OS=Homo sapiens GN=RPL12 PE=1 SV=1	1	12	12	12	9	9	9	8	10	10	9	11	10	8	10	4	9	8	10	9	9	9	8	10	10	9	11	10	8	10	4	9	8	10	9	9	9	8	10	10	9	11	10	8
sp|P30084|ECHM_HUMAN	sp|P30084|ECHM_HUMAN	2	2	2	sp|P30084|ECHM_HUMAN Enoyl-CoA hydratase, mitochondrial OS=Homo sapiens GN=ECHS1 PE=1 SV=4	1	2	2	2	1	1	0	1	1	1	1	1	1	0	1	2	1	1	1	1	1	0	1	1	1	1	1	1	0	1	2	1	1	1	1	1	0	1	1	1	1	1	1	0
sp|P30085|KCY_HUMAN	sp|P30085|KCY_HUMAN	9	9	9	sp|P30085|KCY_HUMAN UMP-CMP kinase OS=Homo sapiens GN=CMPK1 PE=1 SV=3	1	9	9	9	7	5	5	6	6	7	6	8	7	6	6	8	6	6	7	7	5	5	6	6	7	6	8	7	6	6	8	6	6	7	7	5	5	6	6	7	6	8	7	6
sp|P30086|PEBP1_HUMAN	sp|P30086|PEBP1_HUMAN	4	4	4	sp|P30086|PEBP1_HUMAN Phosphatidylethanolamine-binding protein 1 OS=Homo sapiens GN=PEBP1 PE=1 SV=3	1	4	4	4	2	4	4	3	3	4	3	3	3	1	2	0	2	2	3	2	4	4	3	3	4	3	3	3	1	2	0	2	2	3	2	4	4	3	3	4	3	3	3	1
sp|P30101|PDIA3_HUMAN	sp|P30101|PDIA3_HUMAN	20	20	20	sp|P30101|PDIA3_HUMAN Protein disulfide-isomerase A3 OS=Homo sapiens GN=PDIA3 PE=1 SV=4	1	20	20	20	17	16	16	19	16	18	18	18	16	16	16	16	17	16	19	17	16	16	19	16	18	18	18	16	16	16	16	17	16	19	17	16	16	19	16	18	18	18	16	16
sp|P30153|2AAA_HUMAN	sp|P30153|2AAA_HUMAN	28	28	22	sp|P30153|2AAA_HUMAN Serine/threonine-protein phosphatase 2A 65 kDa regulatory subunit A alpha isoform OS=Homo sapiens GN=PPP2R1A PE=1 SV=4	1	28	28	22	22	18	16	18	19	18	16	16	17	22	17	10	16	17	21	22	18	16	18	19	18	16	16	17	22	17	10	16	17	21	18	14	12	16	15	14	12	12	13	18
sp|P30405|PPIF_HUMAN	sp|P30405|PPIF_HUMAN	1	1	1	sp|P30405|PPIF_HUMAN Peptidyl-prolyl cis-trans isomerase F, mitochondrial OS=Homo sapiens GN=PPIF PE=1 SV=1	1	1	1	1	0	0	1	0	0	0	0	0	0	0	1	0	0	0	0	0	0	1	0	0	0	0	0	0	0	1	0	0	0	0	0	0	1	0	0	0	0	0	0	0
sp|P30419|NMT1_HUMAN	sp|P30419|NMT1_HUMAN	5	5	5	sp|P30419|NMT1_HUMAN Glycylpeptide N-tetradecanoyltransferase 1 OS=Homo sapiens GN=NMT1 PE=1 SV=2	1	5	5	5	2	2	1	1	2	1	2	1	2	2	1	3	2	2	2	2	2	1	1	2	1	2	1	2	2	1	3	2	2	2	2	2	1	1	2	1	2	1	2	2
sp|P30520|PURA2_HUMAN;sp|Q8N142|PURA1_HUMAN	sp|P30520|PURA2_HUMAN	14;1	14;1	14;1	sp|P30520|PURA2_HUMAN Adenylosuccinate synthetase isozyme 2 OS=Homo sapiens GN=ADSS PE=1 SV=3	2	14	14	14	9	10	7	11	9	7	11	9	9	10	9	9	10	6	9	9	10	7	11	9	7	11	9	9	10	9	9	10	6	9	9	10	7	11	9	7	11	9	9	10
sp|P30566|PUR8_HUMAN	sp|P30566|PUR8_HUMAN	6	6	6	sp|P30566|PUR8_HUMAN Adenylosuccinate lyase OS=Homo sapiens GN=ADSL PE=1 SV=2	1	6	6	6	2	3	4	3	3	2	3	2	1	2	3	2	1	3	4	2	3	4	3	3	2	3	2	1	2	3	2	1	3	4	2	3	4	3	3	2	3	2	1	2
sp|P30622|CLIP1_HUMAN;sp|Q9UDT6|CLIP2_HUMAN	sp|P30622|CLIP1_HUMAN	5;2	5;2	5;2	sp|P30622|CLIP1_HUMAN CAP-Gly domain-containing linker protein 1 OS=Homo sapiens GN=CLIP1 PE=1 SV=2	2	5	5	5	1	2	0	1	0	1	1	1	0	1	2	2	1	1	0	1	2	0	1	0	1	1	1	0	1	2	2	1	1	0	1	2	0	1	0	1	1	1	0	1
sp|P30626|SORCN_HUMAN	sp|P30626|SORCN_HUMAN	6	6	6	sp|P30626|SORCN_HUMAN Sorcin OS=Homo sapiens GN=SRI PE=1 SV=1	1	6	6	6	3	2	3	5	3	3	4	3	3	4	4	0	5	4	3	3	2	3	5	3	3	4	3	3	4	4	0	5	4	3	3	2	3	5	3	3	4	3	3	4
sp|P30838|AL3A1_HUMAN;sp|P48448|AL3B2_HUMAN;sp|P43353|AL3B1_HUMAN	sp|P30838|AL3A1_HUMAN	4;1;1	4;1;1	3;0;0	sp|P30838|AL3A1_HUMAN Aldehyde dehydrogenase, dimeric NADP-preferring OS=Homo sapiens GN=ALDH3A1 PE=1 SV=3	3	4	4	3	2	2	3	0	1	3	2	3	4	1	2	2	2	2	2	2	2	3	0	1	3	2	3	4	1	2	2	2	2	2	2	2	2	0	1	2	2	2	3	1
sp|P30876|RPB2_HUMAN	sp|P30876|RPB2_HUMAN	9	9	9	sp|P30876|RPB2_HUMAN DNA-directed RNA polymerase II subunit RPB2 OS=Homo sapiens GN=POLR2B PE=1 SV=1	1	9	9	9	1	5	3	4	4	5	1	4	2	3	4	2	5	4	2	1	5	3	4	4	5	1	4	2	3	4	2	5	4	2	1	5	3	4	4	5	1	4	2	3
sp|P31040|SDHA_HUMAN	sp|P31040|SDHA_HUMAN	13	13	13	sp|P31040|SDHA_HUMAN Succinate dehydrogenase [ubiquinone] flavoprotein subunit, mitochondrial OS=Homo sapiens GN=SDHA PE=1 SV=2	1	13	13	13	7	10	9	7	8	8	5	7	6	7	7	3	9	7	7	7	10	9	7	8	8	5	7	6	7	7	3	9	7	7	7	10	9	7	8	8	5	7	6	7
sp|P31150|GDIA_HUMAN	sp|P31150|GDIA_HUMAN	20	12	12	sp|P31150|GDIA_HUMAN Rab GDP dissociation inhibitor alpha OS=Homo sapiens GN=GDI1 PE=1 SV=2	1	20	12	12	14	10	11	11	10	10	10	11	11	12	11	7	12	16	10	7	6	6	5	6	5	4	6	6	6	7	4	5	10	5	7	6	6	5	6	5	4	6	6	6
sp|P31153|METK2_HUMAN;sp|Q00266|METK1_HUMAN	sp|P31153|METK2_HUMAN	7;1	7;1	7;1	sp|P31153|METK2_HUMAN S-adenosylmethionine synthase isoform type-2 OS=Homo sapiens GN=MAT2A PE=1 SV=1	2	7	7	7	3	2	5	4	4	7	2	3	4	2	3	3	3	2	4	3	2	5	4	4	7	2	3	4	2	3	3	3	2	4	3	2	5	4	4	7	2	3	4	2
sp|P31323|KAP3_HUMAN	sp|P31323|KAP3_HUMAN	5	5	2	sp|P31323|KAP3_HUMAN cAMP-dependent protein kinase type II-beta regulatory subunit OS=Homo sapiens GN=PRKAR2B PE=1 SV=3	1	5	5	2	3	3	4	3	4	4	3	4	4	4	5	2	3	3	4	3	3	4	3	4	4	3	4	4	4	5	2	3	3	4	1	1	1	1	1	2	1	2	1	2
sp|P31689|DNJA1_HUMAN	sp|P31689|DNJA1_HUMAN	15	15	15	sp|P31689|DNJA1_HUMAN DnaJ homolog subfamily A member 1 OS=Homo sapiens GN=DNAJA1 PE=1 SV=2	1	15	15	15	8	8	9	9	8	7	8	9	8	7	8	2	6	5	7	8	8	9	9	8	7	8	9	8	7	8	2	6	5	7	8	8	9	9	8	7	8	9	8	7
sp|P31930|QCR1_HUMAN	sp|P31930|QCR1_HUMAN	5	5	5	sp|P31930|QCR1_HUMAN Cytochrome b-c1 complex subunit 1, mitochondrial OS=Homo sapiens GN=UQCRC1 PE=1 SV=3	1	5	5	5	2	1	2	1	2	1	1	2	2	1	0	1	1	2	2	2	1	2	1	2	1	1	2	2	1	0	1	1	2	2	2	1	2	1	2	1	1	2	2	1
sp|P31937|3HIDH_HUMAN	sp|P31937|3HIDH_HUMAN	2	2	2	sp|P31937|3HIDH_HUMAN 3-hydroxyisobutyrate dehydrogenase, mitochondrial OS=Homo sapiens GN=HIBADH PE=1 SV=2	1	2	2	2	1	2	1	2	2	2	2	2	2	1	2	2	2	1	2	1	2	1	2	2	2	2	2	2	1	2	2	2	1	2	1	2	1	2	2	2	2	2	2	1
sp|P31939|PUR9_HUMAN	sp|P31939|PUR9_HUMAN	14	14	14	sp|P31939|PUR9_HUMAN Bifunctional purine biosynthesis protein PURH OS=Homo sapiens GN=ATIC PE=1 SV=3	1	14	14	14	7	10	9	8	10	9	9	9	10	6	11	7	7	7	9	7	10	9	8	10	9	9	9	10	6	11	7	7	7	9	7	10	9	8	10	9	9	9	10	6
sp|P31942|HNRH3_HUMAN	sp|P31942|HNRH3_HUMAN	4	3	3	sp|P31942|HNRH3_HUMAN Heterogeneous nuclear ribonucleoprotein H3 OS=Homo sapiens GN=HNRNPH3 PE=1 SV=2	1	4	3	3	1	2	3	1	1	0	3	2	1	2	2	1	1	3	2	1	2	2	1	1	0	3	2	1	2	1	1	1	3	2	1	2	2	1	1	0	3	2	1	2
sp|P31943|HNRH1_HUMAN	sp|P31943|HNRH1_HUMAN	18	18	12	sp|P31943|HNRH1_HUMAN Heterogeneous nuclear ribonucleoprotein H OS=Homo sapiens GN=HNRNPH1 PE=1 SV=4	1	18	18	12	13	13	14	14	11	12	13	14	11	13	13	10	12	14	12	13	13	14	14	11	12	13	14	11	13	13	10	12	14	12	8	8	8	9	6	7	8	9	6	8
sp|P31946|1433B_HUMAN	sp|P31946|1433B_HUMAN	22	12	12	sp|P31946|1433B_HUMAN 14-3-3 protein beta/alpha OS=Homo sapiens GN=YWHAB PE=1 SV=3	1	22	12	12	11	13	12	11	12	12	12	14	11	12	10	14	10	12	11	4	7	6	4	6	6	5	5	5	6	4	7	3	5	5	4	7	6	4	6	6	5	5	5	6
sp|P31948|STIP1_HUMAN	sp|P31948|STIP1_HUMAN	32	32	32	sp|P31948|STIP1_HUMAN Stress-induced-phosphoprotein 1 OS=Homo sapiens GN=STIP1 PE=1 SV=1	1	32	32	32	22	23	22	21	22	21	20	21	21	22	22	16	23	23	25	22	23	22	21	22	21	20	21	21	22	22	16	23	23	25	22	23	22	21	22	21	20	21	21	22
sp|P31949|S10AB_HUMAN	sp|P31949|S10AB_HUMAN	4	4	4	sp|P31949|S10AB_HUMAN Protein S100-A11 OS=Homo sapiens GN=S100A11 PE=1 SV=2	1	4	4	4	4	4	4	4	4	4	4	4	4	4	4	3	4	4	4	4	4	4	4	4	4	4	4	4	4	4	3	4	4	4	4	4	4	4	4	4	4	4	4	4
sp|P32019|I5P2_HUMAN	sp|P32019|I5P2_HUMAN	1	1	1	sp|P32019|I5P2_HUMAN Type II inositol 1,4,5-trisphosphate 5-phosphatase OS=Homo sapiens GN=INPP5B PE=1 SV=4	1	1	1	1	0	0	0	0	0	0	0	1	0	0	0	0	0	0	0	0	0	0	0	0	0	0	1	0	0	0	0	0	0	0	0	0	0	0	0	0	0	1	0	0
sp|P32119|PRDX2_HUMAN	sp|P32119|PRDX2_HUMAN	5	4	4	sp|P32119|PRDX2_HUMAN Peroxiredoxin-2 OS=Homo sapiens GN=PRDX2 PE=1 SV=5	1	5	4	4	3	3	4	4	3	3	3	2	2	3	5	1	2	3	2	2	2	3	3	2	2	2	2	1	2	4	0	1	2	1	2	2	3	3	2	2	2	2	1	2
sp|P32322|P5CR1_HUMAN;sp|Q96C36|P5CR2_HUMAN	sp|P32322|P5CR1_HUMAN	3;1	3;1	3;1	sp|P32322|P5CR1_HUMAN Pyrroline-5-carboxylate reductase 1, mitochondrial OS=Homo sapiens GN=PYCR1 PE=1 SV=2	2	3	3	3	1	1	1	1	0	0	1	0	0	1	1	1	1	1	0	1	1	1	1	0	0	1	0	0	1	1	1	1	1	0	1	1	1	1	0	0	1	0	0	1
sp|P32969|RL9_HUMAN	sp|P32969|RL9_HUMAN	11	11	11	sp|P32969|RL9_HUMAN 60S ribosomal protein L9 OS=Homo sapiens GN=RPL9 PE=1 SV=1	1	11	11	11	7	8	5	6	6	6	6	7	7	4	9	8	6	6	7	7	8	5	6	6	6	6	7	7	4	9	8	6	6	7	7	8	5	6	6	6	6	7	7	4
sp|P33176|KINH_HUMAN;sp|O60282|KIF5C_HUMAN;sp|Q12840|KIF5A_HUMAN	sp|P33176|KINH_HUMAN	34;6;6	34;6;6	34;6;6	sp|P33176|KINH_HUMAN Kinesin-1 heavy chain OS=Homo sapiens GN=KIF5B PE=1 SV=1	3	34	34	34	19	19	20	21	21	19	19	20	19	19	21	13	17	20	18	19	19	20	21	21	19	19	20	19	19	21	13	17	20	18	19	19	20	21	21	19	19	20	19	19
sp|P33240|CSTF2_HUMAN;sp|Q9H0L4|CSTFT_HUMAN	sp|P33240|CSTF2_HUMAN;sp|Q9H0L4|CSTFT_HUMAN	4;3	4;3	4;3	sp|P33240|CSTF2_HUMAN Cleavage stimulation factor subunit 2 OS=Homo sapiens GN=CSTF2 PE=1 SV=1;sp|Q9H0L4|CSTFT_HUMAN Cleavage stimulation factor subunit 2 tau variant OS=Homo sapiens GN=CSTF2T PE=1 SV=1	2	4	4	4	2	3	3	2	3	3	1	1	3	1	3	1	1	4	2	2	3	3	2	3	3	1	1	3	1	3	1	1	4	2	2	3	3	2	3	3	1	1	3	1
sp|P33316|DUT_HUMAN	sp|P33316|DUT_HUMAN	2	2	2	sp|P33316|DUT_HUMAN Deoxyuridine 5-triphosphate nucleotidohydrolase, mitochondrial OS=Homo sapiens GN=DUT PE=1 SV=4	1	2	2	2	2	2	1	2	2	2	2	2	2	2	2	1	2	2	2	2	2	1	2	2	2	2	2	2	2	2	1	2	2	2	2	2	1	2	2	2	2	2	2	2
sp|P33527|MRP1_HUMAN	sp|P33527|MRP1_HUMAN	2	2	2	sp|P33527|MRP1_HUMAN Multidrug resistance-associated protein 1 OS=Homo sapiens GN=ABCC1 PE=1 SV=3	1	2	2	2	0	2	0	0	0	0	0	0	0	0	0	0	0	0	0	0	2	0	0	0	0	0	0	0	0	0	0	0	0	0	0	2	0	0	0	0	0	0	0	0
sp|P33991|MCM4_HUMAN	sp|P33991|MCM4_HUMAN	22	22	22	sp|P33991|MCM4_HUMAN DNA replication licensing factor MCM4 OS=Homo sapiens GN=MCM4 PE=1 SV=5	1	22	22	22	14	16	16	13	14	16	11	12	14	12	10	11	10	14	10	14	16	16	13	14	16	11	12	14	12	10	11	10	14	10	14	16	16	13	14	16	11	12	14	12
sp|P33992|MCM5_HUMAN	sp|P33992|MCM5_HUMAN	11	11	11	sp|P33992|MCM5_HUMAN DNA replication licensing factor MCM5 OS=Homo sapiens GN=MCM5 PE=1 SV=5	1	11	11	11	5	5	4	6	6	4	6	5	3	6	5	3	4	4	3	5	5	4	6	6	4	6	5	3	6	5	3	4	4	3	5	5	4	6	6	4	6	5	3	6
sp|P33993|MCM7_HUMAN	sp|P33993|MCM7_HUMAN	14	14	14	sp|P33993|MCM7_HUMAN DNA replication licensing factor MCM7 OS=Homo sapiens GN=MCM7 PE=1 SV=4	1	14	14	14	8	8	7	7	5	6	9	8	6	6	7	6	8	7	8	8	8	7	7	5	6	9	8	6	6	7	6	8	7	8	8	8	7	7	5	6	9	8	6	6
sp|P34897|GLYM_HUMAN	sp|P34897|GLYM_HUMAN	22	22	22	sp|P34897|GLYM_HUMAN Serine hydroxymethyltransferase, mitochondrial OS=Homo sapiens GN=SHMT2 PE=1 SV=3	1	22	22	22	16	13	13	16	13	16	15	12	14	16	14	9	14	15	12	16	13	13	16	13	16	15	12	14	16	14	9	14	15	12	16	13	13	16	13	16	15	12	14	16
sp|P34932|HSP74_HUMAN	sp|P34932|HSP74_HUMAN	30	30	26	sp|P34932|HSP74_HUMAN Heat shock 70 kDa protein 4 OS=Homo sapiens GN=HSPA4 PE=1 SV=4	1	30	30	26	19	19	21	22	21	22	21	23	19	22	22	17	20	21	20	19	19	21	22	21	22	21	23	19	22	22	17	20	21	20	16	17	19	19	19	20	18	19	17	19
sp|P34949|MPI_HUMAN	sp|P34949|MPI_HUMAN	1	1	1	sp|P34949|MPI_HUMAN Mannose-6-phosphate isomerase OS=Homo sapiens GN=MPI PE=1 SV=2	1	1	1	1	0	0	1	1	0	1	0	0	0	1	0	0	0	0	0	0	0	1	1	0	1	0	0	0	1	0	0	0	0	0	0	0	1	1	0	1	0	0	0	1
sp|P35052|GPC1_HUMAN	sp|P35052|GPC1_HUMAN	8	8	8	sp|P35052|GPC1_HUMAN Glypican-1 OS=Homo sapiens GN=GPC1 PE=1 SV=2	1	8	8	8	3	5	4	4	3	4	5	5	4	4	4	3	5	4	5	3	5	4	4	3	4	5	5	4	4	4	3	5	4	5	3	5	4	4	3	4	5	5	4	4
sp|P35080|PROF2_HUMAN	sp|P35080|PROF2_HUMAN	3	3	3	sp|P35080|PROF2_HUMAN Profilin-2 OS=Homo sapiens GN=PFN2 PE=1 SV=3	1	3	3	3	1	1	2	1	1	2	1	1	2	1	2	0	1	1	1	1	1	2	1	1	2	1	1	2	1	2	0	1	1	1	1	1	2	1	1	2	1	1	2	1
sp|P35221|CTNA1_HUMAN;sp|P26232|CTNA2_HUMAN	sp|P35221|CTNA1_HUMAN	13;3	13;3	12;3	sp|P35221|CTNA1_HUMAN Catenin alpha-1 OS=Homo sapiens GN=CTNNA1 PE=1 SV=1	2	13	13	12	4	4	7	6	8	8	4	6	7	5	9	5	3	4	6	4	4	7	6	8	8	4	6	7	5	9	5	3	4	6	4	4	7	6	8	8	4	6	7	5
sp|P35222|CTNB1_HUMAN	sp|P35222|CTNB1_HUMAN	3	3	3	sp|P35222|CTNB1_HUMAN Catenin beta-1 OS=Homo sapiens GN=CTNNB1 PE=1 SV=1	1	3	3	3	1	2	1	0	1	2	1	2	2	1	1	2	2	0	2	1	2	1	0	1	2	1	2	2	1	1	2	2	0	2	1	2	1	0	1	2	1	2	2	1
sp|P35232|PHB_HUMAN	sp|P35232|PHB_HUMAN	20	20	20	sp|P35232|PHB_HUMAN Prohibitin OS=Homo sapiens GN=PHB PE=1 SV=1	1	20	20	20	14	16	15	13	14	15	15	17	15	15	16	14	14	14	15	14	16	15	13	14	15	15	17	15	15	16	14	14	14	15	14	16	15	13	14	15	15	17	15	15
sp|P35237|SPB6_HUMAN	sp|P35237|SPB6_HUMAN	1	1	1	sp|P35237|SPB6_HUMAN Serpin B6 OS=Homo sapiens GN=SERPINB6 PE=1 SV=3	1	1	1	1	1	0	1	0	1	1	0	1	1	0	1	1	1	0	1	1	0	1	0	1	1	0	1	1	0	1	1	1	0	1	1	0	1	0	1	1	0	1	1	0
sp|P35241|RADI_HUMAN	sp|P35241|RADI_HUMAN	26	13	13	sp|P35241|RADI_HUMAN Radixin OS=Homo sapiens GN=RDX PE=1 SV=1	1	26	13	13	16	21	19	17	16	20	18	18	17	17	21	12	15	14	18	5	9	7	5	5	8	6	6	5	5	11	4	5	3	6	5	9	7	5	5	8	6	6	5	5
sp|P35250|RFC2_HUMAN	sp|P35250|RFC2_HUMAN	3	3	3	sp|P35250|RFC2_HUMAN Replication factor C subunit 2 OS=Homo sapiens GN=RFC2 PE=1 SV=3	1	3	3	3	1	3	3	3	2	2	1	2	2	2	2	2	1	2	3	1	3	3	3	2	2	1	2	2	2	2	2	1	2	3	1	3	3	3	2	2	1	2	2	2
sp|P35268|RL22_HUMAN	sp|P35268|RL22_HUMAN	10	10	8	sp|P35268|RL22_HUMAN 60S ribosomal protein L22 OS=Homo sapiens GN=RPL22 PE=1 SV=2	1	10	10	8	7	7	6	7	7	8	7	7	6	7	7	8	7	8	8	7	7	6	7	7	8	7	7	6	7	7	8	7	8	8	5	5	5	5	5	7	5	5	5	5
sp|P35442|TSP2_HUMAN	sp|P35442|TSP2_HUMAN	5	4	4	sp|P35442|TSP2_HUMAN Thrombospondin-2 OS=Homo sapiens GN=THBS2 PE=1 SV=2	1	5	4	4	3	1	1	1	2	3	0	1	3	2	1	0	0	1	3	2	1	1	1	2	3	0	0	2	1	1	0	0	1	2	2	1	1	1	2	3	0	0	2	1
sp|P35527|K1C9_HUMAN;CON__P35527	sp|P35527|K1C9_HUMAN;CON__P35527	23;23	22;22	22;22	sp|P35527|K1C9_HUMAN Keratin, type I cytoskeletal 9 OS=Homo sapiens GN=KRT9 PE=1 SV=3;	2	23	22	22	12	3	16	4	4	3	9	19	1	1	15	8	10	0	14	12	3	16	4	4	3	9	18	1	1	15	8	10	0	14	12	3	16	4	4	3	9	18	1	1
sp|P35568|IRS1_HUMAN	sp|P35568|IRS1_HUMAN	2	2	2	sp|P35568|IRS1_HUMAN Insulin receptor substrate 1 OS=Homo sapiens GN=IRS1 PE=1 SV=1	1	2	2	2	1	1	0	1	1	0	0	1	0	0	0	0	0	0	0	1	1	0	1	1	0	0	1	0	0	0	0	0	0	0	1	1	0	1	1	0	0	1	0	0
sp|P35579|MYH9_HUMAN;REV__sp|Q9UKV3|ACINU_HUMAN;sp|P12883|MYH7_HUMAN;sp|P13535|MYH8_HUMAN;sp|Q9UKX3|MYH13_HUMAN;sp|Q9Y623|MYH4_HUMAN;sp|P13533|MYH6_HUMAN;sp|P12882|MYH1_HUMAN;sp|P11055|MYH3_HUMAN;sp|Q9UKX2|MYH2_HUMAN;sp|A7E2Y1|MYH7B_HUMAN	sp|P35579|MYH9_HUMAN	158;1;1;1;1;1;1;1;1;1;1	158;1;1;1;1;1;1;1;1;1;1	127;1;0;0;0;0;0;0;0;0;0	sp|P35579|MYH9_HUMAN Myosin-9 OS=Homo sapiens GN=MYH9 PE=1 SV=4	11	158	158	127	122	130	126	124	127	128	120	130	124	121	121	107	125	127	128	122	130	126	124	127	128	120	130	124	121	121	107	125	127	128	98	106	105	100	103	106	97	105	104	98
sp|P35580|MYH10_HUMAN	sp|P35580|MYH10_HUMAN	48	25	23	sp|P35580|MYH10_HUMAN Myosin-10 OS=Homo sapiens GN=MYH10 PE=1 SV=3	1	48	25	23	31	26	24	28	30	27	26	29	27	27	26	22	31	29	26	12	7	8	9	11	9	9	10	11	9	9	12	11	10	9	12	7	8	9	10	9	9	10	11	9
sp|P35606|COPB2_HUMAN	sp|P35606|COPB2_HUMAN	20	20	20	sp|P35606|COPB2_HUMAN Coatomer subunit beta OS=Homo sapiens GN=COPB2 PE=1 SV=2	1	20	20	20	13	11	7	13	9	9	9	11	9	10	6	7	9	7	9	13	11	7	13	9	9	9	11	9	10	6	7	9	7	9	13	11	7	13	9	9	9	11	9	10
sp|P35611|ADDA_HUMAN	sp|P35611|ADDA_HUMAN	6	6	6	sp|P35611|ADDA_HUMAN Alpha-adducin OS=Homo sapiens GN=ADD1 PE=1 SV=2	1	6	6	6	2	2	1	2	1	2	1	1	1	2	2	4	1	2	2	2	2	1	2	1	2	1	1	1	2	2	4	1	2	2	2	2	1	2	1	2	1	1	1	2
sp|P35637|FUS_HUMAN	sp|P35637|FUS_HUMAN	12	12	10	sp|P35637|FUS_HUMAN RNA-binding protein FUS OS=Homo sapiens GN=FUS PE=1 SV=1	1	12	12	10	10	9	9	9	11	8	9	9	10	11	11	7	10	9	9	10	9	9	9	11	8	9	9	10	11	11	7	10	9	9	8	8	9	7	9	7	7	7	10	9
sp|P35659|DEK_HUMAN	sp|P35659|DEK_HUMAN	5	5	5	sp|P35659|DEK_HUMAN Protein DEK OS=Homo sapiens GN=DEK PE=1 SV=1	1	5	5	5	0	3	3	1	2	1	0	1	2	1	3	4	0	0	3	0	3	3	1	2	1	0	1	2	1	3	4	0	0	3	0	3	3	1	2	1	0	1	2	1
sp|P35749|MYH11_HUMAN	sp|P35749|MYH11_HUMAN	23	4	4	sp|P35749|MYH11_HUMAN Myosin-11 OS=Homo sapiens GN=MYH11 PE=1 SV=3	1	23	4	4	13	14	12	12	15	13	14	14	11	12	11	8	15	15	11	1	1	0	0	2	1	1	1	1	0	1	1	1	1	1	1	1	0	0	2	1	1	1	1	0
sp|P35754|GLRX1_HUMAN	sp|P35754|GLRX1_HUMAN	2	2	2	sp|P35754|GLRX1_HUMAN Glutaredoxin-1 OS=Homo sapiens GN=GLRX PE=1 SV=2	1	2	2	2	1	1	1	0	1	0	0	1	1	0	1	0	0	0	0	1	1	1	0	1	0	0	1	1	0	1	0	0	0	0	1	1	1	0	1	0	0	1	1	0
sp|P35813|PPM1A_HUMAN;sp|O75688|PPM1B_HUMAN	sp|P35813|PPM1A_HUMAN	3;1	3;1	3;1	sp|P35813|PPM1A_HUMAN Protein phosphatase 1A OS=Homo sapiens GN=PPM1A PE=1 SV=1	2	3	3	3	1	1	1	1	2	1	1	2	1	1	1	1	1	0	1	1	1	1	1	2	1	1	2	1	1	1	1	1	0	1	1	1	1	1	2	1	1	2	1	1
sp|P35998|PRS7_HUMAN	sp|P35998|PRS7_HUMAN	25	25	25	sp|P35998|PRS7_HUMAN 26S proteasome regulatory subunit 7 OS=Homo sapiens GN=PSMC2 PE=1 SV=3	1	25	25	25	18	17	17	20	17	17	17	14	16	17	17	12	18	16	16	18	17	17	20	17	17	17	14	16	17	17	12	18	16	16	18	17	17	20	17	17	17	14	16	17
sp|P36404|ARL2_HUMAN	sp|P36404|ARL2_HUMAN	4	4	4	sp|P36404|ARL2_HUMAN ADP-ribosylation factor-like protein 2 OS=Homo sapiens GN=ARL2 PE=1 SV=4	1	4	4	4	1	3	1	2	1	1	0	2	0	0	1	1	0	2	3	1	3	1	2	1	1	0	2	0	0	1	1	0	2	3	1	3	1	2	1	1	0	2	0	0
sp|P36405|ARL3_HUMAN	sp|P36405|ARL3_HUMAN	2	2	2	sp|P36405|ARL3_HUMAN ADP-ribosylation factor-like protein 3 OS=Homo sapiens GN=ARL3 PE=1 SV=2	1	2	2	2	0	1	1	1	1	1	1	1	1	1	1	2	1	0	1	0	1	1	1	1	1	1	1	1	1	1	2	1	0	1	0	1	1	1	1	1	1	1	1	1
sp|P36507|MP2K2_HUMAN	sp|P36507|MP2K2_HUMAN	8	4	4	sp|P36507|MP2K2_HUMAN Dual specificity mitogen-activated protein kinase kinase 2 OS=Homo sapiens GN=MAP2K2 PE=1 SV=1	1	8	4	4	4	4	6	2	3	5	4	5	1	4	4	3	3	3	2	1	1	3	0	0	2	0	2	1	1	2	2	0	0	1	1	1	3	0	0	2	0	2	1	1
sp|P36542|ATPG_HUMAN	sp|P36542|ATPG_HUMAN	2	2	2	sp|P36542|ATPG_HUMAN ATP synthase subunit gamma, mitochondrial OS=Homo sapiens GN=ATP5C1 PE=1 SV=1	1	2	2	2	1	0	1	2	1	0	1	2	1	1	1	1	1	1	1	1	0	1	2	1	0	1	2	1	1	1	1	1	1	1	1	0	1	2	1	0	1	2	1	1
sp|P36543|VATE1_HUMAN;sp|Q96A05|VATE2_HUMAN	sp|P36543|VATE1_HUMAN	7;2	7;2	7;2	sp|P36543|VATE1_HUMAN V-type proton ATPase subunit E 1 OS=Homo sapiens GN=ATP6V1E1 PE=1 SV=1	2	7	7	7	5	3	6	3	6	5	5	3	6	4	5	5	3	5	4	5	3	6	3	6	5	5	3	6	4	5	5	3	5	4	5	3	6	3	6	5	5	3	6	4
sp|P36551|HEM6_HUMAN	sp|P36551|HEM6_HUMAN	1	1	1	sp|P36551|HEM6_HUMAN Oxygen-dependent coproporphyrinogen-III oxidase, mitochondrial OS=Homo sapiens GN=CPOX PE=1 SV=3	1	1	1	1	1	0	0	1	0	0	0	0	0	0	0	0	0	1	0	1	0	0	1	0	0	0	0	0	0	0	0	0	1	0	1	0	0	1	0	0	0	0	0	0
sp|P36578|RL4_HUMAN	sp|P36578|RL4_HUMAN	23	23	23	sp|P36578|RL4_HUMAN 60S ribosomal protein L4 OS=Homo sapiens GN=RPL4 PE=1 SV=5	1	23	23	23	16	17	18	18	18	18	17	16	18	16	19	13	15	15	17	16	17	18	18	18	18	17	16	18	16	19	13	15	15	17	16	17	18	18	18	18	17	16	18	16
sp|P36776|LONM_HUMAN	sp|P36776|LONM_HUMAN	12	12	12	sp|P36776|LONM_HUMAN Lon protease homolog, mitochondrial OS=Homo sapiens GN=LONP1 PE=1 SV=2	1	12	12	12	6	8	10	4	4	7	6	6	8	4	6	6	7	6	5	6	8	10	4	4	7	6	6	8	4	6	6	7	6	5	6	8	10	4	4	7	6	6	8	4
sp|P36871|PGM1_HUMAN	sp|P36871|PGM1_HUMAN	10	10	10	sp|P36871|PGM1_HUMAN Phosphoglucomutase-1 OS=Homo sapiens GN=PGM1 PE=1 SV=3	1	10	10	10	8	7	7	6	9	8	6	4	10	6	8	3	7	7	8	8	7	7	6	9	8	6	4	10	6	8	3	7	7	8	8	7	7	6	9	8	6	4	10	6
sp|P36873|PP1G_HUMAN	sp|P36873|PP1G_HUMAN	14	2	2	sp|P36873|PP1G_HUMAN Serine/threonine-protein phosphatase PP1-gamma catalytic subunit OS=Homo sapiens GN=PPP1CC PE=1 SV=1	1	14	2	2	11	8	9	8	11	9	9	10	8	10	10	2	10	11	10	1	2	2	2	2	1	2	2	1	2	2	1	2	2	2	1	2	2	2	2	1	2	2	1	2
sp|P36915|GNL1_HUMAN	sp|P36915|GNL1_HUMAN	5	5	5	sp|P36915|GNL1_HUMAN Guanine nucleotide-binding protein-like 1 OS=Homo sapiens GN=GNL1 PE=1 SV=2	1	5	5	5	3	4	3	2	3	3	4	2	2	2	4	3	3	3	1	3	4	3	2	3	3	4	2	2	2	4	3	3	3	1	3	4	3	2	3	3	4	2	2	2
sp|P36954|RPB9_HUMAN	sp|P36954|RPB9_HUMAN	3	3	3	sp|P36954|RPB9_HUMAN DNA-directed RNA polymerase II subunit RPB9 OS=Homo sapiens GN=POLR2I PE=1 SV=1	1	3	3	3	1	0	0	0	0	0	0	0	0	1	0	0	2	1	0	1	0	0	0	0	0	0	0	0	1	0	0	2	1	0	1	0	0	0	0	0	0	0	0	1
sp|P36957|ODO2_HUMAN	sp|P36957|ODO2_HUMAN	6	6	6	sp|P36957|ODO2_HUMAN Dihydrolipoyllysine-residue succinyltransferase component of 2-oxoglutarate dehydrogenase complex, mitochondrial OS=Homo sapiens GN=DLST PE=1 SV=4	1	6	6	6	4	3	3	2	2	2	3	2	2	2	2	4	3	3	2	4	3	3	2	2	2	3	2	2	2	2	4	3	3	2	4	3	3	2	2	2	3	2	2	2
sp|P37108|SRP14_HUMAN	sp|P37108|SRP14_HUMAN	2	2	2	sp|P37108|SRP14_HUMAN Signal recognition particle 14 kDa protein OS=Homo sapiens GN=SRP14 PE=1 SV=2	1	2	2	2	1	2	1	2	1	1	1	2	2	0	2	1	1	1	2	1	2	1	2	1	1	1	2	2	0	2	1	1	1	2	1	2	1	2	1	1	1	2	2	0
sp|P37198|NUP62_HUMAN	sp|P37198|NUP62_HUMAN	2	2	2	sp|P37198|NUP62_HUMAN Nuclear pore glycoprotein p62 OS=Homo sapiens GN=NUP62 PE=1 SV=3	1	2	2	2	2	0	0	1	1	1	0	0	1	1	0	1	0	0	2	2	0	0	1	1	1	0	0	1	1	0	1	0	0	2	2	0	0	1	1	1	0	0	1	1
sp|P37235|HPCL1_HUMAN;sp|P84074|HPCA_HUMAN;sp|P61601|NCALD_HUMAN	sp|P37235|HPCL1_HUMAN;sp|P84074|HPCA_HUMAN;sp|P61601|NCALD_HUMAN	2;1;1	2;1;1	2;1;1	sp|P37235|HPCL1_HUMAN Hippocalcin-like protein 1 OS=Homo sapiens GN=HPCAL1 PE=1 SV=3;sp|P84074|HPCA_HUMAN Neuron-specific calcium-binding protein hippocalcin OS=Homo sapiens GN=HPCA PE=1 SV=2;sp|P61601|NCALD_HUMAN Neurocalcin-delta OS=Homo sapiens GN=NCALD	3	2	2	2	1	1	1	1	1	1	0	0	0	2	1	1	1	1	1	1	1	1	1	1	1	0	0	0	2	1	1	1	1	1	1	1	1	1	1	1	0	0	0	2
sp|P37802|TAGL2_HUMAN	sp|P37802|TAGL2_HUMAN	16	16	15	sp|P37802|TAGL2_HUMAN Transgelin-2 OS=Homo sapiens GN=TAGLN2 PE=1 SV=3	1	16	16	15	14	13	15	12	14	13	14	14	15	12	14	9	14	13	12	14	13	15	12	14	13	14	14	15	12	14	9	14	13	12	13	12	14	11	13	12	13	13	14	11
sp|P37837|TALDO_HUMAN	sp|P37837|TALDO_HUMAN	12	12	12	sp|P37837|TALDO_HUMAN Transaldolase OS=Homo sapiens GN=TALDO1 PE=1 SV=2	1	12	12	12	8	9	10	9	8	9	10	8	7	9	7	7	8	9	10	8	9	10	9	8	9	10	8	7	9	7	7	8	9	10	8	9	10	9	8	9	10	8	7	9
sp|P38117|ETFB_HUMAN	sp|P38117|ETFB_HUMAN	5	5	5	sp|P38117|ETFB_HUMAN Electron transfer flavoprotein subunit beta OS=Homo sapiens GN=ETFB PE=1 SV=3	1	5	5	5	4	5	4	4	4	4	4	5	5	4	5	3	5	5	5	4	5	4	4	4	4	4	5	5	4	5	3	5	5	5	4	5	4	4	4	4	4	5	5	4
sp|P38159|RBMX_HUMAN;sp|O75526|RMXL2_HUMAN;sp|Q8N7X1|RMXL3_HUMAN	sp|P38159|RBMX_HUMAN	20;1;1	20;1;1	7;0;0	sp|P38159|RBMX_HUMAN RNA-binding motif protein, X chromosome OS=Homo sapiens GN=RBMX PE=1 SV=3	3	20	20	7	6	6	6	6	7	6	6	8	9	7	7	9	6	6	7	6	6	6	6	7	6	6	8	9	7	7	9	6	6	7	1	3	1	1	1	1	0	3	4	1
sp|P38606|VATA_HUMAN	sp|P38606|VATA_HUMAN	20	20	20	sp|P38606|VATA_HUMAN V-type proton ATPase catalytic subunit A OS=Homo sapiens GN=ATP6V1A PE=1 SV=2	1	20	20	20	8	9	10	10	10	8	8	12	12	10	14	11	11	11	10	8	9	10	10	10	8	8	12	12	10	14	11	11	11	10	8	9	10	10	10	8	8	12	12	10
sp|P38646|GRP75_HUMAN	sp|P38646|GRP75_HUMAN	40	40	40	sp|P38646|GRP75_HUMAN Stress-70 protein, mitochondrial OS=Homo sapiens GN=HSPA9 PE=1 SV=2	1	40	40	40	25	24	28	24	23	28	26	25	26	27	25	22	25	25	26	25	24	28	24	23	28	26	25	26	27	25	22	25	25	26	25	24	28	24	23	28	26	25	26	27
sp|P38919|IF4A3_HUMAN	sp|P38919|IF4A3_HUMAN	16	13	13	sp|P38919|IF4A3_HUMAN Eukaryotic initiation factor 4A-III OS=Homo sapiens GN=EIF4A3 PE=1 SV=4	1	16	13	13	6	8	7	5	7	8	9	5	5	7	8	6	4	5	7	5	5	4	4	4	5	7	3	2	5	5	4	3	4	4	5	5	4	4	4	5	7	3	2	5
sp|P39019|RS19_HUMAN	sp|P39019|RS19_HUMAN	13	13	13	sp|P39019|RS19_HUMAN 40S ribosomal protein S19 OS=Homo sapiens GN=RPS19 PE=1 SV=2	1	13	13	13	8	9	7	7	7	8	7	10	8	7	9	8	7	8	9	8	9	7	7	7	8	7	10	8	7	9	8	7	8	9	8	9	7	7	7	8	7	10	8	7
sp|P39023|RL3_HUMAN;sp|Q92901|RL3L_HUMAN	sp|P39023|RL3_HUMAN	27;3	27;3	27;3	sp|P39023|RL3_HUMAN 60S ribosomal protein L3 OS=Homo sapiens GN=RPL3 PE=1 SV=2	2	27	27	27	19	21	22	20	24	21	23	20	21	20	19	14	21	20	19	19	21	22	20	24	21	23	20	21	20	19	14	21	20	19	19	21	22	20	24	21	23	20	21	20
sp|P39656|OST48_HUMAN	sp|P39656|OST48_HUMAN	10	10	10	sp|P39656|OST48_HUMAN Dolichyl-diphosphooligosaccharide--protein glycosyltransferase 48 kDa subunit OS=Homo sapiens GN=DDOST PE=1 SV=4	1	10	10	10	6	7	6	7	4	7	5	8	5	4	2	3	5	7	7	6	7	6	7	4	7	5	8	5	4	2	3	5	7	7	6	7	6	7	4	7	5	8	5	4
sp|P39687|AN32A_HUMAN;sp|O95626|AN32D_HUMAN;sp|O43423|AN32C_HUMAN	sp|P39687|AN32A_HUMAN;sp|O95626|AN32D_HUMAN	4;2;1	4;2;1	3;2;1	sp|P39687|AN32A_HUMAN Acidic leucine-rich nuclear phosphoprotein 32 family member A OS=Homo sapiens GN=ANP32A PE=1 SV=1;sp|O95626|AN32D_HUMAN Acidic leucine-rich nuclear phosphoprotein 32 family member D OS=Homo sapiens GN=ANP32D PE=2 SV=2	3	4	4	3	2	3	2	1	2	1	1	2	2	1	1	2	1	2	2	2	3	2	1	2	1	1	2	2	1	1	2	1	2	2	1	2	1	0	1	0	0	1	1	0
sp|P39748|FEN1_HUMAN	sp|P39748|FEN1_HUMAN	3	3	3	sp|P39748|FEN1_HUMAN Flap endonuclease 1 OS=Homo sapiens GN=FEN1 PE=1 SV=1	1	3	3	3	1	1	3	1	0	2	1	1	2	1	1	1	1	1	1	1	1	3	1	0	2	1	1	2	1	1	1	1	1	1	1	1	3	1	0	2	1	1	2	1
sp|P40121|CAPG_HUMAN	sp|P40121|CAPG_HUMAN	6	6	6	sp|P40121|CAPG_HUMAN Macrophage-capping protein OS=Homo sapiens GN=CAPG PE=1 SV=2	1	6	6	6	5	4	5	3	5	5	5	4	4	4	5	2	4	4	2	5	4	5	3	5	5	5	4	4	4	5	2	4	4	2	5	4	5	3	5	5	5	4	4	4
sp|P40227|TCPZ_HUMAN	sp|P40227|TCPZ_HUMAN	22	22	17	sp|P40227|TCPZ_HUMAN T-complex protein 1 subunit zeta OS=Homo sapiens GN=CCT6A PE=1 SV=3	1	22	22	17	18	17	18	16	18	19	16	15	16	16	16	14	15	17	17	18	17	18	16	18	19	16	15	16	16	16	14	15	17	17	14	12	14	13	13	15	12	11	13	12
sp|P40394|ADH7_HUMAN	sp|P40394|ADH7_HUMAN	2	2	2	sp|P40394|ADH7_HUMAN Alcohol dehydrogenase class 4 mu/sigma chain OS=Homo sapiens GN=ADH7 PE=1 SV=2	1	2	2	2	0	0	0	1	1	2	1	1	0	1	0	0	0	0	0	0	0	0	1	1	2	1	1	0	1	0	0	0	0	0	0	0	0	1	1	2	1	1	0	1
sp|P40429|RL13A_HUMAN;sp|Q6NVV1|R13P3_HUMAN	sp|P40429|RL13A_HUMAN	9;3	9;3	9;3	sp|P40429|RL13A_HUMAN 60S ribosomal protein L13a OS=Homo sapiens GN=RPL13A PE=1 SV=2	2	9	9	9	6	5	4	5	5	5	5	4	7	5	6	5	5	5	5	6	5	4	5	5	5	5	4	7	5	6	5	5	5	5	6	5	4	5	5	5	5	4	7	5
sp|P40616|ARL1_HUMAN	sp|P40616|ARL1_HUMAN	2	2	2	sp|P40616|ARL1_HUMAN ADP-ribosylation factor-like protein 1 OS=Homo sapiens GN=ARL1 PE=1 SV=1	1	2	2	2	1	1	1	0	1	0	0	1	0	2	1	0	0	1	0	1	1	1	0	1	0	0	1	0	2	1	0	0	1	0	1	1	1	0	1	0	0	1	0	2
sp|P40763|STAT3_HUMAN	sp|P40763|STAT3_HUMAN	8	8	8	sp|P40763|STAT3_HUMAN Signal transducer and activator of transcription 3 OS=Homo sapiens GN=STAT3 PE=1 SV=2	1	8	8	8	5	2	3	4	4	4	4	5	3	3	2	1	4	6	3	5	2	3	4	4	4	4	5	3	3	2	1	4	6	3	5	2	3	4	4	4	4	5	3	3
sp|P40925|MDHC_HUMAN	sp|P40925|MDHC_HUMAN	9	9	9	sp|P40925|MDHC_HUMAN Malate dehydrogenase, cytoplasmic OS=Homo sapiens GN=MDH1 PE=1 SV=4	1	9	9	9	6	7	6	8	8	7	7	7	6	8	7	3	8	7	6	6	7	6	8	8	7	7	7	6	8	7	3	8	7	6	6	7	6	8	8	7	7	7	6	8
sp|P40926|MDHM_HUMAN	sp|P40926|MDHM_HUMAN	18	18	18	sp|P40926|MDHM_HUMAN Malate dehydrogenase, mitochondrial OS=Homo sapiens GN=MDH2 PE=1 SV=3	1	18	18	18	13	11	13	13	12	13	14	12	13	14	12	11	13	13	12	13	11	13	13	12	13	14	12	13	14	12	11	13	13	12	13	11	13	13	12	13	14	12	13	14
sp|P40939|ECHA_HUMAN	sp|P40939|ECHA_HUMAN	8	8	8	sp|P40939|ECHA_HUMAN Trifunctional enzyme subunit alpha, mitochondrial OS=Homo sapiens GN=HADHA PE=1 SV=2	1	8	8	8	1	1	0	1	2	3	2	1	2	2	4	1	2	2	1	1	1	0	1	2	3	2	1	2	2	4	1	2	2	1	1	1	0	1	2	3	2	1	2	2
sp|P41091|IF2G_HUMAN;sp|Q2VIR3|IF2GL_HUMAN	sp|P41091|IF2G_HUMAN;sp|Q2VIR3|IF2GL_HUMAN	18;13	18;13	18;13	sp|P41091|IF2G_HUMAN Eukaryotic translation initiation factor 2 subunit 3 OS=Homo sapiens GN=EIF2S3 PE=1 SV=3;sp|Q2VIR3|IF2GL_HUMAN Putative eukaryotic translation initiation factor 2 subunit 3-like protein OS=Homo sapiens GN=EIF2S3L PE=5 SV=2	2	18	18	18	11	13	14	11	13	12	11	11	13	12	13	10	12	11	13	11	13	14	11	13	12	11	11	13	12	13	10	12	11	13	11	13	14	11	13	12	11	11	13	12
sp|P41219|PERI_HUMAN	sp|P41219|PERI_HUMAN	41	36	36	sp|P41219|PERI_HUMAN Peripherin OS=Homo sapiens GN=PRPH PE=1 SV=2	1	41	36	36	31	34	34	32	31	36	33	33	35	30	33	28	33	32	34	27	29	29	27	26	31	28	28	30	25	28	23	28	27	29	27	29	29	27	26	31	28	28	30	25
sp|P41223|BUD31_HUMAN	sp|P41223|BUD31_HUMAN	4	4	4	sp|P41223|BUD31_HUMAN Protein BUD31 homolog OS=Homo sapiens GN=BUD31 PE=1 SV=2	1	4	4	4	2	2	2	3	2	2	1	2	2	1	3	0	2	1	2	2	2	2	3	2	2	1	2	2	1	3	0	2	1	2	2	2	2	3	2	2	1	2	2	1
sp|P41227|NAA10_HUMAN;sp|Q9BSU3|NAA11_HUMAN	sp|P41227|NAA10_HUMAN	6;2	6;2	6;2	sp|P41227|NAA10_HUMAN N-alpha-acetyltransferase 10 OS=Homo sapiens GN=NAA10 PE=1 SV=1	2	6	6	6	1	1	2	1	2	3	2	2	1	2	2	3	1	1	1	1	1	2	1	2	3	2	2	1	2	2	3	1	1	1	1	1	2	1	2	3	2	2	1	2
sp|P41240|CSK_HUMAN	sp|P41240|CSK_HUMAN	3	3	3	sp|P41240|CSK_HUMAN Tyrosine-protein kinase CSK OS=Homo sapiens GN=CSK PE=1 SV=1	1	3	3	3	1	0	0	1	1	1	0	0	1	2	1	1	0	0	1	1	0	0	1	1	1	0	0	1	2	1	1	0	0	1	1	0	0	1	1	1	0	0	1	2
sp|P41250|GARS_HUMAN	sp|P41250|GARS_HUMAN	15	15	15	sp|P41250|GARS_HUMAN Glycine--tRNA ligase OS=Homo sapiens GN=GARS PE=1 SV=3	1	15	15	15	5	8	7	9	7	6	7	9	6	11	8	4	9	6	6	5	8	7	9	7	6	7	9	6	11	8	4	9	6	6	5	8	7	9	7	6	7	9	6	11
sp|P41252|SYIC_HUMAN	sp|P41252|SYIC_HUMAN	4	4	4	sp|P41252|SYIC_HUMAN Isoleucine--tRNA ligase, cytoplasmic OS=Homo sapiens GN=IARS PE=1 SV=2	1	4	4	4	1	1	0	1	3	1	0	1	1	0	1	0	1	1	0	1	1	0	1	3	1	0	1	1	0	1	0	1	1	0	1	1	0	1	3	1	0	1	1	0
sp|P41567|EIF1_HUMAN	sp|P41567|EIF1_HUMAN	4	4	1	sp|P41567|EIF1_HUMAN Eukaryotic translation initiation factor 1 OS=Homo sapiens GN=EIF1 PE=1 SV=1	1	4	4	1	4	4	3	4	4	4	4	3	4	4	4	2	4	4	3	4	4	3	4	4	4	4	3	4	4	4	2	4	4	3	1	1	1	1	1	1	1	1	1	1
sp|P42025|ACTY_HUMAN	sp|P42025|ACTY_HUMAN	10	5	5	sp|P42025|ACTY_HUMAN Beta-centractin OS=Homo sapiens GN=ACTR1B PE=1 SV=1	1	10	5	5	5	5	7	6	6	6	5	5	6	5	7	4	5	4	5	2	2	3	1	3	3	1	2	3	1	3	1	2	1	2	2	2	3	1	3	3	1	2	3	1
sp|P42167|LAP2B_HUMAN;sp|P42166|LAP2A_HUMAN	sp|P42167|LAP2B_HUMAN;sp|P42166|LAP2A_HUMAN	10;7	10;7	10;7	sp|P42167|LAP2B_HUMAN Lamina-associated polypeptide 2, isoforms beta/gamma OS=Homo sapiens GN=TMPO PE=1 SV=2;sp|P42166|LAP2A_HUMAN Lamina-associated polypeptide 2, isoform alpha OS=Homo sapiens GN=TMPO PE=1 SV=2	2	10	10	10	4	4	8	4	7	8	3	6	4	3	6	7	6	5	5	4	4	8	4	7	8	3	6	4	3	6	7	6	5	5	4	4	8	4	7	8	3	6	4	3
sp|P42224|STAT1_HUMAN	sp|P42224|STAT1_HUMAN	4	4	4	sp|P42224|STAT1_HUMAN Signal transducer and activator of transcription 1-alpha/beta OS=Homo sapiens GN=STAT1 PE=1 SV=2	1	4	4	4	1	1	2	2	1	1	2	3	1	2	1	1	1	1	1	1	1	2	2	1	1	2	3	1	2	1	1	1	1	1	1	1	2	2	1	1	2	3	1	2
sp|P42285|SK2L2_HUMAN	sp|P42285|SK2L2_HUMAN	3	3	3	sp|P42285|SK2L2_HUMAN Superkiller viralicidic activity 2-like 2 OS=Homo sapiens GN=SKIV2L2 PE=1 SV=3	1	3	3	3	1	1	1	3	1	1	2	2	1	2	2	1	1	1	1	1	1	1	3	1	1	2	2	1	2	2	1	1	1	1	1	1	1	3	1	1	2	2	1	2
sp|P42574|CASP3_HUMAN	sp|P42574|CASP3_HUMAN	3	3	3	sp|P42574|CASP3_HUMAN Caspase-3 OS=Homo sapiens GN=CASP3 PE=1 SV=2	1	3	3	3	1	1	3	1	1	1	2	1	1	2	1	0	2	2	1	1	1	3	1	1	1	2	1	1	2	1	0	2	2	1	1	1	3	1	1	1	2	1	1	2
sp|P42677|RS27_HUMAN	sp|P42677|RS27_HUMAN	5	5	2	sp|P42677|RS27_HUMAN 40S ribosomal protein S27 OS=Homo sapiens GN=RPS27 PE=1 SV=3	1	5	5	2	4	4	4	4	5	3	4	4	3	3	4	4	4	4	3	4	4	4	4	5	3	4	4	3	3	4	4	4	4	3	1	1	2	1	2	1	1	2	1	1
sp|P42704|LPPRC_HUMAN	sp|P42704|LPPRC_HUMAN	2	2	2	sp|P42704|LPPRC_HUMAN Leucine-rich PPR motif-containing protein, mitochondrial OS=Homo sapiens GN=LRPPRC PE=1 SV=3	1	2	2	2	2	1	2	1	1	1	2	2	1	1	1	0	2	1	1	2	1	2	1	1	1	2	2	1	1	1	0	2	1	1	2	1	2	1	1	1	2	2	1	1
sp|P42765|THIM_HUMAN	sp|P42765|THIM_HUMAN	3	3	3	sp|P42765|THIM_HUMAN 3-ketoacyl-CoA thiolase, mitochondrial OS=Homo sapiens GN=ACAA2 PE=1 SV=2	1	3	3	3	0	1	1	0	2	1	0	2	2	0	1	0	0	0	1	0	1	1	0	2	1	0	2	2	0	1	0	0	0	1	0	1	1	0	2	1	0	2	2	0
sp|P42766|RL35_HUMAN	sp|P42766|RL35_HUMAN	6	6	6	sp|P42766|RL35_HUMAN 60S ribosomal protein L35 OS=Homo sapiens GN=RPL35 PE=1 SV=2	1	6	6	6	6	5	5	6	5	5	6	5	5	6	5	5	6	6	4	6	5	5	6	5	5	6	5	5	6	5	5	6	6	4	6	5	5	6	5	5	6	5	5	6
sp|P43034|LIS1_HUMAN	sp|P43034|LIS1_HUMAN	12	12	12	sp|P43034|LIS1_HUMAN Platelet-activating factor acetylhydrolase IB subunit alpha OS=Homo sapiens GN=PAFAH1B1 PE=1 SV=2	1	12	12	12	5	8	5	6	6	6	5	7	7	6	6	3	5	5	6	5	8	5	6	6	6	5	7	7	6	6	3	5	5	6	5	8	5	6	6	6	5	7	7	6
sp|P43243|MATR3_HUMAN	sp|P43243|MATR3_HUMAN	30	30	30	sp|P43243|MATR3_HUMAN Matrin-3 OS=Homo sapiens GN=MATR3 PE=1 SV=2	1	30	30	30	17	17	16	18	18	20	14	17	18	15	18	15	17	18	16	17	17	16	18	18	20	14	17	18	15	18	15	17	18	16	17	17	16	18	18	20	14	17	18	15
sp|P43304|GPDM_HUMAN	sp|P43304|GPDM_HUMAN	4	4	4	sp|P43304|GPDM_HUMAN Glycerol-3-phosphate dehydrogenase, mitochondrial OS=Homo sapiens GN=GPD2 PE=1 SV=3	1	4	4	4	1	1	1	1	0	0	0	0	1	2	0	2	0	0	0	1	1	1	1	0	0	0	0	1	2	0	2	0	0	0	1	1	1	1	0	0	0	0	1	2
sp|P43307|SSRA_HUMAN	sp|P43307|SSRA_HUMAN	2	2	2	sp|P43307|SSRA_HUMAN Translocon-associated protein subunit alpha OS=Homo sapiens GN=SSR1 PE=1 SV=3	1	2	2	2	2	2	2	2	2	2	2	2	2	1	2	1	1	2	2	2	2	2	2	2	2	2	2	2	1	2	1	1	2	2	2	2	2	2	2	2	2	2	2	1
sp|P43487|RANG_HUMAN	sp|P43487|RANG_HUMAN	6	6	6	sp|P43487|RANG_HUMAN Ran-specific GTPase-activating protein OS=Homo sapiens GN=RANBP1 PE=1 SV=1	1	6	6	6	6	6	6	6	6	6	6	6	6	6	6	4	6	6	6	6	6	6	6	6	6	6	6	6	6	6	4	6	6	6	6	6	6	6	6	6	6	6	6	6
sp|P43490|NAMPT_HUMAN	sp|P43490|NAMPT_HUMAN	2	2	2	sp|P43490|NAMPT_HUMAN Nicotinamide phosphoribosyltransferase OS=Homo sapiens GN=NAMPT PE=1 SV=1	1	2	2	2	2	1	0	0	0	1	2	0	1	1	1	0	0	0	1	2	1	0	0	0	1	2	0	1	1	1	0	0	0	1	2	1	0	0	0	1	2	0	1	1
sp|P43686|PRS6B_HUMAN	sp|P43686|PRS6B_HUMAN	28	28	28	sp|P43686|PRS6B_HUMAN 26S proteasome regulatory subunit 6B OS=Homo sapiens GN=PSMC4 PE=1 SV=2	1	28	28	28	18	15	17	17	17	17	18	18	17	15	16	16	15	15	15	18	15	17	17	17	17	18	18	17	15	16	16	15	15	15	18	15	17	17	17	17	18	18	17	15
sp|P45880|VDAC2_HUMAN	sp|P45880|VDAC2_HUMAN	9	9	9	sp|P45880|VDAC2_HUMAN Voltage-dependent anion-selective channel protein 2 OS=Homo sapiens GN=VDAC2 PE=1 SV=2	1	9	9	9	6	5	5	5	3	4	4	6	6	6	6	6	5	5	5	6	5	5	5	3	4	4	6	6	6	6	6	5	5	5	6	5	5	5	3	4	4	6	6	6
sp|P45954|ACDSB_HUMAN	sp|P45954|ACDSB_HUMAN	1	1	1	sp|P45954|ACDSB_HUMAN Short/branched chain specific acyl-CoA dehydrogenase, mitochondrial OS=Homo sapiens GN=ACADSB PE=1 SV=1	1	1	1	1	1	1	1	0	1	1	0	1	1	1	1	0	1	1	1	1	1	1	0	1	1	0	1	1	1	1	0	1	1	1	1	1	1	0	1	1	0	1	1	1
sp|P45973|CBX5_HUMAN	sp|P45973|CBX5_HUMAN	4	3	3	sp|P45973|CBX5_HUMAN Chromobox protein homolog 5 OS=Homo sapiens GN=CBX5 PE=1 SV=1	1	4	3	3	2	2	2	2	2	3	2	2	3	1	2	1	2	2	4	1	1	1	1	1	2	1	1	2	0	1	1	1	1	3	1	1	1	1	1	2	1	1	2	0
sp|P45974|UBP5_HUMAN;sp|Q92995|UBP13_HUMAN	sp|P45974|UBP5_HUMAN	25;1	25;1	25;1	sp|P45974|UBP5_HUMAN Ubiquitin carboxyl-terminal hydrolase 5 OS=Homo sapiens GN=USP5 PE=1 SV=2	2	25	25	25	14	13	12	15	13	13	13	13	12	15	13	12	12	12	14	14	13	12	15	13	13	13	13	12	15	13	12	12	12	14	14	13	12	15	13	13	13	13	12	15
sp|P46060|RAGP1_HUMAN	sp|P46060|RAGP1_HUMAN	9	9	9	sp|P46060|RAGP1_HUMAN Ran GTPase-activating protein 1 OS=Homo sapiens GN=RANGAP1 PE=1 SV=1	1	9	9	9	2	4	3	3	4	3	1	5	5	1	4	2	1	3	3	2	4	3	3	4	3	1	5	5	1	4	2	1	3	3	2	4	3	3	4	3	1	5	5	1
sp|P46087|NOP2_HUMAN	sp|P46087|NOP2_HUMAN	2	2	2	sp|P46087|NOP2_HUMAN Probable 28S rRNA (cytosine(4447)-C(5))-methyltransferase OS=Homo sapiens GN=NOP2 PE=1 SV=2	1	2	2	2	0	1	1	0	0	1	0	1	1	0	1	1	0	0	0	0	1	1	0	0	1	0	1	1	0	1	1	0	0	0	0	1	1	0	0	1	0	1	1	0
sp|P46108|CRK_HUMAN	sp|P46108|CRK_HUMAN	9	9	9	sp|P46108|CRK_HUMAN Adapter molecule crk OS=Homo sapiens GN=CRK PE=1 SV=2	1	9	9	9	4	5	5	3	4	4	3	4	2	6	3	4	4	6	5	4	5	5	3	4	4	3	4	2	6	3	4	4	6	5	4	5	5	3	4	4	3	4	2	6
sp|P46109|CRKL_HUMAN	sp|P46109|CRKL_HUMAN	7	7	7	sp|P46109|CRKL_HUMAN Crk-like protein OS=Homo sapiens GN=CRKL PE=1 SV=1	1	7	7	7	5	4	2	5	4	3	4	3	2	3	3	1	4	6	2	5	4	2	5	4	3	4	3	2	3	3	1	4	6	2	5	4	2	5	4	3	4	3	2	3
sp|P46379|BAG6_HUMAN	sp|P46379|BAG6_HUMAN	9	9	9	sp|P46379|BAG6_HUMAN Large proline-rich protein BAG6 OS=Homo sapiens GN=BAG6 PE=1 SV=2	1	9	9	9	4	3	2	3	6	4	3	3	3	5	3	4	2	4	2	4	3	2	3	6	4	3	3	3	5	3	4	2	4	2	4	3	2	3	6	4	3	3	3	5
sp|P46439|GSTM5_HUMAN	sp|P46439|GSTM5_HUMAN	3	2	1	sp|P46439|GSTM5_HUMAN Glutathione S-transferase Mu 5 OS=Homo sapiens GN=GSTM5 PE=1 SV=3	1	3	2	1	2	2	2	2	2	2	3	2	1	3	3	2	2	3	2	1	1	1	1	1	1	2	1	0	2	2	1	1	2	1	1	1	1	1	1	1	1	1	0	1
sp|P46459|NSF_HUMAN	sp|P46459|NSF_HUMAN	12	12	12	sp|P46459|NSF_HUMAN Vesicle-fusing ATPase OS=Homo sapiens GN=NSF PE=1 SV=3	1	12	12	12	4	7	8	6	6	9	3	9	5	5	8	6	5	5	6	4	7	8	6	6	9	3	9	5	5	8	6	5	5	6	4	7	8	6	6	9	3	9	5	5
sp|P46776|RL27A_HUMAN	sp|P46776|RL27A_HUMAN	5	5	5	sp|P46776|RL27A_HUMAN 60S ribosomal protein L27a OS=Homo sapiens GN=RPL27A PE=1 SV=2	1	5	5	5	5	5	5	5	5	5	5	5	5	5	5	1	5	5	5	5	5	5	5	5	5	5	5	5	5	5	1	5	5	5	5	5	5	5	5	5	5	5	5	5
sp|P46777|RL5_HUMAN	sp|P46777|RL5_HUMAN	22	22	22	sp|P46777|RL5_HUMAN 60S ribosomal protein L5 OS=Homo sapiens GN=RPL5 PE=1 SV=3	1	22	22	22	13	12	11	12	13	13	14	13	15	10	14	14	12	13	12	13	12	11	12	13	13	14	13	15	10	14	14	12	13	12	13	12	11	12	13	13	14	13	15	10
sp|P46778|RL21_HUMAN	sp|P46778|RL21_HUMAN	11	11	11	sp|P46778|RL21_HUMAN 60S ribosomal protein L21 OS=Homo sapiens GN=RPL21 PE=1 SV=2	1	11	11	11	6	5	9	6	6	7	5	7	7	6	7	7	6	6	7	6	5	9	6	6	7	5	7	7	6	7	7	6	6	7	6	5	9	6	6	7	5	7	7	6
sp|P46779|RL28_HUMAN	sp|P46779|RL28_HUMAN	13	13	13	sp|P46779|RL28_HUMAN 60S ribosomal protein L28 OS=Homo sapiens GN=RPL28 PE=1 SV=3	1	13	13	13	9	7	8	10	6	7	10	8	8	7	8	6	10	9	10	9	7	8	10	6	7	10	8	8	7	8	6	10	9	10	9	7	8	10	6	7	10	8	8	7
sp|P46781|RS9_HUMAN	sp|P46781|RS9_HUMAN	18	18	18	sp|P46781|RS9_HUMAN 40S ribosomal protein S9 OS=Homo sapiens GN=RPS9 PE=1 SV=3	1	18	18	18	7	8	7	11	9	10	7	7	9	7	5	5	8	7	8	7	8	7	11	9	10	7	7	9	7	5	5	8	7	8	7	8	7	11	9	10	7	7	9	7
sp|P46782|RS5_HUMAN	sp|P46782|RS5_HUMAN	13	13	13	sp|P46782|RS5_HUMAN 40S ribosomal protein S5 OS=Homo sapiens GN=RPS5 PE=1 SV=4	1	13	13	13	10	9	10	9	11	11	7	12	10	10	8	6	9	10	11	10	9	10	9	11	11	7	12	10	10	8	6	9	10	11	10	9	10	9	11	11	7	12	10	10
sp|P46783|RS10_HUMAN;sp|Q9NQ39|RS10L_HUMAN	sp|P46783|RS10_HUMAN	14;6	13;5	13;5	sp|P46783|RS10_HUMAN 40S ribosomal protein S10 OS=Homo sapiens GN=RPS10 PE=1 SV=1	2	14	13	13	11	11	10	9	9	11	9	12	9	9	11	10	11	10	11	11	11	10	9	9	11	9	12	9	9	11	10	11	9	11	11	11	10	9	9	11	9	12	9	9
sp|P46821|MAP1B_HUMAN	sp|P46821|MAP1B_HUMAN	12	12	10	sp|P46821|MAP1B_HUMAN Microtubule-associated protein 1B OS=Homo sapiens GN=MAP1B PE=1 SV=2	1	12	12	10	7	6	7	8	6	8	6	7	7	6	10	8	5	5	10	7	6	7	8	6	8	6	7	7	6	10	8	5	5	10	6	5	5	6	4	6	5	6	5	5
sp|P46934|NEDD4_HUMAN	sp|P46934|NEDD4_HUMAN	7	7	6	sp|P46934|NEDD4_HUMAN E3 ubiquitin-protein ligase NEDD4 OS=Homo sapiens GN=NEDD4 PE=1 SV=4	1	7	7	6	3	3	3	4	4	4	3	4	4	3	3	4	3	5	3	3	3	3	4	4	4	3	4	4	3	3	4	3	5	3	3	3	2	4	4	3	3	4	4	3
sp|P46937|YAP1_HUMAN	sp|P46937|YAP1_HUMAN	2	2	2	sp|P46937|YAP1_HUMAN Transcriptional coactivator YAP1 OS=Homo sapiens GN=YAP1 PE=1 SV=2	1	2	2	2	1	1	1	1	1	1	1	1	1	1	1	2	0	1	1	1	1	1	1	1	1	1	1	1	1	1	2	0	1	1	1	1	1	1	1	1	1	1	1	1
sp|P46939|UTRO_HUMAN	sp|P46939|UTRO_HUMAN	16	16	16	sp|P46939|UTRO_HUMAN Utrophin OS=Homo sapiens GN=UTRN PE=1 SV=2	1	16	16	16	7	7	6	4	6	4	4	6	7	8	5	4	4	6	6	7	7	6	4	6	4	4	6	7	8	5	4	4	6	6	7	7	6	4	6	4	4	6	7	8
sp|P46940|IQGA1_HUMAN;sp|Q13576|IQGA2_HUMAN;sp|Q86VI3|IQGA3_HUMAN	sp|P46940|IQGA1_HUMAN	43;1;1	43;1;1	43;1;1	sp|P46940|IQGA1_HUMAN Ras GTPase-activating-like protein IQGAP1 OS=Homo sapiens GN=IQGAP1 PE=1 SV=1	3	43	43	43	20	23	21	18	20	22	18	27	22	20	22	17	19	24	26	20	23	21	18	20	22	18	27	22	20	22	17	19	24	26	20	23	21	18	20	22	18	27	22	20
sp|P46976|GLYG_HUMAN	sp|P46976|GLYG_HUMAN	3	3	3	sp|P46976|GLYG_HUMAN Glycogenin-1 OS=Homo sapiens GN=GYG1 PE=1 SV=4	1	3	3	3	0	0	1	1	1	1	0	2	0	0	1	1	0	0	1	0	0	1	1	1	1	0	2	0	0	1	1	0	0	1	0	0	1	1	1	1	0	2	0	0
sp|P46977|STT3A_HUMAN	sp|P46977|STT3A_HUMAN	4	4	4	sp|P46977|STT3A_HUMAN Dolichyl-diphosphooligosaccharide--protein glycosyltransferase subunit STT3A OS=Homo sapiens GN=STT3A PE=1 SV=2	1	4	4	4	1	2	2	0	0	2	0	0	0	0	0	1	0	2	2	1	2	2	0	0	2	0	0	0	0	0	1	0	2	2	1	2	2	0	0	2	0	0	0	0
sp|P47224|MSS4_HUMAN	sp|P47224|MSS4_HUMAN	1	1	1	sp|P47224|MSS4_HUMAN Guanine nucleotide exchange factor MSS4 OS=Homo sapiens GN=RABIF PE=1 SV=2	1	1	1	1	0	0	0	0	0	0	0	0	0	1	0	0	0	0	0	0	0	0	0	0	0	0	0	0	1	0	0	0	0	0	0	0	0	0	0	0	0	0	0	1
sp|P47712|PA24A_HUMAN	sp|P47712|PA24A_HUMAN	1	1	1	sp|P47712|PA24A_HUMAN Cytosolic phospholipase A2 OS=Homo sapiens GN=PLA2G4A PE=1 SV=2	1	1	1	1	0	0	0	0	0	1	0	0	0	0	0	0	0	0	0	0	0	0	0	0	1	0	0	0	0	0	0	0	0	0	0	0	0	0	0	1	0	0	0	0
sp|P47755|CAZA2_HUMAN	sp|P47755|CAZA2_HUMAN	11	11	8	sp|P47755|CAZA2_HUMAN F-actin-capping protein subunit alpha-2 OS=Homo sapiens GN=CAPZA2 PE=1 SV=3	1	11	11	8	7	7	7	7	7	8	8	8	6	8	9	7	5	7	7	7	7	7	7	7	8	8	8	6	8	9	7	5	7	7	5	4	5	5	5	5	6	5	4	6
sp|P47756|CAPZB_HUMAN	sp|P47756|CAPZB_HUMAN	16	16	16	sp|P47756|CAPZB_HUMAN F-actin-capping protein subunit beta OS=Homo sapiens GN=CAPZB PE=1 SV=4	1	16	16	16	13	13	13	12	12	12	12	11	12	12	12	8	12	10	11	13	13	13	12	12	12	12	11	12	12	12	8	12	10	11	13	13	13	12	12	12	12	11	12	12
sp|P47813|IF1AX_HUMAN;sp|O14602|IF1AY_HUMAN	sp|P47813|IF1AX_HUMAN;sp|O14602|IF1AY_HUMAN	5;4	5;4	5;4	sp|P47813|IF1AX_HUMAN Eukaryotic translation initiation factor 1A, X-chromosomal OS=Homo sapiens GN=EIF1AX PE=1 SV=2;sp|O14602|IF1AY_HUMAN Eukaryotic translation initiation factor 1A, Y-chromosomal OS=Homo sapiens GN=EIF1AY PE=1 SV=4	2	5	5	5	4	4	4	5	3	3	5	3	5	5	4	3	3	3	4	4	4	4	5	3	3	5	3	5	5	4	3	3	3	4	4	4	4	5	3	3	5	3	5	5
sp|P47897|SYQ_HUMAN	sp|P47897|SYQ_HUMAN	7	7	7	sp|P47897|SYQ_HUMAN Glutamine--tRNA ligase OS=Homo sapiens GN=QARS PE=1 SV=1	1	7	7	7	2	2	1	3	3	2	3	2	1	4	1	3	3	5	2	2	2	1	3	3	2	3	2	1	4	1	3	3	5	2	2	2	1	3	3	2	3	2	1	4
sp|P47929|LEG7_HUMAN	sp|P47929|LEG7_HUMAN	5	5	5	sp|P47929|LEG7_HUMAN Galectin-7 OS=Homo sapiens GN=LGALS7 PE=1 SV=2	1	5	5	5	0	0	0	0	0	0	0	5	0	0	0	0	0	0	0	0	0	0	0	0	0	0	5	0	0	0	0	0	0	0	0	0	0	0	0	0	0	5	0	0
sp|P47989|XDH_HUMAN	sp|P47989|XDH_HUMAN	5	5	5	sp|P47989|XDH_HUMAN Xanthine dehydrogenase/oxidase OS=Homo sapiens GN=XDH PE=1 SV=4	1	5	5	5	3	0	3	2	3	2	2	2	3	0	3	1	2	2	3	3	0	3	2	3	2	2	2	3	0	3	1	2	2	3	3	0	3	2	3	2	2	2	3	0
sp|P48047|ATPO_HUMAN	sp|P48047|ATPO_HUMAN	2	2	2	sp|P48047|ATPO_HUMAN ATP synthase subunit O, mitochondrial OS=Homo sapiens GN=ATP5O PE=1 SV=1	1	2	2	2	2	2	2	2	2	2	2	2	2	2	2	2	2	2	2	2	2	2	2	2	2	2	2	2	2	2	2	2	2	2	2	2	2	2	2	2	2	2	2	2
sp|P48059|LIMS1_HUMAN	sp|P48059|LIMS1_HUMAN	8	8	6	sp|P48059|LIMS1_HUMAN LIM and senescent cell antigen-like-containing domain protein 1 OS=Homo sapiens GN=LIMS1 PE=1 SV=4	1	8	8	6	2	4	4	3	3	5	3	3	5	5	3	0	4	3	3	2	4	4	3	3	5	3	3	5	5	3	0	4	3	3	2	3	3	3	3	4	3	2	4	4
sp|P48147|PPCE_HUMAN	sp|P48147|PPCE_HUMAN	7	7	7	sp|P48147|PPCE_HUMAN Prolyl endopeptidase OS=Homo sapiens GN=PREP PE=1 SV=2	1	7	7	7	4	2	5	3	3	3	4	2	2	3	2	4	2	4	4	4	2	5	3	3	3	4	2	2	3	2	4	2	4	4	4	2	5	3	3	3	4	2	2	3
sp|P48163|MAOX_HUMAN	sp|P48163|MAOX_HUMAN	2	2	2	sp|P48163|MAOX_HUMAN NADP-dependent malic enzyme OS=Homo sapiens GN=ME1 PE=1 SV=1	1	2	2	2	1	1	2	2	2	1	1	2	2	1	1	1	1	1	2	1	1	2	2	2	1	1	2	2	1	1	1	1	1	2	1	1	2	2	2	1	1	2	2	1
sp|P48444|COPD_HUMAN	sp|P48444|COPD_HUMAN	20	20	20	sp|P48444|COPD_HUMAN Coatomer subunit delta OS=Homo sapiens GN=ARCN1 PE=1 SV=1	1	20	20	20	13	11	11	12	12	10	14	13	9	14	10	8	11	12	13	13	11	11	12	12	10	14	13	9	14	10	8	11	12	13	13	11	11	12	12	10	14	13	9	14
sp|P48506|GSH1_HUMAN	sp|P48506|GSH1_HUMAN	5	5	5	sp|P48506|GSH1_HUMAN Glutamate--cysteine ligase catalytic subunit OS=Homo sapiens GN=GCLC PE=1 SV=2	1	5	5	5	3	3	2	4	1	2	1	2	1	2	2	0	2	3	2	3	3	2	4	1	2	1	2	1	2	2	0	2	3	2	3	3	2	4	1	2	1	2	1	2
sp|P48637|GSHB_HUMAN	sp|P48637|GSHB_HUMAN	1	1	1	sp|P48637|GSHB_HUMAN Glutathione synthetase OS=Homo sapiens GN=GSS PE=1 SV=1	1	1	1	1	0	0	0	0	0	0	0	0	0	0	0	1	0	0	0	0	0	0	0	0	0	0	0	0	0	0	1	0	0	0	0	0	0	0	0	0	0	0	0	0
sp|P48643|TCPE_HUMAN	sp|P48643|TCPE_HUMAN	27	27	27	sp|P48643|TCPE_HUMAN T-complex protein 1 subunit epsilon OS=Homo sapiens GN=CCT5 PE=1 SV=1	1	27	27	27	16	19	16	13	14	17	11	15	13	11	15	12	13	17	15	16	19	16	13	14	17	11	15	13	11	15	12	13	17	15	16	19	16	13	14	17	11	15	13	11
sp|P48668|K2C6C_HUMAN;sp|P02538|K2C6A_HUMAN;CON__P48668;CON__P02538;CON__P04259;CON__Q8VED5;sp|O95678|K2C75_HUMAN;CON__O95678;sp|Q5XKE5|K2C79_HUMAN;CON__Q5XKE5	sp|P48668|K2C6C_HUMAN;sp|P02538|K2C6A_HUMAN;CON__P48668;CON__P02538;CON__P04259;CON__Q8VED5	14;14;14;14;13;7;6;6;5;5	1;1;1;1;0;0;0;0;0;0	1;1;1;1;0;0;0;0;0;0	sp|P48668|K2C6C_HUMAN Keratin, type II cytoskeletal 6C OS=Homo sapiens GN=KRT6C PE=1 SV=3;sp|P02538|K2C6A_HUMAN Keratin, type II cytoskeletal 6A OS=Homo sapiens GN=KRT6A PE=1 SV=3;;;;	10	14	1	1	3	0	7	1	4	2	5	13	0	1	5	2	4	0	4	0	0	0	0	0	0	0	1	0	0	0	0	0	0	0	0	0	0	0	0	0	0	1	0	0
sp|P48735|IDHP_HUMAN	sp|P48735|IDHP_HUMAN	16	15	15	sp|P48735|IDHP_HUMAN Isocitrate dehydrogenase [NADP], mitochondrial OS=Homo sapiens GN=IDH2 PE=1 SV=2	1	16	15	15	12	11	12	12	11	13	11	12	12	13	12	10	12	10	12	11	10	11	11	10	12	11	11	11	12	11	9	11	9	11	11	10	11	11	10	12	11	11	11	12
sp|P48739|PIPNB_HUMAN	sp|P48739|PIPNB_HUMAN	5	3	3	sp|P48739|PIPNB_HUMAN Phosphatidylinositol transfer protein beta isoform OS=Homo sapiens GN=PITPNB PE=1 SV=2	1	5	3	3	2	2	2	1	2	2	1	2	2	1	1	2	1	2	1	1	2	1	1	1	1	1	2	1	1	1	1	1	2	1	1	2	1	1	1	1	1	2	1	1
sp|P49006|MRP_HUMAN	sp|P49006|MRP_HUMAN	2	2	2	sp|P49006|MRP_HUMAN MARCKS-related protein OS=Homo sapiens GN=MARCKSL1 PE=1 SV=2	1	2	2	2	2	2	2	2	2	2	2	1	2	2	1	2	2	2	2	2	2	2	2	2	2	2	1	2	2	1	2	2	2	2	2	2	2	2	2	2	2	1	2	2
sp|P49023|PAXI_HUMAN	sp|P49023|PAXI_HUMAN	4	4	4	sp|P49023|PAXI_HUMAN Paxillin OS=Homo sapiens GN=PXN PE=1 SV=3	1	4	4	4	2	1	1	2	1	0	1	1	1	2	1	1	3	1	1	2	1	1	2	1	0	1	1	1	2	1	1	3	1	1	2	1	1	2	1	0	1	1	1	2
sp|P49189|AL9A1_HUMAN	sp|P49189|AL9A1_HUMAN	4	4	4	sp|P49189|AL9A1_HUMAN 4-trimethylaminobutyraldehyde dehydrogenase OS=Homo sapiens GN=ALDH9A1 PE=1 SV=3	1	4	4	4	1	3	2	2	3	2	2	2	2	2	3	3	3	2	2	1	3	2	2	3	2	2	2	2	2	3	3	3	2	2	1	3	2	2	3	2	2	2	2	2
sp|P49207|RL34_HUMAN	sp|P49207|RL34_HUMAN	9	9	9	sp|P49207|RL34_HUMAN 60S ribosomal protein L34 OS=Homo sapiens GN=RPL34 PE=1 SV=3	1	9	9	9	6	4	6	7	4	5	7	5	7	6	5	5	6	8	5	6	4	6	7	4	5	7	5	7	6	5	5	6	8	5	6	4	6	7	4	5	7	5	7	6
sp|P49321|NASP_HUMAN	sp|P49321|NASP_HUMAN	9	9	9	sp|P49321|NASP_HUMAN Nuclear autoantigenic sperm protein OS=Homo sapiens GN=NASP PE=1 SV=2	1	9	9	9	8	6	6	8	7	6	7	7	6	8	6	4	7	8	7	8	6	6	8	7	6	7	7	6	8	6	4	7	8	7	8	6	6	8	7	6	7	7	6	8
sp|P49327|FAS_HUMAN	sp|P49327|FAS_HUMAN	7	7	7	sp|P49327|FAS_HUMAN Fatty acid synthase OS=Homo sapiens GN=FASN PE=1 SV=3	1	7	7	7	4	5	4	4	5	5	5	4	4	4	4	5	4	5	4	4	5	4	4	5	5	5	4	4	4	4	5	4	5	4	4	5	4	4	5	5	5	4	4	4
sp|P49368|TCPG_HUMAN	sp|P49368|TCPG_HUMAN	27	27	27	sp|P49368|TCPG_HUMAN T-complex protein 1 subunit gamma OS=Homo sapiens GN=CCT3 PE=1 SV=4	1	27	27	27	21	20	21	22	24	21	21	22	21	20	23	15	21	22	20	21	20	21	22	24	21	21	22	21	20	23	15	21	22	20	21	20	21	22	24	21	21	22	21	20
sp|P49407|ARRB1_HUMAN	sp|P49407|ARRB1_HUMAN	5	5	5	sp|P49407|ARRB1_HUMAN Beta-arrestin-1 OS=Homo sapiens GN=ARRB1 PE=1 SV=2	1	5	5	5	0	0	0	0	2	0	0	0	0	3	0	2	2	2	1	0	0	0	0	2	0	0	0	0	3	0	2	2	2	1	0	0	0	0	2	0	0	0	0	3
sp|P49411|EFTU_HUMAN	sp|P49411|EFTU_HUMAN	15	15	15	sp|P49411|EFTU_HUMAN Elongation factor Tu, mitochondrial OS=Homo sapiens GN=TUFM PE=1 SV=2	1	15	15	15	9	13	12	9	11	11	10	11	11	8	11	9	9	8	10	9	13	12	9	11	11	10	11	11	8	11	9	9	8	10	9	13	12	9	11	11	10	11	11	8
sp|P49419|AL7A1_HUMAN	sp|P49419|AL7A1_HUMAN	5	5	5	sp|P49419|AL7A1_HUMAN Alpha-aminoadipic semialdehyde dehydrogenase OS=Homo sapiens GN=ALDH7A1 PE=1 SV=5	1	5	5	5	3	4	4	3	3	4	3	4	3	3	3	1	2	3	2	3	4	4	3	3	4	3	4	3	3	3	1	2	3	2	3	4	4	3	3	4	3	4	3	3
sp|P49441|INPP_HUMAN	sp|P49441|INPP_HUMAN	1	1	1	sp|P49441|INPP_HUMAN Inositol polyphosphate 1-phosphatase OS=Homo sapiens GN=INPP1 PE=1 SV=1	1	1	1	1	1	1	1	1	1	1	1	1	1	1	1	1	1	1	1	1	1	1	1	1	1	1	1	1	1	1	1	1	1	1	1	1	1	1	1	1	1	1	1	1
sp|P49585|PCY1A_HUMAN;sp|Q9Y5K3|PCY1B_HUMAN	sp|P49585|PCY1A_HUMAN	7;3	7;3	7;3	sp|P49585|PCY1A_HUMAN Choline-phosphate cytidylyltransferase A OS=Homo sapiens GN=PCYT1A PE=1 SV=2	2	7	7	7	1	2	1	2	3	1	3	3	3	4	2	4	4	2	2	1	2	1	2	3	1	3	3	3	4	2	4	4	2	2	1	2	1	2	3	1	3	3	3	4
sp|P49588|SYAC_HUMAN	sp|P49588|SYAC_HUMAN	26	26	26	sp|P49588|SYAC_HUMAN Alanine--tRNA ligase, cytoplasmic OS=Homo sapiens GN=AARS PE=1 SV=2	1	26	26	26	17	17	15	16	17	18	15	18	15	15	16	15	15	16	16	17	17	15	16	17	18	15	18	15	15	16	15	15	16	16	17	17	15	16	17	18	15	18	15	15
sp|P49589|SYCC_HUMAN	sp|P49589|SYCC_HUMAN	5	5	5	sp|P49589|SYCC_HUMAN Cysteine--tRNA ligase, cytoplasmic OS=Homo sapiens GN=CARS PE=1 SV=3	1	5	5	5	2	1	1	2	1	1	0	1	2	2	1	2	0	0	1	2	1	1	2	1	1	0	1	2	2	1	2	0	0	1	2	1	1	2	1	1	0	1	2	2
sp|P49591|SYSC_HUMAN	sp|P49591|SYSC_HUMAN	13	13	13	sp|P49591|SYSC_HUMAN Serine--tRNA ligase, cytoplasmic OS=Homo sapiens GN=SARS PE=1 SV=3	1	13	13	13	5	7	7	7	7	7	7	6	7	6	8	6	6	7	7	5	7	7	7	7	7	7	6	7	6	8	6	6	7	7	5	7	7	7	7	7	7	6	7	6
sp|P49593|PPM1F_HUMAN	sp|P49593|PPM1F_HUMAN	2	2	2	sp|P49593|PPM1F_HUMAN Protein phosphatase 1F OS=Homo sapiens GN=PPM1F PE=1 SV=3	1	2	2	2	1	2	1	1	1	1	0	1	2	0	1	2	0	0	1	1	2	1	1	1	1	0	1	2	0	1	2	0	0	1	1	2	1	1	1	1	0	1	2	0
sp|P49711|CTCF_HUMAN	sp|P49711|CTCF_HUMAN	3	3	3	sp|P49711|CTCF_HUMAN Transcriptional repressor CTCF OS=Homo sapiens GN=CTCF PE=1 SV=1	1	3	3	3	0	1	0	1	0	0	2	1	1	0	2	0	0	1	0	0	1	0	1	0	0	2	1	1	0	2	0	0	1	0	0	1	0	1	0	0	2	1	1	0
sp|P49720|PSB3_HUMAN	sp|P49720|PSB3_HUMAN	8	8	8	sp|P49720|PSB3_HUMAN Proteasome subunit beta type-3 OS=Homo sapiens GN=PSMB3 PE=1 SV=2	1	8	8	8	5	4	5	4	4	4	3	4	4	3	4	4	4	6	4	5	4	5	4	4	4	3	4	4	3	4	4	4	6	4	5	4	5	4	4	4	3	4	4	3
sp|P49721|PSB2_HUMAN	sp|P49721|PSB2_HUMAN	7	7	7	sp|P49721|PSB2_HUMAN Proteasome subunit beta type-2 OS=Homo sapiens GN=PSMB2 PE=1 SV=1	1	7	7	7	2	3	3	3	4	4	3	4	2	3	4	4	1	2	4	2	3	3	3	4	4	3	4	2	3	4	4	1	2	4	2	3	3	3	4	4	3	4	2	3
sp|P49736|MCM2_HUMAN	sp|P49736|MCM2_HUMAN	25	25	25	sp|P49736|MCM2_HUMAN DNA replication licensing factor MCM2 OS=Homo sapiens GN=MCM2 PE=1 SV=4	1	25	25	25	12	15	13	15	14	11	10	14	10	12	12	10	12	12	10	12	15	13	15	14	11	10	14	10	12	12	10	12	12	10	12	15	13	15	14	11	10	14	10	12
sp|P49748|ACADV_HUMAN	sp|P49748|ACADV_HUMAN	3	3	3	sp|P49748|ACADV_HUMAN Very long-chain specific acyl-CoA dehydrogenase, mitochondrial OS=Homo sapiens GN=ACADVL PE=1 SV=1	1	3	3	3	1	1	2	1	1	1	1	1	2	1	1	2	0	1	1	1	1	2	1	1	1	1	1	2	1	1	2	0	1	1	1	1	2	1	1	1	1	1	2	1
sp|P49755|TMEDA_HUMAN	sp|P49755|TMEDA_HUMAN	5	5	5	sp|P49755|TMEDA_HUMAN Transmembrane emp24 domain-containing protein 10 OS=Homo sapiens GN=TMED10 PE=1 SV=2	1	5	5	5	5	4	2	3	3	2	4	4	5	3	4	2	4	3	4	5	4	2	3	3	2	4	4	5	3	4	2	4	3	4	5	4	2	3	3	2	4	4	5	3
sp|P49756|RBM25_HUMAN	sp|P49756|RBM25_HUMAN	5	5	5	sp|P49756|RBM25_HUMAN RNA-binding protein 25 OS=Homo sapiens GN=RBM25 PE=1 SV=3	1	5	5	5	4	1	3	3	3	1	2	2	1	3	1	1	3	2	1	4	1	3	3	3	1	2	2	1	3	1	1	3	2	1	4	1	3	3	3	1	2	2	1	3
sp|P49770|EI2BB_HUMAN	sp|P49770|EI2BB_HUMAN	1	1	1	sp|P49770|EI2BB_HUMAN Translation initiation factor eIF-2B subunit beta OS=Homo sapiens GN=EIF2B2 PE=1 SV=3	1	1	1	1	0	0	0	0	0	0	0	0	0	1	0	0	0	0	0	0	0	0	0	0	0	0	0	0	1	0	0	0	0	0	0	0	0	0	0	0	0	0	0	1
sp|P49773|HINT1_HUMAN	sp|P49773|HINT1_HUMAN	3	3	3	sp|P49773|HINT1_HUMAN Histidine triad nucleotide-binding protein 1 OS=Homo sapiens GN=HINT1 PE=1 SV=2	1	3	3	3	3	3	3	3	3	3	2	2	2	3	3	0	3	2	3	3	3	3	3	3	3	2	2	2	3	3	0	3	2	3	3	3	3	3	3	3	2	2	2	3
sp|P49790|NU153_HUMAN	sp|P49790|NU153_HUMAN	2	2	2	sp|P49790|NU153_HUMAN Nuclear pore complex protein Nup153 OS=Homo sapiens GN=NUP153 PE=1 SV=2	1	2	2	2	1	1	1	1	1	1	1	1	0	1	2	0	1	1	2	1	1	1	1	1	1	1	1	0	1	2	0	1	1	2	1	1	1	1	1	1	1	1	0	1
sp|P49821|NDUV1_HUMAN	sp|P49821|NDUV1_HUMAN	5	5	5	sp|P49821|NDUV1_HUMAN NADH dehydrogenase [ubiquinone] flavoprotein 1, mitochondrial OS=Homo sapiens GN=NDUFV1 PE=1 SV=4	1	5	5	5	3	1	2	2	3	3	3	2	4	2	4	0	1	2	2	3	1	2	2	3	3	3	2	4	2	4	0	1	2	2	3	1	2	2	3	3	3	2	4	2
sp|P49841|GSK3B_HUMAN	sp|P49841|GSK3B_HUMAN	3	3	3	sp|P49841|GSK3B_HUMAN Glycogen synthase kinase-3 beta OS=Homo sapiens GN=GSK3B PE=1 SV=2	1	3	3	3	0	1	2	0	1	1	2	1	2	1	1	1	0	3	1	0	1	2	0	1	1	2	1	2	1	1	1	0	3	1	0	1	2	0	1	1	2	1	2	1
sp|P49902|5NTC_HUMAN	sp|P49902|5NTC_HUMAN	3	3	3	sp|P49902|5NTC_HUMAN Cytosolic purine 5-nucleotidase OS=Homo sapiens GN=NT5C2 PE=1 SV=1	1	3	3	3	1	0	0	1	0	1	0	1	1	0	0	1	0	0	1	1	0	0	1	0	1	0	1	1	0	0	1	0	0	1	1	0	0	1	0	1	0	1	1	0
sp|P49903|SPS1_HUMAN	sp|P49903|SPS1_HUMAN	6	6	6	sp|P49903|SPS1_HUMAN Selenide, water dikinase 1 OS=Homo sapiens GN=SEPHS1 PE=1 SV=2	1	6	6	6	2	1	5	5	2	3	4	3	1	4	2	3	3	4	1	2	1	5	5	2	3	4	3	1	4	2	3	3	4	1	2	1	5	5	2	3	4	3	1	4
sp|P49915|GUAA_HUMAN	sp|P49915|GUAA_HUMAN	19	19	19	sp|P49915|GUAA_HUMAN GMP synthase [glutamine-hydrolyzing] OS=Homo sapiens GN=GMPS PE=1 SV=1	1	19	19	19	12	12	10	15	12	10	12	12	9	11	9	6	10	13	11	12	12	10	15	12	10	12	12	9	11	9	6	10	13	11	12	12	10	15	12	10	12	12	9	11
sp|P50148|GNAQ_HUMAN	sp|P50148|GNAQ_HUMAN	3	3	3	sp|P50148|GNAQ_HUMAN Guanine nucleotide-binding protein G(q) subunit alpha OS=Homo sapiens GN=GNAQ PE=1 SV=4	1	3	3	3	1	1	0	1	1	0	1	1	1	0	0	1	0	0	0	1	1	0	1	1	0	1	1	1	0	0	1	0	0	0	1	1	0	1	1	0	1	1	1	0
sp|P50213|IDH3A_HUMAN	sp|P50213|IDH3A_HUMAN	16	16	16	sp|P50213|IDH3A_HUMAN Isocitrate dehydrogenase [NAD] subunit alpha, mitochondrial OS=Homo sapiens GN=IDH3A PE=1 SV=1	1	16	16	16	11	10	9	10	8	10	11	10	8	12	11	6	9	12	11	11	10	9	10	8	10	11	10	8	12	11	6	9	12	11	11	10	9	10	8	10	11	10	8	12
sp|P50238|CRIP1_HUMAN	sp|P50238|CRIP1_HUMAN	3	3	3	sp|P50238|CRIP1_HUMAN Cysteine-rich protein 1 OS=Homo sapiens GN=CRIP1 PE=1 SV=3	1	3	3	3	3	3	3	3	3	3	3	3	3	3	3	0	3	3	3	3	3	3	3	3	3	3	3	3	3	3	0	3	3	3	3	3	3	3	3	3	3	3	3	3
sp|P50395|GDIB_HUMAN	sp|P50395|GDIB_HUMAN	20	20	12	sp|P50395|GDIB_HUMAN Rab GDP dissociation inhibitor beta OS=Homo sapiens GN=GDI2 PE=1 SV=2	1	20	20	12	16	9	13	14	9	12	15	12	11	14	9	6	15	15	12	16	9	13	14	9	12	15	12	11	14	9	6	15	15	12	9	5	8	8	5	7	9	7	6	8
sp|P50416|CPT1A_HUMAN	sp|P50416|CPT1A_HUMAN	1	1	1	sp|P50416|CPT1A_HUMAN Carnitine O-palmitoyltransferase 1, liver isoform OS=Homo sapiens GN=CPT1A PE=1 SV=2	1	1	1	1	0	1	1	1	0	0	1	1	0	1	1	0	0	1	0	0	1	1	1	0	0	1	1	0	1	1	0	0	1	0	0	1	1	1	0	0	1	1	0	1
sp|P50440|GATM_HUMAN	sp|P50440|GATM_HUMAN	3	3	3	sp|P50440|GATM_HUMAN Glycine amidinotransferase, mitochondrial OS=Homo sapiens GN=GATM PE=1 SV=1	1	3	3	3	1	1	1	1	1	0	0	1	0	1	0	0	2	0	0	1	1	1	1	1	0	0	1	0	1	0	0	2	0	0	1	1	1	1	1	0	0	1	0	1
sp|P50454|SERPH_HUMAN	sp|P50454|SERPH_HUMAN	13	13	13	sp|P50454|SERPH_HUMAN Serpin H1 OS=Homo sapiens GN=SERPINH1 PE=1 SV=2	1	13	13	13	12	13	12	12	13	13	12	12	12	11	13	12	13	11	11	12	13	12	12	13	13	12	12	12	11	13	12	13	11	11	12	13	12	12	13	13	12	12	12	11
sp|P50502|F10A1_HUMAN;sp|Q8NFI4|F10A5_HUMAN;sp|Q8IZP2|ST134_HUMAN	sp|P50502|F10A1_HUMAN;sp|Q8NFI4|F10A5_HUMAN;sp|Q8IZP2|ST134_HUMAN	12;9;7	12;9;7	12;9;7	sp|P50502|F10A1_HUMAN Hsc70-interacting protein OS=Homo sapiens GN=ST13 PE=1 SV=2;sp|Q8NFI4|F10A5_HUMAN Putative protein FAM10A5 OS=Homo sapiens GN=ST13P5 PE=5 SV=1;sp|Q8IZP2|ST134_HUMAN Putative protein FAM10A4 OS=Homo sapiens GN=ST13P4 PE=5 SV=1	3	12	12	12	11	8	9	9	10	11	10	9	8	9	10	6	10	10	9	11	8	9	9	10	11	10	9	8	9	10	6	10	10	9	11	8	9	9	10	11	10	9	8	9
sp|P50552|VASP_HUMAN	sp|P50552|VASP_HUMAN	2	2	2	sp|P50552|VASP_HUMAN Vasodilator-stimulated phosphoprotein OS=Homo sapiens GN=VASP PE=1 SV=3	1	2	2	2	1	0	1	1	0	1	0	0	0	1	0	1	1	1	0	1	0	1	1	0	1	0	0	0	1	0	1	1	1	0	1	0	1	1	0	1	0	0	0	1
sp|P50570|DYN2_HUMAN	sp|P50570|DYN2_HUMAN	20	20	9	sp|P50570|DYN2_HUMAN Dynamin-2 OS=Homo sapiens GN=DNM2 PE=1 SV=2	1	20	20	9	7	8	6	6	6	7	8	6	5	8	8	8	5	8	4	7	8	6	6	6	7	8	6	5	8	8	8	5	8	4	3	4	4	4	4	4	3	4	3	3
sp|P50579|MAP2_HUMAN	sp|P50579|MAP2_HUMAN	5	5	5	sp|P50579|MAP2_HUMAN Methionine aminopeptidase 2 OS=Homo sapiens GN=METAP2 PE=1 SV=1	1	5	5	5	2	1	2	3	2	1	1	2	4	1	3	1	1	2	2	2	1	2	3	2	1	1	2	4	1	3	1	1	2	2	2	1	2	3	2	1	1	2	4	1
sp|P50750|CDK9_HUMAN	sp|P50750|CDK9_HUMAN	2	2	2	sp|P50750|CDK9_HUMAN Cyclin-dependent kinase 9 OS=Homo sapiens GN=CDK9 PE=1 SV=3	1	2	2	2	0	1	0	1	1	0	0	0	0	0	0	0	0	1	0	0	1	0	1	1	0	0	0	0	0	0	0	0	1	0	0	1	0	1	1	0	0	0	0	0
sp|P50914|RL14_HUMAN	sp|P50914|RL14_HUMAN	3	3	3	sp|P50914|RL14_HUMAN 60S ribosomal protein L14 OS=Homo sapiens GN=RPL14 PE=1 SV=4	1	3	3	3	3	3	3	3	3	2	3	3	3	3	3	2	3	3	3	3	3	3	3	3	2	3	3	3	3	3	2	3	3	3	3	3	3	3	3	2	3	3	3	3
sp|P50990|TCPQ_HUMAN	sp|P50990|TCPQ_HUMAN	25	25	25	sp|P50990|TCPQ_HUMAN T-complex protein 1 subunit theta OS=Homo sapiens GN=CCT8 PE=1 SV=4	1	25	25	25	18	18	19	18	19	18	17	17	17	17	19	17	19	18	18	18	18	19	18	19	18	17	17	17	17	19	17	19	18	18	18	18	19	18	19	18	17	17	17	17
sp|P50991|TCPD_HUMAN	sp|P50991|TCPD_HUMAN	29	29	29	sp|P50991|TCPD_HUMAN T-complex protein 1 subunit delta OS=Homo sapiens GN=CCT4 PE=1 SV=4	1	29	29	29	18	22	18	19	19	21	22	20	20	23	24	16	21	18	19	18	22	18	19	19	21	22	20	20	23	24	16	21	18	19	18	22	18	19	19	21	22	20	20	23
sp|P50993|AT1A2_HUMAN	sp|P50993|AT1A2_HUMAN	15	2	2	sp|P50993|AT1A2_HUMAN Sodium/potassium-transporting ATPase subunit alpha-2 OS=Homo sapiens GN=ATP1A2 PE=1 SV=1	1	15	2	2	12	10	11	7	11	7	11	8	9	10	11	8	11	11	8	0	1	2	0	2	0	0	0	2	0	2	2	1	0	1	0	1	2	0	2	0	0	0	2	0
sp|P51114|FXR1_HUMAN	sp|P51114|FXR1_HUMAN	21	21	18	sp|P51114|FXR1_HUMAN Fragile X mental retardation syndrome-related protein 1 OS=Homo sapiens GN=FXR1 PE=1 SV=3	1	21	21	18	9	12	10	12	13	11	11	10	12	12	11	12	8	13	10	9	12	10	12	13	11	11	10	12	12	11	12	8	13	10	8	12	9	12	13	11	10	8	11	12
sp|P51116|FXR2_HUMAN	sp|P51116|FXR2_HUMAN	7	4	3	sp|P51116|FXR2_HUMAN Fragile X mental retardation syndrome-related protein 2 OS=Homo sapiens GN=FXR2 PE=1 SV=2	1	7	4	3	3	3	5	3	4	3	2	5	3	3	3	4	2	2	3	2	3	4	3	4	3	1	3	2	3	2	2	2	2	3	1	3	3	3	3	2	1	2	1	2
sp|P51148|RAB5C_HUMAN	sp|P51148|RAB5C_HUMAN	9	9	7	sp|P51148|RAB5C_HUMAN Ras-related protein Rab-5C OS=Homo sapiens GN=RAB5C PE=1 SV=2	1	9	9	7	5	4	5	5	4	4	5	5	4	4	4	6	3	5	4	5	4	5	5	4	4	5	5	4	4	4	6	3	5	4	3	2	3	3	2	2	3	3	2	2
sp|P51149|RAB7A_HUMAN	sp|P51149|RAB7A_HUMAN	12	12	12	sp|P51149|RAB7A_HUMAN Ras-related protein Rab-7a OS=Homo sapiens GN=RAB7A PE=1 SV=1	1	12	12	12	8	7	5	9	6	4	4	7	5	8	6	4	6	8	5	8	7	5	9	6	4	4	7	5	8	6	4	6	8	5	8	7	5	9	6	4	4	7	5	8
sp|P51178|PLCD1_HUMAN	sp|P51178|PLCD1_HUMAN	4	4	4	sp|P51178|PLCD1_HUMAN 1-phosphatidylinositol 4,5-bisphosphate phosphodiesterase delta-1 OS=Homo sapiens GN=PLCD1 PE=1 SV=2	1	4	4	4	1	2	1	0	1	2	0	1	3	1	1	1	1	0	1	1	2	1	0	1	2	0	1	3	1	1	1	1	0	1	1	2	1	0	1	2	0	1	3	1
sp|P51397|DAP1_HUMAN	sp|P51397|DAP1_HUMAN	4	4	4	sp|P51397|DAP1_HUMAN Death-associated protein 1 OS=Homo sapiens GN=DAP PE=1 SV=3	1	4	4	4	2	2	2	2	3	3	1	4	2	1	3	2	1	1	2	2	2	2	2	3	3	1	4	2	1	3	2	1	1	2	2	2	2	2	3	3	1	4	2	1
sp|P51532|SMCA4_HUMAN;sp|P51531|SMCA2_HUMAN	sp|P51532|SMCA4_HUMAN	6;2	6;2	6;2	sp|P51532|SMCA4_HUMAN Transcription activator BRG1 OS=Homo sapiens GN=SMARCA4 PE=1 SV=2	2	6	6	6	0	1	2	1	3	1	3	1	2	2	1	3	1	2	0	0	1	2	1	3	1	3	1	2	2	1	3	1	2	0	0	1	2	1	3	1	3	1	2	2
sp|P51553|IDH3G_HUMAN	sp|P51553|IDH3G_HUMAN	9	9	9	sp|P51553|IDH3G_HUMAN Isocitrate dehydrogenase [NAD] subunit gamma, mitochondrial OS=Homo sapiens GN=IDH3G PE=1 SV=1	1	9	9	9	5	6	5	6	6	4	2	6	4	6	6	2	4	5	5	5	6	5	6	6	4	2	6	4	6	6	2	4	5	5	5	6	5	6	6	4	2	6	4	6
sp|P51570|GALK1_HUMAN	sp|P51570|GALK1_HUMAN	1	1	1	sp|P51570|GALK1_HUMAN Galactokinase OS=Homo sapiens GN=GALK1 PE=1 SV=1	1	1	1	1	1	0	0	1	0	1	1	1	0	1	0	1	0	1	0	1	0	0	1	0	1	1	1	0	1	0	1	0	1	0	1	0	0	1	0	1	1	1	0	1
sp|P51571|SSRD_HUMAN	sp|P51571|SSRD_HUMAN	3	3	3	sp|P51571|SSRD_HUMAN Translocon-associated protein subunit delta OS=Homo sapiens GN=SSR4 PE=1 SV=1	1	3	3	3	3	1	1	2	2	1	2	2	2	2	2	2	2	3	2	3	1	1	2	2	1	2	2	2	2	2	2	2	3	2	3	1	1	2	2	1	2	2	2	2
sp|P51572|BAP31_HUMAN	sp|P51572|BAP31_HUMAN	4	4	4	sp|P51572|BAP31_HUMAN B-cell receptor-associated protein 31 OS=Homo sapiens GN=BCAP31 PE=1 SV=3	1	4	4	4	2	3	2	3	1	2	3	1	0	3	1	1	1	1	1	2	3	2	3	1	2	3	1	0	3	1	1	1	1	1	2	3	2	3	1	2	3	1	0	3
sp|P51610|HCFC1_HUMAN	sp|P51610|HCFC1_HUMAN	17	17	17	sp|P51610|HCFC1_HUMAN Host cell factor 1 OS=Homo sapiens GN=HCFC1 PE=1 SV=2	1	17	17	17	6	6	9	5	8	6	8	6	8	8	6	8	7	6	7	6	6	9	5	8	6	8	6	8	8	6	8	7	6	7	6	6	9	5	8	6	8	6	8	8
sp|P51648|AL3A2_HUMAN	sp|P51648|AL3A2_HUMAN	3	2	2	sp|P51648|AL3A2_HUMAN Fatty aldehyde dehydrogenase OS=Homo sapiens GN=ALDH3A2 PE=1 SV=1	1	3	2	2	1	1	2	2	1	2	1	2	2	1	2	2	1	1	1	1	1	1	2	1	1	1	1	1	1	1	1	1	1	1	1	1	1	2	1	1	1	1	1	1
sp|P51659|DHB4_HUMAN	sp|P51659|DHB4_HUMAN	6	6	6	sp|P51659|DHB4_HUMAN Peroxisomal multifunctional enzyme type 2 OS=Homo sapiens GN=HSD17B4 PE=1 SV=3	1	6	6	6	3	2	3	0	2	1	1	2	3	0	2	6	2	3	2	3	2	3	0	2	1	1	2	3	0	2	6	2	3	2	3	2	3	0	2	1	1	2	3	0
sp|P51665|PSMD7_HUMAN	sp|P51665|PSMD7_HUMAN	13	13	13	sp|P51665|PSMD7_HUMAN 26S proteasome non-ATPase regulatory subunit 7 OS=Homo sapiens GN=PSMD7 PE=1 SV=2	1	13	13	13	6	12	10	8	10	8	7	11	9	7	9	8	6	7	10	6	12	10	8	10	8	7	11	9	7	9	8	6	7	10	6	12	10	8	10	8	7	11	9	7
sp|P51812|KS6A3_HUMAN	sp|P51812|KS6A3_HUMAN	3	3	3	sp|P51812|KS6A3_HUMAN Ribosomal protein S6 kinase alpha-3 OS=Homo sapiens GN=RPS6KA3 PE=1 SV=1	1	3	3	3	0	1	0	0	0	0	0	1	0	1	0	0	2	0	0	0	1	0	0	0	0	0	1	0	1	0	0	2	0	0	0	1	0	0	0	0	0	1	0	1
sp|P51858|HDGF_HUMAN	sp|P51858|HDGF_HUMAN	10	10	8	sp|P51858|HDGF_HUMAN Hepatoma-derived growth factor OS=Homo sapiens GN=HDGF PE=1 SV=1	1	10	10	8	8	9	9	8	8	9	8	9	9	8	9	7	8	8	8	8	9	9	8	8	9	8	9	9	8	9	7	8	8	8	7	7	7	7	7	7	7	7	7	7
sp|P51888|PRELP_HUMAN	sp|P51888|PRELP_HUMAN	5	5	5	sp|P51888|PRELP_HUMAN Prolargin OS=Homo sapiens GN=PRELP PE=1 SV=1	1	5	5	5	2	3	3	1	2	4	2	2	3	2	2	3	2	3	3	2	3	3	1	2	4	2	2	3	2	2	3	2	3	3	2	3	3	1	2	4	2	2	3	2
sp|P51991|ROA3_HUMAN	sp|P51991|ROA3_HUMAN	30	30	30	sp|P51991|ROA3_HUMAN Heterogeneous nuclear ribonucleoprotein A3 OS=Homo sapiens GN=HNRNPA3 PE=1 SV=2	1	30	30	30	27	25	25	23	26	25	23	24	23	24	24	19	23	26	25	27	25	25	23	26	25	23	24	23	24	24	19	23	26	25	27	25	25	23	26	25	23	24	23	24
sp|P52209|6PGD_HUMAN	sp|P52209|6PGD_HUMAN	12	12	12	sp|P52209|6PGD_HUMAN 6-phosphogluconate dehydrogenase, decarboxylating OS=Homo sapiens GN=PGD PE=1 SV=3	1	12	12	12	10	11	11	11	11	11	10	10	8	10	11	8	10	10	10	10	11	11	11	11	11	10	10	8	10	11	8	10	10	10	10	11	11	11	11	11	10	10	8	10
sp|P52272|HNRPM_HUMAN	sp|P52272|HNRPM_HUMAN	34	34	34	sp|P52272|HNRPM_HUMAN Heterogeneous nuclear ribonucleoprotein M OS=Homo sapiens GN=HNRNPM PE=1 SV=3	1	34	34	34	22	21	22	22	21	20	27	24	17	25	23	18	25	20	22	22	21	22	22	21	20	27	24	17	25	23	18	25	20	22	22	21	22	22	21	20	27	24	17	25
sp|P52292|IMA1_HUMAN	sp|P52292|IMA1_HUMAN	4	4	4	sp|P52292|IMA1_HUMAN Importin subunit alpha-1 OS=Homo sapiens GN=KPNA2 PE=1 SV=1	1	4	4	4	3	3	2	4	3	4	1	2	1	2	0	1	2	4	1	3	3	2	4	3	4	1	2	1	2	0	1	2	4	1	3	3	2	4	3	4	1	2	1	2
sp|P52306|GDS1_HUMAN	sp|P52306|GDS1_HUMAN	5	5	5	sp|P52306|GDS1_HUMAN Rap1 GTPase-GDP dissociation stimulator 1 OS=Homo sapiens GN=RAP1GDS1 PE=1 SV=3	1	5	5	5	1	2	1	3	3	1	1	1	1	3	1	2	1	2	1	1	2	1	3	3	1	1	1	1	3	1	2	1	2	1	1	2	1	3	3	1	1	1	1	3
sp|P52434|RPAB3_HUMAN	sp|P52434|RPAB3_HUMAN	2	2	2	sp|P52434|RPAB3_HUMAN DNA-directed RNA polymerases I, II, and III subunit RPABC3 OS=Homo sapiens GN=POLR2H PE=1 SV=4	1	2	2	2	0	0	1	1	1	2	1	1	0	0	1	0	0	0	1	0	0	1	1	1	2	1	1	0	0	1	0	0	0	1	0	0	1	1	1	2	1	1	0	0
sp|P52565|GDIR1_HUMAN	sp|P52565|GDIR1_HUMAN	16	16	16	sp|P52565|GDIR1_HUMAN Rho GDP-dissociation inhibitor 1 OS=Homo sapiens GN=ARHGDIA PE=1 SV=3	1	16	16	16	13	13	12	13	14	12	13	14	13	13	13	6	13	13	14	13	13	12	13	14	12	13	14	13	13	13	6	13	13	14	13	13	12	13	14	12	13	14	13	13
sp|P52594|AGFG1_HUMAN	sp|P52594|AGFG1_HUMAN	5	5	5	sp|P52594|AGFG1_HUMAN Arf-GAP domain and FG repeat-containing protein 1 OS=Homo sapiens GN=AGFG1 PE=1 SV=2	1	5	5	5	2	2	3	1	2	3	1	1	2	2	3	1	3	2	3	2	2	3	1	2	3	1	1	2	2	3	1	3	2	3	2	2	3	1	2	3	1	1	2	2
sp|P52597|HNRPF_HUMAN	sp|P52597|HNRPF_HUMAN	13	11	11	sp|P52597|HNRPF_HUMAN Heterogeneous nuclear ribonucleoprotein F OS=Homo sapiens GN=HNRNPF PE=1 SV=3	1	13	11	11	10	9	9	9	9	9	9	10	9	10	8	5	9	8	8	8	7	7	7	7	7	7	8	7	8	6	3	7	6	6	8	7	7	7	7	7	7	8	7	8
sp|P52788|SPSY_HUMAN	sp|P52788|SPSY_HUMAN	4	4	4	sp|P52788|SPSY_HUMAN Spermine synthase OS=Homo sapiens GN=SMS PE=1 SV=2	1	4	4	4	2	1	3	1	3	2	1	2	3	2	3	2	1	1	1	2	1	3	1	3	2	1	2	3	2	3	2	1	1	1	2	1	3	1	3	2	1	2	3	2
sp|P52789|HXK2_HUMAN	sp|P52789|HXK2_HUMAN	6	4	4	sp|P52789|HXK2_HUMAN Hexokinase-2 OS=Homo sapiens GN=HK2 PE=1 SV=2	1	6	4	4	2	2	2	2	2	2	2	3	2	2	2	2	1	3	3	1	1	0	1	0	0	1	2	1	1	0	1	0	1	2	1	1	0	1	0	0	1	2	1	1
sp|P52815|RM12_HUMAN	sp|P52815|RM12_HUMAN	3	3	3	sp|P52815|RM12_HUMAN 39S ribosomal protein L12, mitochondrial OS=Homo sapiens GN=MRPL12 PE=1 SV=2	1	3	3	3	1	2	1	1	1	1	0	1	1	3	1	1	0	2	0	1	2	1	1	1	1	0	1	1	3	1	1	0	2	0	1	2	1	1	1	1	0	1	1	3
sp|P52888|THOP1_HUMAN	sp|P52888|THOP1_HUMAN	4	4	4	sp|P52888|THOP1_HUMAN Thimet oligopeptidase OS=Homo sapiens GN=THOP1 PE=1 SV=2	1	4	4	4	0	1	0	2	2	0	0	0	0	1	2	0	1	0	0	0	1	0	2	2	0	0	0	0	1	2	0	1	0	0	0	1	0	2	2	0	0	0	0	1
sp|P52907|CAZA1_HUMAN	sp|P52907|CAZA1_HUMAN	8	5	5	sp|P52907|CAZA1_HUMAN F-actin-capping protein subunit alpha-1 OS=Homo sapiens GN=CAPZA1 PE=1 SV=3	1	8	5	5	5	5	5	4	5	5	4	5	5	5	5	3	4	4	5	3	2	3	2	3	2	2	2	3	3	2	2	2	2	3	3	2	3	2	3	2	2	2	3	3
sp|P52943|CRIP2_HUMAN	sp|P52943|CRIP2_HUMAN	7	7	7	sp|P52943|CRIP2_HUMAN Cysteine-rich protein 2 OS=Homo sapiens GN=CRIP2 PE=1 SV=1	1	7	7	7	6	7	7	6	6	7	6	7	7	7	7	1	6	6	7	6	7	7	6	6	7	6	7	7	7	7	1	6	6	7	6	7	7	6	6	7	6	7	7	7
sp|P52948|NUP98_HUMAN	sp|P52948|NUP98_HUMAN	3	3	3	sp|P52948|NUP98_HUMAN Nuclear pore complex protein Nup98-Nup96 OS=Homo sapiens GN=NUP98 PE=1 SV=4	1	3	3	3	2	1	0	1	0	2	0	1	0	1	1	2	0	0	0	2	1	0	1	0	2	0	1	0	1	1	2	0	0	0	2	1	0	1	0	2	0	1	0	1
sp|P52951|GBX2_HUMAN	sp|P52951|GBX2_HUMAN	1	1	1	sp|P52951|GBX2_HUMAN Homeobox protein GBX-2 OS=Homo sapiens GN=GBX2 PE=2 SV=3	1	1	1	1	1	0	1	0	0	1	1	0	1	0	1	1	1	1	1	1	0	1	0	0	1	1	0	1	0	1	1	1	1	1	1	0	1	0	0	1	1	0	1	0
sp|P53007|TXTP_HUMAN	sp|P53007|TXTP_HUMAN	7	7	7	sp|P53007|TXTP_HUMAN Tricarboxylate transport protein, mitochondrial OS=Homo sapiens GN=SLC25A1 PE=1 SV=2	1	7	7	7	4	5	5	3	4	5	3	4	4	3	6	1	3	3	5	4	5	5	3	4	5	3	4	4	3	6	1	3	3	5	4	5	5	3	4	5	3	4	4	3
sp|P53041|PPP5_HUMAN	sp|P53041|PPP5_HUMAN	6	6	6	sp|P53041|PPP5_HUMAN Serine/threonine-protein phosphatase 5 OS=Homo sapiens GN=PPP5C PE=1 SV=1	1	6	6	6	2	2	2	3	2	1	2	1	2	2	1	1	1	2	1	2	2	2	3	2	1	2	1	2	2	1	1	1	2	1	2	2	2	3	2	1	2	1	2	2
sp|P53396|ACLY_HUMAN	sp|P53396|ACLY_HUMAN	39	39	39	sp|P53396|ACLY_HUMAN ATP-citrate synthase OS=Homo sapiens GN=ACLY PE=1 SV=3	1	39	39	39	28	25	25	25	25	23	22	28	23	19	25	18	21	24	25	28	25	25	25	25	23	22	28	23	19	25	18	21	24	25	28	25	25	25	25	23	22	28	23	19
sp|P53582|MAP11_HUMAN	sp|P53582|MAP11_HUMAN	10	10	10	sp|P53582|MAP11_HUMAN Methionine aminopeptidase 1 OS=Homo sapiens GN=METAP1 PE=1 SV=2	1	10	10	10	6	4	6	5	6	5	6	4	4	7	5	3	5	6	5	6	4	6	5	6	5	6	4	4	7	5	3	5	6	5	6	4	6	5	6	5	6	4	4	7
sp|P53597|SUCA_HUMAN	sp|P53597|SUCA_HUMAN	3	3	3	sp|P53597|SUCA_HUMAN Succinate--CoA ligase [ADP/GDP-forming] subunit alpha, mitochondrial OS=Homo sapiens GN=SUCLG1 PE=1 SV=4	1	3	3	3	3	2	2	3	2	2	3	2	1	3	2	2	3	3	2	3	2	2	3	2	2	3	2	1	3	2	2	3	3	2	3	2	2	3	2	2	3	2	1	3
sp|P53602|MVD1_HUMAN	sp|P53602|MVD1_HUMAN	2	2	2	sp|P53602|MVD1_HUMAN Diphosphomevalonate decarboxylase OS=Homo sapiens GN=MVD PE=1 SV=1	1	2	2	2	0	0	0	0	0	0	0	0	1	0	0	0	1	0	0	0	0	0	0	0	0	0	0	1	0	0	0	1	0	0	0	0	0	0	0	0	0	0	1	0
sp|P53611|PGTB2_HUMAN	sp|P53611|PGTB2_HUMAN	2	2	2	sp|P53611|PGTB2_HUMAN Geranylgeranyl transferase type-2 subunit beta OS=Homo sapiens GN=RABGGTB PE=1 SV=2	1	2	2	2	0	0	1	1	0	1	0	2	0	0	1	0	0	0	1	0	0	1	1	0	1	0	2	0	0	1	0	0	0	1	0	0	1	1	0	1	0	2	0	0
sp|P53618|COPB_HUMAN	sp|P53618|COPB_HUMAN	24	24	24	sp|P53618|COPB_HUMAN Coatomer subunit beta OS=Homo sapiens GN=COPB1 PE=1 SV=3	1	24	24	24	9	11	10	7	8	13	7	10	10	8	11	4	6	7	11	9	11	10	7	8	13	7	10	10	8	11	4	6	7	11	9	11	10	7	8	13	7	10	10	8
sp|P53621|COPA_HUMAN	sp|P53621|COPA_HUMAN	31	31	31	sp|P53621|COPA_HUMAN Coatomer subunit alpha OS=Homo sapiens GN=COPA PE=1 SV=2	1	31	31	31	19	18	19	13	19	20	17	15	16	14	16	13	15	15	21	19	18	19	13	19	20	17	15	16	14	16	13	15	15	21	19	18	19	13	19	20	17	15	16	14
sp|P53990|IST1_HUMAN	sp|P53990|IST1_HUMAN	3	3	3	sp|P53990|IST1_HUMAN IST1 homolog OS=Homo sapiens GN=IST1 PE=1 SV=1	1	3	3	3	1	2	2	1	2	2	0	2	2	1	2	2	0	2	2	1	2	2	1	2	2	0	2	2	1	2	2	0	2	2	1	2	2	1	2	2	0	2	2	1
sp|P53992|SC24C_HUMAN	sp|P53992|SC24C_HUMAN	5	5	4	sp|P53992|SC24C_HUMAN Protein transport protein Sec24C OS=Homo sapiens GN=SEC24C PE=1 SV=3	1	5	5	4	5	4	2	3	3	4	2	2	2	3	3	1	4	4	3	5	4	2	3	3	4	2	2	2	3	3	1	4	4	3	4	3	2	2	2	3	1	2	2	2
sp|P53999|TCP4_HUMAN	sp|P53999|TCP4_HUMAN	3	3	3	sp|P53999|TCP4_HUMAN Activated RNA polymerase II transcriptional coactivator p15 OS=Homo sapiens GN=SUB1 PE=1 SV=3	1	3	3	3	3	2	2	3	3	2	3	3	2	3	2	1	2	3	2	3	2	2	3	3	2	3	3	2	3	2	1	2	3	2	3	2	2	3	3	2	3	3	2	3
sp|P54105|ICLN_HUMAN	sp|P54105|ICLN_HUMAN	1	1	1	sp|P54105|ICLN_HUMAN Methylosome subunit pICln OS=Homo sapiens GN=CLNS1A PE=1 SV=1	1	1	1	1	1	1	1	0	1	1	0	0	1	1	1	1	1	1	1	1	1	1	0	1	1	0	0	1	1	1	1	1	1	1	1	1	1	0	1	1	0	0	1	1
sp|P54136|SYRC_HUMAN	sp|P54136|SYRC_HUMAN	13	13	13	sp|P54136|SYRC_HUMAN Arginine--tRNA ligase, cytoplasmic OS=Homo sapiens GN=RARS PE=1 SV=2	1	13	13	13	5	6	7	7	7	5	7	6	6	5	6	5	6	6	6	5	6	7	7	7	5	7	6	6	5	6	5	6	6	6	5	6	7	7	7	5	7	6	6	5
sp|P54577|SYYC_HUMAN	sp|P54577|SYYC_HUMAN	6	6	6	sp|P54577|SYYC_HUMAN Tyrosine--tRNA ligase, cytoplasmic OS=Homo sapiens GN=YARS PE=1 SV=4	1	6	6	6	2	2	3	1	2	2	2	1	1	1	3	2	0	2	2	2	2	3	1	2	2	2	1	1	1	3	2	0	2	2	2	2	3	1	2	2	2	1	1	1
sp|P54578|UBP14_HUMAN	sp|P54578|UBP14_HUMAN	9	9	9	sp|P54578|UBP14_HUMAN Ubiquitin carboxyl-terminal hydrolase 14 OS=Homo sapiens GN=USP14 PE=1 SV=3	1	9	9	9	6	4	5	6	7	6	5	7	7	7	6	4	6	6	6	6	4	5	6	7	6	5	7	7	7	6	4	6	6	6	6	4	5	6	7	6	5	7	7	7
sp|P54727|RD23B_HUMAN;sp|P54725|RD23A_HUMAN	sp|P54727|RD23B_HUMAN	6;1	6;1	6;1	sp|P54727|RD23B_HUMAN UV excision repair protein RAD23 homolog B OS=Homo sapiens GN=RAD23B PE=1 SV=1	2	6	6	6	5	4	4	4	5	3	3	4	2	3	5	2	3	4	6	5	4	4	4	5	3	3	4	2	3	5	2	3	4	6	5	4	4	4	5	3	3	4	2	3
sp|P54819|KAD2_HUMAN	sp|P54819|KAD2_HUMAN	7	7	7	sp|P54819|KAD2_HUMAN Adenylate kinase 2, mitochondrial OS=Homo sapiens GN=AK2 PE=1 SV=2	1	7	7	7	4	3	3	2	2	2	2	4	4	3	1	3	3	3	3	4	3	3	2	2	2	2	4	4	3	1	3	3	3	3	4	3	3	2	2	2	2	4	4	3
sp|P54886|P5CS_HUMAN	sp|P54886|P5CS_HUMAN	19	19	19	sp|P54886|P5CS_HUMAN Delta-1-pyrroline-5-carboxylate synthase OS=Homo sapiens GN=ALDH18A1 PE=1 SV=2	1	19	19	19	7	7	8	7	6	6	8	10	8	5	8	9	5	8	6	7	7	8	7	6	6	8	10	8	5	8	9	5	8	6	7	7	8	7	6	6	8	10	8	5
sp|P54920|SNAA_HUMAN;sp|Q9H115|SNAB_HUMAN	sp|P54920|SNAA_HUMAN	10;2	10;2	10;2	sp|P54920|SNAA_HUMAN Alpha-soluble NSF attachment protein OS=Homo sapiens GN=NAPA PE=1 SV=3	2	10	10	10	4	2	3	5	6	3	3	3	3	3	5	2	4	2	6	4	2	3	5	6	3	3	3	3	3	5	2	4	2	6	4	2	3	5	6	3	3	3	3	3
sp|P55010|IF5_HUMAN	sp|P55010|IF5_HUMAN	8	8	8	sp|P55010|IF5_HUMAN Eukaryotic translation initiation factor 5 OS=Homo sapiens GN=EIF5 PE=1 SV=2	1	8	8	8	7	6	3	5	6	5	5	5	2	4	4	0	5	5	4	7	6	3	5	6	5	5	5	2	4	4	0	5	5	4	7	6	3	5	6	5	5	5	2	4
sp|P55036|PSMD4_HUMAN;sp|A2A3N6|PIPSL_HUMAN	sp|P55036|PSMD4_HUMAN	10;3	10;3	10;3	sp|P55036|PSMD4_HUMAN 26S proteasome non-ATPase regulatory subunit 4 OS=Homo sapiens GN=PSMD4 PE=1 SV=1	2	10	10	10	6	7	7	8	7	6	7	7	6	8	7	4	7	7	6	6	7	7	8	7	6	7	7	6	8	7	4	7	7	6	6	7	7	8	7	6	7	7	6	8
sp|P55060|XPO2_HUMAN	sp|P55060|XPO2_HUMAN	11	11	11	sp|P55060|XPO2_HUMAN Exportin-2 OS=Homo sapiens GN=CSE1L PE=1 SV=3	1	11	11	11	6	6	8	5	8	6	4	7	6	7	6	3	5	5	7	6	6	8	5	8	6	4	7	6	7	6	3	5	5	7	6	6	8	5	8	6	4	7	6	7
sp|P55072|TERA_HUMAN	sp|P55072|TERA_HUMAN	67	67	67	sp|P55072|TERA_HUMAN Transitional endoplasmic reticulum ATPase OS=Homo sapiens GN=VCP PE=1 SV=4	1	67	67	67	54	51	52	55	52	51	54	53	54	50	52	44	49	50	52	54	51	52	55	52	51	54	53	54	50	52	44	49	50	52	54	51	52	55	52	51	54	53	54	50
sp|P55073|IOD3_HUMAN	sp|P55073|IOD3_HUMAN	1	1	1	sp|P55073|IOD3_HUMAN Thyroxine 5-deiodinase OS=Homo sapiens GN=DIO3 PE=1 SV=4	1	1	1	1	0	0	0	0	0	0	0	0	0	0	0	1	0	0	0	0	0	0	0	0	0	0	0	0	0	0	1	0	0	0	0	0	0	0	0	0	0	0	0	0
sp|P55081|MFAP1_HUMAN	sp|P55081|MFAP1_HUMAN	5	5	5	sp|P55081|MFAP1_HUMAN Microfibrillar-associated protein 1 OS=Homo sapiens GN=MFAP1 PE=1 SV=2	1	5	5	5	1	2	1	3	3	2	2	3	1	2	2	2	1	1	3	1	2	1	3	3	2	2	3	1	2	2	2	1	1	3	1	2	1	3	3	2	2	3	1	2
sp|P55084|ECHB_HUMAN	sp|P55084|ECHB_HUMAN	8	8	8	sp|P55084|ECHB_HUMAN Trifunctional enzyme subunit beta, mitochondrial OS=Homo sapiens GN=HADHB PE=1 SV=3	1	8	8	8	6	4	6	4	5	3	6	5	3	4	5	3	4	6	5	6	4	6	4	5	3	6	5	3	4	5	3	4	6	5	6	4	6	4	5	3	6	5	3	4
sp|P55145|MANF_HUMAN	sp|P55145|MANF_HUMAN	7	7	7	sp|P55145|MANF_HUMAN Mesencephalic astrocyte-derived neurotrophic factor OS=Homo sapiens GN=MANF PE=1 SV=3	1	7	7	7	3	4	2	2	3	3	2	3	4	2	4	1	2	2	2	3	4	2	2	3	3	2	3	4	2	4	1	2	2	2	3	4	2	2	3	3	2	3	4	2
sp|P55209|NP1L1_HUMAN	sp|P55209|NP1L1_HUMAN	11	11	9	sp|P55209|NP1L1_HUMAN Nucleosome assembly protein 1-like 1 OS=Homo sapiens GN=NAP1L1 PE=1 SV=1	1	11	11	9	10	10	10	10	10	10	10	10	9	10	9	7	10	11	10	10	10	10	10	10	10	10	10	9	10	9	7	10	11	10	8	8	8	8	8	8	8	8	7	8
sp|P55263|ADK_HUMAN	sp|P55263|ADK_HUMAN	2	2	2	sp|P55263|ADK_HUMAN Adenosine kinase OS=Homo sapiens GN=ADK PE=1 SV=2	1	2	2	2	1	1	1	0	0	1	0	2	1	0	1	0	1	2	2	1	1	1	0	0	1	0	2	1	0	1	0	1	2	2	1	1	1	0	0	1	0	2	1	0
sp|P55290|CAD13_HUMAN	sp|P55290|CAD13_HUMAN	3	3	3	sp|P55290|CAD13_HUMAN Cadherin-13 OS=Homo sapiens GN=CDH13 PE=1 SV=1	1	3	3	3	1	1	1	1	1	1	1	1	2	1	1	0	2	1	2	1	1	1	1	1	1	1	1	2	1	1	0	2	1	2	1	1	1	1	1	1	1	1	2	1
sp|P55327|TPD52_HUMAN	sp|P55327|TPD52_HUMAN	3	3	3	sp|P55327|TPD52_HUMAN Tumor protein D52 OS=Homo sapiens GN=TPD52 PE=1 SV=2	1	3	3	3	1	1	1	2	1	1	2	0	1	1	0	2	1	0	1	1	1	1	2	1	1	2	0	1	1	0	2	1	0	1	1	1	1	2	1	1	2	0	1	1
sp|P55735|SEC13_HUMAN	sp|P55735|SEC13_HUMAN	7	7	7	sp|P55735|SEC13_HUMAN Protein SEC13 homolog OS=Homo sapiens GN=SEC13 PE=1 SV=3	1	7	7	7	7	6	6	7	6	6	7	6	5	7	5	1	7	7	5	7	6	6	7	6	6	7	6	5	7	5	1	7	7	5	7	6	6	7	6	6	7	6	5	7
sp|P55769|NH2L1_HUMAN	sp|P55769|NH2L1_HUMAN	6	6	6	sp|P55769|NH2L1_HUMAN NHP2-like protein 1 OS=Homo sapiens GN=SNU13 PE=1 SV=3	1	6	6	6	3	4	3	5	5	4	4	5	4	4	3	1	4	4	5	3	4	3	5	5	4	4	5	4	4	3	1	4	4	5	3	4	3	5	5	4	4	5	4	4
sp|P55786|PSA_HUMAN;sp|A6NEC2|PSAL_HUMAN	sp|P55786|PSA_HUMAN;sp|A6NEC2|PSAL_HUMAN	22;11	22;11	22;11	sp|P55786|PSA_HUMAN Puromycin-sensitive aminopeptidase OS=Homo sapiens GN=NPEPPS PE=1 SV=2;sp|A6NEC2|PSAL_HUMAN Puromycin-sensitive aminopeptidase-like protein OS=Homo sapiens GN=NPEPPSL1 PE=2 SV=3	2	22	22	22	14	10	9	15	12	12	11	13	10	14	13	11	12	13	11	14	10	9	15	12	12	11	13	10	14	13	11	12	13	11	14	10	9	15	12	12	11	13	10	14
sp|P55795|HNRH2_HUMAN	sp|P55795|HNRH2_HUMAN	10	5	5	sp|P55795|HNRH2_HUMAN Heterogeneous nuclear ribonucleoprotein H2 OS=Homo sapiens GN=HNRNPH2 PE=1 SV=1	1	10	5	5	8	8	9	7	8	7	7	7	7	7	9	5	7	7	7	4	4	4	3	4	3	3	3	3	3	4	2	3	3	3	4	4	4	3	4	3	3	3	3	3
sp|P55809|SCOT1_HUMAN;sp|Q9BYC2|SCOT2_HUMAN	sp|P55809|SCOT1_HUMAN	11;1	11;1	11;1	sp|P55809|SCOT1_HUMAN Succinyl-CoA:3-ketoacid coenzyme A transferase 1, mitochondrial OS=Homo sapiens GN=OXCT1 PE=1 SV=1	2	11	11	11	6	5	4	6	4	5	2	5	5	6	4	5	3	6	5	6	5	4	6	4	5	2	5	5	6	4	5	3	6	5	6	5	4	6	4	5	2	5	5	6
sp|P55884|EIF3B_HUMAN	sp|P55884|EIF3B_HUMAN	15	15	15	sp|P55884|EIF3B_HUMAN Eukaryotic translation initiation factor 3 subunit B OS=Homo sapiens GN=EIF3B PE=1 SV=3	1	15	15	15	8	9	8	8	9	8	7	9	4	9	7	5	6	8	6	8	9	8	8	9	8	7	9	4	9	7	5	6	8	6	8	9	8	8	9	8	7	9	4	9
sp|P56192|SYMC_HUMAN	sp|P56192|SYMC_HUMAN	3	3	3	sp|P56192|SYMC_HUMAN Methionine--tRNA ligase, cytoplasmic OS=Homo sapiens GN=MARS PE=1 SV=2	1	3	3	3	0	1	3	0	1	1	1	0	2	1	1	1	1	1	0	0	1	3	0	1	1	1	0	2	1	1	1	1	1	0	0	1	3	0	1	1	1	0	2	1
sp|P56211|ARP19_HUMAN	sp|P56211|ARP19_HUMAN	2	1	1	sp|P56211|ARP19_HUMAN cAMP-regulated phosphoprotein 19 OS=Homo sapiens GN=ARPP19 PE=1 SV=2	1	2	1	1	0	1	1	0	2	1	0	1	0	1	1	1	0	0	0	0	0	1	0	1	0	0	1	0	1	0	0	0	0	0	0	0	1	0	1	0	0	1	0	1
sp|P56537|IF6_HUMAN	sp|P56537|IF6_HUMAN	5	5	5	sp|P56537|IF6_HUMAN Eukaryotic translation initiation factor 6 OS=Homo sapiens GN=EIF6 PE=1 SV=1	1	5	5	5	3	2	2	4	2	2	2	3	3	3	2	2	3	3	2	3	2	2	4	2	2	2	3	3	3	2	2	3	3	2	3	2	2	4	2	2	2	3	3	3
sp|P56545|CTBP2_HUMAN	sp|P56545|CTBP2_HUMAN	6	4	4	sp|P56545|CTBP2_HUMAN C-terminal-binding protein 2 OS=Homo sapiens GN=CTBP2 PE=1 SV=1	1	6	4	4	0	1	1	0	1	1	0	1	0	0	2	5	0	0	1	0	0	0	0	0	0	0	1	0	0	1	3	0	0	0	0	0	0	0	0	0	0	1	0	0
sp|P57721|PCBP3_HUMAN	sp|P57721|PCBP3_HUMAN	6	1	1	sp|P57721|PCBP3_HUMAN Poly(rC)-binding protein 3 OS=Homo sapiens GN=PCBP3 PE=2 SV=2	1	6	1	1	4	3	3	4	4	3	4	4	5	5	5	2	4	4	5	1	1	1	1	1	0	1	1	1	1	1	0	1	1	1	1	1	1	1	1	0	1	1	1	1
sp|P58546|MTPN_HUMAN	sp|P58546|MTPN_HUMAN	6	6	6	sp|P58546|MTPN_HUMAN Myotrophin OS=Homo sapiens GN=MTPN PE=1 SV=2	1	6	6	6	4	5	5	6	4	5	4	5	5	5	5	1	5	6	5	4	5	5	6	4	5	4	5	5	5	5	1	5	6	5	4	5	5	6	4	5	4	5	5	5
sp|P59768|GBG2_HUMAN	sp|P59768|GBG2_HUMAN	1	1	1	sp|P59768|GBG2_HUMAN Guanine nucleotide-binding protein G(I)/G(S)/G(O) subunit gamma-2 OS=Homo sapiens GN=GNG2 PE=1 SV=2	1	1	1	1	0	1	1	0	0	0	0	0	0	0	1	0	0	1	1	0	1	1	0	0	0	0	0	0	0	1	0	0	1	1	0	1	1	0	0	0	0	0	0	0
sp|P59910|DJB13_HUMAN	sp|P59910|DJB13_HUMAN	1	1	1	sp|P59910|DJB13_HUMAN DnaJ homolog subfamily B member 13 OS=Homo sapiens GN=DNAJB13 PE=1 SV=1	1	1	1	1	0	1	1	1	1	1	0	0	1	0	1	0	0	1	0	0	1	1	1	1	1	0	0	1	0	1	0	0	1	0	0	1	1	1	1	1	0	0	1	0
sp|P59998|ARPC4_HUMAN	sp|P59998|ARPC4_HUMAN	10	10	10	sp|P59998|ARPC4_HUMAN Actin-related protein 2/3 complex subunit 4 OS=Homo sapiens GN=ARPC4 PE=1 SV=3	1	10	10	10	7	6	6	6	6	6	6	7	8	6	9	7	8	6	6	7	6	6	6	6	6	6	7	8	6	9	7	8	6	6	7	6	6	6	6	6	6	7	8	6
sp|P60059|SC61G_HUMAN	sp|P60059|SC61G_HUMAN	1	1	1	sp|P60059|SC61G_HUMAN Protein transport protein Sec61 subunit gamma OS=Homo sapiens GN=SEC61G PE=1 SV=1	1	1	1	1	1	1	1	1	1	1	1	1	1	1	1	0	1	1	1	1	1	1	1	1	1	1	1	1	1	1	0	1	1	1	1	1	1	1	1	1	1	1	1	1
sp|P60174|TPIS_HUMAN	sp|P60174|TPIS_HUMAN	14	14	14	sp|P60174|TPIS_HUMAN Triosephosphate isomerase OS=Homo sapiens GN=TPI1 PE=1 SV=3	1	14	14	14	13	12	13	11	13	11	12	12	13	12	13	11	12	11	12	13	12	13	11	13	11	12	12	13	12	13	11	12	11	12	13	12	13	11	13	11	12	12	13	12
sp|P60228|EIF3E_HUMAN	sp|P60228|EIF3E_HUMAN	11	11	11	sp|P60228|EIF3E_HUMAN Eukaryotic translation initiation factor 3 subunit E OS=Homo sapiens GN=EIF3E PE=1 SV=1	1	11	11	11	5	5	6	7	6	7	4	2	3	5	4	4	3	5	3	5	5	6	7	6	7	4	2	3	5	4	4	3	5	3	5	5	6	7	6	7	4	2	3	5
sp|P60468|SC61B_HUMAN	sp|P60468|SC61B_HUMAN	2	2	2	sp|P60468|SC61B_HUMAN Protein transport protein Sec61 subunit beta OS=Homo sapiens GN=SEC61B PE=1 SV=2	1	2	2	2	0	1	1	1	1	0	1	1	1	0	0	2	0	0	0	0	1	1	1	1	0	1	1	1	0	0	2	0	0	0	0	1	1	1	1	0	1	1	1	0
sp|P60510|PP4C_HUMAN	sp|P60510|PP4C_HUMAN	2	1	1	sp|P60510|PP4C_HUMAN Serine/threonine-protein phosphatase 4 catalytic subunit OS=Homo sapiens GN=PPP4C PE=1 SV=1	1	2	1	1	2	1	2	2	1	2	2	1	1	1	1	0	1	1	1	1	0	1	1	0	1	1	0	0	0	1	0	0	0	0	1	0	1	1	0	1	1	0	0	0
sp|P60660|MYL6_HUMAN;sp|P14649|MYL6B_HUMAN	sp|P60660|MYL6_HUMAN	12;2	12;2	12;2	sp|P60660|MYL6_HUMAN Myosin light polypeptide 6 OS=Homo sapiens GN=MYL6 PE=1 SV=2	2	12	12	12	10	9	10	10	10	10	10	10	10	9	9	7	9	10	10	10	9	10	10	10	10	10	10	10	9	9	7	9	10	10	10	9	10	10	10	10	10	10	10	9
sp|P60709|ACTB_HUMAN;sp|Q6S8J3|POTEE_HUMAN;sp|A5A3E0|POTEF_HUMAN;sp|P0CG38|POTEI_HUMAN;sp|Q9BYX7|ACTBM_HUMAN	sp|P60709|ACTB_HUMAN	48;14;10;9;4	48;14;10;9;4	2;0;0;0;0	sp|P60709|ACTB_HUMAN Actin, cytoplasmic 1 OS=Homo sapiens GN=ACTB PE=1 SV=1	5	48	48	2	41	43	41	41	40	39	38	40	40	38	40	33	39	40	39	41	43	41	41	40	39	38	40	40	38	40	33	39	40	39	2	2	2	2	2	2	2	2	2	2
sp|P60842|IF4A1_HUMAN	sp|P60842|IF4A1_HUMAN	29	29	16	sp|P60842|IF4A1_HUMAN Eukaryotic initiation factor 4A-I OS=Homo sapiens GN=EIF4A1 PE=1 SV=1	1	29	29	16	15	22	21	19	22	23	19	21	23	18	21	19	16	18	21	15	22	21	19	22	23	19	21	23	18	21	19	16	18	21	7	12	11	11	11	12	9	11	13	9
sp|P60866|RS20_HUMAN	sp|P60866|RS20_HUMAN	7	7	7	sp|P60866|RS20_HUMAN 40S ribosomal protein S20 OS=Homo sapiens GN=RPS20 PE=1 SV=1	1	7	7	7	6	5	6	5	6	6	5	7	4	5	6	5	5	5	6	6	5	6	5	6	6	5	7	4	5	6	5	5	5	6	6	5	6	5	6	6	5	7	4	5
sp|P60891|PRPS1_HUMAN;sp|P21108|PRPS3_HUMAN	sp|P60891|PRPS1_HUMAN	15;6	15;6	8;2	sp|P60891|PRPS1_HUMAN Ribose-phosphate pyrophosphokinase 1 OS=Homo sapiens GN=PRPS1 PE=1 SV=2	2	15	15	8	9	10	12	10	10	10	8	10	10	8	12	7	8	10	11	9	10	12	10	10	10	8	10	10	8	12	7	8	10	11	3	5	6	4	4	4	4	5	5	4
sp|P60900|PSA6_HUMAN	sp|P60900|PSA6_HUMAN	15	15	15	sp|P60900|PSA6_HUMAN Proteasome subunit alpha type-6 OS=Homo sapiens GN=PSMA6 PE=1 SV=1	1	15	15	15	11	13	12	11	9	14	13	13	10	14	14	8	12	12	12	11	13	12	11	9	14	13	13	10	14	14	8	12	12	12	11	13	12	11	9	14	13	13	10	14
sp|P60903|S10AA_HUMAN	sp|P60903|S10AA_HUMAN	5	5	5	sp|P60903|S10AA_HUMAN Protein S100-A10 OS=Homo sapiens GN=S100A10 PE=1 SV=2	1	5	5	5	4	3	4	4	4	4	4	5	3	4	4	2	4	4	4	4	3	4	4	4	4	4	5	3	4	4	2	4	4	4	4	3	4	4	4	4	4	5	3	4
sp|P60953|CDC42_HUMAN;sp|P17081|RHOQ_HUMAN;sp|Q9H4E5|RHOJ_HUMAN	sp|P60953|CDC42_HUMAN	11;1;1	10;0;0	10;0;0	sp|P60953|CDC42_HUMAN Cell division control protein 42 homolog OS=Homo sapiens GN=CDC42 PE=1 SV=2	3	11	10	10	9	7	5	6	7	6	6	6	6	5	5	4	7	7	8	8	6	4	5	6	5	5	5	5	5	4	4	6	6	7	8	6	4	5	6	5	5	5	5	5
sp|P60981|DEST_HUMAN	sp|P60981|DEST_HUMAN	12	9	9	sp|P60981|DEST_HUMAN Destrin OS=Homo sapiens GN=DSTN PE=1 SV=3	1	12	9	9	7	4	4	6	7	6	8	8	5	8	6	3	8	6	7	6	3	3	6	5	5	6	7	4	6	5	1	6	6	6	6	3	3	6	5	5	6	7	4	6
sp|P60983|GMFB_HUMAN;sp|O60234|GMFG_HUMAN	sp|P60983|GMFB_HUMAN;sp|O60234|GMFG_HUMAN	4;2	4;2	4;2	sp|P60983|GMFB_HUMAN Glia maturation factor beta OS=Homo sapiens GN=GMFB PE=1 SV=2;sp|O60234|GMFG_HUMAN Glia maturation factor gamma OS=Homo sapiens GN=GMFG PE=1 SV=1	2	4	4	4	3	3	3	2	3	2	3	4	3	3	3	0	1	3	3	3	3	3	2	3	2	3	4	3	3	3	0	1	3	3	3	3	3	2	3	2	3	4	3	3
sp|P61006|RAB8A_HUMAN	sp|P61006|RAB8A_HUMAN	4	2	2	sp|P61006|RAB8A_HUMAN Ras-related protein Rab-8A OS=Homo sapiens GN=RAB8A PE=1 SV=1	1	4	2	2	0	2	1	0	1	1	0	1	1	1	1	2	0	1	2	0	1	0	0	0	0	0	0	0	0	0	1	0	0	1	0	1	0	0	0	0	0	0	0	0
sp|P61011|SRP54_HUMAN	sp|P61011|SRP54_HUMAN	8	8	8	sp|P61011|SRP54_HUMAN Signal recognition particle 54 kDa protein OS=Homo sapiens GN=SRP54 PE=1 SV=1	1	8	8	8	2	3	2	1	2	3	1	1	3	2	2	4	1	1	2	2	3	2	1	2	3	1	1	3	2	2	4	1	1	2	2	3	2	1	2	3	1	1	3	2
sp|P61019|RAB2A_HUMAN;sp|Q8WUD1|RAB2B_HUMAN	sp|P61019|RAB2A_HUMAN	14;6	14;6	14;6	sp|P61019|RAB2A_HUMAN Ras-related protein Rab-2A OS=Homo sapiens GN=RAB2A PE=1 SV=1	2	14	14	14	10	9	8	11	7	10	8	9	9	8	6	8	8	8	8	10	9	8	11	7	10	8	9	9	8	6	8	8	8	8	10	9	8	11	7	10	8	9	9	8
sp|P61024|CKS1_HUMAN	sp|P61024|CKS1_HUMAN	3	3	3	sp|P61024|CKS1_HUMAN Cyclin-dependent kinases regulatory subunit 1 OS=Homo sapiens GN=CKS1B PE=1 SV=1	1	3	3	3	2	0	0	0	0	1	0	0	1	0	1	1	0	0	0	2	0	0	0	0	1	0	0	1	0	1	1	0	0	0	2	0	0	0	0	1	0	0	1	0
sp|P61026|RAB10_HUMAN;sp|P51153|RAB13_HUMAN	sp|P61026|RAB10_HUMAN	7;2	6;1	6;1	sp|P61026|RAB10_HUMAN Ras-related protein Rab-10 OS=Homo sapiens GN=RAB10 PE=1 SV=1	2	7	6	6	2	2	4	2	3	4	2	3	3	2	4	3	0	3	7	2	1	3	2	2	3	2	2	2	2	3	2	0	2	6	2	1	3	2	2	3	2	2	2	2
sp|P61081|UBC12_HUMAN	sp|P61081|UBC12_HUMAN	6	6	6	sp|P61081|UBC12_HUMAN NEDD8-conjugating enzyme Ubc12 OS=Homo sapiens GN=UBE2M PE=1 SV=1	1	6	6	6	4	4	3	4	4	4	2	2	4	3	4	3	2	2	2	4	4	3	4	4	4	2	2	4	3	4	3	2	2	2	4	4	3	4	4	4	2	2	4	3
sp|P61086|UBE2K_HUMAN	sp|P61086|UBE2K_HUMAN	4	4	4	sp|P61086|UBE2K_HUMAN Ubiquitin-conjugating enzyme E2 K OS=Homo sapiens GN=UBE2K PE=1 SV=3	1	4	4	4	1	2	2	1	3	2	0	1	3	2	2	0	0	1	1	1	2	2	1	3	2	0	1	3	2	2	0	0	1	1	1	2	2	1	3	2	0	1	3	2
sp|P61088|UBE2N_HUMAN;sp|Q5JXB2|UE2NL_HUMAN	sp|P61088|UBE2N_HUMAN;sp|Q5JXB2|UE2NL_HUMAN	7;4	7;4	7;4	sp|P61088|UBE2N_HUMAN Ubiquitin-conjugating enzyme E2 N OS=Homo sapiens GN=UBE2N PE=1 SV=1;sp|Q5JXB2|UE2NL_HUMAN Putative ubiquitin-conjugating enzyme E2 N-like OS=Homo sapiens GN=UBE2NL PE=1 SV=1	2	7	7	7	4	5	4	5	5	4	4	3	3	5	4	2	2	4	3	4	5	4	5	5	4	4	3	3	5	4	2	2	4	3	4	5	4	5	5	4	4	3	3	5
sp|P61106|RAB14_HUMAN	sp|P61106|RAB14_HUMAN	12	12	12	sp|P61106|RAB14_HUMAN Ras-related protein Rab-14 OS=Homo sapiens GN=RAB14 PE=1 SV=4	1	12	12	12	8	8	10	10	10	7	8	8	8	9	7	6	6	10	8	8	8	10	10	10	7	8	8	8	9	7	6	6	10	8	8	8	10	10	10	7	8	8	8	9
sp|P61158|ARP3_HUMAN;sp|Q9P1U1|ARP3B_HUMAN;sp|Q9C0K3|ARP3C_HUMAN	sp|P61158|ARP3_HUMAN	25;4;2	25;4;2	25;4;2	sp|P61158|ARP3_HUMAN Actin-related protein 3 OS=Homo sapiens GN=ACTR3 PE=1 SV=3	3	25	25	25	20	19	19	19	18	19	18	20	20	21	19	11	19	21	18	20	19	19	19	18	19	18	20	20	21	19	11	19	21	18	20	19	19	19	18	19	18	20	20	21
sp|P61160|ARP2_HUMAN	sp|P61160|ARP2_HUMAN	17	17	17	sp|P61160|ARP2_HUMAN Actin-related protein 2 OS=Homo sapiens GN=ACTR2 PE=1 SV=1	1	17	17	17	12	14	11	12	13	12	13	13	11	13	11	10	13	14	13	12	14	11	12	13	12	13	13	11	13	11	10	13	14	13	12	14	11	12	13	12	13	13	11	13
sp|P61163|ACTZ_HUMAN	sp|P61163|ACTZ_HUMAN	12	12	7	sp|P61163|ACTZ_HUMAN Alpha-centractin OS=Homo sapiens GN=ACTR1A PE=1 SV=1	1	12	12	7	7	7	8	9	8	8	8	7	6	9	9	6	6	8	7	7	7	8	9	8	8	8	7	6	9	9	6	6	8	7	4	4	4	4	5	5	4	4	3	5
sp|P61165|TM258_HUMAN	sp|P61165|TM258_HUMAN	1	1	1	sp|P61165|TM258_HUMAN Transmembrane protein 258 OS=Homo sapiens GN=TMEM258 PE=1 SV=1	1	1	1	1	1	1	1	1	1	1	1	1	1	1	1	1	0	1	1	1	1	1	1	1	1	1	1	1	1	1	1	0	1	1	1	1	1	1	1	1	1	1	1	1
sp|P61201|CSN2_HUMAN	sp|P61201|CSN2_HUMAN	10	10	10	sp|P61201|CSN2_HUMAN COP9 signalosome complex subunit 2 OS=Homo sapiens GN=COPS2 PE=1 SV=1	1	10	10	10	4	5	4	4	4	4	4	5	5	4	3	5	2	3	5	4	5	4	4	4	4	4	5	5	4	3	5	2	3	5	4	5	4	4	4	4	4	5	5	4
sp|P61221|ABCE1_HUMAN	sp|P61221|ABCE1_HUMAN	20	20	20	sp|P61221|ABCE1_HUMAN ATP-binding cassette sub-family E member 1 OS=Homo sapiens GN=ABCE1 PE=1 SV=1	1	20	20	20	13	12	11	12	10	12	11	13	13	11	10	8	10	13	10	13	12	11	12	10	12	11	13	13	11	10	8	10	13	10	13	12	11	12	10	12	11	13	13	11
sp|P61224|RAP1B_HUMAN;sp|A6NIZ1|RP1BL_HUMAN	sp|P61224|RAP1B_HUMAN;sp|A6NIZ1|RP1BL_HUMAN	13;9	13;9	4;3	sp|P61224|RAP1B_HUMAN Ras-related protein Rap-1b OS=Homo sapiens GN=RAP1B PE=1 SV=1;sp|A6NIZ1|RP1BL_HUMAN Ras-related protein Rap-1b-like protein OS=Homo sapiens PE=2 SV=1	2	13	13	4	8	6	9	8	7	6	9	10	9	7	6	4	6	7	6	8	6	9	8	7	6	9	10	9	7	6	4	6	7	6	4	3	4	4	3	3	3	4	3	3
sp|P61244|MAX_HUMAN	sp|P61244|MAX_HUMAN	2	2	2	sp|P61244|MAX_HUMAN Protein max OS=Homo sapiens GN=MAX PE=1 SV=1	1	2	2	2	1	0	1	0	1	1	1	1	1	1	0	0	0	1	1	1	0	1	0	1	1	1	1	1	1	0	0	0	1	1	1	0	1	0	1	1	1	1	1	1
sp|P61247|RS3A_HUMAN	sp|P61247|RS3A_HUMAN	31	31	31	sp|P61247|RS3A_HUMAN 40S ribosomal protein S3a OS=Homo sapiens GN=RPS3A PE=1 SV=2	1	31	31	31	23	19	17	19	17	18	18	23	22	17	16	16	21	18	18	23	19	17	19	17	18	18	23	22	17	16	16	21	18	18	23	19	17	19	17	18	18	23	22	17
sp|P61254|RL26_HUMAN;sp|Q9UNX3|RL26L_HUMAN	sp|P61254|RL26_HUMAN;sp|Q9UNX3|RL26L_HUMAN	15;10	15;10	15;10	sp|P61254|RL26_HUMAN 60S ribosomal protein L26 OS=Homo sapiens GN=RPL26 PE=1 SV=1;sp|Q9UNX3|RL26L_HUMAN 60S ribosomal protein L26-like 1 OS=Homo sapiens GN=RPL26L1 PE=1 SV=1	2	15	15	15	8	11	10	12	9	10	12	11	11	7	9	6	9	10	9	8	11	10	12	9	10	12	11	11	7	9	6	9	10	9	8	11	10	12	9	10	12	11	11	7
sp|P61289|PSME3_HUMAN	sp|P61289|PSME3_HUMAN	8	8	8	sp|P61289|PSME3_HUMAN Proteasome activator complex subunit 3 OS=Homo sapiens GN=PSME3 PE=1 SV=1	1	8	8	8	6	5	6	5	6	5	5	6	5	6	7	5	5	4	5	6	5	6	5	6	5	5	6	5	6	7	5	5	4	5	6	5	6	5	6	5	5	6	5	6
sp|P61313|RL15_HUMAN	sp|P61313|RL15_HUMAN	12	12	12	sp|P61313|RL15_HUMAN 60S ribosomal protein L15 OS=Homo sapiens GN=RPL15 PE=1 SV=2	1	12	12	12	7	8	8	9	8	8	9	10	8	9	9	9	11	8	8	7	8	8	9	8	8	9	10	8	9	9	9	11	8	8	7	8	8	9	8	8	9	10	8	9
sp|P61326|MGN_HUMAN;sp|Q96A72|MGN2_HUMAN	sp|P61326|MGN_HUMAN;sp|Q96A72|MGN2_HUMAN	6;5	6;5	6;5	sp|P61326|MGN_HUMAN Protein mago nashi homolog OS=Homo sapiens GN=MAGOH PE=1 SV=1;sp|Q96A72|MGN2_HUMAN Protein mago nashi homolog 2 OS=Homo sapiens GN=MAGOHB PE=1 SV=1	2	6	6	6	1	3	4	3	5	5	2	3	3	2	3	2	3	2	2	1	3	4	3	5	5	2	3	3	2	3	2	3	2	2	1	3	4	3	5	5	2	3	3	2
sp|P61353|RL27_HUMAN	sp|P61353|RL27_HUMAN	9	9	9	sp|P61353|RL27_HUMAN 60S ribosomal protein L27 OS=Homo sapiens GN=RPL27 PE=1 SV=2	1	9	9	9	8	8	7	8	8	7	9	6	8	8	7	5	6	8	8	8	8	7	8	8	7	9	6	8	8	7	5	6	8	8	8	8	7	8	8	7	9	6	8	8
sp|P61421|VA0D1_HUMAN	sp|P61421|VA0D1_HUMAN	3	3	3	sp|P61421|VA0D1_HUMAN V-type proton ATPase subunit d 1 OS=Homo sapiens GN=ATP6V0D1 PE=1 SV=1	1	3	3	3	1	2	1	2	1	1	2	1	1	2	1	2	1	1	1	1	2	1	2	1	1	2	1	1	2	1	2	1	1	1	1	2	1	2	1	1	2	1	1	2
sp|P61513|RL37A_HUMAN;sp|A6NKH3|RL37L_HUMAN	sp|P61513|RL37A_HUMAN	5;1	5;1	5;1	sp|P61513|RL37A_HUMAN 60S ribosomal protein L37a OS=Homo sapiens GN=RPL37A PE=1 SV=2	2	5	5	5	3	3	3	3	3	2	3	4	3	3	2	1	3	3	4	3	3	3	3	3	2	3	4	3	3	2	1	3	3	4	3	3	3	3	3	2	3	4	3	3
sp|P61586|RHOA_HUMAN	sp|P61586|RHOA_HUMAN	12	12	3	sp|P61586|RHOA_HUMAN Transforming protein RhoA OS=Homo sapiens GN=RHOA PE=1 SV=1	1	12	12	3	11	10	10	8	9	11	10	9	8	9	8	3	9	10	9	11	10	10	8	9	11	10	9	8	9	8	3	9	10	9	2	2	3	2	2	3	2	3	3	2
sp|P61604|CH10_HUMAN	sp|P61604|CH10_HUMAN	14	14	14	sp|P61604|CH10_HUMAN 10 kDa heat shock protein, mitochondrial OS=Homo sapiens GN=HSPE1 PE=1 SV=2	1	14	14	14	11	11	11	10	10	13	12	11	14	11	13	12	12	11	12	11	11	11	10	10	13	12	11	14	11	13	12	12	11	12	11	11	11	10	10	13	12	11	14	11
sp|P61619|S61A1_HUMAN;sp|Q9H9S3|S61A2_HUMAN	sp|P61619|S61A1_HUMAN;sp|Q9H9S3|S61A2_HUMAN	2;1	2;1	2;1	sp|P61619|S61A1_HUMAN Protein transport protein Sec61 subunit alpha isoform 1 OS=Homo sapiens GN=SEC61A1 PE=1 SV=2;sp|Q9H9S3|S61A2_HUMAN Protein transport protein Sec61 subunit alpha isoform 2 OS=Homo sapiens GN=SEC61A2 PE=2 SV=3	2	2	2	2	2	0	1	2	1	1	1	2	0	1	0	1	1	1	1	2	0	1	2	1	1	1	2	0	1	0	1	1	1	1	2	0	1	2	1	1	1	2	0	1
sp|P61764|STXB1_HUMAN	sp|P61764|STXB1_HUMAN	8	8	8	sp|P61764|STXB1_HUMAN Syntaxin-binding protein 1 OS=Homo sapiens GN=STXBP1 PE=1 SV=1	1	8	8	8	7	4	5	5	4	6	3	6	4	7	3	4	5	6	5	7	4	5	5	4	6	3	6	4	7	3	4	5	6	5	7	4	5	5	4	6	3	6	4	7
sp|P61923|COPZ1_HUMAN	sp|P61923|COPZ1_HUMAN	3	3	3	sp|P61923|COPZ1_HUMAN Coatomer subunit zeta-1 OS=Homo sapiens GN=COPZ1 PE=1 SV=1	1	3	3	3	2	2	2	2	2	2	2	2	2	2	2	2	2	2	2	2	2	2	2	2	2	2	2	2	2	2	2	2	2	2	2	2	2	2	2	2	2	2	2	2
sp|P61927|RL37_HUMAN	sp|P61927|RL37_HUMAN	1	1	1	sp|P61927|RL37_HUMAN 60S ribosomal protein L37 OS=Homo sapiens GN=RPL37 PE=1 SV=2	1	1	1	1	0	0	0	0	1	0	0	0	1	0	1	0	1	0	0	0	0	0	0	1	0	0	0	1	0	1	0	1	0	0	0	0	0	0	1	0	0	0	1	0
sp|P61956|SUMO2_HUMAN;sp|Q6EEV6|SUMO4_HUMAN;sp|P55854|SUMO3_HUMAN	sp|P61956|SUMO2_HUMAN	4;1;1	4;1;1	4;1;1	sp|P61956|SUMO2_HUMAN Small ubiquitin-related modifier 2 OS=Homo sapiens GN=SUMO2 PE=1 SV=3	3	4	4	4	4	4	4	4	4	4	4	3	4	4	4	3	4	4	4	4	4	4	4	4	4	4	3	4	4	4	3	4	4	4	4	4	4	4	4	4	4	3	4	4
sp|P61960|UFM1_HUMAN	sp|P61960|UFM1_HUMAN	2	2	2	sp|P61960|UFM1_HUMAN Ubiquitin-fold modifier 1 OS=Homo sapiens GN=UFM1 PE=1 SV=1	1	2	2	2	2	2	2	2	2	2	2	2	2	2	2	2	2	2	2	2	2	2	2	2	2	2	2	2	2	2	2	2	2	2	2	2	2	2	2	2	2	2	2	2
sp|P61962|DCAF7_HUMAN	sp|P61962|DCAF7_HUMAN	1	1	1	sp|P61962|DCAF7_HUMAN DDB1- and CUL4-associated factor 7 OS=Homo sapiens GN=DCAF7 PE=1 SV=1	1	1	1	1	0	1	1	0	0	0	0	0	0	0	0	0	1	0	0	0	1	1	0	0	0	0	0	0	0	0	0	1	0	0	0	1	1	0	0	0	0	0	0	0
sp|P61964|WDR5_HUMAN	sp|P61964|WDR5_HUMAN	4	4	4	sp|P61964|WDR5_HUMAN WD repeat-containing protein 5 OS=Homo sapiens GN=WDR5 PE=1 SV=1	1	4	4	4	1	1	3	0	2	2	0	1	1	2	2	1	1	1	0	1	1	3	0	2	2	0	1	1	2	2	1	1	1	0	1	1	3	0	2	2	0	1	1	2
sp|P61966|AP1S1_HUMAN	sp|P61966|AP1S1_HUMAN	1	1	1	sp|P61966|AP1S1_HUMAN AP-1 complex subunit sigma-1A OS=Homo sapiens GN=AP1S1 PE=1 SV=1	1	1	1	1	1	1	1	1	1	0	1	1	1	1	1	1	1	1	1	1	1	1	1	1	0	1	1	1	1	1	1	1	1	1	1	1	1	1	1	0	1	1	1	1
sp|P61970|NTF2_HUMAN	sp|P61970|NTF2_HUMAN	6	6	6	sp|P61970|NTF2_HUMAN Nuclear transport factor 2 OS=Homo sapiens GN=NUTF2 PE=1 SV=1	1	6	6	6	3	3	3	4	4	4	4	4	5	4	4	3	3	4	4	3	3	3	4	4	4	4	4	5	4	4	3	3	4	4	3	3	3	4	4	4	4	4	5	4
sp|P61978|HNRPK_HUMAN	sp|P61978|HNRPK_HUMAN	29	29	29	sp|P61978|HNRPK_HUMAN Heterogeneous nuclear ribonucleoprotein K OS=Homo sapiens GN=HNRNPK PE=1 SV=1	1	29	29	29	25	26	27	26	27	26	22	27	26	25	27	20	26	24	26	25	26	27	26	27	26	22	27	26	25	27	20	26	24	26	25	26	27	26	27	26	22	27	26	25
sp|P61981|1433G_HUMAN	sp|P61981|1433G_HUMAN	22	17	15	sp|P61981|1433G_HUMAN 14-3-3 protein gamma OS=Homo sapiens GN=YWHAG PE=1 SV=2	1	22	17	15	17	16	16	17	15	14	16	17	15	17	15	12	15	17	14	14	14	14	14	13	12	13	13	13	15	13	9	12	14	12	12	12	12	12	11	10	11	11	11	13
sp|P62070|RRAS2_HUMAN;sp|P10301|RRAS_HUMAN	sp|P62070|RRAS2_HUMAN	3;1	3;1	3;1	sp|P62070|RRAS2_HUMAN Ras-related protein R-Ras2 OS=Homo sapiens GN=RRAS2 PE=1 SV=1	2	3	3	3	1	1	1	1	0	0	1	1	0	1	0	0	1	2	0	1	1	1	1	0	0	1	1	0	1	0	0	1	2	0	1	1	1	1	0	0	1	1	0	1
sp|P62072|TIM10_HUMAN	sp|P62072|TIM10_HUMAN	3	3	3	sp|P62072|TIM10_HUMAN Mitochondrial import inner membrane translocase subunit Tim10 OS=Homo sapiens GN=TIMM10 PE=1 SV=1	1	3	3	3	1	1	1	1	1	1	3	1	2	0	2	1	3	2	1	1	1	1	1	1	1	3	1	2	0	2	1	3	2	1	1	1	1	1	1	1	3	1	2	0
sp|P62081|RS7_HUMAN	sp|P62081|RS7_HUMAN	21	21	21	sp|P62081|RS7_HUMAN 40S ribosomal protein S7 OS=Homo sapiens GN=RPS7 PE=1 SV=1	1	21	21	21	13	13	14	14	13	13	13	14	14	15	15	11	12	13	13	13	13	14	14	13	13	13	14	14	15	15	11	12	13	13	13	13	14	14	13	13	13	14	14	15
sp|P62136|PP1A_HUMAN	sp|P62136|PP1A_HUMAN	19	19	7	sp|P62136|PP1A_HUMAN Serine/threonine-protein phosphatase PP1-alpha catalytic subunit OS=Homo sapiens GN=PPP1CA PE=1 SV=1	1	19	19	7	13	10	12	9	12	13	9	12	11	10	13	6	11	12	11	13	10	12	9	12	13	9	12	11	10	13	6	11	12	11	3	4	5	3	3	5	2	4	4	2
sp|P62140|PP1B_HUMAN	sp|P62140|PP1B_HUMAN	16	5	5	sp|P62140|PP1B_HUMAN Serine/threonine-protein phosphatase PP1-beta catalytic subunit OS=Homo sapiens GN=PPP1CB PE=1 SV=3	1	16	5	5	13	8	10	9	12	10	10	11	9	10	10	4	10	11	10	4	3	4	4	4	3	3	4	3	3	3	3	3	3	3	4	3	4	4	4	3	3	4	3	3
sp|P62191|PRS4_HUMAN	sp|P62191|PRS4_HUMAN	16	16	16	sp|P62191|PRS4_HUMAN 26S proteasome regulatory subunit 4 OS=Homo sapiens GN=PSMC1 PE=1 SV=1	1	16	16	16	10	8	4	7	7	8	7	10	8	10	7	10	6	8	9	10	8	4	7	7	8	7	10	8	10	7	10	6	8	9	10	8	4	7	7	8	7	10	8	10
sp|P62195|PRS8_HUMAN;sp|Q8NB90|SPAT5_HUMAN	sp|P62195|PRS8_HUMAN	24;1	24;1	24;1	sp|P62195|PRS8_HUMAN 26S proteasome regulatory subunit 8 OS=Homo sapiens GN=PSMC5 PE=1 SV=1	2	24	24	24	16	17	18	15	17	15	12	17	15	13	16	10	15	17	14	16	17	18	15	17	15	12	17	15	13	16	10	15	17	14	16	17	18	15	17	15	12	17	15	13
sp|P62241|RS8_HUMAN	sp|P62241|RS8_HUMAN	20	20	20	sp|P62241|RS8_HUMAN 40S ribosomal protein S8 OS=Homo sapiens GN=RPS8 PE=1 SV=2	1	20	20	20	18	18	17	16	17	18	19	16	18	17	18	12	18	18	17	18	18	17	16	17	18	19	16	18	17	18	12	18	18	17	18	18	17	16	17	18	19	16	18	17
sp|P62244|RS15A_HUMAN	sp|P62244|RS15A_HUMAN	12	12	12	sp|P62244|RS15A_HUMAN 40S ribosomal protein S15a OS=Homo sapiens GN=RPS15A PE=1 SV=2	1	12	12	12	9	9	10	10	10	10	7	9	8	7	9	10	7	10	8	9	9	10	10	10	10	7	9	8	7	9	10	7	10	8	9	9	10	10	10	10	7	9	8	7
sp|P62249|RS16_HUMAN	sp|P62249|RS16_HUMAN	12	12	12	sp|P62249|RS16_HUMAN 40S ribosomal protein S16 OS=Homo sapiens GN=RPS16 PE=1 SV=2	1	12	12	12	7	9	7	7	6	7	6	7	5	6	5	7	5	6	4	7	9	7	7	6	7	6	7	5	6	5	7	5	6	4	7	9	7	7	6	7	6	7	5	6
sp|P62258|1433E_HUMAN	sp|P62258|1433E_HUMAN	27	24	24	sp|P62258|1433E_HUMAN 14-3-3 protein epsilon OS=Homo sapiens GN=YWHAE PE=1 SV=1	1	27	24	24	20	20	17	19	20	19	19	20	19	20	18	10	17	21	19	18	18	15	17	18	17	17	17	17	19	16	8	15	19	17	18	18	15	17	18	17	17	17	17	19
sp|P62263|RS14_HUMAN	sp|P62263|RS14_HUMAN	12	12	12	sp|P62263|RS14_HUMAN 40S ribosomal protein S14 OS=Homo sapiens GN=RPS14 PE=1 SV=3	1	12	12	12	11	12	12	10	11	11	10	11	12	11	11	8	10	11	10	11	12	12	10	11	11	10	11	12	11	11	8	10	11	10	11	12	12	10	11	11	10	11	12	11
sp|P62266|RS23_HUMAN	sp|P62266|RS23_HUMAN	9	9	9	sp|P62266|RS23_HUMAN 40S ribosomal protein S23 OS=Homo sapiens GN=RPS23 PE=1 SV=3	1	9	9	9	6	6	5	7	5	4	7	6	6	7	6	3	7	7	5	6	6	5	7	5	4	7	6	6	7	6	3	7	7	5	6	6	5	7	5	4	7	6	6	7
sp|P62269|RS18_HUMAN	sp|P62269|RS18_HUMAN	17	17	17	sp|P62269|RS18_HUMAN 40S ribosomal protein S18 OS=Homo sapiens GN=RPS18 PE=1 SV=3	1	17	17	17	11	14	15	10	11	10	10	13	14	9	14	11	13	10	13	11	14	15	10	11	10	10	13	14	9	14	11	13	10	13	11	14	15	10	11	10	10	13	14	9
sp|P62273|RS29_HUMAN	sp|P62273|RS29_HUMAN	4	4	4	sp|P62273|RS29_HUMAN 40S ribosomal protein S29 OS=Homo sapiens GN=RPS29 PE=1 SV=2	1	4	4	4	4	4	4	3	3	4	4	4	4	4	4	1	4	4	4	4	4	4	3	3	4	4	4	4	4	4	1	4	4	4	4	4	4	3	3	4	4	4	4	4
sp|P62277|RS13_HUMAN	sp|P62277|RS13_HUMAN	11	11	11	sp|P62277|RS13_HUMAN 40S ribosomal protein S13 OS=Homo sapiens GN=RPS13 PE=1 SV=2	1	11	11	11	9	9	9	10	8	7	8	6	8	9	8	8	7	9	8	9	9	9	10	8	7	8	6	8	9	8	8	7	9	8	9	9	9	10	8	7	8	6	8	9
sp|P62280|RS11_HUMAN	sp|P62280|RS11_HUMAN	16	16	16	sp|P62280|RS11_HUMAN 40S ribosomal protein S11 OS=Homo sapiens GN=RPS11 PE=1 SV=3	1	16	16	16	14	12	12	15	12	11	15	12	9	15	10	9	14	12	12	14	12	12	15	12	11	15	12	9	15	10	9	14	12	12	14	12	12	15	12	11	15	12	9	15
sp|P62304|RUXE_HUMAN	sp|P62304|RUXE_HUMAN	5	5	5	sp|P62304|RUXE_HUMAN Small nuclear ribonucleoprotein E OS=Homo sapiens GN=SNRPE PE=1 SV=1	1	5	5	5	4	3	4	3	4	3	4	3	4	3	3	1	2	2	3	4	3	4	3	4	3	4	3	4	3	3	1	2	2	3	4	3	4	3	4	3	4	3	4	3
sp|P62306|RUXF_HUMAN	sp|P62306|RUXF_HUMAN	4	4	4	sp|P62306|RUXF_HUMAN Small nuclear ribonucleoprotein F OS=Homo sapiens GN=SNRPF PE=1 SV=1	1	4	4	4	3	4	4	3	3	3	4	4	3	3	4	1	4	3	3	3	4	4	3	3	3	4	4	3	3	4	1	4	3	3	3	4	4	3	3	3	4	4	3	3
sp|P62308|RUXG_HUMAN;sp|A8MWD9|RUXGL_HUMAN	sp|P62308|RUXG_HUMAN;sp|A8MWD9|RUXGL_HUMAN	4;3	4;3	4;3	sp|P62308|RUXG_HUMAN Small nuclear ribonucleoprotein G OS=Homo sapiens GN=SNRPG PE=1 SV=1;sp|A8MWD9|RUXGL_HUMAN Putative small nuclear ribonucleoprotein G-like protein 15 OS=Homo sapiens GN=SNRPGP15 PE=5 SV=2	2	4	4	4	1	2	2	1	2	1	2	3	2	1	2	2	1	1	1	1	2	2	1	2	1	2	3	2	1	2	2	1	1	1	1	2	2	1	2	1	2	3	2	1
sp|P62310|LSM3_HUMAN	sp|P62310|LSM3_HUMAN	2	2	2	sp|P62310|LSM3_HUMAN U6 snRNA-associated Sm-like protein LSm3 OS=Homo sapiens GN=LSM3 PE=1 SV=2	1	2	2	2	2	2	2	2	2	2	2	1	2	2	1	2	2	2	1	2	2	2	2	2	2	2	1	2	2	1	2	2	2	1	2	2	2	2	2	2	2	1	2	2
sp|P62312|LSM6_HUMAN	sp|P62312|LSM6_HUMAN	3	3	3	sp|P62312|LSM6_HUMAN U6 snRNA-associated Sm-like protein LSm6 OS=Homo sapiens GN=LSM6 PE=1 SV=1	1	3	3	3	1	0	0	0	0	0	1	1	0	1	0	2	1	0	0	1	0	0	0	0	0	1	1	0	1	0	2	1	0	0	1	0	0	0	0	0	1	1	0	1
sp|P62314|SMD1_HUMAN	sp|P62314|SMD1_HUMAN	2	2	2	sp|P62314|SMD1_HUMAN Small nuclear ribonucleoprotein Sm D1 OS=Homo sapiens GN=SNRPD1 PE=1 SV=1	1	2	2	2	2	2	2	1	1	1	1	1	2	1	1	1	1	1	2	2	2	2	1	1	1	1	1	2	1	1	1	1	1	2	2	2	2	1	1	1	1	1	2	1
sp|P62316|SMD2_HUMAN	sp|P62316|SMD2_HUMAN	11	11	11	sp|P62316|SMD2_HUMAN Small nuclear ribonucleoprotein Sm D2 OS=Homo sapiens GN=SNRPD2 PE=1 SV=1	1	11	11	11	6	6	7	5	5	4	7	6	5	5	7	5	6	6	5	6	6	7	5	5	4	7	6	5	5	7	5	6	6	5	6	6	7	5	5	4	7	6	5	5
sp|P62318|SMD3_HUMAN	sp|P62318|SMD3_HUMAN	8	8	8	sp|P62318|SMD3_HUMAN Small nuclear ribonucleoprotein Sm D3 OS=Homo sapiens GN=SNRPD3 PE=1 SV=1	1	8	8	8	6	5	7	6	6	6	7	6	8	6	8	3	7	6	7	6	5	7	6	6	6	7	6	8	6	8	3	7	6	7	6	5	7	6	6	6	7	6	8	6
sp|P62328|TYB4_HUMAN	sp|P62328|TYB4_HUMAN	8	8	8	sp|P62328|TYB4_HUMAN Thymosin beta-4 OS=Homo sapiens GN=TMSB4X PE=1 SV=2	1	8	8	8	8	8	8	8	8	8	8	8	8	8	8	7	8	8	8	8	8	8	8	8	8	8	8	8	8	8	7	8	8	8	8	8	8	8	8	8	8	8	8	8
sp|P62330|ARF6_HUMAN	sp|P62330|ARF6_HUMAN	5	5	5	sp|P62330|ARF6_HUMAN ADP-ribosylation factor 6 OS=Homo sapiens GN=ARF6 PE=1 SV=2	1	5	5	5	3	2	2	2	2	3	2	2	4	3	2	2	2	3	2	3	2	2	2	2	3	2	2	4	3	2	2	2	3	2	3	2	2	2	2	3	2	2	4	3
sp|P62333|PRS10_HUMAN	sp|P62333|PRS10_HUMAN	26	26	26	sp|P62333|PRS10_HUMAN 26S proteasome regulatory subunit 10B OS=Homo sapiens GN=PSMC6 PE=1 SV=1	1	26	26	26	16	17	13	17	14	14	15	14	14	18	17	11	19	16	14	16	17	13	17	14	14	15	14	14	18	17	11	19	16	14	16	17	13	17	14	14	15	14	14	18
sp|P62424|RL7A_HUMAN	sp|P62424|RL7A_HUMAN	22	22	22	sp|P62424|RL7A_HUMAN 60S ribosomal protein L7a OS=Homo sapiens GN=RPL7A PE=1 SV=2	1	22	22	22	18	16	15	16	15	15	16	17	16	16	15	13	19	19	16	18	16	15	16	15	15	16	17	16	16	15	13	19	19	16	18	16	15	16	15	15	16	17	16	16
sp|P62491|RB11A_HUMAN;sp|Q15907|RB11B_HUMAN	sp|P62491|RB11A_HUMAN;sp|Q15907|RB11B_HUMAN	10;10	10;10	10;10	sp|P62491|RB11A_HUMAN Ras-related protein Rab-11A OS=Homo sapiens GN=RAB11A PE=1 SV=3;sp|Q15907|RB11B_HUMAN Ras-related protein Rab-11B OS=Homo sapiens GN=RAB11B PE=1 SV=4	2	10	10	10	7	5	5	5	5	5	4	5	5	4	5	9	6	4	4	7	5	5	5	5	5	4	5	5	4	5	9	6	4	4	7	5	5	5	5	5	4	5	5	4
sp|P62495|ERF1_HUMAN	sp|P62495|ERF1_HUMAN	7	7	7	sp|P62495|ERF1_HUMAN Eukaryotic peptide chain release factor subunit 1 OS=Homo sapiens GN=ETF1 PE=1 SV=3	1	7	7	7	5	3	5	3	4	4	4	4	3	4	4	3	2	5	4	5	3	5	3	4	4	4	4	3	4	4	3	2	5	4	5	3	5	3	4	4	4	4	3	4
sp|P62633|CNBP_HUMAN	sp|P62633|CNBP_HUMAN	7	7	7	sp|P62633|CNBP_HUMAN Cellular nucleic acid-binding protein OS=Homo sapiens GN=CNBP PE=1 SV=1	1	7	7	7	4	3	4	6	5	5	5	4	6	6	5	0	4	4	6	4	3	4	6	5	5	5	4	6	6	5	0	4	4	6	4	3	4	6	5	5	5	4	6	6
sp|P62701|RS4X_HUMAN;sp|P22090|RS4Y1_HUMAN;sp|Q8TD47|RS4Y2_HUMAN	sp|P62701|RS4X_HUMAN	26;11;10	26;11;10	26;11;10	sp|P62701|RS4X_HUMAN 40S ribosomal protein S4, X isoform OS=Homo sapiens GN=RPS4X PE=1 SV=2	3	26	26	26	20	19	19	23	21	18	21	19	17	23	20	16	19	20	17	20	19	19	23	21	18	21	19	17	23	20	16	19	20	17	20	19	19	23	21	18	21	19	17	23
sp|P62714|PP2AB_HUMAN	sp|P62714|PP2AB_HUMAN	13	2	2	sp|P62714|PP2AB_HUMAN Serine/threonine-protein phosphatase 2A catalytic subunit beta isoform OS=Homo sapiens GN=PPP2CB PE=1 SV=1	1	13	2	2	8	10	10	10	11	11	11	10	8	9	8	1	8	8	10	0	1	1	2	2	1	2	0	0	1	0	0	1	0	1	0	1	1	2	2	1	2	0	0	1
sp|P62750|RL23A_HUMAN	sp|P62750|RL23A_HUMAN	14	14	14	sp|P62750|RL23A_HUMAN 60S ribosomal protein L23a OS=Homo sapiens GN=RPL23A PE=1 SV=1	1	14	14	14	12	10	11	11	9	12	11	11	9	12	13	8	12	12	11	12	10	11	11	9	12	11	11	9	12	13	8	12	12	11	12	10	11	11	9	12	11	11	9	12
sp|P62753|RS6_HUMAN	sp|P62753|RS6_HUMAN	17	17	17	sp|P62753|RS6_HUMAN 40S ribosomal protein S6 OS=Homo sapiens GN=RPS6 PE=1 SV=1	1	17	17	17	14	13	12	12	13	12	12	14	13	12	12	12	15	12	12	14	13	12	12	13	12	12	14	13	12	12	12	15	12	12	14	13	12	12	13	12	12	14	13	12
sp|P62805|H4_HUMAN	sp|P62805|H4_HUMAN	18	18	18	sp|P62805|H4_HUMAN Histone H4 OS=Homo sapiens GN=HIST1H4A PE=1 SV=2	1	18	18	18	15	13	14	14	13	14	15	15	15	14	15	15	14	13	16	15	13	14	14	13	14	15	15	15	14	15	15	14	13	16	15	13	14	14	13	14	15	15	15	14
sp|P62820|RAB1A_HUMAN;sp|P59190|RAB15_HUMAN	sp|P62820|RAB1A_HUMAN	17;1	17;1	11;0	sp|P62820|RAB1A_HUMAN Ras-related protein Rab-1A OS=Homo sapiens GN=RAB1A PE=1 SV=3	2	17	17	11	6	8	8	8	6	6	9	8	6	9	6	7	6	8	9	6	8	8	8	6	6	9	8	6	9	6	7	6	8	9	5	6	6	5	3	4	7	6	4	6
sp|P62826|RAN_HUMAN	sp|P62826|RAN_HUMAN	17	17	17	sp|P62826|RAN_HUMAN GTP-binding nuclear protein Ran OS=Homo sapiens GN=RAN PE=1 SV=3	1	17	17	17	14	14	15	12	14	14	11	13	15	14	15	12	13	14	13	14	14	15	12	14	14	11	13	15	14	15	12	13	14	13	14	14	15	12	14	14	11	13	15	14
sp|P62829|RL23_HUMAN	sp|P62829|RL23_HUMAN	10	10	10	sp|P62829|RL23_HUMAN 60S ribosomal protein L23 OS=Homo sapiens GN=RPL23 PE=1 SV=1	1	10	10	10	8	8	9	8	9	9	6	7	8	7	10	6	6	6	5	8	8	9	8	9	9	6	7	8	7	10	6	6	6	5	8	8	9	8	9	9	6	7	8	7
sp|P62834|RAP1A_HUMAN	sp|P62834|RAP1A_HUMAN	10	1	1	sp|P62834|RAP1A_HUMAN Ras-related protein Rap-1A OS=Homo sapiens GN=RAP1A PE=1 SV=1	1	10	1	1	5	3	5	5	5	4	7	7	6	5	3	3	4	4	3	1	0	0	1	1	1	1	1	0	1	0	0	1	1	0	1	0	0	1	1	1	1	1	0	1
sp|P62837|UB2D2_HUMAN;sp|P61077|UB2D3_HUMAN;sp|Q9Y2X8|UB2D4_HUMAN;sp|P51668|UB2D1_HUMAN	sp|P62837|UB2D2_HUMAN;sp|P61077|UB2D3_HUMAN;sp|Q9Y2X8|UB2D4_HUMAN;sp|P51668|UB2D1_HUMAN	2;2;1;1	2;2;1;1	2;2;1;1	sp|P62837|UB2D2_HUMAN Ubiquitin-conjugating enzyme E2 D2 OS=Homo sapiens GN=UBE2D2 PE=1 SV=1;sp|P61077|UB2D3_HUMAN Ubiquitin-conjugating enzyme E2 D3 OS=Homo sapiens GN=UBE2D3 PE=1 SV=1;sp|Q9Y2X8|UB2D4_HUMAN Ubiquitin-conjugating enzyme E2 D4 OS=Homo sapie	4	2	2	2	1	2	2	1	1	2	1	1	1	1	1	0	1	1	1	1	2	2	1	1	2	1	1	1	1	1	0	1	1	1	1	2	2	1	1	2	1	1	1	1
sp|P62841|RS15_HUMAN	sp|P62841|RS15_HUMAN	8	8	8	sp|P62841|RS15_HUMAN 40S ribosomal protein S15 OS=Homo sapiens GN=RPS15 PE=1 SV=2	1	8	8	8	6	6	4	5	5	5	5	6	6	5	5	6	5	6	5	6	6	4	5	5	5	5	6	6	5	5	6	5	6	5	6	6	4	5	5	5	5	6	6	5
sp|P62847|RS24_HUMAN	sp|P62847|RS24_HUMAN	7	7	7	sp|P62847|RS24_HUMAN 40S ribosomal protein S24 OS=Homo sapiens GN=RPS24 PE=1 SV=1	1	7	7	7	5	6	6	6	5	6	5	5	5	6	5	6	6	5	5	5	6	6	6	5	6	5	5	5	6	5	6	6	5	5	5	6	6	6	5	6	5	5	5	6
sp|P62851|RS25_HUMAN	sp|P62851|RS25_HUMAN	7	7	7	sp|P62851|RS25_HUMAN 40S ribosomal protein S25 OS=Homo sapiens GN=RPS25 PE=1 SV=1	1	7	7	7	7	6	5	7	5	6	7	6	7	7	6	6	6	6	5	7	6	5	7	5	6	7	6	7	7	6	6	6	6	5	7	6	5	7	5	6	7	6	7	7
sp|P62854|RS26_HUMAN;sp|Q5JNZ5|RS26L_HUMAN	sp|P62854|RS26_HUMAN;sp|Q5JNZ5|RS26L_HUMAN	4;2	4;2	4;2	sp|P62854|RS26_HUMAN 40S ribosomal protein S26 OS=Homo sapiens GN=RPS26 PE=1 SV=3;sp|Q5JNZ5|RS26L_HUMAN Putative 40S ribosomal protein S26-like 1 OS=Homo sapiens GN=RPS26P11 PE=5 SV=1	2	4	4	4	3	3	2	3	3	3	3	3	3	3	3	3	3	3	3	3	3	2	3	3	3	3	3	3	3	3	3	3	3	3	3	3	2	3	3	3	3	3	3	3
sp|P62857|RS28_HUMAN	sp|P62857|RS28_HUMAN	9	9	9	sp|P62857|RS28_HUMAN 40S ribosomal protein S28 OS=Homo sapiens GN=RPS28 PE=1 SV=1	1	9	9	9	6	6	6	6	6	6	6	7	8	5	6	7	6	6	6	6	6	6	6	6	6	6	7	8	5	6	7	6	6	6	6	6	6	6	6	6	6	7	8	5
sp|P62861|RS30_HUMAN	sp|P62861|RS30_HUMAN	3	3	3	sp|P62861|RS30_HUMAN 40S ribosomal protein S30 OS=Homo sapiens GN=FAU PE=1 SV=1	1	3	3	3	2	2	2	2	3	2	2	3	2	2	2	2	2	2	2	2	2	2	2	3	2	2	3	2	2	2	2	2	2	2	2	2	2	2	3	2	2	3	2	2
sp|P62873|GBB1_HUMAN	sp|P62873|GBB1_HUMAN	16	10	9	sp|P62873|GBB1_HUMAN Guanine nucleotide-binding protein G(I)/G(S)/G(T) subunit beta-1 OS=Homo sapiens GN=GNB1 PE=1 SV=3	1	16	10	9	14	14	13	14	12	14	14	15	13	14	12	4	14	12	13	9	9	9	9	7	9	8	10	9	9	8	1	8	8	9	8	8	8	8	7	8	7	9	8	8
sp|P62877|RBX1_HUMAN	sp|P62877|RBX1_HUMAN	2	2	2	sp|P62877|RBX1_HUMAN E3 ubiquitin-protein ligase RBX1 OS=Homo sapiens GN=RBX1 PE=1 SV=1	1	2	2	2	2	2	2	2	2	2	2	2	2	2	2	2	2	2	2	2	2	2	2	2	2	2	2	2	2	2	2	2	2	2	2	2	2	2	2	2	2	2	2	2
sp|P62879|GBB2_HUMAN	sp|P62879|GBB2_HUMAN	18	18	10	sp|P62879|GBB2_HUMAN Guanine nucleotide-binding protein G(I)/G(S)/G(T) subunit beta-2 OS=Homo sapiens GN=GNB2 PE=1 SV=3	1	18	18	10	14	16	14	14	15	15	17	16	15	13	14	5	16	13	14	14	16	14	14	15	15	17	16	15	13	14	5	16	13	14	7	9	8	7	8	8	9	9	9	6
sp|P62888|RL30_HUMAN	sp|P62888|RL30_HUMAN	10	10	10	sp|P62888|RL30_HUMAN 60S ribosomal protein L30 OS=Homo sapiens GN=RPL30 PE=1 SV=2	1	10	10	10	8	8	7	8	8	7	8	9	8	8	8	4	8	8	7	8	8	7	8	8	7	8	9	8	8	8	4	8	8	7	8	8	7	8	8	7	8	9	8	8
sp|P62899|RL31_HUMAN	sp|P62899|RL31_HUMAN	7	7	7	sp|P62899|RL31_HUMAN 60S ribosomal protein L31 OS=Homo sapiens GN=RPL31 PE=1 SV=1	1	7	7	7	4	4	3	6	3	4	4	5	4	4	5	5	2	3	2	4	4	3	6	3	4	4	5	4	4	5	5	2	3	2	4	4	3	6	3	4	4	5	4	4
sp|P62906|RL10A_HUMAN	sp|P62906|RL10A_HUMAN	10	10	10	sp|P62906|RL10A_HUMAN 60S ribosomal protein L10a OS=Homo sapiens GN=RPL10A PE=1 SV=2	1	10	10	10	6	6	6	6	6	6	7	6	6	5	6	8	6	6	6	6	6	6	6	6	6	7	6	6	5	6	8	6	6	6	6	6	6	6	6	6	7	6	6	5
sp|P62910|RL32_HUMAN	sp|P62910|RL32_HUMAN	10	10	10	sp|P62910|RL32_HUMAN 60S ribosomal protein L32 OS=Homo sapiens GN=RPL32 PE=1 SV=2	1	10	10	10	8	8	7	9	8	7	7	8	8	7	8	6	8	8	8	8	8	7	9	8	7	7	8	8	7	8	6	8	8	8	8	8	7	9	8	7	7	8	8	7
sp|P62913|RL11_HUMAN	sp|P62913|RL11_HUMAN	14	14	14	sp|P62913|RL11_HUMAN 60S ribosomal protein L11 OS=Homo sapiens GN=RPL11 PE=1 SV=2	1	14	14	14	6	9	9	7	10	11	9	9	10	7	9	7	6	6	9	6	9	9	7	10	11	9	9	10	7	9	7	6	6	9	6	9	9	7	10	11	9	9	10	7
sp|P62917|RL8_HUMAN	sp|P62917|RL8_HUMAN	23	23	23	sp|P62917|RL8_HUMAN 60S ribosomal protein L8 OS=Homo sapiens GN=RPL8 PE=1 SV=2	1	23	23	23	16	18	16	16	18	17	18	19	19	15	18	8	15	17	16	16	18	16	16	18	17	18	19	19	15	18	8	15	17	16	16	18	16	16	18	17	18	19	19	15
sp|P62937|PPIA_HUMAN;sp|Q9Y536|PAL4A_HUMAN;sp|P0DN26|PAL4F_HUMAN;sp|F5H284|PAL4D_HUMAN;sp|A0A0B4J2A2|PAL4C_HUMAN;sp|A0A075B759|PAL4E_HUMAN;sp|P0DN37|PAL4G_HUMAN	sp|P62937|PPIA_HUMAN	12;2;2;2;2;2;1	12;2;2;2;2;2;1	12;2;2;2;2;2;1	sp|P62937|PPIA_HUMAN Peptidyl-prolyl cis-trans isomerase A OS=Homo sapiens GN=PPIA PE=1 SV=2	7	12	12	12	10	11	10	10	11	11	10	11	11	9	11	9	10	10	11	10	11	10	10	11	11	10	11	11	9	11	9	10	10	11	10	11	10	10	11	11	10	11	11	9
sp|P62942|FKB1A_HUMAN	sp|P62942|FKB1A_HUMAN	6	6	6	sp|P62942|FKB1A_HUMAN Peptidyl-prolyl cis-trans isomerase FKBP1A OS=Homo sapiens GN=FKBP1A PE=1 SV=2	1	6	6	6	6	6	6	4	5	6	5	5	4	6	6	2	5	5	6	6	6	6	4	5	6	5	5	4	6	6	2	5	5	6	6	6	6	4	5	6	5	5	4	6
sp|P62979|RS27A_HUMAN;sp|P62987|RL40_HUMAN;sp|P0CG47|UBB_HUMAN;sp|P0CG48|UBC_HUMAN	sp|P62979|RS27A_HUMAN;sp|P62987|RL40_HUMAN;sp|P0CG47|UBB_HUMAN;sp|P0CG48|UBC_HUMAN	7;5;5;5	7;5;5;5	7;5;5;5	sp|P62979|RS27A_HUMAN Ubiquitin-40S ribosomal protein S27a OS=Homo sapiens GN=RPS27A PE=1 SV=2;sp|P62987|RL40_HUMAN Ubiquitin-60S ribosomal protein L40 OS=Homo sapiens GN=UBA52 PE=1 SV=2;sp|P0CG47|UBB_HUMAN Polyubiquitin-B OS=Homo sapiens GN=UBB PE=1 SV=1;	4	7	7	7	6	6	6	4	6	6	4	7	6	5	6	4	4	6	5	6	6	6	4	6	6	4	7	6	5	6	4	4	6	5	6	6	6	4	6	6	4	7	6	5
sp|P62993|GRB2_HUMAN	sp|P62993|GRB2_HUMAN	6	6	6	sp|P62993|GRB2_HUMAN Growth factor receptor-bound protein 2 OS=Homo sapiens GN=GRB2 PE=1 SV=1	1	6	6	6	2	2	2	5	2	1	1	1	1	3	2	1	1	3	2	2	2	2	5	2	1	1	1	1	3	2	1	1	3	2	2	2	2	5	2	1	1	1	1	3
sp|P62995|TRA2B_HUMAN	sp|P62995|TRA2B_HUMAN	12	12	11	sp|P62995|TRA2B_HUMAN Transformer-2 protein homolog beta OS=Homo sapiens GN=TRA2B PE=1 SV=1	1	12	12	11	7	6	5	8	7	6	7	8	8	9	9	6	7	9	7	7	6	5	8	7	6	7	8	8	9	9	6	7	9	7	6	6	5	7	6	6	6	8	8	8
sp|P63000|RAC1_HUMAN;sp|P60763|RAC3_HUMAN;sp|P15153|RAC2_HUMAN	sp|P63000|RAC1_HUMAN;sp|P60763|RAC3_HUMAN	11;7;5	11;7;5	10;6;4	sp|P63000|RAC1_HUMAN Ras-related C3 botulinum toxin substrate 1 OS=Homo sapiens GN=RAC1 PE=1 SV=1;sp|P60763|RAC3_HUMAN Ras-related C3 botulinum toxin substrate 3 OS=Homo sapiens GN=RAC3 PE=1 SV=1	3	11	11	10	9	9	9	8	8	7	8	8	9	8	9	4	9	7	9	9	9	9	8	8	7	8	8	9	8	9	4	9	7	9	8	8	8	7	7	6	7	7	8	8
sp|P63010|AP2B1_HUMAN	sp|P63010|AP2B1_HUMAN	29	29	18	sp|P63010|AP2B1_HUMAN AP-2 complex subunit beta OS=Homo sapiens GN=AP2B1 PE=1 SV=1	1	29	29	18	15	16	13	18	13	17	12	14	15	14	15	10	14	15	15	15	16	13	18	13	17	12	14	15	14	15	10	14	15	15	8	9	7	10	6	10	4	8	8	7
sp|P63092|GNAS2_HUMAN;sp|Q5JWF2|GNAS1_HUMAN	sp|P63092|GNAS2_HUMAN;sp|Q5JWF2|GNAS1_HUMAN	6;5	5;4	5;4	sp|P63092|GNAS2_HUMAN Guanine nucleotide-binding protein G(s) subunit alpha isoforms short OS=Homo sapiens GN=GNAS PE=1 SV=1;sp|Q5JWF2|GNAS1_HUMAN Guanine nucleotide-binding protein G(s) subunit alpha isoforms XLas OS=Homo sapiens GN=GNAS PE=1 SV=2	2	6	5	5	2	3	2	3	3	2	4	2	2	2	2	3	2	3	2	1	2	1	2	2	1	3	1	1	1	1	2	1	2	1	1	2	1	2	2	1	3	1	1	1
sp|P63104|1433Z_HUMAN;sp|P31947|1433S_HUMAN	sp|P63104|1433Z_HUMAN	31;5	31;5	23;0	sp|P63104|1433Z_HUMAN 14-3-3 protein zeta/delta OS=Homo sapiens GN=YWHAZ PE=1 SV=1	2	31	31	23	23	23	22	22	20	24	23	24	24	23	23	16	22	23	23	23	23	22	22	20	24	23	24	24	23	23	16	22	23	23	18	19	18	17	16	20	18	17	20	19
sp|P63151|2ABA_HUMAN;sp|Q66LE6|2ABD_HUMAN;sp|Q00005|2ABB_HUMAN;sp|Q9Y2T4|2ABG_HUMAN	sp|P63151|2ABA_HUMAN	11;3;2;1	11;3;2;1	11;3;2;1	sp|P63151|2ABA_HUMAN Serine/threonine-protein phosphatase 2A 55 kDa regulatory subunit B alpha isoform OS=Homo sapiens GN=PPP2R2A PE=1 SV=1	4	11	11	11	9	7	8	7	7	6	4	6	4	7	5	4	5	6	5	9	7	8	7	7	6	4	6	4	7	5	4	5	6	5	9	7	8	7	7	6	4	6	4	7
sp|P63162|RSMN_HUMAN;sp|P14678|RSMB_HUMAN	sp|P63162|RSMN_HUMAN;sp|P14678|RSMB_HUMAN	8;8	8;8	8;8	sp|P63162|RSMN_HUMAN Small nuclear ribonucleoprotein-associated protein N OS=Homo sapiens GN=SNRPN PE=1 SV=1;sp|P14678|RSMB_HUMAN Small nuclear ribonucleoprotein-associated proteins B and B OS=Homo sapiens GN=SNRPB PE=1 SV=2	2	8	8	8	7	8	7	7	7	7	8	6	7	7	7	5	8	7	7	7	8	7	7	7	7	8	6	7	7	7	5	8	7	7	7	8	7	7	7	7	8	6	7	7
sp|P63165|SUMO1_HUMAN	sp|P63165|SUMO1_HUMAN	5	5	5	sp|P63165|SUMO1_HUMAN Small ubiquitin-related modifier 1 OS=Homo sapiens GN=SUMO1 PE=1 SV=1	1	5	5	5	3	3	4	2	4	3	2	3	2	1	2	2	2	2	4	3	3	4	2	4	3	2	3	2	1	2	2	2	2	4	3	3	4	2	4	3	2	3	2	1
sp|P63167|DYL1_HUMAN;sp|Q96FJ2|DYL2_HUMAN	sp|P63167|DYL1_HUMAN	5;1	5;1	5;1	sp|P63167|DYL1_HUMAN Dynein light chain 1, cytoplasmic OS=Homo sapiens GN=DYNLL1 PE=1 SV=1	2	5	5	5	5	4	4	5	4	4	5	4	4	5	4	0	5	5	4	5	4	4	5	4	4	5	4	4	5	4	0	5	5	4	5	4	4	5	4	4	5	4	4	5
sp|P63172|DYLT1_HUMAN	sp|P63172|DYLT1_HUMAN	1	1	1	sp|P63172|DYLT1_HUMAN Dynein light chain Tctex-type 1 OS=Homo sapiens GN=DYNLT1 PE=1 SV=1	1	1	1	1	1	0	1	0	1	0	1	0	0	1	0	0	0	1	0	1	0	1	0	1	0	1	0	0	1	0	0	0	1	0	1	0	1	0	1	0	1	0	0	1
sp|P63173|RL38_HUMAN	sp|P63173|RL38_HUMAN	6	6	6	sp|P63173|RL38_HUMAN 60S ribosomal protein L38 OS=Homo sapiens GN=RPL38 PE=1 SV=2	1	6	6	6	5	3	5	3	5	4	4	4	5	4	5	6	5	4	5	5	3	5	3	5	4	4	4	5	4	5	6	5	4	5	5	3	5	3	5	4	4	4	5	4
sp|P63208|SKP1_HUMAN	sp|P63208|SKP1_HUMAN	13	13	13	sp|P63208|SKP1_HUMAN S-phase kinase-associated protein 1 OS=Homo sapiens GN=SKP1 PE=1 SV=2	1	13	13	13	6	4	4	9	7	5	7	6	5	8	6	2	6	6	8	6	4	4	9	7	5	7	6	5	8	6	2	6	6	8	6	4	4	9	7	5	7	6	5	8
sp|P63218|GBG5_HUMAN	sp|P63218|GBG5_HUMAN	3	3	3	sp|P63218|GBG5_HUMAN Guanine nucleotide-binding protein G(I)/G(S)/G(O) subunit gamma-5 OS=Homo sapiens GN=GNG5 PE=1 SV=3	1	3	3	3	3	1	0	1	0	0	1	1	0	1	0	0	1	0	1	3	1	0	1	0	0	1	1	0	1	0	0	1	0	1	3	1	0	1	0	0	1	1	0	1
sp|P63220|RS21_HUMAN	sp|P63220|RS21_HUMAN	4	4	4	sp|P63220|RS21_HUMAN 40S ribosomal protein S21 OS=Homo sapiens GN=RPS21 PE=1 SV=1	1	4	4	4	4	4	4	4	4	4	4	4	4	4	4	4	4	4	4	4	4	4	4	4	4	4	4	4	4	4	4	4	4	4	4	4	4	4	4	4	4	4	4	4
sp|P63241|IF5A1_HUMAN;sp|Q6IS14|IF5AL_HUMAN;sp|Q9GZV4|IF5A2_HUMAN	sp|P63241|IF5A1_HUMAN;sp|Q6IS14|IF5AL_HUMAN;sp|Q9GZV4|IF5A2_HUMAN	20;12;10	20;12;10	20;12;10	sp|P63241|IF5A1_HUMAN Eukaryotic translation initiation factor 5A-1 OS=Homo sapiens GN=EIF5A PE=1 SV=2;sp|Q6IS14|IF5AL_HUMAN Eukaryotic translation initiation factor 5A-1-like OS=Homo sapiens GN=EIF5AL1 PE=2 SV=2;sp|Q9GZV4|IF5A2_HUMAN Eukaryotic translatio	3	20	20	20	15	14	15	14	16	14	14	12	13	14	14	6	14	15	12	15	14	15	14	16	14	14	12	13	14	14	6	14	15	12	15	14	15	14	16	14	14	12	13	14
sp|P63244|RACK1_HUMAN	sp|P63244|RACK1_HUMAN	28	28	28	sp|P63244|RACK1_HUMAN Receptor of activated protein C kinase 1 OS=Homo sapiens GN=RACK1 PE=1 SV=3	1	28	28	28	19	24	22	18	25	20	19	24	22	17	22	12	22	22	22	19	24	22	18	25	20	19	24	22	17	22	12	22	22	22	19	24	22	18	25	20	19	24	22	17
sp|P63261|ACTG_HUMAN	sp|P63261|ACTG_HUMAN	47	1	1	sp|P63261|ACTG_HUMAN Actin, cytoplasmic 2 OS=Homo sapiens GN=ACTG1 PE=1 SV=1	1	47	1	1	40	42	40	40	39	38	37	39	39	37	39	33	38	39	38	1	1	1	1	1	1	1	1	1	1	1	0	1	1	1	1	1	1	1	1	1	1	1	1	1
sp|P63272|SPT4H_HUMAN	sp|P63272|SPT4H_HUMAN	1	1	1	sp|P63272|SPT4H_HUMAN Transcription elongation factor SPT4 OS=Homo sapiens GN=SUPT4H1 PE=1 SV=1	1	1	1	1	0	0	0	1	0	0	1	0	0	1	0	1	1	0	0	0	0	0	1	0	0	1	0	0	1	0	1	1	0	0	0	0	0	1	0	0	1	0	0	1
sp|P63279|UBC9_HUMAN	sp|P63279|UBC9_HUMAN	12	12	12	sp|P63279|UBC9_HUMAN SUMO-conjugating enzyme UBC9 OS=Homo sapiens GN=UBE2I PE=1 SV=1	1	12	12	12	7	5	6	7	6	8	8	6	7	8	6	2	6	7	6	7	5	6	7	6	8	8	6	7	8	6	2	6	7	6	7	5	6	7	6	8	8	6	7	8
sp|P63313|TYB10_HUMAN;CON__P21752	sp|P63313|TYB10_HUMAN;CON__P21752	7;4	7;4	7;4	sp|P63313|TYB10_HUMAN Thymosin beta-10 OS=Homo sapiens GN=TMSB10 PE=1 SV=2;	2	7	7	7	6	6	6	5	5	6	6	5	6	5	6	5	6	6	7	6	6	6	5	5	6	6	5	6	5	6	5	6	6	7	6	6	6	5	5	6	6	5	6	5
sp|P67775|PP2AA_HUMAN	sp|P67775|PP2AA_HUMAN	13	13	2	sp|P67775|PP2AA_HUMAN Serine/threonine-protein phosphatase 2A catalytic subunit alpha isoform OS=Homo sapiens GN=PPP2CA PE=1 SV=1	1	13	13	2	8	9	9	8	10	11	10	12	8	8	8	1	7	8	9	8	9	9	8	10	11	10	12	8	8	8	1	7	8	9	0	0	0	0	1	1	1	2	0	0
sp|P67809|YBOX1_HUMAN;sp|Q9Y2T7|YBOX2_HUMAN	sp|P67809|YBOX1_HUMAN	15;4	15;4	9;0	sp|P67809|YBOX1_HUMAN Nuclease-sensitive element-binding protein 1 OS=Homo sapiens GN=YBX1 PE=1 SV=3	2	15	15	9	12	10	10	11	11	10	10	10	10	12	10	12	10	10	11	12	10	10	11	11	10	10	10	10	12	10	12	10	10	11	8	6	7	7	7	6	7	6	7	7
sp|P67812|SC11A_HUMAN;sp|P0C7V7|SC11B_HUMAN	sp|P67812|SC11A_HUMAN;sp|P0C7V7|SC11B_HUMAN	2;1	2;1	2;1	sp|P67812|SC11A_HUMAN Signal peptidase complex catalytic subunit SEC11A OS=Homo sapiens GN=SEC11A PE=1 SV=1;sp|P0C7V7|SC11B_HUMAN Putative signal peptidase complex catalytic subunit SEC11B OS=Homo sapiens GN=SEC11B PE=5 SV=1	2	2	2	2	0	1	1	1	0	1	0	0	0	1	0	1	0	0	1	0	1	1	1	0	1	0	0	0	1	0	1	0	0	1	0	1	1	1	0	1	0	0	0	1
sp|P67870|CSK2B_HUMAN	sp|P67870|CSK2B_HUMAN	5	5	5	sp|P67870|CSK2B_HUMAN Casein kinase II subunit beta OS=Homo sapiens GN=CSNK2B PE=1 SV=1	1	5	5	5	4	4	3	3	4	3	3	4	5	4	5	1	3	3	4	4	4	3	3	4	3	3	4	5	4	5	1	3	3	4	4	4	3	3	4	3	3	4	5	4
sp|P67936|TPM4_HUMAN;sp|Q2TAC2|CCD57_HUMAN	sp|P67936|TPM4_HUMAN	30;1	30;1	15;1	sp|P67936|TPM4_HUMAN Tropomyosin alpha-4 chain OS=Homo sapiens GN=TPM4 PE=1 SV=3	2	30	30	15	24	22	23	25	24	25	23	26	25	24	24	22	24	23	25	24	22	23	25	24	25	23	26	25	24	24	22	24	23	25	12	12	12	13	12	13	12	13	12	12
sp|P68032|ACTC_HUMAN;sp|P68133|ACTS_HUMAN;sp|P63267|ACTH_HUMAN;sp|P62736|ACTA_HUMAN	sp|P68032|ACTC_HUMAN;sp|P68133|ACTS_HUMAN;sp|P63267|ACTH_HUMAN;sp|P62736|ACTA_HUMAN	31;30;28;28	9;9;7;7	9;9;7;7	sp|P68032|ACTC_HUMAN Actin, alpha cardiac muscle 1 OS=Homo sapiens GN=ACTC1 PE=1 SV=1;sp|P68133|ACTS_HUMAN Actin, alpha skeletal muscle OS=Homo sapiens GN=ACTA1 PE=1 SV=1;sp|P63267|ACTH_HUMAN Actin, gamma-enteric smooth muscle OS=Homo sapiens GN=ACTG2 PE=1	4	31	9	9	24	25	25	25	26	26	23	27	25	23	25	24	23	24	25	4	5	6	4	7	7	3	7	6	3	6	6	4	5	6	4	5	6	4	7	7	3	7	6	3
sp|P68036|UB2L3_HUMAN	sp|P68036|UB2L3_HUMAN	8	8	8	sp|P68036|UB2L3_HUMAN Ubiquitin-conjugating enzyme E2 L3 OS=Homo sapiens GN=UBE2L3 PE=1 SV=1	1	8	8	8	3	5	6	5	4	5	3	7	4	4	5	0	2	5	4	3	5	6	5	4	5	3	7	4	4	5	0	2	5	4	3	5	6	5	4	5	3	7	4	4
sp|P68104|EF1A1_HUMAN;sp|Q5VTE0|EF1A3_HUMAN;sp|Q05639|EF1A2_HUMAN	sp|P68104|EF1A1_HUMAN;sp|Q5VTE0|EF1A3_HUMAN	33;32;14	33;32;14	33;32;14	sp|P68104|EF1A1_HUMAN Elongation factor 1-alpha 1 OS=Homo sapiens GN=EEF1A1 PE=1 SV=1;sp|Q5VTE0|EF1A3_HUMAN Putative elongation factor 1-alpha-like 3 OS=Homo sapiens GN=EEF1A1P5 PE=5 SV=1	3	33	33	33	27	27	27	25	26	31	27	26	28	26	25	28	27	27	28	27	27	27	25	26	31	27	26	28	26	25	28	27	27	28	27	27	27	25	26	31	27	26	28	26
sp|P68363|TBA1B_HUMAN	sp|P68363|TBA1B_HUMAN	43	4	0	sp|P68363|TBA1B_HUMAN Tubulin alpha-1B chain OS=Homo sapiens GN=TUBA1B PE=1 SV=1	1	43	4	0	34	36	37	36	35	40	37	35	38	34	36	27	34	34	36	3	3	3	3	3	4	4	3	4	3	3	1	3	3	4	0	0	0	0	0	0	0	0	0	0
sp|P68366|TBA4A_HUMAN	sp|P68366|TBA4A_HUMAN	32	4	4	sp|P68366|TBA4A_HUMAN Tubulin alpha-4A chain OS=Homo sapiens GN=TUBA4A PE=1 SV=1	1	32	4	4	26	26	25	25	25	29	25	25	25	24	25	19	23	24	23	3	3	2	1	2	3	0	2	1	2	3	2	1	1	0	3	3	2	1	2	3	0	2	1	2
sp|P68371|TBB4B_HUMAN;sp|P04350|TBB4A_HUMAN	sp|P68371|TBB4B_HUMAN;sp|P04350|TBB4A_HUMAN	37;25	37;25	5;3	sp|P68371|TBB4B_HUMAN Tubulin beta-4B chain OS=Homo sapiens GN=TUBB4B PE=1 SV=1;sp|P04350|TBB4A_HUMAN Tubulin beta-4A chain OS=Homo sapiens GN=TUBB4A PE=1 SV=2	2	37	37	5	33	33	32	33	33	34	33	32	35	33	34	27	33	32	34	33	33	32	33	33	34	33	32	35	33	34	27	33	32	34	5	4	4	5	5	5	5	4	5	5
sp|P68400|CSK21_HUMAN;sp|Q8NEV1|CSK23_HUMAN	sp|P68400|CSK21_HUMAN;sp|Q8NEV1|CSK23_HUMAN	8;7	8;7	8;7	sp|P68400|CSK21_HUMAN Casein kinase II subunit alpha OS=Homo sapiens GN=CSNK2A1 PE=1 SV=1;sp|Q8NEV1|CSK23_HUMAN Casein kinase II subunit alpha 3 OS=Homo sapiens GN=CSNK2A3 PE=1 SV=2	2	8	8	8	3	4	2	2	3	4	2	4	3	3	5	4	2	4	4	3	4	2	2	3	4	2	4	3	3	5	4	2	4	4	3	4	2	2	3	4	2	4	3	3
sp|P68402|PA1B2_HUMAN	sp|P68402|PA1B2_HUMAN	7	7	7	sp|P68402|PA1B2_HUMAN Platelet-activating factor acetylhydrolase IB subunit beta OS=Homo sapiens GN=PAFAH1B2 PE=1 SV=1	1	7	7	7	6	4	4	4	4	4	5	5	4	4	5	4	4	5	4	6	4	4	4	4	4	5	5	4	4	5	4	4	5	4	6	4	4	4	4	4	5	5	4	4
sp|P68431|H31_HUMAN	sp|P68431|H31_HUMAN	11	1	1	sp|P68431|H31_HUMAN Histone H3.1 OS=Homo sapiens GN=HIST1H3A PE=1 SV=2	1	11	1	1	8	7	7	7	7	9	8	7	11	7	7	8	7	7	6	1	1	1	0	1	0	1	0	1	0	1	0	0	1	0	1	1	1	0	1	0	1	0	1	0
sp|P78318|IGBP1_HUMAN	sp|P78318|IGBP1_HUMAN	2	2	2	sp|P78318|IGBP1_HUMAN Immunoglobulin-binding protein 1 OS=Homo sapiens GN=IGBP1 PE=1 SV=1	1	2	2	2	1	0	0	0	0	0	1	1	0	0	1	0	1	1	0	1	0	0	0	0	0	1	1	0	0	1	0	1	1	0	1	0	0	0	0	0	1	1	0	0
sp|P78344|IF4G2_HUMAN	sp|P78344|IF4G2_HUMAN	18	18	18	sp|P78344|IF4G2_HUMAN Eukaryotic translation initiation factor 4 gamma 2 OS=Homo sapiens GN=EIF4G2 PE=1 SV=1	1	18	18	18	5	6	7	6	6	7	5	8	4	6	2	6	2	6	3	5	6	7	6	6	7	5	8	4	6	2	6	2	6	3	5	6	7	6	6	7	5	8	4	6
sp|P78347|GTF2I_HUMAN	sp|P78347|GTF2I_HUMAN	2	2	2	sp|P78347|GTF2I_HUMAN General transcription factor II-I OS=Homo sapiens GN=GTF2I PE=1 SV=2	1	2	2	2	0	1	1	0	0	1	0	0	1	0	1	1	0	0	0	0	1	1	0	0	1	0	0	1	0	1	1	0	0	0	0	1	1	0	0	1	0	0	1	0
sp|P78371|TCPB_HUMAN	sp|P78371|TCPB_HUMAN	26	26	26	sp|P78371|TCPB_HUMAN T-complex protein 1 subunit beta OS=Homo sapiens GN=CCT2 PE=1 SV=4	1	26	26	26	22	21	20	22	20	21	18	20	18	20	21	19	19	21	20	22	21	20	22	20	21	18	20	18	20	21	19	19	21	20	22	21	20	22	20	21	18	20	18	20
sp|P78406|RAE1L_HUMAN	sp|P78406|RAE1L_HUMAN	7	7	7	sp|P78406|RAE1L_HUMAN mRNA export factor OS=Homo sapiens GN=RAE1 PE=1 SV=1	1	7	7	7	2	2	3	2	1	3	1	2	2	1	4	2	2	2	1	2	2	3	2	1	3	1	2	2	1	4	2	2	2	1	2	2	3	2	1	3	1	2	2	1
sp|P78417|GSTO1_HUMAN	sp|P78417|GSTO1_HUMAN	2	2	2	sp|P78417|GSTO1_HUMAN Glutathione S-transferase omega-1 OS=Homo sapiens GN=GSTO1 PE=1 SV=2	1	2	2	2	1	0	1	1	1	0	2	0	1	1	1	2	0	1	0	1	0	1	1	1	0	2	0	1	1	1	2	0	1	0	1	0	1	1	1	0	2	0	1	1
sp|P78559|MAP1A_HUMAN	sp|P78559|MAP1A_HUMAN	8	6	6	sp|P78559|MAP1A_HUMAN Microtubule-associated protein 1A OS=Homo sapiens GN=MAP1A PE=1 SV=6	1	8	6	6	3	5	7	5	3	6	3	4	4	4	5	3	4	5	5	2	4	5	3	1	4	2	3	2	3	3	2	3	4	3	2	4	5	3	1	4	2	3	2	3
sp|P80303|NUCB2_HUMAN	sp|P80303|NUCB2_HUMAN	2	1	1	sp|P80303|NUCB2_HUMAN Nucleobindin-2 OS=Homo sapiens GN=NUCB2 PE=1 SV=2	1	2	1	1	2	1	0	1	0	1	0	1	0	2	1	0	1	1	2	1	1	0	0	0	0	0	0	0	1	0	0	0	0	1	1	1	0	0	0	0	0	0	0	1
sp|P82650|RT22_HUMAN	sp|P82650|RT22_HUMAN	3	3	3	sp|P82650|RT22_HUMAN 28S ribosomal protein S22, mitochondrial OS=Homo sapiens GN=MRPS22 PE=1 SV=1	1	3	3	3	2	1	2	3	3	2	3	2	2	1	2	2	1	1	0	2	1	2	3	3	2	3	2	2	1	2	2	1	1	0	2	1	2	3	3	2	3	2	2	1
sp|P82979|SARNP_HUMAN	sp|P82979|SARNP_HUMAN	3	3	3	sp|P82979|SARNP_HUMAN SAP domain-containing ribonucleoprotein OS=Homo sapiens GN=SARNP PE=1 SV=3	1	3	3	3	2	3	3	2	3	3	2	3	3	2	3	2	1	2	3	2	3	3	2	3	3	2	3	3	2	3	2	1	2	3	2	3	3	2	3	3	2	3	3	2
sp|P83731|RL24_HUMAN	sp|P83731|RL24_HUMAN	11	11	11	sp|P83731|RL24_HUMAN 60S ribosomal protein L24 OS=Homo sapiens GN=RPL24 PE=1 SV=1	1	11	11	11	8	7	6	8	7	7	8	8	8	8	7	7	8	8	8	8	7	6	8	7	7	8	8	8	8	7	7	8	8	8	8	7	6	8	7	7	8	8	8	8
sp|P83881|RL36A_HUMAN;sp|Q969Q0|RL36L_HUMAN	sp|P83881|RL36A_HUMAN;sp|Q969Q0|RL36L_HUMAN	9;5	9;5	9;5	sp|P83881|RL36A_HUMAN 60S ribosomal protein L36a OS=Homo sapiens GN=RPL36A PE=1 SV=2;sp|Q969Q0|RL36L_HUMAN 60S ribosomal protein L36a-like OS=Homo sapiens GN=RPL36AL PE=1 SV=3	2	9	9	9	3	3	2	2	2	3	4	5	2	5	4	0	4	3	1	3	3	2	2	2	3	4	5	2	5	4	0	4	3	1	3	3	2	2	2	3	4	5	2	5
sp|P83916|CBX1_HUMAN	sp|P83916|CBX1_HUMAN	7	6	6	sp|P83916|CBX1_HUMAN Chromobox protein homolog 1 OS=Homo sapiens GN=CBX1 PE=1 SV=1	1	7	6	6	4	2	4	4	3	3	4	4	4	4	3	1	4	4	5	3	1	3	3	2	2	3	3	3	3	2	0	3	3	4	3	1	3	3	2	2	3	3	3	3
sp|P84022|SMAD3_HUMAN;sp|Q15796|SMAD2_HUMAN;sp|O15198|SMAD9_HUMAN;sp|Q99717|SMAD5_HUMAN;sp|Q15797|SMAD1_HUMAN	sp|P84022|SMAD3_HUMAN;sp|Q15796|SMAD2_HUMAN;sp|O15198|SMAD9_HUMAN	3;2;2;1;1	3;2;2;1;1	3;2;2;1;1	sp|P84022|SMAD3_HUMAN Mothers against decapentaplegic homolog 3 OS=Homo sapiens GN=SMAD3 PE=1 SV=1;sp|Q15796|SMAD2_HUMAN Mothers against decapentaplegic homolog 2 OS=Homo sapiens GN=SMAD2 PE=1 SV=1;sp|O15198|SMAD9_HUMAN Mothers against decapentaplegic homo	5	3	3	3	0	0	0	0	1	1	0	1	0	0	0	1	0	0	0	0	0	0	0	1	1	0	1	0	0	0	1	0	0	0	0	0	0	0	1	1	0	1	0	0
sp|P84077|ARF1_HUMAN	sp|P84077|ARF1_HUMAN	14	14	1	sp|P84077|ARF1_HUMAN ADP-ribosylation factor 1 OS=Homo sapiens GN=ARF1 PE=1 SV=2	1	14	14	1	10	8	7	8	11	9	10	5	6	10	8	6	6	11	9	10	8	7	8	11	9	10	5	6	10	8	6	6	11	9	1	1	0	0	1	0	1	0	0	0
sp|P84085|ARF5_HUMAN	sp|P84085|ARF5_HUMAN	9	5	5	sp|P84085|ARF5_HUMAN ADP-ribosylation factor 5 OS=Homo sapiens GN=ARF5 PE=1 SV=2	1	9	5	5	4	5	4	4	5	4	4	3	3	5	3	2	3	6	3	2	2	1	2	2	1	2	1	1	1	1	0	2	3	1	2	2	1	2	2	1	2	1	1	1
sp|P84090|ERH_HUMAN	sp|P84090|ERH_HUMAN	9	9	9	sp|P84090|ERH_HUMAN Enhancer of rudimentary homolog OS=Homo sapiens GN=ERH PE=1 SV=1	1	9	9	9	7	9	8	7	8	8	7	7	7	7	8	6	7	7	8	7	9	8	7	8	8	7	7	7	7	8	6	7	7	8	7	9	8	7	8	8	7	7	7	7
sp|P84095|RHOG_HUMAN	sp|P84095|RHOG_HUMAN	4	3	3	sp|P84095|RHOG_HUMAN Rho-related GTP-binding protein RhoG OS=Homo sapiens GN=RHOG PE=1 SV=1	1	4	3	3	3	3	4	2	3	2	2	3	1	1	3	1	1	1	1	2	2	3	1	2	1	1	2	0	1	2	1	0	0	0	2	2	3	1	2	1	1	2	0	1
sp|P84098|RL19_HUMAN	sp|P84098|RL19_HUMAN	14	14	14	sp|P84098|RL19_HUMAN 60S ribosomal protein L19 OS=Homo sapiens GN=RPL19 PE=1 SV=1	1	14	14	14	11	12	9	10	11	11	12	12	11	10	10	12	12	12	11	11	12	9	10	11	11	12	12	11	10	10	12	12	12	11	11	12	9	10	11	11	12	12	11	10
sp|P84101|SERF2_HUMAN	sp|P84101|SERF2_HUMAN	2	2	2	sp|P84101|SERF2_HUMAN Small EDRK-rich factor 2 OS=Homo sapiens GN=SERF2 PE=1 SV=1	1	2	2	2	1	1	1	1	1	1	1	2	1	1	1	1	1	1	1	1	1	1	1	1	1	1	2	1	1	1	1	1	1	1	1	1	1	1	1	1	1	2	1	1
sp|P84103|SRSF3_HUMAN	sp|P84103|SRSF3_HUMAN	10	10	9	sp|P84103|SRSF3_HUMAN Serine/arginine-rich splicing factor 3 OS=Homo sapiens GN=SRSF3 PE=1 SV=1	1	10	10	9	9	8	9	9	8	9	9	9	9	9	7	7	9	9	9	9	8	9	9	8	9	9	9	9	9	7	7	9	9	9	8	7	8	8	7	8	8	8	8	8
sp|P84243|H33_HUMAN	sp|P84243|H33_HUMAN	11	2	2	sp|P84243|H33_HUMAN Histone H3.3 OS=Homo sapiens GN=H3F3A PE=1 SV=2	1	11	2	2	7	7	7	7	7	9	7	7	10	7	7	7	6	7	7	1	1	1	1	1	1	1	1	1	1	1	0	0	1	1	1	1	1	1	1	1	1	1	1	1
sp|P98160|PGBM_HUMAN	sp|P98160|PGBM_HUMAN	13	13	13	sp|P98160|PGBM_HUMAN Basement membrane-specific heparan sulfate proteoglycan core protein OS=Homo sapiens GN=HSPG2 PE=1 SV=4	1	13	13	13	8	4	3	4	7	2	6	5	3	1	1	1	4	6	4	8	4	3	4	7	2	6	5	3	1	1	1	4	6	4	8	4	3	4	7	2	6	5	3	1
sp|P98172|EFNB1_HUMAN;sp|P52799|EFNB2_HUMAN	sp|P98172|EFNB1_HUMAN	5;1	5;1	5;1	sp|P98172|EFNB1_HUMAN Ephrin-B1 OS=Homo sapiens GN=EFNB1 PE=1 SV=1	2	5	5	5	4	5	5	3	4	4	2	5	4	2	4	3	4	4	4	4	5	5	3	4	4	2	5	4	2	4	3	4	4	4	4	5	5	3	4	4	2	5	4	2
sp|P98175|RBM10_HUMAN	sp|P98175|RBM10_HUMAN	5	5	5	sp|P98175|RBM10_HUMAN RNA-binding protein 10 OS=Homo sapiens GN=RBM10 PE=1 SV=3	1	5	5	5	0	0	0	1	0	1	0	0	2	1	1	1	0	0	0	0	0	0	1	0	1	0	0	2	1	1	1	0	0	0	0	0	0	1	0	1	0	0	2	1
sp|P98179|RBM3_HUMAN	sp|P98179|RBM3_HUMAN	7	7	7	sp|P98179|RBM3_HUMAN RNA-binding protein 3 OS=Homo sapiens GN=RBM3 PE=1 SV=1	1	7	7	7	5	5	5	5	4	5	4	5	5	6	6	6	4	4	5	5	5	5	5	4	5	4	5	5	6	6	6	4	4	5	5	5	5	5	4	5	4	5	5	6
sp|P99999|CYC_HUMAN	sp|P99999|CYC_HUMAN	5	5	2	sp|P99999|CYC_HUMAN Cytochrome c OS=Homo sapiens GN=CYCS PE=1 SV=2	1	5	5	2	2	4	3	1	2	2	2	2	4	2	2	3	3	1	3	2	4	3	1	2	2	2	2	4	2	2	3	3	1	3	0	1	0	0	1	0	0	0	1	0
sp|Q00169|PIPNA_HUMAN	sp|Q00169|PIPNA_HUMAN	11	11	9	sp|Q00169|PIPNA_HUMAN Phosphatidylinositol transfer protein alpha isoform OS=Homo sapiens GN=PITPNA PE=1 SV=2	1	11	11	9	4	5	8	3	5	5	4	3	6	4	4	4	5	3	4	4	5	8	3	5	5	4	3	6	4	4	4	5	3	4	3	5	7	3	4	4	4	3	5	4
sp|Q00325|MPCP_HUMAN	sp|Q00325|MPCP_HUMAN	3	3	3	sp|Q00325|MPCP_HUMAN Phosphate carrier protein, mitochondrial OS=Homo sapiens GN=SLC25A3 PE=1 SV=2	1	3	3	3	2	2	2	3	3	3	3	2	2	3	3	1	3	2	2	2	2	2	3	3	3	3	2	2	3	3	1	3	2	2	2	2	2	3	3	3	3	2	2	3
sp|Q00341|VIGLN_HUMAN	sp|Q00341|VIGLN_HUMAN	50	50	50	sp|Q00341|VIGLN_HUMAN Vigilin OS=Homo sapiens GN=HDLBP PE=1 SV=2	1	50	50	50	27	30	27	31	32	26	32	32	26	30	31	30	32	30	30	27	30	27	31	32	26	32	32	26	30	31	30	32	30	30	27	30	27	31	32	26	32	32	26	30
sp|Q00535|CDK5_HUMAN	sp|Q00535|CDK5_HUMAN	2	2	2	sp|Q00535|CDK5_HUMAN Cyclin-dependent-like kinase 5 OS=Homo sapiens GN=CDK5 PE=1 SV=3	1	2	2	2	0	2	1	1	2	2	1	1	2	1	1	2	1	1	2	0	2	1	1	2	2	1	1	2	1	1	2	1	1	2	0	2	1	1	2	2	1	1	2	1
sp|Q00577|PURA_HUMAN	sp|Q00577|PURA_HUMAN	8	8	7	sp|Q00577|PURA_HUMAN Transcriptional activator protein Pur-alpha OS=Homo sapiens GN=PURA PE=1 SV=2	1	8	8	7	4	3	6	4	4	5	4	6	5	2	5	3	3	4	2	4	3	6	4	4	5	4	6	5	2	5	3	3	4	2	4	3	6	4	4	5	4	6	4	2
sp|Q00610|CLH1_HUMAN;sp|P53675|CLH2_HUMAN	sp|Q00610|CLH1_HUMAN	69;14	69;14	69;14	sp|Q00610|CLH1_HUMAN Clathrin heavy chain 1 OS=Homo sapiens GN=CLTC PE=1 SV=5	2	69	69	69	49	46	39	45	39	36	41	44	34	47	41	22	41	50	42	49	46	39	45	39	36	41	44	34	47	41	22	41	50	42	49	46	39	45	39	36	41	44	34	47
sp|Q00688|FKBP3_HUMAN	sp|Q00688|FKBP3_HUMAN	11	11	11	sp|Q00688|FKBP3_HUMAN Peptidyl-prolyl cis-trans isomerase FKBP3 OS=Homo sapiens GN=FKBP3 PE=1 SV=1	1	11	11	11	6	8	6	7	6	7	6	4	9	5	6	8	7	7	7	6	8	6	7	6	7	6	4	9	5	6	8	7	7	7	6	8	6	7	6	7	6	4	9	5
sp|Q00839|HNRPU_HUMAN	sp|Q00839|HNRPU_HUMAN	36	36	36	sp|Q00839|HNRPU_HUMAN Heterogeneous nuclear ribonucleoprotein U OS=Homo sapiens GN=HNRNPU PE=1 SV=6	1	36	36	36	27	28	27	29	30	25	29	28	25	27	27	18	24	29	28	27	28	27	29	30	25	29	28	25	27	27	18	24	29	28	27	28	27	29	30	25	29	28	25	27
sp|Q01081|U2AF1_HUMAN;sp|P0DN76|U2AF5_HUMAN;sp|Q8WU68|U2AF4_HUMAN	sp|Q01081|U2AF1_HUMAN;sp|P0DN76|U2AF5_HUMAN	6;6;2	6;6;2	6;6;2	sp|Q01081|U2AF1_HUMAN Splicing factor U2AF 35 kDa subunit OS=Homo sapiens GN=U2AF1 PE=1 SV=3;sp|P0DN76|U2AF5_HUMAN Splicing factor U2AF 35 kDa subunit-like protein OS=Homo sapiens GN=U2AF1L5 PE=1 SV=1	3	6	6	6	4	5	4	4	4	4	6	5	3	4	4	1	3	4	4	4	5	4	4	4	4	6	5	3	4	4	1	3	4	4	4	5	4	4	4	4	6	5	3	4
sp|Q01082|SPTB2_HUMAN;sp|P11277|SPTB1_HUMAN	sp|Q01082|SPTB2_HUMAN	51;4	51;4	47;0	sp|Q01082|SPTB2_HUMAN Spectrin beta chain, non-erythrocytic 1 OS=Homo sapiens GN=SPTBN1 PE=1 SV=2	2	51	51	47	21	32	23	25	26	28	24	25	24	21	35	19	25	24	27	21	32	23	25	26	28	24	25	24	21	35	19	25	24	27	20	31	23	24	26	27	24	25	24	21
sp|Q01085|TIAR_HUMAN	sp|Q01085|TIAR_HUMAN	3	3	2	sp|Q01085|TIAR_HUMAN Nucleolysin TIAR OS=Homo sapiens GN=TIAL1 PE=1 SV=1	1	3	3	2	0	0	1	0	1	1	0	0	2	0	1	0	1	1	1	0	0	1	0	1	1	0	0	2	0	1	0	1	1	1	0	0	1	0	0	1	0	0	1	0
sp|Q01105|SET_HUMAN;sp|P0DME0|SETLP_HUMAN	sp|Q01105|SET_HUMAN;sp|P0DME0|SETLP_HUMAN	13;8	13;8	13;8	sp|Q01105|SET_HUMAN Protein SET OS=Homo sapiens GN=SET PE=1 SV=3;sp|P0DME0|SETLP_HUMAN Protein SETSIP OS=Homo sapiens GN=SETSIP PE=1 SV=1	2	13	13	13	8	8	8	11	7	8	9	9	8	9	8	9	8	8	7	8	8	8	11	7	8	9	9	8	9	8	9	8	8	7	8	8	8	11	7	8	9	9	8	9
sp|Q01130|SRSF2_HUMAN;sp|Q9BRL6|SRSF8_HUMAN	sp|Q01130|SRSF2_HUMAN	7;2	7;2	7;2	sp|Q01130|SRSF2_HUMAN Serine/arginine-rich splicing factor 2 OS=Homo sapiens GN=SRSF2 PE=1 SV=4	2	7	7	7	5	5	5	5	5	5	5	6	5	6	5	4	5	4	5	5	5	5	5	5	5	5	6	5	6	5	4	5	4	5	5	5	5	5	5	5	5	6	5	6
sp|Q01433|AMPD2_HUMAN	sp|Q01433|AMPD2_HUMAN	5	5	5	sp|Q01433|AMPD2_HUMAN AMP deaminase 2 OS=Homo sapiens GN=AMPD2 PE=1 SV=2	1	5	5	5	1	3	1	2	1	0	1	0	0	1	0	0	1	1	1	1	3	1	2	1	0	1	0	0	1	0	0	1	1	1	1	3	1	2	1	0	1	0	0	1
sp|Q01469|FABP5_HUMAN	sp|Q01469|FABP5_HUMAN	2	2	2	sp|Q01469|FABP5_HUMAN Fatty acid-binding protein, epidermal OS=Homo sapiens GN=FABP5 PE=1 SV=3	1	2	2	2	0	0	2	0	0	0	0	1	1	0	0	1	1	1	0	0	0	2	0	0	0	0	1	1	0	0	1	1	1	0	0	0	2	0	0	0	0	1	1	0
sp|Q01518|CAP1_HUMAN	sp|Q01518|CAP1_HUMAN	16	16	16	sp|Q01518|CAP1_HUMAN Adenylyl cyclase-associated protein 1 OS=Homo sapiens GN=CAP1 PE=1 SV=5	1	16	16	16	12	10	11	13	12	12	11	11	11	13	11	4	12	13	12	12	10	11	13	12	12	11	11	11	13	11	4	12	13	12	12	10	11	13	12	12	11	11	11	13
sp|Q01581|HMCS1_HUMAN;sp|P54868|HMCS2_HUMAN	sp|Q01581|HMCS1_HUMAN	8;1	8;1	8;1	sp|Q01581|HMCS1_HUMAN Hydroxymethylglutaryl-CoA synthase, cytoplasmic OS=Homo sapiens GN=HMGCS1 PE=1 SV=2	2	8	8	8	5	6	6	5	7	5	6	4	4	4	4	3	4	5	6	5	6	6	5	7	5	6	4	4	4	4	3	4	5	6	5	6	6	5	7	5	6	4	4	4
sp|Q01804|OTUD4_HUMAN	sp|Q01804|OTUD4_HUMAN	2	2	2	sp|Q01804|OTUD4_HUMAN OTU domain-containing protein 4 OS=Homo sapiens GN=OTUD4 PE=1 SV=4	1	2	2	2	0	1	1	0	2	1	1	0	1	1	1	0	0	2	1	0	1	1	0	2	1	1	0	1	1	1	0	0	2	1	0	1	1	0	2	1	1	0	1	1
sp|Q01813|PFKAP_HUMAN	sp|Q01813|PFKAP_HUMAN	10	7	6	sp|Q01813|PFKAP_HUMAN ATP-dependent 6-phosphofructokinase, platelet type OS=Homo sapiens GN=PFKP PE=1 SV=2	1	10	7	6	5	4	7	4	7	3	5	4	4	4	5	3	4	3	6	4	4	6	3	5	3	4	3	3	3	4	3	2	2	5	3	3	5	2	4	3	3	2	2	2
sp|Q01844|EWS_HUMAN	sp|Q01844|EWS_HUMAN	6	6	6	sp|Q01844|EWS_HUMAN RNA-binding protein EWS OS=Homo sapiens GN=EWSR1 PE=1 SV=1	1	6	6	6	5	5	5	6	5	5	4	5	4	5	6	2	5	5	5	5	5	5	6	5	5	4	5	4	5	6	2	5	5	5	5	5	5	6	5	5	4	5	4	5
sp|Q02218|ODO1_HUMAN	sp|Q02218|ODO1_HUMAN	10	10	8	sp|Q02218|ODO1_HUMAN 2-oxoglutarate dehydrogenase, mitochondrial OS=Homo sapiens GN=OGDH PE=1 SV=3	1	10	10	8	3	4	4	1	4	2	4	5	5	3	3	2	2	4	3	3	4	4	1	4	2	4	5	5	3	3	2	2	4	3	3	3	4	1	3	2	3	4	3	2
sp|Q02252|MMSA_HUMAN	sp|Q02252|MMSA_HUMAN	6	6	6	sp|Q02252|MMSA_HUMAN Methylmalonate-semialdehyde dehydrogenase [acylating], mitochondrial OS=Homo sapiens GN=ALDH6A1 PE=1 SV=2	1	6	6	6	5	4	4	2	4	4	4	4	4	4	4	3	5	4	5	5	4	4	2	4	4	4	4	4	4	4	3	5	4	5	5	4	4	2	4	4	4	4	4	4
sp|Q02543|RL18A_HUMAN	sp|Q02543|RL18A_HUMAN	12	12	12	sp|Q02543|RL18A_HUMAN 60S ribosomal protein L18a OS=Homo sapiens GN=RPL18A PE=1 SV=2	1	12	12	12	9	10	10	10	9	10	9	10	10	8	9	4	10	10	10	9	10	10	10	9	10	9	10	10	8	9	4	10	10	10	9	10	10	10	9	10	9	10	10	8
sp|Q02750|MP2K1_HUMAN	sp|Q02750|MP2K1_HUMAN	11	11	7	sp|Q02750|MP2K1_HUMAN Dual specificity mitogen-activated protein kinase kinase 1 OS=Homo sapiens GN=MAP2K1 PE=1 SV=2	1	11	11	7	7	8	7	4	7	8	6	8	5	6	6	5	5	6	5	7	8	7	4	7	8	6	8	5	6	6	5	5	6	5	4	5	4	2	4	5	2	5	5	3
sp|Q02790|FKBP4_HUMAN	sp|Q02790|FKBP4_HUMAN	10	10	10	sp|Q02790|FKBP4_HUMAN Peptidyl-prolyl cis-trans isomerase FKBP4 OS=Homo sapiens GN=FKBP4 PE=1 SV=3	1	10	10	10	8	8	8	7	7	8	7	9	7	8	7	2	8	9	8	8	8	8	7	7	8	7	9	7	8	7	2	8	9	8	8	8	8	7	7	8	7	9	7	8
sp|Q02809|PLOD1_HUMAN	sp|Q02809|PLOD1_HUMAN	8	8	8	sp|Q02809|PLOD1_HUMAN Procollagen-lysine,2-oxoglutarate 5-dioxygenase 1 OS=Homo sapiens GN=PLOD1 PE=1 SV=2	1	8	8	8	5	5	5	6	5	7	7	5	4	5	6	2	5	5	6	5	5	5	6	5	7	7	5	4	5	6	2	5	5	6	5	5	5	6	5	7	7	5	4	5
sp|Q02818|NUCB1_HUMAN	sp|Q02818|NUCB1_HUMAN	11	11	10	sp|Q02818|NUCB1_HUMAN Nucleobindin-1 OS=Homo sapiens GN=NUCB1 PE=1 SV=4	1	11	11	10	6	6	6	6	7	8	6	7	6	8	9	5	5	6	7	6	6	6	6	7	8	6	7	6	8	9	5	5	6	7	5	6	6	5	7	7	6	6	6	7
sp|Q02878|RL6_HUMAN	sp|Q02878|RL6_HUMAN	11	11	11	sp|Q02878|RL6_HUMAN 60S ribosomal protein L6 OS=Homo sapiens GN=RPL6 PE=1 SV=3	1	11	11	11	7	6	5	7	7	6	8	7	6	7	6	8	7	7	8	7	6	5	7	7	6	8	7	6	7	6	8	7	7	8	7	6	5	7	7	6	8	7	6	7
sp|Q02880|TOP2B_HUMAN;sp|P11388|TOP2A_HUMAN	sp|Q02880|TOP2B_HUMAN	5;1	5;1	5;1	sp|Q02880|TOP2B_HUMAN DNA topoisomerase 2-beta OS=Homo sapiens GN=TOP2B PE=1 SV=3	2	5	5	5	0	1	2	0	0	1	0	2	1	1	0	1	0	2	1	0	1	2	0	0	1	0	2	1	1	0	1	0	2	1	0	1	2	0	0	1	0	2	1	1
sp|Q02978|M2OM_HUMAN	sp|Q02978|M2OM_HUMAN	2	2	2	sp|Q02978|M2OM_HUMAN Mitochondrial 2-oxoglutarate/malate carrier protein OS=Homo sapiens GN=SLC25A11 PE=1 SV=3	1	2	2	2	2	1	2	1	1	1	1	1	1	2	0	0	1	1	1	2	1	2	1	1	1	1	1	1	2	0	0	1	1	1	2	1	2	1	1	1	1	1	1	2
sp|Q03001|DYST_HUMAN	sp|Q03001|DYST_HUMAN	4	3	3	sp|Q03001|DYST_HUMAN Dystonin OS=Homo sapiens GN=DST PE=1 SV=4	1	4	3	3	1	1	0	1	1	1	1	1	1	2	1	0	1	2	0	1	1	0	1	1	1	1	1	1	1	1	0	1	1	0	1	1	0	1	1	1	1	1	1	1
sp|Q03135|CAV1_HUMAN;sp|P56539|CAV3_HUMAN	sp|Q03135|CAV1_HUMAN	6;1	6;1	6;1	sp|Q03135|CAV1_HUMAN Caveolin-1 OS=Homo sapiens GN=CAV1 PE=1 SV=4	2	6	6	6	4	5	3	4	3	4	4	4	4	4	4	4	4	3	3	4	5	3	4	3	4	4	4	4	4	4	4	4	3	3	4	5	3	4	3	4	4	4	4	4
sp|Q04206|TF65_HUMAN	sp|Q04206|TF65_HUMAN	3	3	3	sp|Q04206|TF65_HUMAN Transcription factor p65 OS=Homo sapiens GN=RELA PE=1 SV=2	1	3	3	3	0	0	1	0	0	0	0	0	0	1	0	0	1	0	0	0	0	1	0	0	0	0	0	0	1	0	0	1	0	0	0	0	1	0	0	0	0	0	0	1
sp|Q04323|UBXN1_HUMAN	sp|Q04323|UBXN1_HUMAN	3	3	3	sp|Q04323|UBXN1_HUMAN UBX domain-containing protein 1 OS=Homo sapiens GN=UBXN1 PE=1 SV=2	1	3	3	3	2	2	2	2	2	2	2	3	2	1	3	2	2	2	2	2	2	2	2	2	2	2	3	2	1	3	2	2	2	2	2	2	2	2	2	2	2	3	2	1
sp|Q04446|GLGB_HUMAN	sp|Q04446|GLGB_HUMAN	3	3	3	sp|Q04446|GLGB_HUMAN 1,4-alpha-glucan-branching enzyme OS=Homo sapiens GN=GBE1 PE=1 SV=3	1	3	3	3	1	1	2	1	2	2	1	2	1	1	1	2	0	1	1	1	1	2	1	2	2	1	2	1	1	1	2	0	1	1	1	1	2	1	2	2	1	2	1	1
sp|Q04637|IF4G1_HUMAN	sp|Q04637|IF4G1_HUMAN	20	20	17	sp|Q04637|IF4G1_HUMAN Eukaryotic translation initiation factor 4 gamma 1 OS=Homo sapiens GN=EIF4G1 PE=1 SV=4	1	20	20	17	14	15	12	15	17	12	12	13	10	14	13	9	10	11	13	14	15	12	15	17	12	12	13	10	14	13	9	10	11	13	11	13	10	12	14	10	9	11	9	11
sp|Q04721|NOTC2_HUMAN	sp|Q04721|NOTC2_HUMAN	5	5	5	sp|Q04721|NOTC2_HUMAN Neurogenic locus notch homolog protein 2 OS=Homo sapiens GN=NOTCH2 PE=1 SV=3	1	5	5	5	3	3	3	1	3	4	4	3	3	2	3	3	3	3	2	3	3	3	1	3	4	4	3	3	2	3	3	3	3	2	3	3	3	1	3	4	4	3	3	2
sp|Q04760|LGUL_HUMAN	sp|Q04760|LGUL_HUMAN	3	3	3	sp|Q04760|LGUL_HUMAN Lactoylglutathione lyase OS=Homo sapiens GN=GLO1 PE=1 SV=4	1	3	3	3	3	2	2	2	2	2	2	2	3	2	2	1	2	2	2	3	2	2	2	2	2	2	2	3	2	2	1	2	2	2	3	2	2	2	2	2	2	2	3	2
sp|Q04917|1433F_HUMAN	sp|Q04917|1433F_HUMAN	19	14	14	sp|Q04917|1433F_HUMAN 14-3-3 protein eta OS=Homo sapiens GN=YWHAH PE=1 SV=4	1	19	14	14	9	10	10	8	9	10	10	10	10	7	9	10	8	9	8	6	8	8	5	7	8	7	6	8	5	7	7	5	6	6	6	8	8	5	7	8	7	6	8	5
sp|Q05048|CSTF1_HUMAN	sp|Q05048|CSTF1_HUMAN	1	1	1	sp|Q05048|CSTF1_HUMAN Cleavage stimulation factor subunit 1 OS=Homo sapiens GN=CSTF1 PE=1 SV=1	1	1	1	1	0	0	0	0	1	0	0	1	0	0	0	1	0	0	1	0	0	0	0	1	0	0	1	0	0	0	1	0	0	1	0	0	0	0	1	0	0	1	0	0
sp|Q05086|UBE3A_HUMAN	sp|Q05086|UBE3A_HUMAN	2	2	2	sp|Q05086|UBE3A_HUMAN Ubiquitin-protein ligase E3A OS=Homo sapiens GN=UBE3A PE=1 SV=4	1	2	2	2	1	1	2	1	2	1	1	1	1	2	2	0	1	1	2	1	1	2	1	2	1	1	1	1	2	2	0	1	1	2	1	1	2	1	2	1	1	1	1	2
sp|Q05193|DYN1_HUMAN	sp|Q05193|DYN1_HUMAN	15	7	6	sp|Q05193|DYN1_HUMAN Dynamin-1 OS=Homo sapiens GN=DNM1 PE=1 SV=2	1	15	7	6	4	4	3	4	4	6	6	2	2	6	3	4	3	6	3	2	1	1	2	2	3	2	0	1	2	0	1	1	3	2	2	1	1	1	2	2	2	0	1	1
sp|Q05519|SRS11_HUMAN	sp|Q05519|SRS11_HUMAN	3	3	3	sp|Q05519|SRS11_HUMAN Serine/arginine-rich splicing factor 11 OS=Homo sapiens GN=SRSF11 PE=1 SV=1	1	3	3	3	2	2	2	2	3	2	0	2	3	1	3	1	2	1	1	2	2	2	2	3	2	0	2	3	1	3	1	2	1	1	2	2	2	2	3	2	0	2	3	1
sp|Q05682|CALD1_HUMAN;REV__sp|O75334|LIPA2_HUMAN	sp|Q05682|CALD1_HUMAN	19;1	19;1	18;0	sp|Q05682|CALD1_HUMAN Caldesmon OS=Homo sapiens GN=CALD1 PE=1 SV=3	2	19	19	18	12	12	9	11	9	8	10	12	11	11	11	13	11	12	10	12	12	9	11	9	8	10	12	11	11	11	13	11	12	10	11	12	9	11	9	8	10	11	11	11
sp|Q06124|PTN11_HUMAN	sp|Q06124|PTN11_HUMAN	6	6	6	sp|Q06124|PTN11_HUMAN Tyrosine-protein phosphatase non-receptor type 11 OS=Homo sapiens GN=PTPN11 PE=1 SV=2	1	6	6	6	1	0	0	0	0	1	1	1	0	0	1	2	2	1	1	1	0	0	0	0	1	1	1	0	0	1	2	2	1	1	1	0	0	0	0	1	1	1	0	0
sp|Q06210|GFPT1_HUMAN	sp|Q06210|GFPT1_HUMAN	6	6	6	sp|Q06210|GFPT1_HUMAN Glutamine--fructose-6-phosphate aminotransferase [isomerizing] 1 OS=Homo sapiens GN=GFPT1 PE=1 SV=3	1	6	6	6	4	3	5	4	3	4	2	4	3	3	3	3	3	3	4	4	3	5	4	3	4	2	4	3	3	3	3	3	3	4	4	3	5	4	3	4	2	4	3	3
sp|Q06278|AOXA_HUMAN	sp|Q06278|AOXA_HUMAN	1	1	1	sp|Q06278|AOXA_HUMAN Aldehyde oxidase OS=Homo sapiens GN=AOX1 PE=1 SV=2	1	1	1	1	0	1	0	0	0	0	0	0	0	0	1	0	1	0	0	0	1	0	0	0	0	0	0	0	0	1	0	1	0	0	0	1	0	0	0	0	0	0	0	0
sp|Q06323|PSME1_HUMAN	sp|Q06323|PSME1_HUMAN	4	4	4	sp|Q06323|PSME1_HUMAN Proteasome activator complex subunit 1 OS=Homo sapiens GN=PSME1 PE=1 SV=1	1	4	4	4	2	3	3	2	1	1	1	2	3	3	3	1	2	3	2	2	3	3	2	1	1	1	2	3	3	3	1	2	3	2	2	3	3	2	1	1	1	2	3	3
sp|Q06787|FMR1_HUMAN	sp|Q06787|FMR1_HUMAN	3	1	1	sp|Q06787|FMR1_HUMAN Synaptic functional regulator FMR1 OS=Homo sapiens GN=FMR1 PE=1 SV=1	1	3	1	1	2	0	2	0	2	1	0	1	2	1	0	1	1	0	0	1	0	1	0	1	0	0	0	1	0	0	0	0	0	0	1	0	1	0	1	0	0	0	1	0
sp|Q06830|PRDX1_HUMAN	sp|Q06830|PRDX1_HUMAN	18	18	15	sp|Q06830|PRDX1_HUMAN Peroxiredoxin-1 OS=Homo sapiens GN=PRDX1 PE=1 SV=1	1	18	18	15	14	14	16	14	15	17	15	15	14	15	16	17	14	15	15	14	14	16	14	15	17	15	15	14	15	16	17	14	15	15	11	11	13	11	12	14	12	13	11	12
sp|Q07020|RL18_HUMAN	sp|Q07020|RL18_HUMAN	7	7	7	sp|Q07020|RL18_HUMAN 60S ribosomal protein L18 OS=Homo sapiens GN=RPL18 PE=1 SV=2	1	7	7	7	6	5	4	4	5	3	5	5	2	4	3	3	3	4	4	6	5	4	4	5	3	5	5	2	4	3	3	3	4	4	6	5	4	4	5	3	5	5	2	4
sp|Q07021|C1QBP_HUMAN	sp|Q07021|C1QBP_HUMAN	2	2	2	sp|Q07021|C1QBP_HUMAN Complement component 1 Q subcomponent-binding protein, mitochondrial OS=Homo sapiens GN=C1QBP PE=1 SV=1	1	2	2	2	0	0	1	0	1	0	0	0	0	1	0	0	0	1	0	0	0	1	0	1	0	0	0	0	1	0	0	0	1	0	0	0	1	0	1	0	0	0	0	1
sp|Q07065|CKAP4_HUMAN	sp|Q07065|CKAP4_HUMAN	13	13	13	sp|Q07065|CKAP4_HUMAN Cytoskeleton-associated protein 4 OS=Homo sapiens GN=CKAP4 PE=1 SV=2	1	13	13	13	9	12	10	10	9	10	9	12	11	9	9	10	10	9	11	9	12	10	10	9	10	9	12	11	9	9	10	10	9	11	9	12	10	10	9	10	9	12	11	9
sp|Q07157|ZO1_HUMAN	sp|Q07157|ZO1_HUMAN	19	19	19	sp|Q07157|ZO1_HUMAN Tight junction protein ZO-1 OS=Homo sapiens GN=TJP1 PE=1 SV=3	1	19	19	19	4	7	10	6	10	8	5	12	9	4	9	4	3	5	8	4	7	10	6	10	8	5	12	9	4	9	4	3	5	8	4	7	10	6	10	8	5	12	9	4
sp|Q07666|KHDR1_HUMAN;sp|Q5VWX1|KHDR2_HUMAN;sp|O75525|KHDR3_HUMAN	sp|Q07666|KHDR1_HUMAN;sp|Q5VWX1|KHDR2_HUMAN	4;2;1	4;2;1	4;2;1	sp|Q07666|KHDR1_HUMAN KH domain-containing, RNA-binding, signal transduction-associated protein 1 OS=Homo sapiens GN=KHDRBS1 PE=1 SV=1;sp|Q5VWX1|KHDR2_HUMAN KH domain-containing, RNA-binding, signal transduction-associated protein 2 OS=Homo sapiens GN=KHDR	3	4	4	4	2	3	2	2	2	3	2	2	3	2	2	3	3	2	2	2	3	2	2	2	3	2	2	3	2	2	3	3	2	2	2	3	2	2	2	3	2	2	3	2
sp|Q07812|BAX_HUMAN	sp|Q07812|BAX_HUMAN	1	1	1	sp|Q07812|BAX_HUMAN Apoptosis regulator BAX OS=Homo sapiens GN=BAX PE=1 SV=1	1	1	1	1	0	0	0	0	1	0	0	0	0	0	0	0	0	0	0	0	0	0	0	1	0	0	0	0	0	0	0	0	0	0	0	0	0	0	1	0	0	0	0	0
sp|Q07866|KLC1_HUMAN;sp|Q9H0B6|KLC2_HUMAN;sp|Q9NSK0|KLC4_HUMAN	sp|Q07866|KLC1_HUMAN	17;5;2	17;5;2	17;5;2	sp|Q07866|KLC1_HUMAN Kinesin light chain 1 OS=Homo sapiens GN=KLC1 PE=1 SV=2	3	17	17	17	10	5	8	11	8	10	7	5	9	8	10	6	7	9	8	10	5	8	11	8	10	7	5	9	8	10	6	7	9	8	10	5	8	11	8	10	7	5	9	8
sp|Q07889|SOS1_HUMAN	sp|Q07889|SOS1_HUMAN	1	1	1	sp|Q07889|SOS1_HUMAN Son of sevenless homolog 1 OS=Homo sapiens GN=SOS1 PE=1 SV=1	1	1	1	1	1	0	0	1	0	0	0	0	0	0	0	0	0	0	0	1	0	0	1	0	0	0	0	0	0	0	0	0	0	0	1	0	0	1	0	0	0	0	0	0
sp|Q07954|LRP1_HUMAN;sp|Q9NZR2|LRP1B_HUMAN	sp|Q07954|LRP1_HUMAN	95;1	95;1	95;1	sp|Q07954|LRP1_HUMAN Prolow-density lipoprotein receptor-related protein 1 OS=Homo sapiens GN=LRP1 PE=1 SV=2	2	95	95	95	46	49	54	47	48	52	46	43	46	39	53	30	51	53	47	46	49	54	47	48	52	46	43	46	39	53	30	51	53	47	46	49	54	47	48	52	46	43	46	39
sp|Q07955|SRSF1_HUMAN;sp|Q13242|SRSF9_HUMAN	sp|Q07955|SRSF1_HUMAN	21;1	21;1	21;1	sp|Q07955|SRSF1_HUMAN Serine/arginine-rich splicing factor 1 OS=Homo sapiens GN=SRSF1 PE=1 SV=2	2	21	21	21	14	11	11	13	11	13	13	13	13	12	15	13	15	14	12	14	11	11	13	11	13	13	13	13	12	15	13	15	14	12	14	11	11	13	11	13	13	13	13	12
sp|Q07960|RHG01_HUMAN	sp|Q07960|RHG01_HUMAN	3	3	3	sp|Q07960|RHG01_HUMAN Rho GTPase-activating protein 1 OS=Homo sapiens GN=ARHGAP1 PE=1 SV=1	1	3	3	3	1	1	1	1	1	1	1	2	1	1	1	2	2	1	2	1	1	1	1	1	1	1	2	1	1	1	2	2	1	2	1	1	1	1	1	1	1	2	1	1
sp|Q08170|SRSF4_HUMAN	sp|Q08170|SRSF4_HUMAN	3	1	1	sp|Q08170|SRSF4_HUMAN Serine/arginine-rich splicing factor 4 OS=Homo sapiens GN=SRSF4 PE=1 SV=2	1	3	1	1	1	0	0	1	2	1	0	0	1	0	0	1	2	1	1	0	0	0	0	1	0	0	0	1	0	0	1	1	0	1	0	0	0	0	1	0	0	0	1	0
sp|Q08209|PP2BA_HUMAN;sp|P16298|PP2BB_HUMAN;sp|P48454|PP2BC_HUMAN	sp|Q08209|PP2BA_HUMAN	11;4;2	11;4;2	11;4;2	sp|Q08209|PP2BA_HUMAN Serine/threonine-protein phosphatase 2B catalytic subunit alpha isoform OS=Homo sapiens GN=PPP3CA PE=1 SV=1	3	11	11	11	7	7	7	5	6	6	6	7	6	5	6	7	6	6	7	7	7	7	5	6	6	6	7	6	5	6	7	6	6	7	7	7	7	5	6	6	6	7	6	5
sp|Q08211|DHX9_HUMAN	sp|Q08211|DHX9_HUMAN	23	23	23	sp|Q08211|DHX9_HUMAN ATP-dependent RNA helicase A OS=Homo sapiens GN=DHX9 PE=1 SV=4	1	23	23	23	13	12	11	14	14	13	11	12	13	13	12	8	10	14	12	13	12	11	14	14	13	11	12	13	13	12	8	10	14	12	13	12	11	14	14	13	11	12	13	13
sp|Q08378|GOGA3_HUMAN	sp|Q08378|GOGA3_HUMAN	2	2	2	sp|Q08378|GOGA3_HUMAN Golgin subfamily A member 3 OS=Homo sapiens GN=GOLGA3 PE=1 SV=2	1	2	2	2	1	0	1	0	0	1	0	0	0	0	0	0	0	0	1	1	0	1	0	0	1	0	0	0	0	0	0	0	0	1	1	0	1	0	0	1	0	0	0	0
sp|Q08379|GOGA2_HUMAN	sp|Q08379|GOGA2_HUMAN	2	2	2	sp|Q08379|GOGA2_HUMAN Golgin subfamily A member 2 OS=Homo sapiens GN=GOLGA2 PE=1 SV=3	1	2	2	2	1	2	1	1	1	1	0	1	2	1	0	0	1	0	0	1	2	1	1	1	1	0	1	2	1	0	0	1	0	0	1	2	1	1	1	1	0	1	2	1
sp|Q08752|PPID_HUMAN	sp|Q08752|PPID_HUMAN	10	10	10	sp|Q08752|PPID_HUMAN Peptidyl-prolyl cis-trans isomerase D OS=Homo sapiens GN=PPID PE=1 SV=3	1	10	10	10	6	6	5	5	9	6	5	5	6	5	7	2	5	6	6	6	6	5	5	9	6	5	5	6	5	7	2	5	6	6	6	6	5	5	9	6	5	5	6	5
sp|Q08945|SSRP1_HUMAN	sp|Q08945|SSRP1_HUMAN	6	6	6	sp|Q08945|SSRP1_HUMAN FACT complex subunit SSRP1 OS=Homo sapiens GN=SSRP1 PE=1 SV=1	1	6	6	6	1	2	1	1	3	2	1	2	1	0	2	0	0	0	1	1	2	1	1	3	2	1	2	1	0	2	0	0	0	1	1	2	1	1	3	2	1	2	1	0
sp|Q08AM6|VAC14_HUMAN	sp|Q08AM6|VAC14_HUMAN	3	3	3	sp|Q08AM6|VAC14_HUMAN Protein VAC14 homolog OS=Homo sapiens GN=VAC14 PE=1 SV=1	1	3	3	3	0	1	2	0	1	1	0	0	0	0	2	0	1	0	0	0	1	2	0	1	1	0	0	0	0	2	0	1	0	0	0	1	2	0	1	1	0	0	0	0
sp|Q08J23|NSUN2_HUMAN	sp|Q08J23|NSUN2_HUMAN	6	6	6	sp|Q08J23|NSUN2_HUMAN tRNA (cytosine(34)-C(5))-methyltransferase OS=Homo sapiens GN=NSUN2 PE=1 SV=2	1	6	6	6	3	1	2	0	3	3	0	1	2	2	2	1	3	1	4	3	1	2	0	3	3	0	1	2	2	2	1	3	1	4	3	1	2	0	3	3	0	1	2	2
sp|Q09028|RBBP4_HUMAN	sp|Q09028|RBBP4_HUMAN	17	10	10	sp|Q09028|RBBP4_HUMAN Histone-binding protein RBBP4 OS=Homo sapiens GN=RBBP4 PE=1 SV=3	1	17	10	10	11	12	12	10	13	11	10	11	10	10	8	6	11	9	11	7	7	7	7	8	7	6	5	6	6	5	4	7	6	8	7	7	7	7	8	7	6	5	6	6
sp|Q09161|NCBP1_HUMAN	sp|Q09161|NCBP1_HUMAN	1	1	1	sp|Q09161|NCBP1_HUMAN Nuclear cap-binding protein subunit 1 OS=Homo sapiens GN=NCBP1 PE=1 SV=1	1	1	1	1	0	1	1	1	1	1	0	1	0	0	0	0	0	1	1	0	1	1	1	1	1	0	1	0	0	0	0	0	1	1	0	1	1	1	1	1	0	1	0	0
sp|Q09666|AHNK_HUMAN	sp|Q09666|AHNK_HUMAN	119	119	119	sp|Q09666|AHNK_HUMAN Neuroblast differentiation-associated protein AHNAK OS=Homo sapiens GN=AHNAK PE=1 SV=2	1	119	119	119	87	88	88	89	85	90	84	89	86	82	87	90	89	85	91	87	88	88	89	85	90	84	89	86	82	87	90	89	85	91	87	88	88	89	85	90	84	89	86	82
sp|Q0VGL1|LTOR4_HUMAN	sp|Q0VGL1|LTOR4_HUMAN	2	2	2	sp|Q0VGL1|LTOR4_HUMAN Ragulator complex protein LAMTOR4 OS=Homo sapiens GN=LAMTOR4 PE=1 SV=1	1	2	2	2	2	0	1	1	0	0	2	1	1	1	1	0	1	1	0	2	0	1	1	0	0	2	1	1	1	1	0	1	1	0	2	0	1	1	0	0	2	1	1	1
sp|Q10471|GALT2_HUMAN	sp|Q10471|GALT2_HUMAN	2	2	2	sp|Q10471|GALT2_HUMAN Polypeptide N-acetylgalactosaminyltransferase 2 OS=Homo sapiens GN=GALNT2 PE=1 SV=1	1	2	2	2	1	0	1	0	0	0	0	1	0	0	0	0	1	1	0	1	0	1	0	0	0	0	1	0	0	0	0	1	1	0	1	0	1	0	0	0	0	1	0	0
sp|Q10567|AP1B1_HUMAN	sp|Q10567|AP1B1_HUMAN	14	3	3	sp|Q10567|AP1B1_HUMAN AP-1 complex subunit beta-1 OS=Homo sapiens GN=AP1B1 PE=1 SV=2	1	14	3	3	7	9	7	8	8	7	8	8	8	7	8	4	7	9	6	0	2	1	0	1	0	0	2	1	0	0	0	0	2	0	0	2	1	0	1	0	0	2	1	0
sp|Q10713|MPPA_HUMAN	sp|Q10713|MPPA_HUMAN	1	1	1	sp|Q10713|MPPA_HUMAN Mitochondrial-processing peptidase subunit alpha OS=Homo sapiens GN=PMPCA PE=1 SV=2	1	1	1	1	0	0	0	0	0	0	1	0	0	0	0	0	1	0	0	0	0	0	0	0	0	1	0	0	0	0	0	1	0	0	0	0	0	0	0	0	1	0	0	0
sp|Q12769|NU160_HUMAN	sp|Q12769|NU160_HUMAN	1	1	1	sp|Q12769|NU160_HUMAN Nuclear pore complex protein Nup160 OS=Homo sapiens GN=NUP160 PE=1 SV=3	1	1	1	1	0	0	0	1	0	0	0	0	0	0	0	0	0	0	0	0	0	0	1	0	0	0	0	0	0	0	0	0	0	0	0	0	0	1	0	0	0	0	0	0
sp|Q12792|TWF1_HUMAN	sp|Q12792|TWF1_HUMAN	8	8	7	sp|Q12792|TWF1_HUMAN Twinfilin-1 OS=Homo sapiens GN=TWF1 PE=1 SV=3	1	8	8	7	7	5	4	6	5	4	6	6	3	6	5	0	5	6	4	7	5	4	6	5	4	6	6	3	6	5	0	5	6	4	6	4	3	5	4	3	5	5	2	5
sp|Q12797|ASPH_HUMAN	sp|Q12797|ASPH_HUMAN	3	3	3	sp|Q12797|ASPH_HUMAN Aspartyl/asparaginyl beta-hydroxylase OS=Homo sapiens GN=ASPH PE=1 SV=3	1	3	3	3	1	1	0	1	1	1	1	0	0	1	2	0	1	2	0	1	1	0	1	1	1	1	0	0	1	2	0	1	2	0	1	1	0	1	1	1	1	0	0	1
sp|Q12841|FSTL1_HUMAN	sp|Q12841|FSTL1_HUMAN	2	2	2	sp|Q12841|FSTL1_HUMAN Follistatin-related protein 1 OS=Homo sapiens GN=FSTL1 PE=1 SV=1	1	2	2	2	1	1	1	2	1	1	1	1	1	1	1	1	1	1	1	1	1	1	2	1	1	1	1	1	1	1	1	1	1	1	1	1	1	2	1	1	1	1	1	1
sp|Q12846|STX4_HUMAN	sp|Q12846|STX4_HUMAN	2	2	2	sp|Q12846|STX4_HUMAN Syntaxin-4 OS=Homo sapiens GN=STX4 PE=1 SV=2	1	2	2	2	0	2	0	1	2	2	0	2	1	0	0	0	0	1	1	0	2	0	1	2	2	0	2	1	0	0	0	0	1	1	0	2	0	1	2	2	0	2	1	0
sp|Q12874|SF3A3_HUMAN	sp|Q12874|SF3A3_HUMAN	14	14	14	sp|Q12874|SF3A3_HUMAN Splicing factor 3A subunit 3 OS=Homo sapiens GN=SF3A3 PE=1 SV=1	1	14	14	14	7	6	6	4	5	6	5	6	6	6	5	5	5	7	5	7	6	6	4	5	6	5	6	6	6	5	5	5	7	5	7	6	6	4	5	6	5	6	6	6
sp|Q12879|NMDE1_HUMAN	sp|Q12879|NMDE1_HUMAN	1	1	1	sp|Q12879|NMDE1_HUMAN Glutamate receptor ionotropic, NMDA 2A OS=Homo sapiens GN=GRIN2A PE=1 SV=1	1	1	1	1	0	0	0	0	0	0	0	1	1	0	0	1	0	0	0	0	0	0	0	0	0	0	1	1	0	0	1	0	0	0	0	0	0	0	0	0	0	1	1	0
sp|Q12904|AIMP1_HUMAN	sp|Q12904|AIMP1_HUMAN	5	5	5	sp|Q12904|AIMP1_HUMAN Aminoacyl tRNA synthase complex-interacting multifunctional protein 1 OS=Homo sapiens GN=AIMP1 PE=1 SV=2	1	5	5	5	2	4	3	3	4	2	2	3	3	3	3	1	1	3	2	2	4	3	3	4	2	2	3	3	3	3	1	1	3	2	2	4	3	3	4	2	2	3	3	3
sp|Q12905|ILF2_HUMAN	sp|Q12905|ILF2_HUMAN	8	8	8	sp|Q12905|ILF2_HUMAN Interleukin enhancer-binding factor 2 OS=Homo sapiens GN=ILF2 PE=1 SV=2	1	8	8	8	4	5	6	3	5	5	1	5	4	3	4	2	3	5	4	4	5	6	3	5	5	1	5	4	3	4	2	3	5	4	4	5	6	3	5	5	1	5	4	3
sp|Q12906|ILF3_HUMAN;sp|Q96SI9|STRBP_HUMAN	sp|Q12906|ILF3_HUMAN	10;1	10;1	10;1	sp|Q12906|ILF3_HUMAN Interleukin enhancer-binding factor 3 OS=Homo sapiens GN=ILF3 PE=1 SV=3	2	10	10	10	5	9	7	4	8	6	3	6	6	3	7	4	6	5	7	5	9	7	4	8	6	3	6	6	3	7	4	6	5	7	5	9	7	4	8	6	3	6	6	3
sp|Q12907|LMAN2_HUMAN	sp|Q12907|LMAN2_HUMAN	4	4	4	sp|Q12907|LMAN2_HUMAN Vesicular integral-membrane protein VIP36 OS=Homo sapiens GN=LMAN2 PE=1 SV=1	1	4	4	4	1	1	2	1	1	1	1	2	2	0	2	1	1	1	2	1	1	2	1	1	1	1	2	2	0	2	1	1	1	2	1	1	2	1	1	1	1	2	2	0
sp|Q12929|EPS8_HUMAN	sp|Q12929|EPS8_HUMAN	5	5	5	sp|Q12929|EPS8_HUMAN Epidermal growth factor receptor kinase substrate 8 OS=Homo sapiens GN=EPS8 PE=1 SV=1	1	5	5	5	1	0	0	2	0	1	1	0	0	0	1	2	0	1	0	1	0	0	2	0	1	1	0	0	0	1	2	0	1	0	1	0	0	2	0	1	1	0	0	0
sp|Q12931|TRAP1_HUMAN	sp|Q12931|TRAP1_HUMAN	12	12	12	sp|Q12931|TRAP1_HUMAN Heat shock protein 75 kDa, mitochondrial OS=Homo sapiens GN=TRAP1 PE=1 SV=3	1	12	12	12	7	7	7	6	6	5	6	8	8	8	9	6	7	8	7	7	7	7	6	6	5	6	8	8	8	9	6	7	8	7	7	7	7	6	6	5	6	8	8	8
sp|Q12959|DLG1_HUMAN	sp|Q12959|DLG1_HUMAN	4	4	4	sp|Q12959|DLG1_HUMAN Disks large homolog 1 OS=Homo sapiens GN=DLG1 PE=1 SV=2	1	4	4	4	2	1	1	0	1	1	1	1	2	0	1	1	1	0	0	2	1	1	0	1	1	1	1	2	0	1	1	1	0	0	2	1	1	0	1	1	1	1	2	0
sp|Q12965|MYO1E_HUMAN	sp|Q12965|MYO1E_HUMAN	3	3	3	sp|Q12965|MYO1E_HUMAN Unconventional myosin-Ie OS=Homo sapiens GN=MYO1E PE=1 SV=2	1	3	3	3	1	2	2	1	1	0	1	0	1	1	0	0	2	1	0	1	2	2	1	1	0	1	0	1	1	0	0	2	1	0	1	2	2	1	1	0	1	0	1	1
sp|Q12972|PP1R8_HUMAN	sp|Q12972|PP1R8_HUMAN	5	5	5	sp|Q12972|PP1R8_HUMAN Nuclear inhibitor of protein phosphatase 1 OS=Homo sapiens GN=PPP1R8 PE=1 SV=2	1	5	5	5	2	1	3	2	2	2	1	2	0	3	2	0	3	3	1	2	1	3	2	2	2	1	2	0	3	2	0	3	3	1	2	1	3	2	2	2	1	2	0	3
sp|Q13033|STRN3_HUMAN	sp|Q13033|STRN3_HUMAN	1	1	1	sp|Q13033|STRN3_HUMAN Striatin-3 OS=Homo sapiens GN=STRN3 PE=1 SV=3	1	1	1	1	0	1	0	0	0	0	0	0	0	0	0	0	0	0	0	0	1	0	0	0	0	0	0	0	0	0	0	0	0	0	0	1	0	0	0	0	0	0	0	0
sp|Q13045|FLII_HUMAN	sp|Q13045|FLII_HUMAN	11	11	11	sp|Q13045|FLII_HUMAN Protein flightless-1 homolog OS=Homo sapiens GN=FLII PE=1 SV=2	1	11	11	11	9	8	7	6	7	6	7	7	6	5	7	4	8	9	6	9	8	7	6	7	6	7	7	6	5	7	4	8	9	6	9	8	7	6	7	6	7	7	6	5
sp|Q13085|ACACA_HUMAN	sp|Q13085|ACACA_HUMAN	4	4	3	sp|Q13085|ACACA_HUMAN Acetyl-CoA carboxylase 1 OS=Homo sapiens GN=ACACA PE=1 SV=2	1	4	4	3	0	1	0	1	0	1	0	0	1	0	0	1	0	0	1	0	1	0	1	0	1	0	0	1	0	0	1	0	0	1	0	1	0	1	0	0	0	0	1	0
sp|Q13098|CSN1_HUMAN	sp|Q13098|CSN1_HUMAN	6	6	6	sp|Q13098|CSN1_HUMAN COP9 signalosome complex subunit 1 OS=Homo sapiens GN=GPS1 PE=1 SV=4	1	6	6	6	3	4	3	2	2	2	3	5	1	4	2	1	2	3	2	3	4	3	2	2	2	3	5	1	4	2	1	2	3	2	3	4	3	2	2	2	3	5	1	4
sp|Q13123|RED_HUMAN	sp|Q13123|RED_HUMAN	3	3	3	sp|Q13123|RED_HUMAN Protein Red OS=Homo sapiens GN=IK PE=1 SV=3	1	3	3	3	1	1	1	1	0	2	1	2	2	1	2	0	1	1	2	1	1	1	1	0	2	1	2	2	1	2	0	1	1	2	1	1	1	1	0	2	1	2	2	1
sp|Q13126|MTAP_HUMAN	sp|Q13126|MTAP_HUMAN	6	6	6	sp|Q13126|MTAP_HUMAN S-methyl-5-thioadenosine phosphorylase OS=Homo sapiens GN=MTAP PE=1 SV=2	1	6	6	6	4	4	5	5	4	5	4	4	5	4	5	4	4	5	5	4	4	5	5	4	5	4	4	5	4	5	4	4	5	5	4	4	5	5	4	5	4	4	5	4
sp|Q13131|AAPK1_HUMAN;sp|P54646|AAPK2_HUMAN	sp|Q13131|AAPK1_HUMAN;sp|P54646|AAPK2_HUMAN	4;2	4;2	4;2	sp|Q13131|AAPK1_HUMAN 5-AMP-activated protein kinase catalytic subunit alpha-1 OS=Homo sapiens GN=PRKAA1 PE=1 SV=4;sp|P54646|AAPK2_HUMAN 5-AMP-activated protein kinase catalytic subunit alpha-2 OS=Homo sapiens GN=PRKAA2 PE=1 SV=2	2	4	4	4	0	2	2	3	2	1	3	3	1	2	2	0	2	3	2	0	2	2	3	2	1	3	3	1	2	2	0	2	3	2	0	2	2	3	2	1	3	3	1	2
sp|Q13148|TADBP_HUMAN	sp|Q13148|TADBP_HUMAN	9	9	9	sp|Q13148|TADBP_HUMAN TAR DNA-binding protein 43 OS=Homo sapiens GN=TARDBP PE=1 SV=1	1	9	9	9	8	9	8	8	8	9	8	8	7	9	9	5	9	7	8	8	9	8	8	8	9	8	8	7	9	9	5	9	7	8	8	9	8	8	8	9	8	8	7	9
sp|Q13151|ROA0_HUMAN	sp|Q13151|ROA0_HUMAN	8	8	8	sp|Q13151|ROA0_HUMAN Heterogeneous nuclear ribonucleoprotein A0 OS=Homo sapiens GN=HNRNPA0 PE=1 SV=1	1	8	8	8	4	4	4	5	5	6	4	3	3	5	4	1	5	7	4	4	4	4	5	5	6	4	3	3	5	4	1	5	7	4	4	4	4	5	5	6	4	3	3	5
sp|Q13155|AIMP2_HUMAN	sp|Q13155|AIMP2_HUMAN	2	2	2	sp|Q13155|AIMP2_HUMAN Aminoacyl tRNA synthase complex-interacting multifunctional protein 2 OS=Homo sapiens GN=AIMP2 PE=1 SV=2	1	2	2	2	1	1	1	1	2	1	1	2	1	2	1	1	1	1	1	1	1	1	1	2	1	1	2	1	2	1	1	1	1	1	1	1	1	1	2	1	1	2	1	2
sp|Q13162|PRDX4_HUMAN	sp|Q13162|PRDX4_HUMAN	9	7	7	sp|Q13162|PRDX4_HUMAN Peroxiredoxin-4 OS=Homo sapiens GN=PRDX4 PE=1 SV=1	1	9	7	7	8	6	8	7	7	7	6	7	6	7	8	6	6	7	7	6	4	6	5	5	5	4	5	4	5	6	4	4	5	5	6	4	6	5	5	5	4	5	4	5
sp|Q13177|PAK2_HUMAN	sp|Q13177|PAK2_HUMAN	16	16	7	sp|Q13177|PAK2_HUMAN Serine/threonine-protein kinase PAK 2 OS=Homo sapiens GN=PAK2 PE=1 SV=3	1	16	16	7	10	8	9	10	11	8	8	9	8	10	9	6	11	8	10	10	8	9	10	11	8	8	9	8	10	9	6	11	8	10	5	5	5	4	6	4	5	5	4	5
sp|Q13185|CBX3_HUMAN	sp|Q13185|CBX3_HUMAN	9	9	7	sp|Q13185|CBX3_HUMAN Chromobox protein homolog 3 OS=Homo sapiens GN=CBX3 PE=1 SV=4	1	9	9	7	8	7	8	6	7	7	7	7	6	7	8	4	5	7	7	8	7	8	6	7	7	7	7	6	7	8	4	5	7	7	6	5	6	4	5	5	5	5	4	5
sp|Q13188|STK3_HUMAN	sp|Q13188|STK3_HUMAN	5	5	2	sp|Q13188|STK3_HUMAN Serine/threonine-protein kinase 3 OS=Homo sapiens GN=STK3 PE=1 SV=2	1	5	5	2	2	0	0	1	1	2	1	3	0	2	1	1	1	1	1	2	0	0	1	1	2	1	3	0	2	1	1	1	1	1	1	0	0	0	1	0	0	2	0	1
sp|Q13200|PSMD2_HUMAN	sp|Q13200|PSMD2_HUMAN	31	31	31	sp|Q13200|PSMD2_HUMAN 26S proteasome non-ATPase regulatory subunit 2 OS=Homo sapiens GN=PSMD2 PE=1 SV=3	1	31	31	31	22	24	19	20	19	17	19	20	14	20	21	15	12	18	18	22	24	19	20	19	17	19	20	14	20	21	15	12	18	18	22	24	19	20	19	17	19	20	14	20
sp|Q13217|DNJC3_HUMAN	sp|Q13217|DNJC3_HUMAN	2	2	2	sp|Q13217|DNJC3_HUMAN DnaJ homolog subfamily C member 3 OS=Homo sapiens GN=DNAJC3 PE=1 SV=1	1	2	2	2	0	0	0	1	0	0	0	0	0	0	0	0	0	1	0	0	0	0	1	0	0	0	0	0	0	0	0	0	1	0	0	0	0	1	0	0	0	0	0	0
sp|Q13243|SRSF5_HUMAN	sp|Q13243|SRSF5_HUMAN	9	9	8	sp|Q13243|SRSF5_HUMAN Serine/arginine-rich splicing factor 5 OS=Homo sapiens GN=SRSF5 PE=1 SV=1	1	9	9	8	3	5	3	1	5	5	3	2	5	1	4	5	2	2	3	3	5	3	1	5	5	3	2	5	1	4	5	2	2	3	3	5	3	1	5	4	3	2	5	1
sp|Q13247|SRSF6_HUMAN	sp|Q13247|SRSF6_HUMAN	6	5	4	sp|Q13247|SRSF6_HUMAN Serine/arginine-rich splicing factor 6 OS=Homo sapiens GN=SRSF6 PE=1 SV=2	1	6	5	4	5	3	4	5	4	4	4	4	3	3	4	2	4	4	4	5	3	4	5	4	3	4	4	3	3	4	2	4	4	4	4	3	4	4	3	3	4	4	3	3
sp|Q13263|TIF1B_HUMAN	sp|Q13263|TIF1B_HUMAN	20	20	20	sp|Q13263|TIF1B_HUMAN Transcription intermediary factor 1-beta OS=Homo sapiens GN=TRIM28 PE=1 SV=5	1	20	20	20	11	10	12	10	12	11	11	12	10	9	12	13	11	9	11	11	10	12	10	12	11	11	12	10	9	12	13	11	9	11	11	10	12	10	12	11	11	12	10	9
sp|Q13283|G3BP1_HUMAN	sp|Q13283|G3BP1_HUMAN	14	14	13	sp|Q13283|G3BP1_HUMAN Ras GTPase-activating protein-binding protein 1 OS=Homo sapiens GN=G3BP1 PE=1 SV=1	1	14	14	13	5	6	6	5	10	9	4	5	7	4	9	7	4	6	9	5	6	6	5	10	9	4	5	7	4	9	7	4	6	9	5	5	5	4	9	8	4	4	6	4
sp|Q13310|PABP4_HUMAN	sp|Q13310|PABP4_HUMAN	20	9	9	sp|Q13310|PABP4_HUMAN Polyadenylate-binding protein 4 OS=Homo sapiens GN=PABPC4 PE=1 SV=1	1	20	9	9	11	13	12	11	14	10	12	13	11	13	12	10	13	12	11	3	4	4	4	6	3	5	4	4	4	4	5	5	4	3	3	4	4	4	6	3	5	4	4	4
sp|Q13330|MTA1_HUMAN;sp|Q9BTC8|MTA3_HUMAN	sp|Q13330|MTA1_HUMAN;sp|Q9BTC8|MTA3_HUMAN	4;3	2;1	2;1	sp|Q13330|MTA1_HUMAN Metastasis-associated protein MTA1 OS=Homo sapiens GN=MTA1 PE=1 SV=2;sp|Q9BTC8|MTA3_HUMAN Metastasis-associated protein MTA3 OS=Homo sapiens GN=MTA3 PE=1 SV=2	2	4	2	2	1	3	1	1	2	2	2	3	2	1	3	1	0	1	2	1	2	1	1	2	2	1	2	2	1	2	1	0	1	2	1	2	1	1	2	2	1	2	2	1
sp|Q13347|EIF3I_HUMAN	sp|Q13347|EIF3I_HUMAN	18	18	18	sp|Q13347|EIF3I_HUMAN Eukaryotic translation initiation factor 3 subunit I OS=Homo sapiens GN=EIF3I PE=1 SV=1	1	18	18	18	10	10	10	10	10	8	11	10	11	11	12	11	10	8	10	10	10	10	10	10	8	11	10	11	11	12	11	10	8	10	10	10	10	10	10	8	11	10	11	11
sp|Q13363|CTBP1_HUMAN	sp|Q13363|CTBP1_HUMAN	8	8	6	sp|Q13363|CTBP1_HUMAN C-terminal-binding protein 1 OS=Homo sapiens GN=CTBP1 PE=1 SV=2	1	8	8	6	2	1	2	0	3	1	0	1	0	1	3	2	2	3	2	2	1	2	0	3	1	0	1	0	1	3	2	2	3	2	2	0	1	0	2	0	0	1	0	1
sp|Q13371|PHLP_HUMAN	sp|Q13371|PHLP_HUMAN	1	1	1	sp|Q13371|PHLP_HUMAN Phosducin-like protein OS=Homo sapiens GN=PDCL PE=1 SV=3	1	1	1	1	0	1	0	1	0	1	1	1	1	1	0	0	1	1	0	0	1	0	1	0	1	1	1	1	1	0	0	1	1	0	0	1	0	1	0	1	1	1	1	1
sp|Q13404|UB2V1_HUMAN	sp|Q13404|UB2V1_HUMAN	7	2	2	sp|Q13404|UB2V1_HUMAN Ubiquitin-conjugating enzyme E2 variant 1 OS=Homo sapiens GN=UBE2V1 PE=1 SV=2	1	7	2	2	5	3	6	4	6	4	5	5	4	2	6	3	6	5	4	1	0	1	1	1	1	2	1	2	0	1	1	2	1	1	1	0	1	1	1	1	2	1	2	0
sp|Q13405|RM49_HUMAN	sp|Q13405|RM49_HUMAN	1	1	1	sp|Q13405|RM49_HUMAN 39S ribosomal protein L49, mitochondrial OS=Homo sapiens GN=MRPL49 PE=1 SV=1	1	1	1	1	0	1	0	0	0	1	0	0	1	0	0	0	0	0	1	0	1	0	0	0	1	0	0	1	0	0	0	0	0	1	0	1	0	0	0	1	0	0	1	0
sp|Q13409|DC1I2_HUMAN	sp|Q13409|DC1I2_HUMAN	11	11	11	sp|Q13409|DC1I2_HUMAN Cytoplasmic dynein 1 intermediate chain 2 OS=Homo sapiens GN=DYNC1I2 PE=1 SV=3	1	11	11	11	5	7	6	5	6	8	2	6	8	8	8	6	6	7	7	5	7	6	5	6	8	2	6	8	8	8	6	6	7	7	5	7	6	5	6	8	2	6	8	8
sp|Q13418|ILK_HUMAN	sp|Q13418|ILK_HUMAN	19	19	19	sp|Q13418|ILK_HUMAN Integrin-linked protein kinase OS=Homo sapiens GN=ILK PE=1 SV=2	1	19	19	19	12	13	12	12	14	10	11	13	12	11	12	9	12	11	13	12	13	12	12	14	10	11	13	12	11	12	9	12	11	13	12	13	12	12	14	10	11	13	12	11
sp|Q13423|NNTM_HUMAN	sp|Q13423|NNTM_HUMAN	6	6	6	sp|Q13423|NNTM_HUMAN NAD(P) transhydrogenase, mitochondrial OS=Homo sapiens GN=NNT PE=1 SV=3	1	6	6	6	2	2	4	4	2	5	4	4	2	4	3	3	3	3	4	2	2	4	4	2	5	4	4	2	4	3	3	3	3	4	2	2	4	4	2	5	4	4	2	4
sp|Q13425|SNTB2_HUMAN	sp|Q13425|SNTB2_HUMAN	5	5	5	sp|Q13425|SNTB2_HUMAN Beta-2-syntrophin OS=Homo sapiens GN=SNTB2 PE=1 SV=1	1	5	5	5	2	2	2	2	2	3	3	2	3	3	2	4	2	3	2	2	2	2	2	2	3	3	2	3	3	2	4	2	3	2	2	2	2	2	2	3	3	2	3	3
sp|Q13427|PPIG_HUMAN	sp|Q13427|PPIG_HUMAN	2	2	2	sp|Q13427|PPIG_HUMAN Peptidyl-prolyl cis-trans isomerase G OS=Homo sapiens GN=PPIG PE=1 SV=2	1	2	2	2	1	0	0	1	0	1	1	0	1	1	0	0	1	1	1	1	0	0	1	0	1	1	0	1	1	0	0	1	1	1	1	0	0	1	0	1	1	0	1	1
sp|Q13428|TCOF_HUMAN	sp|Q13428|TCOF_HUMAN	2	2	2	sp|Q13428|TCOF_HUMAN Treacle protein OS=Homo sapiens GN=TCOF1 PE=1 SV=3	1	2	2	2	0	1	1	0	1	1	1	0	0	0	1	1	1	0	1	0	1	1	0	1	1	1	0	0	0	1	1	1	0	1	0	1	1	0	1	1	1	0	0	0
sp|Q13435|SF3B2_HUMAN	sp|Q13435|SF3B2_HUMAN	20	20	20	sp|Q13435|SF3B2_HUMAN Splicing factor 3B subunit 2 OS=Homo sapiens GN=SF3B2 PE=1 SV=2	1	20	20	20	10	12	8	13	13	13	10	15	12	10	12	15	10	10	13	10	12	8	13	13	13	10	15	12	10	12	15	10	10	13	10	12	8	13	13	13	10	15	12	10
sp|Q13442|HAP28_HUMAN	sp|Q13442|HAP28_HUMAN	6	6	6	sp|Q13442|HAP28_HUMAN 28 kDa heat- and acid-stable phosphoprotein OS=Homo sapiens GN=PDAP1 PE=1 SV=1	1	6	6	6	3	3	3	2	3	3	2	4	3	2	4	5	2	2	3	3	3	3	2	3	3	2	4	3	2	4	5	2	2	3	3	3	3	2	3	3	2	4	3	2
sp|Q13443|ADAM9_HUMAN	sp|Q13443|ADAM9_HUMAN	2	2	2	sp|Q13443|ADAM9_HUMAN Disintegrin and metalloproteinase domain-containing protein 9 OS=Homo sapiens GN=ADAM9 PE=1 SV=1	1	2	2	2	0	1	1	0	0	0	0	0	1	0	1	0	0	0	0	0	1	1	0	0	0	0	0	1	0	1	0	0	0	0	0	1	1	0	0	0	0	0	1	0
sp|Q13464|ROCK1_HUMAN	sp|Q13464|ROCK1_HUMAN	5	3	3	sp|Q13464|ROCK1_HUMAN Rho-associated protein kinase 1 OS=Homo sapiens GN=ROCK1 PE=1 SV=1	1	5	3	3	1	2	2	0	2	2	1	1	3	1	3	1	0	1	2	0	1	0	0	0	0	0	0	1	1	1	1	0	0	0	0	1	0	0	0	0	0	0	1	1
sp|Q13492|PICAL_HUMAN	sp|Q13492|PICAL_HUMAN	4	4	4	sp|Q13492|PICAL_HUMAN Phosphatidylinositol-binding clathrin assembly protein OS=Homo sapiens GN=PICALM PE=1 SV=2	1	4	4	4	3	1	2	3	3	3	4	3	1	3	4	2	2	4	3	3	1	2	3	3	3	4	3	1	3	4	2	2	4	3	3	1	2	3	3	3	4	3	1	3
sp|Q13501|SQSTM_HUMAN	sp|Q13501|SQSTM_HUMAN	4	4	4	sp|Q13501|SQSTM_HUMAN Sequestosome-1 OS=Homo sapiens GN=SQSTM1 PE=1 SV=1	1	4	4	4	2	2	2	2	2	1	2	2	2	2	1	1	2	2	1	2	2	2	2	2	1	2	2	2	2	1	1	2	2	1	2	2	2	2	2	1	2	2	2	2
sp|Q13509|TBB3_HUMAN	sp|Q13509|TBB3_HUMAN	27	12	9	sp|Q13509|TBB3_HUMAN Tubulin beta-3 chain OS=Homo sapiens GN=TUBB3 PE=1 SV=2	1	27	12	9	19	22	20	21	20	23	16	20	23	18	22	20	19	20	21	6	8	7	8	7	9	3	7	8	5	8	7	6	7	7	4	6	5	7	5	7	3	5	6	4
sp|Q13526|PIN1_HUMAN	sp|Q13526|PIN1_HUMAN	5	5	5	sp|Q13526|PIN1_HUMAN Peptidyl-prolyl cis-trans isomerase NIMA-interacting 1 OS=Homo sapiens GN=PIN1 PE=1 SV=1	1	5	5	5	3	3	3	3	3	2	4	2	2	2	3	2	3	3	3	3	3	3	3	3	2	4	2	2	2	3	2	3	3	3	3	3	3	3	3	2	4	2	2	2
sp|Q13541|4EBP1_HUMAN	sp|Q13541|4EBP1_HUMAN	2	2	2	sp|Q13541|4EBP1_HUMAN Eukaryotic translation initiation factor 4E-binding protein 1 OS=Homo sapiens GN=EIF4EBP1 PE=1 SV=3	1	2	2	2	1	1	0	1	1	0	1	1	1	1	1	2	1	1	1	1	1	0	1	1	0	1	1	1	1	1	2	1	1	1	1	1	0	1	1	0	1	1	1	1
sp|Q13547|HDAC1_HUMAN	sp|Q13547|HDAC1_HUMAN	7	7	4	sp|Q13547|HDAC1_HUMAN Histone deacetylase 1 OS=Homo sapiens GN=HDAC1 PE=1 SV=1	1	7	7	4	4	5	4	3	3	6	4	3	4	5	4	2	4	5	2	4	5	4	3	3	6	4	3	4	5	4	2	4	5	2	2	3	3	2	2	3	3	2	3	2
sp|Q13555|KCC2G_HUMAN;sp|Q13554|KCC2B_HUMAN;sp|Q9UQM7|KCC2A_HUMAN	sp|Q13555|KCC2G_HUMAN;sp|Q13554|KCC2B_HUMAN	9;6;4	4;2;0	4;2;0	sp|Q13555|KCC2G_HUMAN Calcium/calmodulin-dependent protein kinase type II subunit gamma OS=Homo sapiens GN=CAMK2G PE=1 SV=3;sp|Q13554|KCC2B_HUMAN Calcium/calmodulin-dependent protein kinase type II subunit beta OS=Homo sapiens GN=CAMK2B PE=1 SV=3	3	9	4	4	4	5	4	3	4	5	3	5	3	4	8	5	5	4	5	1	2	1	1	1	1	0	1	0	2	3	2	1	1	2	1	2	1	1	1	1	0	1	0	2
sp|Q13557|KCC2D_HUMAN	sp|Q13557|KCC2D_HUMAN	19	19	14	sp|Q13557|KCC2D_HUMAN Calcium/calmodulin-dependent protein kinase type II subunit delta OS=Homo sapiens GN=CAMK2D PE=1 SV=3	1	19	19	14	12	12	13	10	12	15	12	13	10	11	16	7	10	12	14	12	12	13	10	12	15	12	13	10	11	16	7	10	12	14	9	9	10	8	9	11	9	9	7	9
sp|Q13561|DCTN2_HUMAN	sp|Q13561|DCTN2_HUMAN	9	9	9	sp|Q13561|DCTN2_HUMAN Dynactin subunit 2 OS=Homo sapiens GN=DCTN2 PE=1 SV=4	1	9	9	9	4	3	5	4	4	5	5	4	5	4	6	6	5	4	3	4	3	5	4	4	5	5	4	5	4	6	6	5	4	3	4	3	5	4	4	5	5	4	5	4
sp|Q13564|ULA1_HUMAN	sp|Q13564|ULA1_HUMAN	2	2	2	sp|Q13564|ULA1_HUMAN NEDD8-activating enzyme E1 regulatory subunit OS=Homo sapiens GN=NAE1 PE=1 SV=1	1	2	2	2	1	0	0	1	1	0	0	0	0	1	0	0	1	1	0	1	0	0	1	1	0	0	0	0	1	0	0	1	1	0	1	0	0	1	1	0	0	0	0	1
sp|Q13573|SNW1_HUMAN	sp|Q13573|SNW1_HUMAN	9	9	9	sp|Q13573|SNW1_HUMAN SNW domain-containing protein 1 OS=Homo sapiens GN=SNW1 PE=1 SV=1	1	9	9	9	1	0	2	1	2	3	2	1	4	1	4	4	2	1	1	1	0	2	1	2	3	2	1	4	1	4	4	2	1	1	1	0	2	1	2	3	2	1	4	1
sp|Q13595|TRA2A_HUMAN	sp|Q13595|TRA2A_HUMAN	5	4	4	sp|Q13595|TRA2A_HUMAN Transformer-2 protein homolog alpha OS=Homo sapiens GN=TRA2A PE=1 SV=1	1	5	4	4	3	3	2	4	4	3	3	3	3	4	3	2	5	4	3	2	3	2	3	3	3	2	3	3	3	3	1	4	3	3	2	3	2	3	3	3	2	3	3	3
sp|Q13596|SNX1_HUMAN	sp|Q13596|SNX1_HUMAN	10	8	8	sp|Q13596|SNX1_HUMAN Sorting nexin-1 OS=Homo sapiens GN=SNX1 PE=1 SV=3	1	10	8	8	2	4	3	4	1	2	3	3	1	2	0	2	4	2	1	1	4	3	4	1	2	2	2	1	1	0	2	4	1	1	1	4	3	4	1	2	2	2	1	1
sp|Q13618|CUL3_HUMAN	sp|Q13618|CUL3_HUMAN	5	5	5	sp|Q13618|CUL3_HUMAN Cullin-3 OS=Homo sapiens GN=CUL3 PE=1 SV=2	1	5	5	5	2	2	2	2	1	3	1	1	3	1	2	1	1	2	2	2	2	2	2	1	3	1	1	3	1	2	1	1	2	2	2	2	2	2	1	3	1	1	3	1
sp|Q13620|CUL4B_HUMAN;sp|Q13619|CUL4A_HUMAN	sp|Q13620|CUL4B_HUMAN	8;2	8;2	8;2	sp|Q13620|CUL4B_HUMAN Cullin-4B OS=Homo sapiens GN=CUL4B PE=1 SV=4	2	8	8	8	3	4	3	4	1	3	4	4	3	3	3	4	5	3	2	3	4	3	4	1	3	4	4	3	3	3	4	5	3	2	3	4	3	4	1	3	4	4	3	3
sp|Q13636|RAB31_HUMAN	sp|Q13636|RAB31_HUMAN	2	2	2	sp|Q13636|RAB31_HUMAN Ras-related protein Rab-31 OS=Homo sapiens GN=RAB31 PE=1 SV=1	1	2	2	2	1	1	1	0	1	1	0	1	1	0	1	1	1	2	1	1	1	1	0	1	1	0	1	1	0	1	1	1	2	1	1	1	1	0	1	1	0	1	1	0
sp|Q13643|FHL3_HUMAN	sp|Q13643|FHL3_HUMAN	7	7	7	sp|Q13643|FHL3_HUMAN Four and a half LIM domains protein 3 OS=Homo sapiens GN=FHL3 PE=1 SV=4	1	7	7	7	4	3	3	5	5	2	4	2	4	4	3	0	5	5	3	4	3	3	5	5	2	4	2	4	4	3	0	5	5	3	4	3	3	5	5	2	4	2	4	4
sp|Q13685|AAMP_HUMAN	sp|Q13685|AAMP_HUMAN	6	6	6	sp|Q13685|AAMP_HUMAN Angio-associated migratory cell protein OS=Homo sapiens GN=AAMP PE=1 SV=2	1	6	6	6	3	4	4	4	4	4	3	3	4	2	2	0	5	3	3	3	4	4	4	4	4	3	3	4	2	2	0	5	3	3	3	4	4	4	4	4	3	3	4	2
sp|Q13740|CD166_HUMAN	sp|Q13740|CD166_HUMAN	3	3	3	sp|Q13740|CD166_HUMAN CD166 antigen OS=Homo sapiens GN=ALCAM PE=1 SV=2	1	3	3	3	0	0	0	0	0	0	0	0	0	0	1	0	0	0	2	0	0	0	0	0	0	0	0	0	0	1	0	0	0	2	0	0	0	0	0	0	0	0	0	0
sp|Q13765|NACA_HUMAN;sp|E9PAV3|NACAM_HUMAN;sp|Q9BZK3|NACP1_HUMAN	sp|Q13765|NACA_HUMAN;sp|E9PAV3|NACAM_HUMAN	10;10;2	10;10;2	10;10;2	sp|Q13765|NACA_HUMAN Nascent polypeptide-associated complex subunit alpha OS=Homo sapiens GN=NACA PE=1 SV=1;sp|E9PAV3|NACAM_HUMAN Nascent polypeptide-associated complex subunit alpha, muscle-specific form OS=Homo sapiens GN=NACA PE=1 SV=1	3	10	10	10	7	6	7	6	6	7	8	8	8	7	7	9	8	9	8	7	6	7	6	6	7	8	8	8	7	7	9	8	9	8	7	6	7	6	6	7	8	8	8	7
sp|Q13813|SPTN1_HUMAN	sp|Q13813|SPTN1_HUMAN	52	52	52	sp|Q13813|SPTN1_HUMAN Spectrin alpha chain, non-erythrocytic 1 OS=Homo sapiens GN=SPTAN1 PE=1 SV=3	1	52	52	52	28	22	18	21	30	23	21	24	25	20	26	16	28	28	22	28	22	18	21	30	23	21	24	25	20	26	16	28	28	22	28	22	18	21	30	23	21	24	25	20
sp|Q13825|AUHM_HUMAN	sp|Q13825|AUHM_HUMAN	2	2	2	sp|Q13825|AUHM_HUMAN Methylglutaconyl-CoA hydratase, mitochondrial OS=Homo sapiens GN=AUH PE=1 SV=1	1	2	2	2	0	0	0	0	0	0	0	0	0	0	1	1	0	1	0	0	0	0	0	0	0	0	0	0	0	1	1	0	1	0	0	0	0	0	0	0	0	0	0	0
sp|Q13838|DX39B_HUMAN	sp|Q13838|DX39B_HUMAN	25	25	10	sp|Q13838|DX39B_HUMAN Spliceosome RNA helicase DDX39B OS=Homo sapiens GN=DDX39B PE=1 SV=1	1	25	25	10	17	16	16	17	17	15	16	17	14	14	16	12	15	17	16	17	16	16	17	17	15	16	17	14	14	16	12	15	17	16	6	7	5	8	6	4	7	5	4	5
sp|Q13867|BLMH_HUMAN	sp|Q13867|BLMH_HUMAN	4	4	4	sp|Q13867|BLMH_HUMAN Bleomycin hydrolase OS=Homo sapiens GN=BLMH PE=1 SV=1	1	4	4	4	1	3	0	1	2	1	2	1	0	1	1	0	1	0	1	1	3	0	1	2	1	2	1	0	1	1	0	1	0	1	1	3	0	1	2	1	2	1	0	1
sp|Q13885|TBB2A_HUMAN	sp|Q13885|TBB2A_HUMAN	36	10	3	sp|Q13885|TBB2A_HUMAN Tubulin beta-2A chain OS=Homo sapiens GN=TUBB2A PE=1 SV=1	1	36	10	3	31	33	31	31	32	33	31	31	33	31	32	27	32	31	33	9	10	9	9	10	10	9	9	9	9	9	8	10	9	10	3	3	3	3	3	3	3	3	2	3
sp|Q13907|IDI1_HUMAN	sp|Q13907|IDI1_HUMAN	2	2	2	sp|Q13907|IDI1_HUMAN Isopentenyl-diphosphate Delta-isomerase 1 OS=Homo sapiens GN=IDI1 PE=1 SV=2	1	2	2	2	2	2	1	2	2	2	2	1	1	2	2	2	2	2	1	2	2	1	2	2	2	2	1	1	2	2	2	2	2	1	2	2	1	2	2	2	2	1	1	2
sp|Q13951|PEBB_HUMAN	sp|Q13951|PEBB_HUMAN	5	5	5	sp|Q13951|PEBB_HUMAN Core-binding factor subunit beta OS=Homo sapiens GN=CBFB PE=1 SV=2	1	5	5	5	2	2	3	2	3	2	1	3	3	3	2	1	4	3	4	2	2	3	2	3	2	1	3	3	3	2	1	4	3	4	2	2	3	2	3	2	1	3	3	3
sp|Q14008|CKAP5_HUMAN	sp|Q14008|CKAP5_HUMAN	3	3	3	sp|Q14008|CKAP5_HUMAN Cytoskeleton-associated protein 5 OS=Homo sapiens GN=CKAP5 PE=1 SV=3	1	3	3	3	1	2	1	1	1	1	1	1	1	1	1	1	2	1	1	1	2	1	1	1	1	1	1	1	1	1	1	2	1	1	1	2	1	1	1	1	1	1	1	1
sp|Q14019|COTL1_HUMAN	sp|Q14019|COTL1_HUMAN	4	4	4	sp|Q14019|COTL1_HUMAN Coactosin-like protein OS=Homo sapiens GN=COTL1 PE=1 SV=3	1	4	4	4	2	3	2	2	1	2	1	1	3	2	2	0	3	1	1	2	3	2	2	1	2	1	1	3	2	2	0	3	1	1	2	3	2	2	1	2	1	1	3	2
sp|Q14103|HNRPD_HUMAN	sp|Q14103|HNRPD_HUMAN	17	17	15	sp|Q14103|HNRPD_HUMAN Heterogeneous nuclear ribonucleoprotein D0 OS=Homo sapiens GN=HNRNPD PE=1 SV=1	1	17	17	15	13	14	12	13	12	12	14	14	15	14	13	7	14	13	12	13	14	12	13	12	12	14	14	15	14	13	7	14	13	12	11	12	10	11	10	11	12	12	13	12
sp|Q14118|DAG1_HUMAN	sp|Q14118|DAG1_HUMAN	1	1	1	sp|Q14118|DAG1_HUMAN Dystroglycan OS=Homo sapiens GN=DAG1 PE=1 SV=2	1	1	1	1	0	0	0	0	0	0	0	0	1	0	0	1	0	0	1	0	0	0	0	0	0	0	0	1	0	0	1	0	0	1	0	0	0	0	0	0	0	0	1	0
sp|Q14152|EIF3A_HUMAN	sp|Q14152|EIF3A_HUMAN	41	41	41	sp|Q14152|EIF3A_HUMAN Eukaryotic translation initiation factor 3 subunit A OS=Homo sapiens GN=EIF3A PE=1 SV=1	1	41	41	41	22	19	22	23	21	20	18	25	19	23	20	22	17	25	21	22	19	22	23	21	20	18	25	19	23	20	22	17	25	21	22	19	22	23	21	20	18	25	19	23
sp|Q14155|ARHG7_HUMAN;sp|Q15052|ARHG6_HUMAN	sp|Q14155|ARHG7_HUMAN	3;1	3;1	3;1	sp|Q14155|ARHG7_HUMAN Rho guanine nucleotide exchange factor 7 OS=Homo sapiens GN=ARHGEF7 PE=1 SV=2	2	3	3	3	0	1	2	0	0	1	0	0	1	0	1	1	0	0	1	0	1	2	0	0	1	0	0	1	0	1	1	0	0	1	0	1	2	0	0	1	0	0	1	0
sp|Q14156|EFR3A_HUMAN	sp|Q14156|EFR3A_HUMAN	1	1	1	sp|Q14156|EFR3A_HUMAN Protein EFR3 homolog A OS=Homo sapiens GN=EFR3A PE=1 SV=2	1	1	1	1	0	1	0	0	0	0	0	1	1	0	0	1	0	0	0	0	1	0	0	0	0	0	1	1	0	0	1	0	0	0	0	1	0	0	0	0	0	1	1	0
sp|Q14157|UBP2L_HUMAN	sp|Q14157|UBP2L_HUMAN	20	20	20	sp|Q14157|UBP2L_HUMAN Ubiquitin-associated protein 2-like OS=Homo sapiens GN=UBAP2L PE=1 SV=2	1	20	20	20	16	15	14	14	14	14	15	15	14	13	14	12	12	14	12	16	15	14	14	14	14	15	15	14	13	14	12	12	14	12	16	15	14	14	14	14	15	15	14	13
sp|Q14161|GIT2_HUMAN	sp|Q14161|GIT2_HUMAN	1	1	1	sp|Q14161|GIT2_HUMAN ARF GTPase-activating protein GIT2 OS=Homo sapiens GN=GIT2 PE=1 SV=2	1	1	1	1	0	1	1	0	0	1	0	0	1	0	1	0	0	0	0	0	1	1	0	0	1	0	0	1	0	1	0	0	0	0	0	1	1	0	0	1	0	0	1	0
sp|Q14165|MLEC_HUMAN	sp|Q14165|MLEC_HUMAN	3	3	3	sp|Q14165|MLEC_HUMAN Malectin OS=Homo sapiens GN=MLEC PE=1 SV=1	1	3	3	3	1	0	0	1	2	0	1	0	0	1	0	1	1	0	0	1	0	0	1	2	0	1	0	0	1	0	1	1	0	0	1	0	0	1	2	0	1	0	0	1
sp|Q14166|TTL12_HUMAN	sp|Q14166|TTL12_HUMAN	1	1	1	sp|Q14166|TTL12_HUMAN Tubulin--tyrosine ligase-like protein 12 OS=Homo sapiens GN=TTLL12 PE=1 SV=2	1	1	1	1	1	1	1	1	1	1	1	1	1	1	1	0	1	1	1	1	1	1	1	1	1	1	1	1	1	1	0	1	1	1	1	1	1	1	1	1	1	1	1	1
sp|Q14192|FHL2_HUMAN	sp|Q14192|FHL2_HUMAN	7	7	7	sp|Q14192|FHL2_HUMAN Four and a half LIM domains protein 2 OS=Homo sapiens GN=FHL2 PE=1 SV=3	1	7	7	7	4	5	2	3	2	3	4	4	2	3	3	0	5	3	4	4	5	2	3	2	3	4	4	2	3	3	0	5	3	4	4	5	2	3	2	3	4	4	2	3
sp|Q14195|DPYL3_HUMAN	sp|Q14195|DPYL3_HUMAN	18	14	13	sp|Q14195|DPYL3_HUMAN Dihydropyrimidinase-related protein 3 OS=Homo sapiens GN=DPYSL3 PE=1 SV=1	1	18	14	13	9	9	8	10	9	8	9	10	6	11	10	7	10	10	9	5	6	4	6	5	5	5	6	2	7	6	4	6	6	5	5	6	4	6	5	4	5	6	2	7
sp|Q14197|ICT1_HUMAN	sp|Q14197|ICT1_HUMAN	1	1	1	sp|Q14197|ICT1_HUMAN Peptidyl-tRNA hydrolase ICT1, mitochondrial OS=Homo sapiens GN=MRPL58 PE=1 SV=1	1	1	1	1	0	0	0	1	0	0	1	1	0	0	0	1	1	1	0	0	0	0	1	0	0	1	1	0	0	0	1	1	1	0	0	0	0	1	0	0	1	1	0	0
sp|Q14203|DCTN1_HUMAN	sp|Q14203|DCTN1_HUMAN	26	26	26	sp|Q14203|DCTN1_HUMAN Dynactin subunit 1 OS=Homo sapiens GN=DCTN1 PE=1 SV=3	1	26	26	26	12	11	11	13	8	9	7	13	9	10	10	12	10	11	9	12	11	11	13	8	9	7	13	9	10	10	12	10	11	9	12	11	11	13	8	9	7	13	9	10
sp|Q14204|DYHC1_HUMAN	sp|Q14204|DYHC1_HUMAN	93	93	93	sp|Q14204|DYHC1_HUMAN Cytoplasmic dynein 1 heavy chain 1 OS=Homo sapiens GN=DYNC1H1 PE=1 SV=5	1	93	93	93	43	50	46	40	44	42	34	46	36	40	37	30	31	48	39	43	50	46	40	44	42	34	46	36	40	37	30	31	48	39	43	50	46	40	44	42	34	46	36	40
sp|Q14240|IF4A2_HUMAN	sp|Q14240|IF4A2_HUMAN	17	4	4	sp|Q14240|IF4A2_HUMAN Eukaryotic initiation factor 4A-II OS=Homo sapiens GN=EIF4A2 PE=1 SV=2	1	17	4	4	10	11	10	10	12	13	12	11	10	11	13	10	9	11	11	2	1	0	2	1	2	2	1	0	2	2	1	2	3	1	2	1	0	2	1	2	2	1	0	2
sp|Q14247|SRC8_HUMAN	sp|Q14247|SRC8_HUMAN	18	18	18	sp|Q14247|SRC8_HUMAN Src substrate cortactin OS=Homo sapiens GN=CTTN PE=1 SV=2	1	18	18	18	10	13	11	12	12	12	11	12	12	11	13	11	10	12	11	10	13	11	12	12	12	11	12	12	11	13	11	10	12	11	10	13	11	12	12	12	11	12	12	11
sp|Q14254|FLOT2_HUMAN	sp|Q14254|FLOT2_HUMAN	2	2	2	sp|Q14254|FLOT2_HUMAN Flotillin-2 OS=Homo sapiens GN=FLOT2 PE=1 SV=2	1	2	2	2	1	0	0	1	1	0	0	1	0	1	0	0	0	1	2	1	0	0	1	1	0	0	1	0	1	0	0	0	1	2	1	0	0	1	1	0	0	1	0	1
sp|Q14257|RCN2_HUMAN	sp|Q14257|RCN2_HUMAN	1	1	1	sp|Q14257|RCN2_HUMAN Reticulocalbin-2 OS=Homo sapiens GN=RCN2 PE=1 SV=1	1	1	1	1	1	1	1	1	1	1	1	1	1	1	1	0	1	1	1	1	1	1	1	1	1	1	1	1	1	1	0	1	1	1	1	1	1	1	1	1	1	1	1	1
sp|Q14315|FLNC_HUMAN	sp|Q14315|FLNC_HUMAN	58	45	45	sp|Q14315|FLNC_HUMAN Filamin-C OS=Homo sapiens GN=FLNC PE=1 SV=3	1	58	45	45	40	37	38	35	39	32	43	40	38	40	39	18	38	45	38	28	24	28	24	26	22	31	29	26	28	26	11	25	33	27	28	24	28	24	26	22	31	29	26	28
sp|Q14318|FKBP8_HUMAN	sp|Q14318|FKBP8_HUMAN	4	4	4	sp|Q14318|FKBP8_HUMAN Peptidyl-prolyl cis-trans isomerase FKBP8 OS=Homo sapiens GN=FKBP8 PE=1 SV=2	1	4	4	4	2	1	2	2	1	1	1	2	1	2	1	2	1	1	2	2	1	2	2	1	1	1	2	1	2	1	2	1	1	2	2	1	2	2	1	1	1	2	1	2
sp|Q14320|FA50A_HUMAN;sp|Q9Y247|FA50B_HUMAN	sp|Q14320|FA50A_HUMAN	5;2	5;2	5;2	sp|Q14320|FA50A_HUMAN Protein FAM50A OS=Homo sapiens GN=FAM50A PE=1 SV=2	2	5	5	5	1	1	1	3	1	2	1	1	0	0	1	2	1	2	2	1	1	1	3	1	2	1	1	0	0	1	2	1	2	2	1	1	1	3	1	2	1	1	0	0
sp|Q14376|GALE_HUMAN	sp|Q14376|GALE_HUMAN	2	2	2	sp|Q14376|GALE_HUMAN UDP-glucose 4-epimerase OS=Homo sapiens GN=GALE PE=1 SV=2	1	2	2	2	2	2	2	2	2	2	1	2	2	2	1	2	1	1	2	2	2	2	2	2	2	1	2	2	2	1	2	1	1	2	2	2	2	2	2	2	1	2	2	2
sp|Q14444|CAPR1_HUMAN	sp|Q14444|CAPR1_HUMAN	12	12	12	sp|Q14444|CAPR1_HUMAN Caprin-1 OS=Homo sapiens GN=CAPRIN1 PE=1 SV=2	1	12	12	12	9	5	6	9	7	6	9	9	5	9	6	6	8	8	7	9	5	6	9	7	6	9	9	5	9	6	6	8	8	7	9	5	6	9	7	6	9	9	5	9
sp|Q14498|RBM39_HUMAN	sp|Q14498|RBM39_HUMAN	12	12	11	sp|Q14498|RBM39_HUMAN RNA-binding protein 39 OS=Homo sapiens GN=RBM39 PE=1 SV=2	1	12	12	11	7	6	5	6	5	6	3	6	3	4	7	5	4	6	7	7	6	5	6	5	6	3	6	3	4	7	5	4	6	7	6	6	5	6	5	5	3	5	3	4
sp|Q14554|PDIA5_HUMAN	sp|Q14554|PDIA5_HUMAN	3	3	3	sp|Q14554|PDIA5_HUMAN Protein disulfide-isomerase A5 OS=Homo sapiens GN=PDIA5 PE=1 SV=1	1	3	3	3	1	2	2	2	1	1	1	1	0	0	1	0	1	1	1	1	2	2	2	1	1	1	1	0	0	1	0	1	1	1	1	2	2	2	1	1	1	1	0	0
sp|Q14558|KPRA_HUMAN	sp|Q14558|KPRA_HUMAN	2	1	1	sp|Q14558|KPRA_HUMAN Phosphoribosyl pyrophosphate synthase-associated protein 1 OS=Homo sapiens GN=PRPSAP1 PE=1 SV=2	1	2	1	1	1	0	1	1	1	0	1	1	1	1	0	0	1	1	1	0	0	1	0	0	0	0	0	1	0	0	0	0	1	0	0	0	1	0	0	0	0	0	1	0
sp|Q14566|MCM6_HUMAN	sp|Q14566|MCM6_HUMAN	21	21	21	sp|Q14566|MCM6_HUMAN DNA replication licensing factor MCM6 OS=Homo sapiens GN=MCM6 PE=1 SV=1	1	21	21	21	12	9	13	11	12	13	11	11	9	11	13	6	10	9	9	12	9	13	11	12	13	11	11	9	11	13	6	10	9	9	12	9	13	11	12	13	11	11	9	11
sp|Q14573|ITPR3_HUMAN	sp|Q14573|ITPR3_HUMAN	3	3	3	sp|Q14573|ITPR3_HUMAN Inositol 1,4,5-trisphosphate receptor type 3 OS=Homo sapiens GN=ITPR3 PE=1 SV=2	1	3	3	3	1	2	0	1	1	0	0	0	1	0	0	1	0	0	1	1	2	0	1	1	0	0	0	1	0	0	1	0	0	1	1	2	0	1	1	0	0	0	1	0
sp|Q14669|TRIPC_HUMAN	sp|Q14669|TRIPC_HUMAN	1	1	1	sp|Q14669|TRIPC_HUMAN E3 ubiquitin-protein ligase TRIP12 OS=Homo sapiens GN=TRIP12 PE=1 SV=1	1	1	1	1	0	1	1	0	1	0	0	0	0	0	0	1	1	1	1	0	1	1	0	1	0	0	0	0	0	0	1	1	1	1	0	1	1	0	1	0	0	0	0	0
sp|Q14671|PUM1_HUMAN	sp|Q14671|PUM1_HUMAN	2	2	2	sp|Q14671|PUM1_HUMAN Pumilio homolog 1 OS=Homo sapiens GN=PUM1 PE=1 SV=3	1	2	2	2	0	0	0	1	1	0	0	0	0	0	0	1	0	0	0	0	0	0	1	1	0	0	0	0	0	0	1	0	0	0	0	0	0	1	1	0	0	0	0	0
sp|Q14677|EPN4_HUMAN	sp|Q14677|EPN4_HUMAN	3	3	3	sp|Q14677|EPN4_HUMAN Clathrin interactor 1 OS=Homo sapiens GN=CLINT1 PE=1 SV=1	1	3	3	3	1	1	1	1	1	2	1	2	2	1	1	1	2	1	1	1	1	1	1	1	2	1	2	2	1	1	1	2	1	1	1	1	1	1	1	2	1	2	2	1
sp|Q14683|SMC1A_HUMAN	sp|Q14683|SMC1A_HUMAN	16	16	16	sp|Q14683|SMC1A_HUMAN Structural maintenance of chromosomes protein 1A OS=Homo sapiens GN=SMC1A PE=1 SV=2	1	16	16	16	4	4	6	6	6	3	5	6	5	3	7	8	3	4	5	4	4	6	6	6	3	5	6	5	3	7	8	3	4	5	4	4	6	6	6	3	5	6	5	3
sp|Q14696|MESD_HUMAN	sp|Q14696|MESD_HUMAN	1	1	1	sp|Q14696|MESD_HUMAN LDLR chaperone MESD OS=Homo sapiens GN=MESDC2 PE=1 SV=2	1	1	1	1	1	0	0	1	0	0	1	0	0	0	1	0	1	1	1	1	0	0	1	0	0	1	0	0	0	1	0	1	1	1	1	0	0	1	0	0	1	0	0	0
sp|Q14697|GANAB_HUMAN	sp|Q14697|GANAB_HUMAN	9	9	9	sp|Q14697|GANAB_HUMAN Neutral alpha-glucosidase AB OS=Homo sapiens GN=GANAB PE=1 SV=3	1	9	9	9	8	5	5	6	5	5	6	6	7	4	4	3	5	7	5	8	5	5	6	5	5	6	6	7	4	4	3	5	7	5	8	5	5	6	5	5	6	6	7	4
sp|Q14738|2A5D_HUMAN;sp|Q13362|2A5G_HUMAN	sp|Q14738|2A5D_HUMAN	4;1	4;1	4;1	sp|Q14738|2A5D_HUMAN Serine/threonine-protein phosphatase 2A 56 kDa regulatory subunit delta isoform OS=Homo sapiens GN=PPP2R5D PE=1 SV=1	2	4	4	4	4	2	2	4	3	3	3	4	1	3	2	2	3	4	1	4	2	2	4	3	3	3	4	1	3	2	2	3	4	1	4	2	2	4	3	3	3	4	1	3
sp|Q14764|MVP_HUMAN	sp|Q14764|MVP_HUMAN	8	8	8	sp|Q14764|MVP_HUMAN Major vault protein OS=Homo sapiens GN=MVP PE=1 SV=4	1	8	8	8	4	4	3	3	4	3	5	4	2	4	4	1	2	4	2	4	4	3	3	4	3	5	4	2	4	4	1	2	4	2	4	4	3	3	4	3	5	4	2	4
sp|Q14839|CHD4_HUMAN;sp|Q8TDI0|CHD5_HUMAN;sp|Q12873|CHD3_HUMAN	sp|Q14839|CHD4_HUMAN	20;8;2	20;8;2	20;8;2	sp|Q14839|CHD4_HUMAN Chromodomain-helicase-DNA-binding protein 4 OS=Homo sapiens GN=CHD4 PE=1 SV=2	3	20	20	20	7	7	10	3	6	11	4	4	6	5	8	6	4	5	7	7	7	10	3	6	11	4	4	6	5	8	6	4	5	7	7	7	10	3	6	11	4	4	6	5
sp|Q14847|LASP1_HUMAN	sp|Q14847|LASP1_HUMAN	15	15	15	sp|Q14847|LASP1_HUMAN LIM and SH3 domain protein 1 OS=Homo sapiens GN=LASP1 PE=1 SV=2	1	15	15	15	11	11	9	12	11	10	12	13	11	12	12	7	13	12	11	11	11	9	12	11	10	12	13	11	12	12	7	13	12	11	11	11	9	12	11	10	12	13	11	12
sp|Q14938|NFIX_HUMAN	sp|Q14938|NFIX_HUMAN	5	5	4	sp|Q14938|NFIX_HUMAN Nuclear factor 1 X-type OS=Homo sapiens GN=NFIX PE=1 SV=2	1	5	5	4	2	3	2	2	3	4	2	4	2	2	3	2	2	3	3	2	3	2	2	3	4	2	4	2	2	3	2	2	3	3	1	2	2	1	2	3	1	4	1	1
sp|Q14974|IMB1_HUMAN	sp|Q14974|IMB1_HUMAN	26	26	26	sp|Q14974|IMB1_HUMAN Importin subunit beta-1 OS=Homo sapiens GN=KPNB1 PE=1 SV=2	1	26	26	26	15	14	15	14	15	14	16	18	12	14	14	11	13	15	15	15	14	15	14	15	14	16	18	12	14	14	11	13	15	15	15	14	15	14	15	14	16	18	12	14
sp|Q14978|NOLC1_HUMAN	sp|Q14978|NOLC1_HUMAN	4	4	4	sp|Q14978|NOLC1_HUMAN Nucleolar and coiled-body phosphoprotein 1 OS=Homo sapiens GN=NOLC1 PE=1 SV=2	1	4	4	4	3	3	2	3	3	2	1	2	3	1	3	1	3	2	2	3	3	2	3	3	2	1	2	3	1	3	1	3	2	2	3	3	2	3	3	2	1	2	3	1
sp|Q14980|NUMA1_HUMAN	sp|Q14980|NUMA1_HUMAN	8	8	8	sp|Q14980|NUMA1_HUMAN Nuclear mitotic apparatus protein 1 OS=Homo sapiens GN=NUMA1 PE=1 SV=2	1	8	8	8	4	3	3	2	2	3	3	4	2	2	4	3	1	2	3	4	3	3	2	2	3	3	4	2	2	4	3	1	2	3	4	3	3	2	2	3	3	4	2	2
sp|Q14BN4|SLMAP_HUMAN	sp|Q14BN4|SLMAP_HUMAN	1	1	1	sp|Q14BN4|SLMAP_HUMAN Sarcolemmal membrane-associated protein OS=Homo sapiens GN=SLMAP PE=1 SV=1	1	1	1	1	0	0	0	0	0	0	0	0	0	0	0	1	0	0	0	0	0	0	0	0	0	0	0	0	0	0	1	0	0	0	0	0	0	0	0	0	0	0	0	0
sp|Q15005|SPCS2_HUMAN	sp|Q15005|SPCS2_HUMAN	2	2	2	sp|Q15005|SPCS2_HUMAN Signal peptidase complex subunit 2 OS=Homo sapiens GN=SPCS2 PE=1 SV=3	1	2	2	2	2	2	2	1	2	2	1	2	2	1	1	2	1	2	2	2	2	2	1	2	2	1	2	2	1	1	2	1	2	2	2	2	2	1	2	2	1	2	2	1
sp|Q15006|EMC2_HUMAN	sp|Q15006|EMC2_HUMAN	4	4	4	sp|Q15006|EMC2_HUMAN ER membrane protein complex subunit 2 OS=Homo sapiens GN=EMC2 PE=1 SV=1	1	4	4	4	1	1	1	1	2	1	1	2	2	0	1	2	1	2	1	1	1	1	1	2	1	1	2	2	0	1	2	1	2	1	1	1	1	1	2	1	1	2	2	0
sp|Q15008|PSMD6_HUMAN	sp|Q15008|PSMD6_HUMAN	7	7	7	sp|Q15008|PSMD6_HUMAN 26S proteasome non-ATPase regulatory subunit 6 OS=Homo sapiens GN=PSMD6 PE=1 SV=1	1	7	7	7	4	3	3	6	4	5	3	4	2	4	3	3	4	4	4	4	3	3	6	4	5	3	4	2	4	3	3	4	4	4	4	3	3	6	4	5	3	4	2	4
sp|Q15019|SEPT2_HUMAN	sp|Q15019|SEPT2_HUMAN	20	20	20	sp|Q15019|SEPT2_HUMAN Septin-2 OS=Homo sapiens GN=SEPT2 PE=1 SV=1	1	20	20	20	15	16	14	13	14	14	13	15	16	13	14	13	14	16	16	15	16	14	13	14	14	13	15	16	13	14	13	14	16	16	15	16	14	13	14	14	13	15	16	13
sp|Q15027|ACAP1_HUMAN	sp|Q15027|ACAP1_HUMAN	1	1	1	sp|Q15027|ACAP1_HUMAN Arf-GAP with coiled-coil, ANK repeat and PH domain-containing protein 1 OS=Homo sapiens GN=ACAP1 PE=1 SV=1	1	1	1	1	1	1	1	1	1	1	1	1	1	1	1	1	0	0	1	1	1	1	1	1	1	1	1	1	1	1	1	0	0	1	1	1	1	1	1	1	1	1	1	1
sp|Q15029|U5S1_HUMAN	sp|Q15029|U5S1_HUMAN	25	24	24	sp|Q15029|U5S1_HUMAN 116 kDa U5 small nuclear ribonucleoprotein component OS=Homo sapiens GN=EFTUD2 PE=1 SV=1	1	25	24	24	11	10	12	13	15	10	17	12	8	15	13	8	10	11	12	11	9	11	12	14	10	16	12	7	14	13	7	10	11	11	11	9	11	12	14	10	16	12	7	14
sp|Q15042|RB3GP_HUMAN	sp|Q15042|RB3GP_HUMAN	1	1	1	sp|Q15042|RB3GP_HUMAN Rab3 GTPase-activating protein catalytic subunit OS=Homo sapiens GN=RAB3GAP1 PE=1 SV=3	1	1	1	1	0	1	1	0	0	1	0	0	0	1	0	0	0	0	0	0	1	1	0	0	1	0	0	0	1	0	0	0	0	0	0	1	1	0	0	1	0	0	0	1
sp|Q15046|SYK_HUMAN	sp|Q15046|SYK_HUMAN	10	10	10	sp|Q15046|SYK_HUMAN Lysine--tRNA ligase OS=Homo sapiens GN=KARS PE=1 SV=3	1	10	10	10	7	7	5	5	6	5	5	5	4	5	4	5	4	4	6	7	7	5	5	6	5	5	5	4	5	4	5	4	4	6	7	7	5	5	6	5	5	5	4	5
sp|Q15056|IF4H_HUMAN	sp|Q15056|IF4H_HUMAN	10	10	10	sp|Q15056|IF4H_HUMAN Eukaryotic translation initiation factor 4H OS=Homo sapiens GN=EIF4H PE=1 SV=5	1	10	10	10	8	8	8	9	8	8	8	8	8	9	8	8	7	9	8	8	8	8	9	8	8	8	8	8	9	8	8	7	9	8	8	8	8	9	8	8	8	8	8	9
sp|Q15057|ACAP2_HUMAN;sp|Q96P50|ACAP3_HUMAN	sp|Q15057|ACAP2_HUMAN	7;1	7;1	7;1	sp|Q15057|ACAP2_HUMAN Arf-GAP with coiled-coil, ANK repeat and PH domain-containing protein 2 OS=Homo sapiens GN=ACAP2 PE=1 SV=3	2	7	7	7	1	2	1	1	2	1	3	1	0	0	0	0	0	0	2	1	2	1	1	2	1	3	1	0	0	0	0	0	0	2	1	2	1	1	2	1	3	1	0	0
sp|Q15059|BRD3_HUMAN;sp|O60885|BRD4_HUMAN;sp|Q58F21|BRDT_HUMAN	sp|Q15059|BRD3_HUMAN;sp|O60885|BRD4_HUMAN;sp|Q58F21|BRDT_HUMAN	2;2;1	2;2;1	2;2;1	sp|Q15059|BRD3_HUMAN Bromodomain-containing protein 3 OS=Homo sapiens GN=BRD3 PE=1 SV=1;sp|O60885|BRD4_HUMAN Bromodomain-containing protein 4 OS=Homo sapiens GN=BRD4 PE=1 SV=2;sp|Q58F21|BRDT_HUMAN Bromodomain testis-specific protein OS=Homo sapiens GN=BRDT	3	2	2	2	0	2	1	0	1	1	1	1	2	0	1	0	0	1	1	0	2	1	0	1	1	1	1	2	0	1	0	0	1	1	0	2	1	0	1	1	1	1	2	0
sp|Q15061|WDR43_HUMAN	sp|Q15061|WDR43_HUMAN	1	1	1	sp|Q15061|WDR43_HUMAN WD repeat-containing protein 43 OS=Homo sapiens GN=WDR43 PE=1 SV=3	1	1	1	1	1	0	0	0	0	0	0	1	0	0	1	0	0	0	0	1	0	0	0	0	0	0	1	0	0	1	0	0	0	0	1	0	0	0	0	0	0	1	0	0
sp|Q15075|EEA1_HUMAN	sp|Q15075|EEA1_HUMAN	3	3	3	sp|Q15075|EEA1_HUMAN Early endosome antigen 1 OS=Homo sapiens GN=EEA1 PE=1 SV=2	1	3	3	3	2	1	1	1	1	1	1	1	1	1	2	1	1	1	1	2	1	1	1	1	1	1	1	1	1	2	1	1	1	1	2	1	1	1	1	1	1	1	1	1
sp|Q15084|PDIA6_HUMAN	sp|Q15084|PDIA6_HUMAN	12	12	12	sp|Q15084|PDIA6_HUMAN Protein disulfide-isomerase A6 OS=Homo sapiens GN=PDIA6 PE=1 SV=1	1	12	12	12	8	10	11	8	9	9	9	9	9	8	11	4	9	10	9	8	10	11	8	9	9	9	9	9	8	11	4	9	10	9	8	10	11	8	9	9	9	9	9	8
sp|Q15102|PA1B3_HUMAN	sp|Q15102|PA1B3_HUMAN	5	5	5	sp|Q15102|PA1B3_HUMAN Platelet-activating factor acetylhydrolase IB subunit gamma OS=Homo sapiens GN=PAFAH1B3 PE=1 SV=1	1	5	5	5	3	3	4	2	4	3	3	4	1	2	3	4	1	1	3	3	3	4	2	4	3	3	4	1	2	3	4	1	1	3	3	3	4	2	4	3	3	4	1	2
sp|Q15113|PCOC1_HUMAN	sp|Q15113|PCOC1_HUMAN	3	3	3	sp|Q15113|PCOC1_HUMAN Procollagen C-endopeptidase enhancer 1 OS=Homo sapiens GN=PCOLCE PE=1 SV=2	1	3	3	3	2	2	3	2	3	3	3	3	3	3	3	1	3	3	3	2	2	3	2	3	3	3	3	3	3	3	1	3	3	3	2	2	3	2	3	3	3	3	3	3
sp|Q15120|PDK3_HUMAN	sp|Q15120|PDK3_HUMAN	2	2	2	sp|Q15120|PDK3_HUMAN [Pyruvate dehydrogenase (acetyl-transferring)] kinase isozyme 3, mitochondrial OS=Homo sapiens GN=PDK3 PE=1 SV=1	1	2	2	2	0	1	0	0	0	0	1	0	0	1	1	0	0	0	0	0	1	0	0	0	0	1	0	0	1	1	0	0	0	0	0	1	0	0	0	0	1	0	0	1
sp|Q15121|PEA15_HUMAN	sp|Q15121|PEA15_HUMAN	8	8	8	sp|Q15121|PEA15_HUMAN Astrocytic phosphoprotein PEA-15 OS=Homo sapiens GN=PEA15 PE=1 SV=2	1	8	8	8	4	5	4	5	6	8	4	6	5	5	4	1	3	4	4	4	5	4	5	6	8	4	6	5	5	4	1	3	4	4	4	5	4	5	6	8	4	6	5	5
sp|Q15149|PLEC_HUMAN	sp|Q15149|PLEC_HUMAN	217	217	209	sp|Q15149|PLEC_HUMAN Plectin OS=Homo sapiens GN=PLEC PE=1 SV=3	1	217	217	209	152	153	148	152	144	156	152	166	155	147	148	143	148	143	152	152	153	148	152	144	156	152	166	155	147	148	143	148	143	152	145	147	142	145	138	150	145	160	149	141
sp|Q15155|NOMO1_HUMAN;sp|P69849|NOMO3_HUMAN;sp|Q5JPE7|NOMO2_HUMAN	sp|Q15155|NOMO1_HUMAN;sp|P69849|NOMO3_HUMAN;sp|Q5JPE7|NOMO2_HUMAN	4;4;4	4;4;4	4;4;4	sp|Q15155|NOMO1_HUMAN Nodal modulator 1 OS=Homo sapiens GN=NOMO1 PE=1 SV=5;sp|P69849|NOMO3_HUMAN Nodal modulator 3 OS=Homo sapiens GN=NOMO3 PE=3 SV=2;sp|Q5JPE7|NOMO2_HUMAN Nodal modulator 2 OS=Homo sapiens GN=NOMO2 PE=1 SV=1	3	4	4	4	3	2	4	2	2	1	2	2	2	3	1	2	2	3	0	3	2	4	2	2	1	2	2	2	3	1	2	2	3	0	3	2	4	2	2	1	2	2	2	3
sp|Q15181|IPYR_HUMAN	sp|Q15181|IPYR_HUMAN	5	5	5	sp|Q15181|IPYR_HUMAN Inorganic pyrophosphatase OS=Homo sapiens GN=PPA1 PE=1 SV=2	1	5	5	5	3	5	4	3	4	3	4	4	2	3	4	3	4	3	2	3	5	4	3	4	3	4	4	2	3	4	3	4	3	2	3	5	4	3	4	3	4	4	2	3
sp|Q15185|TEBP_HUMAN	sp|Q15185|TEBP_HUMAN	7	7	7	sp|Q15185|TEBP_HUMAN Prostaglandin E synthase 3 OS=Homo sapiens GN=PTGES3 PE=1 SV=1	1	7	7	7	6	5	4	5	5	5	5	6	6	4	5	2	6	6	4	6	5	4	5	5	5	5	6	6	4	5	2	6	6	4	6	5	4	5	5	5	5	6	6	4
sp|Q15233|NONO_HUMAN	sp|Q15233|NONO_HUMAN	32	32	30	sp|Q15233|NONO_HUMAN Non-POU domain-containing octamer-binding protein OS=Homo sapiens GN=NONO PE=1 SV=4	1	32	32	30	20	18	18	19	17	18	19	18	19	17	21	20	17	17	19	20	18	18	19	17	18	19	18	19	17	21	20	17	17	19	19	17	17	18	16	16	19	17	18	17
sp|Q15257|PTPA_HUMAN	sp|Q15257|PTPA_HUMAN	7	7	7	sp|Q15257|PTPA_HUMAN Serine/threonine-protein phosphatase 2A activator OS=Homo sapiens GN=PTPA PE=1 SV=3	1	7	7	7	3	4	4	2	2	3	2	2	2	2	2	3	2	2	2	3	4	4	2	2	3	2	2	2	2	2	3	2	2	2	3	4	4	2	2	3	2	2	2	2
sp|Q15286|RAB35_HUMAN	sp|Q15286|RAB35_HUMAN	1	1	1	sp|Q15286|RAB35_HUMAN Ras-related protein Rab-35 OS=Homo sapiens GN=RAB35 PE=1 SV=1	1	1	1	1	1	1	0	1	1	0	1	0	0	1	0	0	1	1	1	1	1	0	1	1	0	1	0	0	1	0	0	1	1	1	1	1	0	1	1	0	1	0	0	1
sp|Q15287|RNPS1_HUMAN	sp|Q15287|RNPS1_HUMAN	6	6	6	sp|Q15287|RNPS1_HUMAN RNA-binding protein with serine-rich domain 1 OS=Homo sapiens GN=RNPS1 PE=1 SV=1	1	6	6	6	4	2	2	3	5	3	5	3	2	4	3	4	4	5	2	4	2	2	3	5	3	5	3	2	4	3	4	4	5	2	4	2	2	3	5	3	5	3	2	4
sp|Q15293|RCN1_HUMAN	sp|Q15293|RCN1_HUMAN	2	2	2	sp|Q15293|RCN1_HUMAN Reticulocalbin-1 OS=Homo sapiens GN=RCN1 PE=1 SV=1	1	2	2	2	2	2	2	2	2	2	1	1	1	2	1	1	1	2	1	2	2	2	2	2	2	1	1	1	2	1	1	1	2	1	2	2	2	2	2	2	1	1	1	2
sp|Q15365|PCBP1_HUMAN;sp|P57723|PCBP4_HUMAN	sp|Q15365|PCBP1_HUMAN	16;1	16;1	12;0	sp|Q15365|PCBP1_HUMAN Poly(rC)-binding protein 1 OS=Homo sapiens GN=PCBP1 PE=1 SV=2	2	16	16	12	13	13	14	14	13	14	13	13	14	14	14	8	13	13	15	13	13	14	14	13	14	13	13	14	14	14	8	13	13	15	11	11	12	12	11	12	11	11	11	11
sp|Q15366|PCBP2_HUMAN	sp|Q15366|PCBP2_HUMAN	15	11	10	sp|Q15366|PCBP2_HUMAN Poly(rC)-binding protein 2 OS=Homo sapiens GN=PCBP2 PE=1 SV=1	1	15	11	10	10	10	11	11	10	11	11	12	11	13	11	6	9	10	10	8	8	9	9	8	9	9	10	8	10	8	4	7	8	7	7	8	9	8	7	8	8	9	7	9
sp|Q15369|ELOC_HUMAN	sp|Q15369|ELOC_HUMAN	7	7	7	sp|Q15369|ELOC_HUMAN Elongin-C OS=Homo sapiens GN=ELOC PE=1 SV=1	1	7	7	7	5	6	5	6	6	7	6	5	5	6	7	3	6	4	5	5	6	5	6	6	7	6	5	5	6	7	3	6	4	5	5	6	5	6	6	7	6	5	5	6
sp|Q15370|ELOB_HUMAN	sp|Q15370|ELOB_HUMAN	6	6	6	sp|Q15370|ELOB_HUMAN Elongin-B OS=Homo sapiens GN=ELOB PE=1 SV=1	1	6	6	6	1	3	4	3	2	3	4	4	2	3	3	2	5	4	3	1	3	4	3	2	3	4	4	2	3	3	2	5	4	3	1	3	4	3	2	3	4	4	2	3
sp|Q15393|SF3B3_HUMAN	sp|Q15393|SF3B3_HUMAN	25	25	25	sp|Q15393|SF3B3_HUMAN Splicing factor 3B subunit 3 OS=Homo sapiens GN=SF3B3 PE=1 SV=4	1	25	25	25	14	13	12	14	13	12	13	13	7	14	9	8	13	10	11	14	13	12	14	13	12	13	13	7	14	9	8	13	10	11	14	13	12	14	13	12	13	13	7	14
sp|Q15404|RSU1_HUMAN	sp|Q15404|RSU1_HUMAN	12	12	12	sp|Q15404|RSU1_HUMAN Ras suppressor protein 1 OS=Homo sapiens GN=RSU1 PE=1 SV=3	1	12	12	12	8	7	5	7	8	6	5	5	6	6	5	5	6	8	6	8	7	5	7	8	6	5	5	6	6	5	5	6	8	6	8	7	5	7	8	6	5	5	6	6
sp|Q15417|CNN3_HUMAN	sp|Q15417|CNN3_HUMAN	17	17	16	sp|Q15417|CNN3_HUMAN Calponin-3 OS=Homo sapiens GN=CNN3 PE=1 SV=1	1	17	17	16	15	14	12	16	15	14	15	15	14	15	15	8	15	13	13	15	14	12	16	15	14	15	15	14	15	15	8	15	13	13	15	14	12	15	15	14	14	15	14	14
sp|Q15424|SAFB1_HUMAN;sp|Q14151|SAFB2_HUMAN	sp|Q15424|SAFB1_HUMAN	5;2	5;2	5;2	sp|Q15424|SAFB1_HUMAN Scaffold attachment factor B1 OS=Homo sapiens GN=SAFB PE=1 SV=4	2	5	5	5	3	1	2	3	3	3	2	2	2	2	1	1	2	3	1	3	1	2	3	3	3	2	2	2	2	1	1	2	3	1	3	1	2	3	3	3	2	2	2	2
sp|Q15427|SF3B4_HUMAN	sp|Q15427|SF3B4_HUMAN	1	1	1	sp|Q15427|SF3B4_HUMAN Splicing factor 3B subunit 4 OS=Homo sapiens GN=SF3B4 PE=1 SV=1	1	1	1	1	1	1	1	1	1	1	1	1	1	1	1	1	0	1	1	1	1	1	1	1	1	1	1	1	1	1	1	0	1	1	1	1	1	1	1	1	1	1	1	1
sp|Q15428|SF3A2_HUMAN	sp|Q15428|SF3A2_HUMAN	10	10	10	sp|Q15428|SF3A2_HUMAN Splicing factor 3A subunit 2 OS=Homo sapiens GN=SF3A2 PE=1 SV=2	1	10	10	10	2	2	4	2	3	3	2	7	3	2	3	4	2	2	2	2	2	4	2	3	3	2	7	3	2	3	4	2	2	2	2	2	4	2	3	3	2	7	3	2
sp|Q15435|PP1R7_HUMAN	sp|Q15435|PP1R7_HUMAN	9	9	9	sp|Q15435|PP1R7_HUMAN Protein phosphatase 1 regulatory subunit 7 OS=Homo sapiens GN=PPP1R7 PE=1 SV=1	1	9	9	9	4	4	5	3	5	5	3	4	4	4	5	2	3	3	3	4	4	5	3	5	5	3	4	4	4	5	2	3	3	3	4	4	5	3	5	5	3	4	4	4
sp|Q15436|SC23A_HUMAN	sp|Q15436|SC23A_HUMAN	20	20	17	sp|Q15436|SC23A_HUMAN Protein transport protein Sec23A OS=Homo sapiens GN=SEC23A PE=1 SV=2	1	20	20	17	9	9	12	11	11	14	9	12	8	9	6	5	8	12	10	9	9	12	11	11	14	9	12	8	9	6	5	8	12	10	8	8	11	11	11	13	9	11	7	9
sp|Q15437|SC23B_HUMAN	sp|Q15437|SC23B_HUMAN	12	9	9	sp|Q15437|SC23B_HUMAN Protein transport protein Sec23B OS=Homo sapiens GN=SEC23B PE=1 SV=2	1	12	9	9	3	3	3	4	3	1	1	3	1	4	0	0	3	4	3	2	2	2	4	3	0	1	2	0	4	0	0	3	2	2	2	2	2	4	3	0	1	2	0	4
sp|Q15459|SF3A1_HUMAN	sp|Q15459|SF3A1_HUMAN	18	18	18	sp|Q15459|SF3A1_HUMAN Splicing factor 3A subunit 1 OS=Homo sapiens GN=SF3A1 PE=1 SV=1	1	18	18	18	10	9	9	7	10	9	7	8	8	7	9	9	6	9	9	10	9	9	7	10	9	7	8	8	7	9	9	6	9	9	10	9	9	7	10	9	7	8	8	7
sp|Q15555|MARE2_HUMAN	sp|Q15555|MARE2_HUMAN	2	2	2	sp|Q15555|MARE2_HUMAN Microtubule-associated protein RP/EB family member 2 OS=Homo sapiens GN=MAPRE2 PE=1 SV=1	1	2	2	2	0	0	0	0	0	0	0	1	1	0	0	0	0	0	0	0	0	0	0	0	0	0	1	1	0	0	0	0	0	0	0	0	0	0	0	0	0	1	1	0
sp|Q15599|NHRF2_HUMAN	sp|Q15599|NHRF2_HUMAN	1	1	1	sp|Q15599|NHRF2_HUMAN Na(+)/H(+) exchange regulatory cofactor NHE-RF2 OS=Homo sapiens GN=SLC9A3R2 PE=1 SV=2	1	1	1	1	1	0	0	1	0	1	0	0	0	0	0	0	1	1	0	1	0	0	1	0	1	0	0	0	0	0	0	1	1	0	1	0	0	1	0	1	0	0	0	0
sp|Q15631|TSN_HUMAN	sp|Q15631|TSN_HUMAN	4	4	4	sp|Q15631|TSN_HUMAN Translin OS=Homo sapiens GN=TSN PE=1 SV=1	1	4	4	4	2	3	3	3	3	3	2	3	3	3	3	4	2	3	3	2	3	3	3	3	3	2	3	3	3	3	4	2	3	3	2	3	3	3	3	3	2	3	3	3
sp|Q15637|SF01_HUMAN	sp|Q15637|SF01_HUMAN	14	14	14	sp|Q15637|SF01_HUMAN Splicing factor 1 OS=Homo sapiens GN=SF1 PE=1 SV=4	1	14	14	14	7	7	9	9	8	8	8	7	6	10	6	11	8	10	8	7	7	9	9	8	8	8	7	6	10	6	11	8	10	8	7	7	9	9	8	8	8	7	6	10
sp|Q15691|MARE1_HUMAN	sp|Q15691|MARE1_HUMAN	7	7	7	sp|Q15691|MARE1_HUMAN Microtubule-associated protein RP/EB family member 1 OS=Homo sapiens GN=MAPRE1 PE=1 SV=3	1	7	7	7	6	3	3	5	4	2	4	3	4	4	5	2	4	4	4	6	3	3	5	4	2	4	3	4	4	5	2	4	4	4	6	3	3	5	4	2	4	3	4	4
sp|Q15714|T22D1_HUMAN;sp|O75157|T22D2_HUMAN	sp|Q15714|T22D1_HUMAN;sp|O75157|T22D2_HUMAN	3;2	3;2	3;2	sp|Q15714|T22D1_HUMAN TSC22 domain family protein 1 OS=Homo sapiens GN=TSC22D1 PE=1 SV=3;sp|O75157|T22D2_HUMAN TSC22 domain family protein 2 OS=Homo sapiens GN=TSC22D2 PE=1 SV=3	2	3	3	3	1	1	2	1	2	3	1	1	1	1	2	1	1	2	1	1	1	2	1	2	3	1	1	1	1	2	1	1	2	1	1	1	2	1	2	3	1	1	1	1
sp|Q15717|ELAV1_HUMAN	sp|Q15717|ELAV1_HUMAN	11	11	11	sp|Q15717|ELAV1_HUMAN ELAV-like protein 1 OS=Homo sapiens GN=ELAVL1 PE=1 SV=2	1	11	11	11	8	6	5	7	6	5	6	6	6	8	6	6	5	7	5	8	6	5	7	6	5	6	6	6	8	6	6	5	7	5	8	6	5	7	6	5	6	6	6	8
sp|Q15738|NSDHL_HUMAN	sp|Q15738|NSDHL_HUMAN	2	2	2	sp|Q15738|NSDHL_HUMAN Sterol-4-alpha-carboxylate 3-dehydrogenase, decarboxylating OS=Homo sapiens GN=NSDHL PE=1 SV=2	1	2	2	2	1	2	2	1	2	0	0	1	0	1	1	0	0	1	0	1	2	2	1	2	0	0	1	0	1	1	0	0	1	0	1	2	2	1	2	0	0	1	0	1
sp|Q15742|NAB2_HUMAN	sp|Q15742|NAB2_HUMAN	3	3	2	sp|Q15742|NAB2_HUMAN NGFI-A-binding protein 2 OS=Homo sapiens GN=NAB2 PE=1 SV=1	1	3	3	2	1	0	0	1	1	0	0	1	1	2	1	2	0	2	0	1	0	0	1	1	0	0	1	1	2	1	2	0	2	0	0	0	0	1	0	0	0	0	0	1
sp|Q15819|UB2V2_HUMAN	sp|Q15819|UB2V2_HUMAN	9	9	4	sp|Q15819|UB2V2_HUMAN Ubiquitin-conjugating enzyme E2 variant 2 OS=Homo sapiens GN=UBE2V2 PE=1 SV=4	1	9	9	4	7	5	6	5	7	5	5	6	3	5	7	3	7	6	4	7	5	6	5	7	5	5	6	3	5	7	3	7	6	4	3	2	1	2	2	2	2	2	1	3
sp|Q15836|VAMP3_HUMAN;sp|P63027|VAMP2_HUMAN	sp|Q15836|VAMP3_HUMAN;sp|P63027|VAMP2_HUMAN	3;2	3;2	3;2	sp|Q15836|VAMP3_HUMAN Vesicle-associated membrane protein 3 OS=Homo sapiens GN=VAMP3 PE=1 SV=3;sp|P63027|VAMP2_HUMAN Vesicle-associated membrane protein 2 OS=Homo sapiens GN=VAMP2 PE=1 SV=3	2	3	3	3	2	3	2	2	2	2	2	2	2	2	2	2	2	2	2	2	3	2	2	2	2	2	2	2	2	2	2	2	2	2	2	3	2	2	2	2	2	2	2	2
sp|Q15843|NEDD8_HUMAN	sp|Q15843|NEDD8_HUMAN	6	6	6	sp|Q15843|NEDD8_HUMAN NEDD8 OS=Homo sapiens GN=NEDD8 PE=1 SV=1	1	6	6	6	4	4	4	4	4	5	4	4	4	5	4	5	5	4	5	4	4	4	4	4	5	4	4	4	5	4	5	5	4	5	4	4	4	4	4	5	4	4	4	5
sp|Q15942|ZYX_HUMAN	sp|Q15942|ZYX_HUMAN	3	3	3	sp|Q15942|ZYX_HUMAN Zyxin OS=Homo sapiens GN=ZYX PE=1 SV=1	1	3	3	3	1	3	2	0	1	0	1	1	3	0	0	0	1	2	2	1	3	2	0	1	0	1	1	3	0	0	0	1	2	2	1	3	2	0	1	0	1	1	3	0
sp|Q16134|ETFD_HUMAN	sp|Q16134|ETFD_HUMAN	1	1	1	sp|Q16134|ETFD_HUMAN Electron transfer flavoprotein-ubiquinone oxidoreductase, mitochondrial OS=Homo sapiens GN=ETFDH PE=1 SV=2	1	1	1	1	0	0	1	0	0	0	0	1	1	0	1	0	0	0	0	0	0	1	0	0	0	0	1	1	0	1	0	0	0	0	0	0	1	0	0	0	0	1	1	0
sp|Q16181|SEPT7_HUMAN;sp|Q6ZU15|SEP14_HUMAN	sp|Q16181|SEPT7_HUMAN	31;1	31;1	31;1	sp|Q16181|SEPT7_HUMAN Septin-7 OS=Homo sapiens GN=SEPT7 PE=1 SV=2	2	31	31	31	25	24	22	22	25	22	24	24	21	23	22	18	20	24	22	25	24	22	22	25	22	24	24	21	23	22	18	20	24	22	25	24	22	22	25	22	24	24	21	23
sp|Q16186|ADRM1_HUMAN	sp|Q16186|ADRM1_HUMAN	5	5	5	sp|Q16186|ADRM1_HUMAN Proteasomal ubiquitin receptor ADRM1 OS=Homo sapiens GN=ADRM1 PE=1 SV=2	1	5	5	5	1	2	2	1	2	2	2	2	1	1	2	2	0	2	2	1	2	2	1	2	2	2	2	1	1	2	2	0	2	2	1	2	2	1	2	2	2	2	1	1
sp|Q16204|CCDC6_HUMAN	sp|Q16204|CCDC6_HUMAN	3	3	3	sp|Q16204|CCDC6_HUMAN Coiled-coil domain-containing protein 6 OS=Homo sapiens GN=CCDC6 PE=1 SV=2	1	3	3	3	0	1	0	0	0	0	1	0	0	2	1	1	1	0	0	0	1	0	0	0	0	1	0	0	2	1	1	1	0	0	0	1	0	0	0	0	1	0	0	2
sp|Q16222|UAP1_HUMAN	sp|Q16222|UAP1_HUMAN	6	6	5	sp|Q16222|UAP1_HUMAN UDP-N-acetylhexosamine pyrophosphorylase OS=Homo sapiens GN=UAP1 PE=1 SV=3	1	6	6	5	3	2	3	3	3	3	3	4	3	3	2	4	2	3	3	3	2	3	3	3	3	3	4	3	3	2	4	2	3	3	2	1	2	2	2	2	2	3	2	2
sp|Q16513|PKN2_HUMAN	sp|Q16513|PKN2_HUMAN	1	1	1	sp|Q16513|PKN2_HUMAN Serine/threonine-protein kinase N2 OS=Homo sapiens GN=PKN2 PE=1 SV=1	1	1	1	1	0	0	0	0	0	0	0	1	0	0	0	0	0	0	1	0	0	0	0	0	0	0	1	0	0	0	0	0	0	1	0	0	0	0	0	0	0	1	0	0
sp|Q16527|CSRP2_HUMAN	sp|Q16527|CSRP2_HUMAN	8	8	8	sp|Q16527|CSRP2_HUMAN Cysteine and glycine-rich protein 2 OS=Homo sapiens GN=CSRP2 PE=1 SV=3	1	8	8	8	7	7	7	7	8	8	5	6	8	6	7	2	8	6	8	7	7	7	7	8	8	5	6	8	6	7	2	8	6	8	7	7	7	7	8	8	5	6	8	6
sp|Q16531|DDB1_HUMAN	sp|Q16531|DDB1_HUMAN	28	28	28	sp|Q16531|DDB1_HUMAN DNA damage-binding protein 1 OS=Homo sapiens GN=DDB1 PE=1 SV=1	1	28	28	28	11	13	14	14	16	15	11	13	15	13	16	9	16	12	10	11	13	14	14	16	15	11	13	15	13	16	9	16	12	10	11	13	14	14	16	15	11	13	15	13
sp|Q16537|2A5E_HUMAN	sp|Q16537|2A5E_HUMAN	1	1	1	sp|Q16537|2A5E_HUMAN Serine/threonine-protein phosphatase 2A 56 kDa regulatory subunit epsilon isoform OS=Homo sapiens GN=PPP2R5E PE=1 SV=1	1	1	1	1	0	0	0	0	1	0	0	0	0	0	0	0	0	0	0	0	0	0	0	1	0	0	0	0	0	0	0	0	0	0	0	0	0	0	1	0	0	0	0	0
sp|Q16543|CDC37_HUMAN	sp|Q16543|CDC37_HUMAN	7	7	7	sp|Q16543|CDC37_HUMAN Hsp90 co-chaperone Cdc37 OS=Homo sapiens GN=CDC37 PE=1 SV=1	1	7	7	7	4	6	5	3	5	6	3	4	5	3	5	3	5	4	5	4	6	5	3	5	6	3	4	5	3	5	3	5	4	5	4	6	5	3	5	6	3	4	5	3
sp|Q16555|DPYL2_HUMAN	sp|Q16555|DPYL2_HUMAN	28	28	23	sp|Q16555|DPYL2_HUMAN Dihydropyrimidinase-related protein 2 OS=Homo sapiens GN=DPYSL2 PE=1 SV=1	1	28	28	23	22	22	24	21	22	20	22	22	21	22	21	21	20	21	23	22	22	24	21	22	20	22	22	21	22	21	21	20	21	23	17	18	19	16	17	16	17	17	16	17
sp|Q16576|RBBP7_HUMAN	sp|Q16576|RBBP7_HUMAN	20	20	13	sp|Q16576|RBBP7_HUMAN Histone-binding protein RBBP7 OS=Homo sapiens GN=RBBP7 PE=1 SV=1	1	20	20	13	15	15	16	13	15	14	13	17	12	14	14	7	12	13	13	15	15	16	13	15	14	13	17	12	14	14	7	12	13	13	11	10	11	10	10	10	9	11	8	10
sp|Q16585|SGCB_HUMAN	sp|Q16585|SGCB_HUMAN	2	2	2	sp|Q16585|SGCB_HUMAN Beta-sarcoglycan OS=Homo sapiens GN=SGCB PE=1 SV=1	1	2	2	2	1	1	2	1	1	1	1	1	2	1	1	1	1	1	1	1	1	2	1	1	1	1	1	2	1	1	1	1	1	1	1	1	2	1	1	1	1	1	2	1
sp|Q16629|SRSF7_HUMAN	sp|Q16629|SRSF7_HUMAN	7	6	6	sp|Q16629|SRSF7_HUMAN Serine/arginine-rich splicing factor 7 OS=Homo sapiens GN=SRSF7 PE=1 SV=1	1	7	6	6	4	6	4	5	4	5	4	4	5	5	6	5	5	4	4	3	5	3	4	3	4	3	3	4	4	5	5	4	3	3	3	5	3	4	3	4	3	3	4	4
sp|Q16630|CPSF6_HUMAN	sp|Q16630|CPSF6_HUMAN	7	7	7	sp|Q16630|CPSF6_HUMAN Cleavage and polyadenylation specificity factor subunit 6 OS=Homo sapiens GN=CPSF6 PE=1 SV=2	1	7	7	7	2	2	3	3	2	2	1	4	2	1	3	0	2	3	3	2	2	3	3	2	2	1	4	2	1	3	0	2	3	3	2	2	3	3	2	2	1	4	2	1
sp|Q16643|DREB_HUMAN	sp|Q16643|DREB_HUMAN	8	8	8	sp|Q16643|DREB_HUMAN Drebrin OS=Homo sapiens GN=DBN1 PE=1 SV=4	1	8	8	8	4	5	4	3	5	4	3	5	3	5	3	3	5	6	4	4	5	4	3	5	4	3	5	3	5	3	3	5	6	4	4	5	4	3	5	4	3	5	3	5
sp|Q16658|FSCN1_HUMAN	sp|Q16658|FSCN1_HUMAN	17	17	17	sp|Q16658|FSCN1_HUMAN Fascin OS=Homo sapiens GN=FSCN1 PE=1 SV=3	1	17	17	17	12	14	11	11	11	12	12	9	13	11	11	4	10	11	10	12	14	11	11	11	12	12	9	13	11	11	4	10	11	10	12	14	11	11	11	12	12	9	13	11
sp|Q16698|DECR_HUMAN	sp|Q16698|DECR_HUMAN	1	1	1	sp|Q16698|DECR_HUMAN 2,4-dienoyl-CoA reductase, mitochondrial OS=Homo sapiens GN=DECR1 PE=1 SV=1	1	1	1	1	0	0	0	0	0	0	0	0	1	0	0	0	0	0	0	0	0	0	0	0	0	0	0	1	0	0	0	0	0	0	0	0	0	0	0	0	0	0	1	0
sp|Q16740|CLPP_HUMAN	sp|Q16740|CLPP_HUMAN	3	3	3	sp|Q16740|CLPP_HUMAN ATP-dependent Clp protease proteolytic subunit, mitochondrial OS=Homo sapiens GN=CLPP PE=1 SV=1	1	3	3	3	1	2	1	2	0	1	0	0	1	1	1	2	0	1	1	1	2	1	2	0	1	0	0	1	1	1	2	0	1	1	1	2	1	2	0	1	0	0	1	1
sp|Q16775|GLO2_HUMAN	sp|Q16775|GLO2_HUMAN	1	1	1	sp|Q16775|GLO2_HUMAN Hydroxyacylglutathione hydrolase, mitochondrial OS=Homo sapiens GN=HAGH PE=1 SV=2	1	1	1	1	1	1	1	1	1	1	1	1	1	1	1	1	0	1	1	1	1	1	1	1	1	1	1	1	1	1	1	0	1	1	1	1	1	1	1	1	1	1	1	1
sp|Q16777|H2A2C_HUMAN;sp|Q6FI13|H2A2A_HUMAN	sp|Q16777|H2A2C_HUMAN;sp|Q6FI13|H2A2A_HUMAN	7;7	3;3	1;1	sp|Q16777|H2A2C_HUMAN Histone H2A type 2-C OS=Homo sapiens GN=HIST2H2AC PE=1 SV=4;sp|Q6FI13|H2A2A_HUMAN Histone H2A type 2-A OS=Homo sapiens GN=HIST2H2AA3 PE=1 SV=3	2	7	3	1	7	7	7	6	7	6	7	7	6	7	6	7	7	7	6	3	3	3	2	3	2	3	3	2	3	2	3	3	3	2	1	1	1	0	1	0	1	1	0	1
sp|Q16822|PCKGM_HUMAN;sp|P35558|PCKGC_HUMAN	sp|Q16822|PCKGM_HUMAN	7;1	7;1	7;1	sp|Q16822|PCKGM_HUMAN Phosphoenolpyruvate carboxykinase [GTP], mitochondrial OS=Homo sapiens GN=PCK2 PE=1 SV=3	2	7	7	7	4	5	3	4	3	3	4	4	2	5	4	2	4	3	4	4	5	3	4	3	3	4	4	2	5	4	2	4	3	4	4	5	3	4	3	3	4	4	2	5
sp|Q16836|HCDH_HUMAN	sp|Q16836|HCDH_HUMAN	3	3	3	sp|Q16836|HCDH_HUMAN Hydroxyacyl-coenzyme A dehydrogenase, mitochondrial OS=Homo sapiens GN=HADH PE=1 SV=3	1	3	3	3	2	3	2	2	2	3	3	1	3	2	3	2	3	2	3	2	3	2	2	2	3	3	1	3	2	3	2	3	2	3	2	3	2	2	2	3	3	1	3	2
sp|Q16850|CP51A_HUMAN	sp|Q16850|CP51A_HUMAN	3	3	3	sp|Q16850|CP51A_HUMAN Lanosterol 14-alpha demethylase OS=Homo sapiens GN=CYP51A1 PE=1 SV=3	1	3	3	3	1	2	2	2	2	2	2	3	2	1	2	1	2	2	2	1	2	2	2	2	2	2	3	2	1	2	1	2	2	2	1	2	2	2	2	2	2	3	2	1
sp|Q16851|UGPA_HUMAN	sp|Q16851|UGPA_HUMAN	2	2	2	sp|Q16851|UGPA_HUMAN UTP--glucose-1-phosphate uridylyltransferase OS=Homo sapiens GN=UGP2 PE=1 SV=5	1	2	2	2	0	1	1	0	0	0	0	1	1	0	1	0	1	2	1	0	1	1	0	0	0	0	1	1	0	1	0	1	2	1	0	1	1	0	0	0	0	1	1	0
sp|Q16864|VATF_HUMAN	sp|Q16864|VATF_HUMAN	2	2	2	sp|Q16864|VATF_HUMAN V-type proton ATPase subunit F OS=Homo sapiens GN=ATP6V1F PE=1 SV=2	1	2	2	2	2	2	1	0	1	1	0	0	0	0	1	0	0	1	0	2	2	1	0	1	1	0	0	0	0	1	0	0	1	0	2	2	1	0	1	1	0	0	0	0
sp|Q16881|TRXR1_HUMAN;sp|Q9NNW7|TRXR2_HUMAN	sp|Q16881|TRXR1_HUMAN	7;1	7;1	7;1	sp|Q16881|TRXR1_HUMAN Thioredoxin reductase 1, cytoplasmic OS=Homo sapiens GN=TXNRD1 PE=1 SV=3	2	7	7	7	2	4	2	2	3	5	4	3	5	2	3	3	3	4	3	2	4	2	2	3	5	4	3	5	2	3	3	3	4	3	2	4	2	2	3	5	4	3	5	2
sp|Q16891|MIC60_HUMAN	sp|Q16891|MIC60_HUMAN	13	13	13	sp|Q16891|MIC60_HUMAN MICOS complex subunit MIC60 OS=Homo sapiens GN=IMMT PE=1 SV=1	1	13	13	13	5	6	5	6	6	4	4	6	3	3	5	7	5	5	5	5	6	5	6	6	4	4	6	3	3	5	7	5	5	5	5	6	5	6	6	4	4	6	3	3
sp|Q1KMD3|HNRL2_HUMAN	sp|Q1KMD3|HNRL2_HUMAN	18	18	18	sp|Q1KMD3|HNRL2_HUMAN Heterogeneous nuclear ribonucleoprotein U-like protein 2 OS=Homo sapiens GN=HNRNPUL2 PE=1 SV=1	1	18	18	18	11	10	10	8	13	10	10	9	10	8	10	4	10	7	9	11	10	10	8	13	10	10	9	10	8	10	4	10	7	9	11	10	10	8	13	10	10	9	10	8
sp|Q27J81|INF2_HUMAN	sp|Q27J81|INF2_HUMAN	7	7	7	sp|Q27J81|INF2_HUMAN Inverted formin-2 OS=Homo sapiens GN=INF2 PE=1 SV=2	1	7	7	7	3	2	3	4	3	2	1	2	2	1	2	4	2	3	2	3	2	3	4	3	2	1	2	2	1	2	4	2	3	2	3	2	3	4	3	2	1	2	2	1
sp|Q2M2I8|AAK1_HUMAN	sp|Q2M2I8|AAK1_HUMAN	1	1	1	sp|Q2M2I8|AAK1_HUMAN AP2-associated protein kinase 1 OS=Homo sapiens GN=AAK1 PE=1 SV=3	1	1	1	1	1	0	0	1	0	0	1	1	1	1	0	0	1	1	1	1	0	0	1	0	0	1	1	1	1	0	0	1	1	1	1	0	0	1	0	0	1	1	1	1
sp|Q2TAL8|QRIC1_HUMAN	sp|Q2TAL8|QRIC1_HUMAN	1	1	1	sp|Q2TAL8|QRIC1_HUMAN Glutamine-rich protein 1 OS=Homo sapiens GN=QRICH1 PE=1 SV=1	1	1	1	1	0	0	0	0	1	0	0	0	0	0	0	0	0	0	0	0	0	0	0	1	0	0	0	0	0	0	0	0	0	0	0	0	0	0	1	0	0	0	0	0
sp|Q2TAY7|SMU1_HUMAN	sp|Q2TAY7|SMU1_HUMAN	9	9	9	sp|Q2TAY7|SMU1_HUMAN WD40 repeat-containing protein SMU1 OS=Homo sapiens GN=SMU1 PE=1 SV=2	1	9	9	9	2	4	4	3	3	4	2	3	0	4	1	1	2	4	2	2	4	4	3	3	4	2	3	0	4	1	1	2	4	2	2	4	4	3	3	4	2	3	0	4
sp|Q32MZ4|LRRF1_HUMAN	sp|Q32MZ4|LRRF1_HUMAN	5	5	4	sp|Q32MZ4|LRRF1_HUMAN Leucine-rich repeat flightless-interacting protein 1 OS=Homo sapiens GN=LRRFIP1 PE=1 SV=2	1	5	5	4	4	1	2	3	2	4	3	2	3	2	3	2	4	2	3	4	1	2	3	2	4	3	2	3	2	3	2	4	2	3	3	0	1	2	1	3	2	1	2	1
sp|Q32P28|P3H1_HUMAN	sp|Q32P28|P3H1_HUMAN	3	3	3	sp|Q32P28|P3H1_HUMAN Prolyl 3-hydroxylase 1 OS=Homo sapiens GN=P3H1 PE=1 SV=2	1	3	3	3	1	2	2	2	1	1	2	2	2	3	1	0	2	1	2	1	2	2	2	1	1	2	2	2	3	1	0	2	1	2	1	2	2	2	1	1	2	2	2	3
sp|Q32P41|TRM5_HUMAN	sp|Q32P41|TRM5_HUMAN	1	1	1	sp|Q32P41|TRM5_HUMAN tRNA (guanine(37)-N1)-methyltransferase OS=Homo sapiens GN=TRMT5 PE=1 SV=2	1	1	1	1	0	0	1	0	0	0	0	0	1	0	0	0	0	0	0	0	0	1	0	0	0	0	0	1	0	0	0	0	0	0	0	0	1	0	0	0	0	0	1	0
sp|Q3KQV9|UAP1L_HUMAN	sp|Q3KQV9|UAP1L_HUMAN	4	3	3	sp|Q3KQV9|UAP1L_HUMAN UDP-N-acetylhexosamine pyrophosphorylase-like protein 1 OS=Homo sapiens GN=UAP1L1 PE=1 SV=2	1	4	3	3	4	2	3	2	3	3	3	3	3	3	3	1	3	4	4	3	1	2	1	2	2	2	2	2	2	2	0	2	3	3	3	1	2	1	2	2	2	2	2	2
sp|Q3MHD2|LSM12_HUMAN	sp|Q3MHD2|LSM12_HUMAN	6	6	6	sp|Q3MHD2|LSM12_HUMAN Protein LSM12 homolog OS=Homo sapiens GN=LSM12 PE=1 SV=2	1	6	6	6	2	3	1	2	1	2	2	2	3	2	1	3	3	2	3	2	3	1	2	1	2	2	2	3	2	1	3	3	2	3	2	3	1	2	1	2	2	2	3	2
sp|Q3SY69|AL1L2_HUMAN	sp|Q3SY69|AL1L2_HUMAN	7	7	6	sp|Q3SY69|AL1L2_HUMAN Mitochondrial 10-formyltetrahydrofolate dehydrogenase OS=Homo sapiens GN=ALDH1L2 PE=1 SV=2	1	7	7	6	5	4	3	1	2	2	2	3	3	2	2	2	1	2	1	5	4	3	1	2	2	2	3	3	2	2	2	1	2	1	4	4	2	1	2	2	2	3	2	2
sp|Q3V6T2|GRDN_HUMAN	sp|Q3V6T2|GRDN_HUMAN	3	3	3	sp|Q3V6T2|GRDN_HUMAN Girdin OS=Homo sapiens GN=CCDC88A PE=1 SV=2	1	3	3	3	2	0	0	1	0	0	0	0	0	1	0	1	1	1	0	2	0	0	1	0	0	0	0	0	1	0	1	1	1	0	2	0	0	1	0	0	0	0	0	1
sp|Q3ZCM7|TBB8_HUMAN;sp|A6NNZ2|TBB8L_HUMAN	sp|Q3ZCM7|TBB8_HUMAN;sp|A6NNZ2|TBB8L_HUMAN	11;8	2;0	2;0	sp|Q3ZCM7|TBB8_HUMAN Tubulin beta-8 chain OS=Homo sapiens GN=TUBB8 PE=1 SV=2;sp|A6NNZ2|TBB8L_HUMAN Tubulin beta-8 chain-like protein LOC260334 OS=Homo sapiens PE=1 SV=1	2	11	2	2	11	11	11	11	11	11	11	11	11	11	11	7	11	11	11	2	2	2	2	2	2	2	2	2	2	2	0	2	2	2	2	2	2	2	2	2	2	2	2	2
sp|Q4G0F5|VP26B_HUMAN	sp|Q4G0F5|VP26B_HUMAN	3	3	3	sp|Q4G0F5|VP26B_HUMAN Vacuolar protein sorting-associated protein 26B OS=Homo sapiens GN=VPS26B PE=1 SV=2	1	3	3	3	2	1	1	1	1	3	1	1	1	1	1	1	1	1	1	2	1	1	1	1	3	1	1	1	1	1	1	1	1	1	2	1	1	1	1	3	1	1	1	1
sp|Q4V328|GRAP1_HUMAN	sp|Q4V328|GRAP1_HUMAN	3	3	3	sp|Q4V328|GRAP1_HUMAN GRIP1-associated protein 1 OS=Homo sapiens GN=GRIPAP1 PE=1 SV=1	1	3	3	3	0	0	0	0	1	0	1	1	1	2	0	1	0	1	1	0	0	0	0	1	0	1	1	1	2	0	1	0	1	1	0	0	0	0	1	0	1	1	1	2
sp|Q4VC31|CCD58_HUMAN	sp|Q4VC31|CCD58_HUMAN	1	1	1	sp|Q4VC31|CCD58_HUMAN Coiled-coil domain-containing protein 58 OS=Homo sapiens GN=CCDC58 PE=1 SV=1	1	1	1	1	0	0	1	0	0	1	0	1	0	0	1	1	1	1	0	0	0	1	0	0	1	0	1	0	0	1	1	1	1	0	0	0	1	0	0	1	0	1	0	0
sp|Q52LJ0|FA98B_HUMAN	sp|Q52LJ0|FA98B_HUMAN	2	1	1	sp|Q52LJ0|FA98B_HUMAN Protein FAM98B OS=Homo sapiens GN=FAM98B PE=1 SV=1	1	2	1	1	2	1	2	2	1	1	1	1	1	2	2	1	2	1	2	1	1	1	1	1	1	1	1	1	1	1	0	1	0	1	1	1	1	1	1	1	1	1	1	1
sp|Q53EL6|PDCD4_HUMAN	sp|Q53EL6|PDCD4_HUMAN	5	5	5	sp|Q53EL6|PDCD4_HUMAN Programmed cell death protein 4 OS=Homo sapiens GN=PDCD4 PE=1 SV=2	1	5	5	5	1	2	1	1	3	1	1	2	1	1	2	1	1	1	2	1	2	1	1	3	1	1	2	1	1	2	1	1	1	2	1	2	1	1	3	1	1	2	1	1
sp|Q53EP0|FND3B_HUMAN	sp|Q53EP0|FND3B_HUMAN	3	3	3	sp|Q53EP0|FND3B_HUMAN Fibronectin type III domain-containing protein 3B OS=Homo sapiens GN=FNDC3B PE=1 SV=2	1	3	3	3	0	1	1	1	0	1	0	0	1	0	0	0	0	1	1	0	1	1	1	0	1	0	0	1	0	0	0	0	1	1	0	1	1	1	0	1	0	0	1	0
sp|Q53H96|P5CR3_HUMAN	sp|Q53H96|P5CR3_HUMAN	3	3	3	sp|Q53H96|P5CR3_HUMAN Pyrroline-5-carboxylate reductase 3 OS=Homo sapiens GN=PYCR3 PE=1 SV=3	1	3	3	3	2	2	2	2	2	3	2	1	2	2	2	1	1	2	3	2	2	2	2	2	3	2	1	2	2	2	1	1	2	3	2	2	2	2	2	3	2	1	2	2
sp|Q562R1|ACTBL_HUMAN	sp|Q562R1|ACTBL_HUMAN	12	2	2	sp|Q562R1|ACTBL_HUMAN Beta-actin-like protein 2 OS=Homo sapiens GN=ACTBL2 PE=1 SV=2	1	12	2	2	10	10	10	10	9	9	9	9	10	10	10	9	9	9	9	1	0	1	1	0	0	0	0	1	1	1	1	0	0	0	1	0	1	1	0	0	0	0	1	1
sp|Q58FF3|ENPLL_HUMAN	sp|Q58FF3|ENPLL_HUMAN	10	3	3	sp|Q58FF3|ENPLL_HUMAN Putative endoplasmin-like protein OS=Homo sapiens GN=HSP90B2P PE=5 SV=1	1	10	3	3	7	7	5	6	5	5	6	7	5	7	5	7	7	6	6	3	2	2	2	1	1	2	2	1	3	1	1	3	2	2	3	2	2	2	1	1	2	2	1	3
sp|Q58FF6|H90B4_HUMAN	sp|Q58FF6|H90B4_HUMAN	8	2	2	sp|Q58FF6|H90B4_HUMAN Putative heat shock protein HSP 90-beta 4 OS=Homo sapiens GN=HSP90AB4P PE=5 SV=1	1	8	2	2	7	7	6	7	6	6	5	7	6	6	5	5	5	7	6	2	1	1	1	1	1	1	1	1	1	0	0	1	1	1	2	1	1	1	1	1	1	1	1	1
sp|Q58FF8|H90B2_HUMAN	sp|Q58FF8|H90B2_HUMAN	14	2	2	sp|Q58FF8|H90B2_HUMAN Putative heat shock protein HSP 90-beta 2 OS=Homo sapiens GN=HSP90AB2P PE=1 SV=2	1	14	2	2	14	12	13	13	12	11	9	11	11	11	13	8	10	11	10	2	2	2	2	2	2	2	2	2	2	2	2	2	2	2	2	2	2	2	2	2	2	2	2	2
sp|Q59GN2|R39L5_HUMAN;sp|P62891|RL39_HUMAN	sp|Q59GN2|R39L5_HUMAN;sp|P62891|RL39_HUMAN	2;2	2;2	2;2	sp|Q59GN2|R39L5_HUMAN Putative 60S ribosomal protein L39-like 5 OS=Homo sapiens GN=RPL39P5 PE=5 SV=2;sp|P62891|RL39_HUMAN 60S ribosomal protein L39 OS=Homo sapiens GN=RPL39 PE=1 SV=2	2	2	2	2	2	1	2	2	1	2	2	1	2	2	2	2	2	2	1	2	1	2	2	1	2	2	1	2	2	2	2	2	2	1	2	1	2	2	1	2	2	1	2	2
sp|Q5BKZ1|ZN326_HUMAN	sp|Q5BKZ1|ZN326_HUMAN	2	2	2	sp|Q5BKZ1|ZN326_HUMAN DBIRD complex subunit ZNF326 OS=Homo sapiens GN=ZNF326 PE=1 SV=2	1	2	2	2	1	2	2	2	2	2	2	2	2	2	2	2	2	1	2	1	2	2	2	2	2	2	2	2	2	2	2	2	1	2	1	2	2	2	2	2	2	2	2	2
sp|Q5D862|FILA2_HUMAN;CON__Q5D862	sp|Q5D862|FILA2_HUMAN;CON__Q5D862	3;3	3;3	3;3	sp|Q5D862|FILA2_HUMAN Filaggrin-2 OS=Homo sapiens GN=FLG2 PE=1 SV=1;	2	3	3	3	0	0	0	0	0	0	0	3	0	0	0	0	0	0	0	0	0	0	0	0	0	0	3	0	0	0	0	0	0	0	0	0	0	0	0	0	0	3	0	0
sp|Q5H9R7|PP6R3_HUMAN	sp|Q5H9R7|PP6R3_HUMAN	3	3	3	sp|Q5H9R7|PP6R3_HUMAN Serine/threonine-protein phosphatase 6 regulatory subunit 3 OS=Homo sapiens GN=PPP6R3 PE=1 SV=2	1	3	3	3	0	2	2	1	2	3	1	2	1	0	0	1	1	1	0	0	2	2	1	2	3	1	2	1	0	0	1	1	1	0	0	2	2	1	2	3	1	2	1	0
sp|Q5JRX3|PREP_HUMAN	sp|Q5JRX3|PREP_HUMAN	2	2	2	sp|Q5JRX3|PREP_HUMAN Presequence protease, mitochondrial OS=Homo sapiens GN=PITRM1 PE=1 SV=3	1	2	2	2	0	1	1	0	0	0	1	2	0	0	1	1	1	0	1	0	1	1	0	0	0	1	2	0	0	1	1	1	0	1	0	1	1	0	0	0	1	2	0	0
sp|Q5JS54|PSMG4_HUMAN	sp|Q5JS54|PSMG4_HUMAN	1	1	1	sp|Q5JS54|PSMG4_HUMAN Proteasome assembly chaperone 4 OS=Homo sapiens GN=PSMG4 PE=1 SV=2	1	1	1	1	0	0	0	0	0	1	0	0	1	0	1	0	1	0	0	0	0	0	0	0	1	0	0	1	0	1	0	1	0	0	0	0	0	0	0	1	0	0	1	0
sp|Q5SSJ5|HP1B3_HUMAN	sp|Q5SSJ5|HP1B3_HUMAN	10	10	10	sp|Q5SSJ5|HP1B3_HUMAN Heterochromatin protein 1-binding protein 3 OS=Homo sapiens GN=HP1BP3 PE=1 SV=1	1	10	10	10	6	3	4	5	5	3	4	3	5	5	6	3	5	6	2	6	3	4	5	5	3	4	3	5	5	6	3	5	6	2	6	3	4	5	5	3	4	3	5	5
sp|Q5SW79|CE170_HUMAN;sp|Q96L14|C170L_HUMAN	sp|Q5SW79|CE170_HUMAN	4;1	4;1	4;1	sp|Q5SW79|CE170_HUMAN Centrosomal protein of 170 kDa OS=Homo sapiens GN=CEP170 PE=1 SV=1	2	4	4	4	2	1	1	1	0	1	2	1	0	0	0	0	1	1	1	2	1	1	1	0	1	2	1	0	0	0	0	1	1	1	2	1	1	1	0	1	2	1	0	0
sp|Q5T1M5|FKB15_HUMAN	sp|Q5T1M5|FKB15_HUMAN	1	1	1	sp|Q5T1M5|FKB15_HUMAN FK506-binding protein 15 OS=Homo sapiens GN=FKBP15 PE=1 SV=2	1	1	1	1	1	0	0	0	0	0	1	0	0	0	0	1	1	1	0	1	0	0	0	0	0	1	0	0	0	0	1	1	1	0	1	0	0	0	0	0	1	0	0	0
sp|Q5T1R4|ZEP3_HUMAN	sp|Q5T1R4|ZEP3_HUMAN	1	1	1	sp|Q5T1R4|ZEP3_HUMAN Transcription factor HIVEP3 OS=Homo sapiens GN=HIVEP3 PE=2 SV=1	1	1	1	1	1	0	1	0	1	1	1	0	1	1	0	0	1	1	1	1	0	1	0	1	1	1	0	1	1	0	0	1	1	1	1	0	1	0	1	1	1	0	1	1
sp|Q5T4S7|UBR4_HUMAN	sp|Q5T4S7|UBR4_HUMAN	6	6	6	sp|Q5T4S7|UBR4_HUMAN E3 ubiquitin-protein ligase UBR4 OS=Homo sapiens GN=UBR4 PE=1 SV=1	1	6	6	6	2	2	3	2	2	0	1	1	1	1	0	0	2	2	0	2	2	3	2	2	0	1	1	1	1	0	0	2	2	0	2	2	3	2	2	0	1	1	1	1
sp|Q5T6F2|UBAP2_HUMAN	sp|Q5T6F2|UBAP2_HUMAN	2	2	2	sp|Q5T6F2|UBAP2_HUMAN Ubiquitin-associated protein 2 OS=Homo sapiens GN=UBAP2 PE=1 SV=1	1	2	2	2	0	1	2	1	1	2	0	1	2	0	1	2	1	2	2	0	1	2	1	1	2	0	1	2	0	1	2	1	2	2	0	1	2	1	1	2	0	1	2	0
sp|Q5TAQ9|DCAF8_HUMAN	sp|Q5TAQ9|DCAF8_HUMAN	5	5	5	sp|Q5TAQ9|DCAF8_HUMAN DDB1- and CUL4-associated factor 8 OS=Homo sapiens GN=DCAF8 PE=1 SV=1	1	5	5	5	2	2	2	2	2	3	3	4	2	4	4	1	2	4	3	2	2	2	2	2	3	3	4	2	4	4	1	2	4	3	2	2	2	2	2	3	3	4	2	4
sp|Q5VST9|OBSCN_HUMAN	sp|Q5VST9|OBSCN_HUMAN	1	1	1	sp|Q5VST9|OBSCN_HUMAN Obscurin OS=Homo sapiens GN=OBSCN PE=1 SV=3	1	1	1	1	0	0	0	0	0	0	0	0	0	0	0	1	0	0	0	0	0	0	0	0	0	0	0	0	0	0	1	0	0	0	0	0	0	0	0	0	0	0	0	0
sp|Q5VT79|AXA81_HUMAN;sp|P13928|ANXA8_HUMAN	sp|Q5VT79|AXA81_HUMAN;sp|P13928|ANXA8_HUMAN	3;3	3;3	3;3	sp|Q5VT79|AXA81_HUMAN Annexin A8-like protein 1 OS=Homo sapiens GN=ANXA8L1 PE=2 SV=2;sp|P13928|ANXA8_HUMAN Annexin A8 OS=Homo sapiens GN=ANXA8 PE=1 SV=3	2	3	3	3	3	1	2	3	2	2	1	1	2	2	1	1	2	3	2	3	1	2	3	2	2	1	1	2	2	1	1	2	3	2	3	1	2	3	2	2	1	1	2	2
sp|Q5VTU8|AT5EL_HUMAN;sp|P56381|ATP5E_HUMAN	sp|Q5VTU8|AT5EL_HUMAN;sp|P56381|ATP5E_HUMAN	1;1	1;1	1;1	sp|Q5VTU8|AT5EL_HUMAN ATP synthase subunit epsilon-like protein, mitochondrial OS=Homo sapiens GN=ATP5EP2 PE=3 SV=1;sp|P56381|ATP5E_HUMAN ATP synthase subunit epsilon, mitochondrial OS=Homo sapiens GN=ATP5E PE=1 SV=2	2	1	1	1	1	1	1	1	1	1	1	1	1	1	1	1	1	1	1	1	1	1	1	1	1	1	1	1	1	1	1	1	1	1	1	1	1	1	1	1	1	1	1	1
sp|Q5VYK3|ECM29_HUMAN	sp|Q5VYK3|ECM29_HUMAN	4	4	4	sp|Q5VYK3|ECM29_HUMAN Proteasome-associated protein ECM29 homolog OS=Homo sapiens GN=ECM29 PE=1 SV=2	1	4	4	4	1	1	1	0	1	2	2	0	1	1	1	0	0	0	0	1	1	1	0	1	2	2	0	1	1	1	0	0	0	0	1	1	1	0	1	2	2	0	1	1
sp|Q5VZF2|MBNL2_HUMAN	sp|Q5VZF2|MBNL2_HUMAN	5	1	1	sp|Q5VZF2|MBNL2_HUMAN Muscleblind-like protein 2 OS=Homo sapiens GN=MBNL2 PE=1 SV=2	1	5	1	1	4	4	3	2	5	4	3	4	4	2	5	1	3	4	4	1	1	1	1	1	1	1	1	1	1	1	1	1	1	1	1	1	1	1	1	1	1	1	1	1
sp|Q63ZY3|KANK2_HUMAN;sp|Q14678|KANK1_HUMAN	sp|Q63ZY3|KANK2_HUMAN	4;1	4;1	4;1	sp|Q63ZY3|KANK2_HUMAN KN motif and ankyrin repeat domain-containing protein 2 OS=Homo sapiens GN=KANK2 PE=1 SV=1	2	4	4	4	2	1	3	1	1	0	2	2	2	1	2	0	2	3	2	2	1	3	1	1	0	2	2	2	1	2	0	2	3	2	2	1	3	1	1	0	2	2	2	1
sp|Q68CZ2|TENS3_HUMAN	sp|Q68CZ2|TENS3_HUMAN	3	2	2	sp|Q68CZ2|TENS3_HUMAN Tensin-3 OS=Homo sapiens GN=TNS3 PE=1 SV=2	1	3	2	2	1	1	2	2	1	2	0	1	2	1	1	1	0	1	1	0	0	1	1	0	1	0	0	1	0	1	0	0	0	0	0	0	1	1	0	1	0	0	1	0
sp|Q6DD88|ATLA3_HUMAN	sp|Q6DD88|ATLA3_HUMAN	5	5	5	sp|Q6DD88|ATLA3_HUMAN Atlastin-3 OS=Homo sapiens GN=ATL3 PE=1 SV=1	1	5	5	5	2	4	2	2	2	2	2	2	2	2	3	2	2	3	3	2	4	2	2	2	2	2	2	2	2	3	2	2	3	3	2	4	2	2	2	2	2	2	2	2
sp|Q6GYQ0|RGPA1_HUMAN	sp|Q6GYQ0|RGPA1_HUMAN	1	1	1	sp|Q6GYQ0|RGPA1_HUMAN Ral GTPase-activating protein subunit alpha-1 OS=Homo sapiens GN=RALGAPA1 PE=1 SV=1	1	1	1	1	0	0	1	1	1	1	0	1	1	0	1	0	0	0	1	0	0	1	1	1	1	0	1	1	0	1	0	0	0	1	0	0	1	1	1	1	0	1	1	0
sp|Q6IAA8|LTOR1_HUMAN	sp|Q6IAA8|LTOR1_HUMAN	4	4	4	sp|Q6IAA8|LTOR1_HUMAN Ragulator complex protein LAMTOR1 OS=Homo sapiens GN=LAMTOR1 PE=1 SV=2	1	4	4	4	1	2	3	1	1	1	2	1	3	1	2	4	1	1	2	1	2	3	1	1	1	2	1	3	1	2	4	1	1	2	1	2	3	1	1	1	2	1	3	1
sp|Q6IBS0|TWF2_HUMAN	sp|Q6IBS0|TWF2_HUMAN	2	1	1	sp|Q6IBS0|TWF2_HUMAN Twinfilin-2 OS=Homo sapiens GN=TWF2 PE=1 SV=2	1	2	1	1	1	1	1	1	1	1	2	2	1	1	1	0	1	1	1	0	0	0	0	0	0	1	1	0	0	0	0	0	0	0	0	0	0	0	0	0	1	1	0	0
sp|Q6IN85|P4R3A_HUMAN;sp|Q5MIZ7|P4R3B_HUMAN	sp|Q6IN85|P4R3A_HUMAN;sp|Q5MIZ7|P4R3B_HUMAN	1;1	1;1	1;1	sp|Q6IN85|P4R3A_HUMAN Serine/threonine-protein phosphatase 4 regulatory subunit 3A OS=Homo sapiens GN=PPP4R3A PE=1 SV=1;sp|Q5MIZ7|P4R3B_HUMAN Serine/threonine-protein phosphatase 4 regulatory subunit 3B OS=Homo sapiens GN=PPP4R3B PE=1 SV=2	2	1	1	1	0	1	1	0	1	1	0	1	1	0	1	0	0	0	0	0	1	1	0	1	1	0	1	1	0	1	0	0	0	0	0	1	1	0	1	1	0	1	1	0
sp|Q6NUK1|SCMC1_HUMAN	sp|Q6NUK1|SCMC1_HUMAN	3	3	3	sp|Q6NUK1|SCMC1_HUMAN Calcium-binding mitochondrial carrier protein SCaMC-1 OS=Homo sapiens GN=SLC25A24 PE=1 SV=2	1	3	3	3	2	0	1	1	0	0	2	0	1	1	0	1	3	2	1	2	0	1	1	0	0	2	0	1	1	0	1	3	2	1	2	0	1	1	0	0	2	0	1	1
sp|Q6NXS1|IPP2M_HUMAN;sp|P41236|IPP2_HUMAN	sp|Q6NXS1|IPP2M_HUMAN;sp|P41236|IPP2_HUMAN	1;1	1;1	1;1	sp|Q6NXS1|IPP2M_HUMAN Protein phosphatase inhibitor 2-like protein 3 OS=Homo sapiens GN=PPP1R2P3 PE=1 SV=1;sp|P41236|IPP2_HUMAN Protein phosphatase inhibitor 2 OS=Homo sapiens GN=PPP1R2 PE=1 SV=2	2	1	1	1	1	1	1	1	1	1	1	1	1	1	1	1	1	1	1	1	1	1	1	1	1	1	1	1	1	1	1	1	1	1	1	1	1	1	1	1	1	1	1	1
sp|Q6NYC8|PPR18_HUMAN	sp|Q6NYC8|PPR18_HUMAN	3	3	3	sp|Q6NYC8|PPR18_HUMAN Phostensin OS=Homo sapiens GN=PPP1R18 PE=1 SV=1	1	3	3	3	0	1	1	1	1	1	1	1	1	0	0	0	1	0	1	0	1	1	1	1	1	1	1	1	0	0	0	1	0	1	0	1	1	1	1	1	1	1	1	0
sp|Q6NZI2|CAVN1_HUMAN	sp|Q6NZI2|CAVN1_HUMAN	16	16	16	sp|Q6NZI2|CAVN1_HUMAN Caveolae-associated protein 1 OS=Homo sapiens GN=CAVIN1 PE=1 SV=1	1	16	16	16	9	11	10	9	9	10	11	11	11	11	11	15	12	9	10	9	11	10	9	9	10	11	11	11	11	11	15	12	9	10	9	11	10	9	9	10	11	11	11	11
sp|Q6P1L8|RM14_HUMAN	sp|Q6P1L8|RM14_HUMAN	1	1	1	sp|Q6P1L8|RM14_HUMAN 39S ribosomal protein L14, mitochondrial OS=Homo sapiens GN=MRPL14 PE=1 SV=1	1	1	1	1	0	0	1	0	1	0	0	0	0	0	0	0	0	0	0	0	0	1	0	1	0	0	0	0	0	0	0	0	0	0	0	0	1	0	1	0	0	0	0	0
sp|Q6P2E9|EDC4_HUMAN	sp|Q6P2E9|EDC4_HUMAN	7	7	7	sp|Q6P2E9|EDC4_HUMAN Enhancer of mRNA-decapping protein 4 OS=Homo sapiens GN=EDC4 PE=1 SV=1	1	7	7	7	3	2	3	3	0	2	0	4	0	4	0	3	3	3	1	3	2	3	3	0	2	0	4	0	4	0	3	3	3	1	3	2	3	3	0	2	0	4	0	4
sp|Q6P2Q9|PRP8_HUMAN	sp|Q6P2Q9|PRP8_HUMAN	26	26	26	sp|Q6P2Q9|PRP8_HUMAN Pre-mRNA-processing-splicing factor 8 OS=Homo sapiens GN=PRPF8 PE=1 SV=2	1	26	26	26	6	11	6	10	9	9	7	8	5	4	8	5	5	9	6	6	11	6	10	9	9	7	8	5	4	8	5	5	9	6	6	11	6	10	9	9	7	8	5	4
sp|Q6P587|FAHD1_HUMAN	sp|Q6P587|FAHD1_HUMAN	1	1	1	sp|Q6P587|FAHD1_HUMAN Acylpyruvase FAHD1, mitochondrial OS=Homo sapiens GN=FAHD1 PE=1 SV=2	1	1	1	1	0	1	1	0	1	0	0	1	0	1	0	1	1	0	1	0	1	1	0	1	0	0	1	0	1	0	1	1	0	1	0	1	1	0	1	0	0	1	0	1
sp|Q6P5R6|RL22L_HUMAN	sp|Q6P5R6|RL22L_HUMAN	4	2	2	sp|Q6P5R6|RL22L_HUMAN 60S ribosomal protein L22-like 1 OS=Homo sapiens GN=RPL22L1 PE=1 SV=2	1	4	2	2	2	4	1	3	3	2	3	3	2	3	2	3	2	2	4	0	2	0	1	1	1	1	1	1	1	1	1	0	0	2	0	2	0	1	1	1	1	1	1	1
sp|Q6PJT7|ZC3HE_HUMAN	sp|Q6PJT7|ZC3HE_HUMAN	1	1	1	sp|Q6PJT7|ZC3HE_HUMAN Zinc finger CCCH domain-containing protein 14 OS=Homo sapiens GN=ZC3H14 PE=1 SV=1	1	1	1	1	0	0	0	0	0	0	0	0	0	0	0	1	0	0	0	0	0	0	0	0	0	0	0	0	0	0	1	0	0	0	0	0	0	0	0	0	0	0	0	0
sp|Q6PKG0|LARP1_HUMAN	sp|Q6PKG0|LARP1_HUMAN	4	4	4	sp|Q6PKG0|LARP1_HUMAN La-related protein 1 OS=Homo sapiens GN=LARP1 PE=1 SV=2	1	4	4	4	0	1	1	0	1	1	1	1	1	0	0	0	0	2	2	0	1	1	0	1	1	1	1	1	0	0	0	0	2	2	0	1	1	0	1	1	1	1	1	0
sp|Q6QNY1|BL1S2_HUMAN	sp|Q6QNY1|BL1S2_HUMAN	1	1	1	sp|Q6QNY1|BL1S2_HUMAN Biogenesis of lysosome-related organelles complex 1 subunit 2 OS=Homo sapiens GN=BLOC1S2 PE=1 SV=1	1	1	1	1	0	0	0	0	0	0	0	0	0	0	0	1	0	0	0	0	0	0	0	0	0	0	0	0	0	0	1	0	0	0	0	0	0	0	0	0	0	0	0	0
sp|Q6UB35|C1TM_HUMAN	sp|Q6UB35|C1TM_HUMAN	18	17	17	sp|Q6UB35|C1TM_HUMAN Monofunctional C1-tetrahydrofolate synthase, mitochondrial OS=Homo sapiens GN=MTHFD1L PE=1 SV=1	1	18	17	17	15	12	9	11	10	13	11	11	10	11	11	8	12	12	12	15	11	9	11	10	12	10	11	9	11	11	7	11	12	11	15	11	9	11	10	12	10	11	9	11
sp|Q6UN15|FIP1_HUMAN	sp|Q6UN15|FIP1_HUMAN	5	5	5	sp|Q6UN15|FIP1_HUMAN Pre-mRNA 3-end-processing factor FIP1 OS=Homo sapiens GN=FIP1L1 PE=1 SV=1	1	5	5	5	2	2	0	1	2	2	2	2	2	2	1	2	0	1	1	2	2	0	1	2	2	2	2	2	2	1	2	0	1	1	2	2	0	1	2	2	2	2	2	2
sp|Q6UVK1|CSPG4_HUMAN	sp|Q6UVK1|CSPG4_HUMAN	4	4	4	sp|Q6UVK1|CSPG4_HUMAN Chondroitin sulfate proteoglycan 4 OS=Homo sapiens GN=CSPG4 PE=1 SV=2	1	4	4	4	1	1	1	1	0	1	0	0	2	0	1	2	0	2	2	1	1	1	1	0	1	0	0	2	0	1	2	0	2	2	1	1	1	1	0	1	0	0	2	0
sp|Q6UWP8|SBSN_HUMAN	sp|Q6UWP8|SBSN_HUMAN	1	1	1	sp|Q6UWP8|SBSN_HUMAN Suprabasin OS=Homo sapiens GN=SBSN PE=1 SV=2	1	1	1	1	0	0	0	0	0	0	0	1	0	0	0	0	0	0	0	0	0	0	0	0	0	0	1	0	0	0	0	0	0	0	0	0	0	0	0	0	0	1	0	0
sp|Q6UWU2|GLB1L_HUMAN;sp|P16278|BGAL_HUMAN	sp|Q6UWU2|GLB1L_HUMAN;sp|P16278|BGAL_HUMAN	1;1	1;1	1;1	sp|Q6UWU2|GLB1L_HUMAN Beta-galactosidase-1-like protein OS=Homo sapiens GN=GLB1L PE=2 SV=1;sp|P16278|BGAL_HUMAN Beta-galactosidase OS=Homo sapiens GN=GLB1 PE=1 SV=2	2	1	1	1	1	1	1	0	0	1	0	0	1	1	1	1	0	0	1	1	1	1	0	0	1	0	0	1	1	1	1	0	0	1	1	1	1	0	0	1	0	0	1	1
sp|Q6UXN9|WDR82_HUMAN	sp|Q6UXN9|WDR82_HUMAN	3	3	3	sp|Q6UXN9|WDR82_HUMAN WD repeat-containing protein 82 OS=Homo sapiens GN=WDR82 PE=1 SV=1	1	3	3	3	2	2	3	1	2	0	1	1	1	1	1	1	2	1	2	2	2	3	1	2	0	1	1	1	1	1	1	2	1	2	2	2	3	1	2	0	1	1	1	1
sp|Q6WCQ1|MPRIP_HUMAN	sp|Q6WCQ1|MPRIP_HUMAN	3	3	3	sp|Q6WCQ1|MPRIP_HUMAN Myosin phosphatase Rho-interacting protein OS=Homo sapiens GN=MPRIP PE=1 SV=3	1	3	3	3	0	0	1	0	0	1	0	0	2	0	0	0	1	0	0	0	0	1	0	0	1	0	0	2	0	0	0	1	0	0	0	0	1	0	0	1	0	0	2	0
sp|Q6Y7W6|GGYF2_HUMAN	sp|Q6Y7W6|GGYF2_HUMAN	4	4	4	sp|Q6Y7W6|GGYF2_HUMAN GRB10-interacting GYF protein 2 OS=Homo sapiens GN=GIGYF2 PE=1 SV=1	1	4	4	4	1	1	1	0	1	1	0	0	0	0	0	2	1	1	0	1	1	1	0	1	1	0	0	0	0	0	2	1	1	0	1	1	1	0	1	1	0	0	0	0
sp|Q6YN16|HSDL2_HUMAN	sp|Q6YN16|HSDL2_HUMAN	1	1	1	sp|Q6YN16|HSDL2_HUMAN Hydroxysteroid dehydrogenase-like protein 2 OS=Homo sapiens GN=HSDL2 PE=1 SV=1	1	1	1	1	0	0	0	0	0	0	0	0	0	0	1	0	0	0	0	0	0	0	0	0	0	0	0	0	0	1	0	0	0	0	0	0	0	0	0	0	0	0	0	0
sp|Q6ZT89|S2548_HUMAN	sp|Q6ZT89|S2548_HUMAN	1	1	1	sp|Q6ZT89|S2548_HUMAN Solute carrier family 25 member 48 OS=Homo sapiens GN=SLC25A48 PE=1 SV=2	1	1	1	1	1	0	0	0	0	0	0	0	0	1	0	0	1	1	0	1	0	0	0	0	0	0	0	0	1	0	0	1	1	0	1	0	0	0	0	0	0	0	0	1
sp|Q71DI3|H32_HUMAN;sp|Q16695|H31T_HUMAN;sp|Q6NXT2|H3C_HUMAN	sp|Q71DI3|H32_HUMAN;sp|Q16695|H31T_HUMAN;sp|Q6NXT2|H3C_HUMAN	12;9;6	12;9;6	2;0;0	sp|Q71DI3|H32_HUMAN Histone H3.2 OS=Homo sapiens GN=HIST2H3A PE=1 SV=3;sp|Q16695|H31T_HUMAN Histone H3.1t OS=Homo sapiens GN=HIST3H3 PE=1 SV=3;sp|Q6NXT2|H3C_HUMAN Histone H3.3C OS=Homo sapiens GN=H3F3C PE=1 SV=3	3	12	12	2	8	7	7	8	7	10	8	8	12	8	7	8	8	7	7	8	7	7	8	7	10	8	8	12	8	7	8	8	7	7	1	1	1	1	1	1	1	1	2	1
sp|Q71U36|TBA1A_HUMAN;sp|Q13748|TBA3C_HUMAN;sp|Q6PEY2|TBA3E_HUMAN;sp|A6NHL2|TBAL3_HUMAN	sp|Q71U36|TBA1A_HUMAN;sp|Q13748|TBA3C_HUMAN	43;28;19;7	43;28;19;7	1;1;1;0	sp|Q71U36|TBA1A_HUMAN Tubulin alpha-1A chain OS=Homo sapiens GN=TUBA1A PE=1 SV=1;sp|Q13748|TBA3C_HUMAN Tubulin alpha-3C/D chain OS=Homo sapiens GN=TUBA3C PE=1 SV=3	4	43	43	1	35	37	38	36	36	40	37	36	38	34	37	27	35	35	36	35	37	38	36	36	40	37	36	38	34	37	27	35	35	36	1	1	1	1	1	1	1	1	1	1
sp|Q71UI9|H2AV_HUMAN;sp|P0C0S5|H2AZ_HUMAN	sp|Q71UI9|H2AV_HUMAN;sp|P0C0S5|H2AZ_HUMAN	5;5	3;3	3;3	sp|Q71UI9|H2AV_HUMAN Histone H2A.V OS=Homo sapiens GN=H2AFV PE=1 SV=3;sp|P0C0S5|H2AZ_HUMAN Histone H2A.Z OS=Homo sapiens GN=H2AFZ PE=1 SV=2	2	5	3	3	4	4	4	4	4	4	4	3	4	4	4	4	4	5	4	2	2	2	2	2	2	2	1	2	2	2	2	2	3	2	2	2	2	2	2	2	2	1	2	2
sp|Q71UM5|RS27L_HUMAN	sp|Q71UM5|RS27L_HUMAN	4	1	1	sp|Q71UM5|RS27L_HUMAN 40S ribosomal protein S27-like OS=Homo sapiens GN=RPS27L PE=1 SV=3	1	4	1	1	4	4	3	4	4	3	4	3	3	3	3	3	4	4	3	1	1	1	1	1	1	1	1	1	1	1	1	1	1	1	1	1	1	1	1	1	1	1	1	1
sp|Q7KZ85|SPT6H_HUMAN	sp|Q7KZ85|SPT6H_HUMAN	4	4	4	sp|Q7KZ85|SPT6H_HUMAN Transcription elongation factor SPT6 OS=Homo sapiens GN=SUPT6H PE=1 SV=2	1	4	4	4	0	0	2	0	0	2	0	1	1	1	3	0	0	3	1	0	0	2	0	0	2	0	1	1	1	3	0	0	3	1	0	0	2	0	0	2	0	1	1	1
sp|Q7KZF4|SND1_HUMAN	sp|Q7KZF4|SND1_HUMAN	37	37	37	sp|Q7KZF4|SND1_HUMAN Staphylococcal nuclease domain-containing protein 1 OS=Homo sapiens GN=SND1 PE=1 SV=1	1	37	37	37	21	26	23	21	24	22	24	25	25	22	20	14	24	23	26	21	26	23	21	24	22	24	25	25	22	20	14	24	23	26	21	26	23	21	24	22	24	25	25	22
sp|Q7L014|DDX46_HUMAN	sp|Q7L014|DDX46_HUMAN	14	14	14	sp|Q7L014|DDX46_HUMAN Probable ATP-dependent RNA helicase DDX46 OS=Homo sapiens GN=DDX46 PE=1 SV=2	1	14	14	14	4	6	4	5	5	6	3	4	4	4	4	4	2	4	2	4	6	4	5	5	6	3	4	4	4	4	4	2	4	2	4	6	4	5	5	6	3	4	4	4
sp|Q7L1Q6|BZW1_HUMAN	sp|Q7L1Q6|BZW1_HUMAN	9	9	8	sp|Q7L1Q6|BZW1_HUMAN Basic leucine zipper and W2 domain-containing protein 1 OS=Homo sapiens GN=BZW1 PE=1 SV=1	1	9	9	8	1	0	2	3	2	0	1	2	1	2	1	1	2	2	0	1	0	2	3	2	0	1	2	1	2	1	1	2	2	0	1	0	2	3	1	0	1	2	1	2
sp|Q7L2H7|EIF3M_HUMAN	sp|Q7L2H7|EIF3M_HUMAN	6	6	6	sp|Q7L2H7|EIF3M_HUMAN Eukaryotic translation initiation factor 3 subunit M OS=Homo sapiens GN=EIF3M PE=1 SV=1	1	6	6	6	2	1	1	1	1	0	0	2	0	1	1	1	0	1	0	2	1	1	1	1	0	0	2	0	1	1	1	0	1	0	2	1	1	1	1	0	0	2	0	1
sp|Q7L576|CYFP1_HUMAN;sp|Q96F07|CYFP2_HUMAN	sp|Q7L576|CYFP1_HUMAN;sp|Q96F07|CYFP2_HUMAN	9;6	9;6	9;6	sp|Q7L576|CYFP1_HUMAN Cytoplasmic FMR1-interacting protein 1 OS=Homo sapiens GN=CYFIP1 PE=1 SV=1;sp|Q96F07|CYFP2_HUMAN Cytoplasmic FMR1-interacting protein 2 OS=Homo sapiens GN=CYFIP2 PE=1 SV=2	2	9	9	9	5	3	2	5	5	5	3	3	1	4	4	3	4	5	4	5	3	2	5	5	5	3	3	1	4	4	3	4	5	4	5	3	2	5	5	5	3	3	1	4
sp|Q7L5N1|CSN6_HUMAN	sp|Q7L5N1|CSN6_HUMAN	2	2	2	sp|Q7L5N1|CSN6_HUMAN COP9 signalosome complex subunit 6 OS=Homo sapiens GN=COPS6 PE=1 SV=1	1	2	2	2	1	0	0	1	0	1	1	2	0	0	1	0	0	1	2	1	0	0	1	0	1	1	2	0	0	1	0	0	1	2	1	0	0	1	0	1	1	2	0	0
sp|Q7RTV0|PHF5A_HUMAN	sp|Q7RTV0|PHF5A_HUMAN	6	6	6	sp|Q7RTV0|PHF5A_HUMAN PHD finger-like domain-containing protein 5A OS=Homo sapiens GN=PHF5A PE=1 SV=1	1	6	6	6	5	5	4	4	6	5	4	5	5	4	5	0	5	3	5	5	5	4	4	6	5	4	5	5	4	5	0	5	3	5	5	5	4	4	6	5	4	5	5	4
sp|Q7RTV2|GSTA5_HUMAN	sp|Q7RTV2|GSTA5_HUMAN	2	2	2	sp|Q7RTV2|GSTA5_HUMAN Glutathione S-transferase A5 OS=Homo sapiens GN=GSTA5 PE=1 SV=1	1	2	2	2	1	1	1	1	2	1	1	1	1	1	2	1	1	1	2	1	1	1	1	2	1	1	1	1	1	2	1	1	1	2	1	1	1	1	2	1	1	1	1	1
sp|Q7Z406|MYH14_HUMAN	sp|Q7Z406|MYH14_HUMAN	14	3	3	sp|Q7Z406|MYH14_HUMAN Myosin-14 OS=Homo sapiens GN=MYH14 PE=1 SV=2	1	14	3	3	7	8	7	6	7	8	7	9	6	7	7	6	8	8	7	1	1	1	0	1	1	0	2	1	1	1	2	0	1	2	1	1	1	0	1	1	0	2	1	1
sp|Q7Z422|SZRD1_HUMAN	sp|Q7Z422|SZRD1_HUMAN	1	1	1	sp|Q7Z422|SZRD1_HUMAN SUZ domain-containing protein 1 OS=Homo sapiens GN=SZRD1 PE=1 SV=1	1	1	1	1	1	1	0	0	0	0	1	1	0	1	0	0	1	1	1	1	1	0	0	0	0	1	1	0	1	0	0	1	1	1	1	1	0	0	0	0	1	1	0	1
sp|Q7Z460|CLAP1_HUMAN	sp|Q7Z460|CLAP1_HUMAN	4	4	3	sp|Q7Z460|CLAP1_HUMAN CLIP-associating protein 1 OS=Homo sapiens GN=CLASP1 PE=1 SV=1	1	4	4	3	1	0	0	0	0	1	1	1	0	0	0	1	1	1	1	1	0	0	0	0	1	1	1	0	0	0	1	1	1	1	1	0	0	0	0	0	1	1	0	0
sp|Q7Z4N2|TRPM1_HUMAN	sp|Q7Z4N2|TRPM1_HUMAN	1	1	1	sp|Q7Z4N2|TRPM1_HUMAN Transient receptor potential cation channel subfamily M member 1 OS=Homo sapiens GN=TRPM1 PE=1 SV=2	1	1	1	1	1	1	0	0	0	1	0	1	1	0	1	0	1	1	0	1	1	0	0	0	1	0	1	1	0	1	0	1	1	0	1	1	0	0	0	1	0	1	1	0
sp|Q7Z4V5|HDGR2_HUMAN	sp|Q7Z4V5|HDGR2_HUMAN	4	2	2	sp|Q7Z4V5|HDGR2_HUMAN Hepatoma-derived growth factor-related protein 2 OS=Homo sapiens GN=HDGFL2 PE=1 SV=1	1	4	2	2	2	3	3	2	2	3	1	3	4	1	3	1	1	2	2	1	1	1	1	1	1	0	1	2	0	1	0	0	1	1	1	1	1	1	1	1	0	1	2	0
sp|Q7Z5H3|RHG22_HUMAN	sp|Q7Z5H3|RHG22_HUMAN	1	1	1	sp|Q7Z5H3|RHG22_HUMAN Rho GTPase-activating protein 22 OS=Homo sapiens GN=ARHGAP22 PE=1 SV=1	1	1	1	1	0	0	0	0	0	0	1	0	0	0	0	0	0	0	0	0	0	0	0	0	0	1	0	0	0	0	0	0	0	0	0	0	0	0	0	0	1	0	0	0
sp|Q7Z6K5|ARPIN_HUMAN	sp|Q7Z6K5|ARPIN_HUMAN	2	2	2	sp|Q7Z6K5|ARPIN_HUMAN Arpin OS=Homo sapiens GN=ARPIN PE=1 SV=1	1	2	2	2	1	1	1	1	2	1	1	1	2	1	1	1	1	1	1	1	1	1	1	2	1	1	1	2	1	1	1	1	1	1	1	1	1	1	2	1	1	1	2	1
sp|Q7Z6Z7|HUWE1_HUMAN	sp|Q7Z6Z7|HUWE1_HUMAN	9	9	9	sp|Q7Z6Z7|HUWE1_HUMAN E3 ubiquitin-protein ligase HUWE1 OS=Homo sapiens GN=HUWE1 PE=1 SV=3	1	9	9	9	4	3	1	6	4	5	3	3	2	3	4	4	3	5	3	4	3	1	6	4	5	3	3	2	3	4	4	3	5	3	4	3	1	6	4	5	3	3	2	3
sp|Q7Z739|YTHD3_HUMAN;sp|Q9BYJ9|YTHD1_HUMAN	sp|Q7Z739|YTHD3_HUMAN;sp|Q9BYJ9|YTHD1_HUMAN	6;3	6;3	5;2	sp|Q7Z739|YTHD3_HUMAN YTH domain-containing family protein 3 OS=Homo sapiens GN=YTHDF3 PE=1 SV=1;sp|Q9BYJ9|YTHD1_HUMAN YTH domain-containing family protein 1 OS=Homo sapiens GN=YTHDF1 PE=1 SV=1	2	6	6	5	4	4	1	4	3	3	5	3	3	3	1	1	4	5	2	4	4	1	4	3	3	5	3	3	3	1	1	4	5	2	3	3	1	3	2	3	4	3	2	2
sp|Q7Z7E8|UB2Q1_HUMAN	sp|Q7Z7E8|UB2Q1_HUMAN	1	1	1	sp|Q7Z7E8|UB2Q1_HUMAN Ubiquitin-conjugating enzyme E2 Q1 OS=Homo sapiens GN=UBE2Q1 PE=1 SV=1	1	1	1	1	0	0	0	0	0	0	0	0	1	0	1	0	0	0	0	0	0	0	0	0	0	0	0	1	0	1	0	0	0	0	0	0	0	0	0	0	0	0	1	0
sp|Q7Z7H5|TMED4_HUMAN	sp|Q7Z7H5|TMED4_HUMAN	3	2	2	sp|Q7Z7H5|TMED4_HUMAN Transmembrane emp24 domain-containing protein 4 OS=Homo sapiens GN=TMED4 PE=1 SV=1	1	3	2	2	2	2	2	1	1	1	1	2	3	2	2	2	1	1	2	1	1	1	0	0	0	0	1	2	1	1	2	0	0	1	1	1	1	0	0	0	0	1	2	1
sp|Q86SX6|GLRX5_HUMAN	sp|Q86SX6|GLRX5_HUMAN	2	2	2	sp|Q86SX6|GLRX5_HUMAN Glutaredoxin-related protein 5, mitochondrial OS=Homo sapiens GN=GLRX5 PE=1 SV=2	1	2	2	2	2	2	1	2	2	2	1	2	1	2	2	0	2	2	2	2	2	1	2	2	2	1	2	1	2	2	0	2	2	2	2	2	1	2	2	2	1	2	1	2
sp|Q86TU7|SETD3_HUMAN	sp|Q86TU7|SETD3_HUMAN	2	2	2	sp|Q86TU7|SETD3_HUMAN Histone-lysine N-methyltransferase setd3 OS=Homo sapiens GN=SETD3 PE=1 SV=1	1	2	2	2	1	1	2	1	0	1	1	2	1	1	1	1	1	1	2	1	1	2	1	0	1	1	2	1	1	1	1	1	1	2	1	1	2	1	0	1	1	2	1	1
sp|Q86TX2|ACOT1_HUMAN;sp|P49753|ACOT2_HUMAN	sp|Q86TX2|ACOT1_HUMAN;sp|P49753|ACOT2_HUMAN	1;1	1;1	1;1	sp|Q86TX2|ACOT1_HUMAN Acyl-coenzyme A thioesterase 1 OS=Homo sapiens GN=ACOT1 PE=1 SV=1;sp|P49753|ACOT2_HUMAN Acyl-coenzyme A thioesterase 2, mitochondrial OS=Homo sapiens GN=ACOT2 PE=1 SV=6	2	1	1	1	0	0	0	1	1	1	1	0	1	0	0	1	1	1	0	0	0	0	1	1	1	1	0	1	0	0	1	1	1	0	0	0	0	1	1	1	1	0	1	0
sp|Q86U42|PABP2_HUMAN;sp|A6NDY0|EPAB2_HUMAN	sp|Q86U42|PABP2_HUMAN	4;1	4;1	4;1	sp|Q86U42|PABP2_HUMAN Polyadenylate-binding protein 2 OS=Homo sapiens GN=PABPN1 PE=1 SV=3	2	4	4	4	3	3	2	2	4	4	3	2	3	2	4	2	1	3	3	3	3	2	2	4	4	3	2	3	2	4	2	1	3	3	3	3	2	2	4	4	3	2	3	2
sp|Q86UE4|LYRIC_HUMAN	sp|Q86UE4|LYRIC_HUMAN	4	4	4	sp|Q86UE4|LYRIC_HUMAN Protein LYRIC OS=Homo sapiens GN=MTDH PE=1 SV=2	1	4	4	4	0	1	1	1	1	1	1	1	1	1	0	1	2	2	1	0	1	1	1	1	1	1	1	1	1	0	1	2	2	1	0	1	1	1	1	1	1	1	1	1
sp|Q86UP2|KTN1_HUMAN	sp|Q86UP2|KTN1_HUMAN	2	2	2	sp|Q86UP2|KTN1_HUMAN Kinectin OS=Homo sapiens GN=KTN1 PE=1 SV=1	1	2	2	2	2	2	1	2	1	1	2	1	1	2	1	1	2	2	2	2	2	1	2	1	1	2	1	1	2	1	1	2	2	2	2	2	1	2	1	1	2	1	1	2
sp|Q86UU1|PHLB1_HUMAN	sp|Q86UU1|PHLB1_HUMAN	3	3	3	sp|Q86UU1|PHLB1_HUMAN Pleckstrin homology-like domain family B member 1 OS=Homo sapiens GN=PHLDB1 PE=1 SV=1	1	3	3	3	0	1	1	0	1	0	0	1	1	0	1	0	1	0	1	0	1	1	0	1	0	0	1	1	0	1	0	1	0	1	0	1	1	0	1	0	0	1	1	0
sp|Q86V21|AACS_HUMAN	sp|Q86V21|AACS_HUMAN	2	2	2	sp|Q86V21|AACS_HUMAN Acetoacetyl-CoA synthetase OS=Homo sapiens GN=AACS PE=1 SV=1	1	2	2	2	2	1	1	2	2	2	2	2	1	1	1	2	1	2	2	2	1	1	2	2	2	2	2	1	1	1	2	1	2	2	2	1	1	2	2	2	2	2	1	1
sp|Q86V81|THOC4_HUMAN	sp|Q86V81|THOC4_HUMAN	7	7	7	sp|Q86V81|THOC4_HUMAN THO complex subunit 4 OS=Homo sapiens GN=ALYREF PE=1 SV=3	1	7	7	7	5	4	4	4	5	4	4	5	4	5	3	4	5	5	4	5	4	4	4	5	4	4	5	4	5	3	4	5	5	4	5	4	4	4	5	4	4	5	4	5
sp|Q86VP6|CAND1_HUMAN;sp|O75155|CAND2_HUMAN	sp|Q86VP6|CAND1_HUMAN	31;3	31;3	31;3	sp|Q86VP6|CAND1_HUMAN Cullin-associated NEDD8-dissociated protein 1 OS=Homo sapiens GN=CAND1 PE=1 SV=2	2	31	31	31	20	16	19	22	15	18	14	16	11	15	11	8	12	17	14	20	16	19	22	15	18	14	16	11	15	11	8	12	17	14	20	16	19	22	15	18	14	16	11	15
sp|Q86VS8|HOOK3_HUMAN	sp|Q86VS8|HOOK3_HUMAN	9	9	9	sp|Q86VS8|HOOK3_HUMAN Protein Hook homolog 3 OS=Homo sapiens GN=HOOK3 PE=1 SV=2	1	9	9	9	2	1	1	2	2	3	1	3	2	0	3	3	2	1	2	2	1	1	2	2	3	1	3	2	0	3	3	2	1	2	2	1	1	2	2	3	1	3	2	0
sp|Q86W42|THOC6_HUMAN	sp|Q86W42|THOC6_HUMAN	1	1	1	sp|Q86W42|THOC6_HUMAN THO complex subunit 6 homolog OS=Homo sapiens GN=THOC6 PE=1 SV=1	1	1	1	1	0	0	0	0	0	1	0	0	0	0	0	0	0	0	0	0	0	0	0	0	1	0	0	0	0	0	0	0	0	0	0	0	0	0	0	1	0	0	0	0
sp|Q86W92|LIPB1_HUMAN;sp|Q8ND30|LIPB2_HUMAN	sp|Q86W92|LIPB1_HUMAN	10;1	10;1	10;1	sp|Q86W92|LIPB1_HUMAN Liprin-beta-1 OS=Homo sapiens GN=PPFIBP1 PE=1 SV=2	2	10	10	10	2	6	3	2	3	2	3	2	4	2	4	2	3	2	3	2	6	3	2	3	2	3	2	4	2	4	2	3	2	3	2	6	3	2	3	2	3	2	4	2
sp|Q86X55|CARM1_HUMAN	sp|Q86X55|CARM1_HUMAN	2	2	2	sp|Q86X55|CARM1_HUMAN Histone-arginine methyltransferase CARM1 OS=Homo sapiens GN=CARM1 PE=1 SV=3	1	2	2	2	2	1	1	2	2	2	2	2	0	2	1	2	2	2	0	2	1	1	2	2	2	2	2	0	2	1	2	2	2	0	2	1	1	2	2	2	2	2	0	2
sp|Q86X76|NIT1_HUMAN	sp|Q86X76|NIT1_HUMAN	4	4	4	sp|Q86X76|NIT1_HUMAN Nitrilase homolog 1 OS=Homo sapiens GN=NIT1 PE=1 SV=2	1	4	4	4	2	0	3	1	2	3	2	0	2	1	1	1	2	2	1	2	0	3	1	2	3	2	0	2	1	1	1	2	2	1	2	0	3	1	2	3	2	0	2	1
sp|Q86XF0|DYR2_HUMAN;sp|P00374|DYR_HUMAN	sp|Q86XF0|DYR2_HUMAN;sp|P00374|DYR_HUMAN	3;2	3;2	3;2	sp|Q86XF0|DYR2_HUMAN Dihydrofolate reductase 2, mitochondrial OS=Homo sapiens GN=DHFR2 PE=1 SV=1;sp|P00374|DYR_HUMAN Dihydrofolate reductase OS=Homo sapiens GN=DHFR PE=1 SV=2	2	3	3	3	2	2	3	2	2	2	3	1	1	2	3	0	2	3	1	2	2	3	2	2	2	3	1	1	2	3	0	2	3	1	2	2	3	2	2	2	3	1	1	2
sp|Q86XP3|DDX42_HUMAN	sp|Q86XP3|DDX42_HUMAN	10	10	10	sp|Q86XP3|DDX42_HUMAN ATP-dependent RNA helicase DDX42 OS=Homo sapiens GN=DDX42 PE=1 SV=1	1	10	10	10	7	4	4	8	5	6	6	5	4	6	4	1	3	6	4	7	4	4	8	5	6	6	5	4	6	4	1	3	6	4	7	4	4	8	5	6	6	5	4	6
sp|Q86YZ3|HORN_HUMAN;CON__Q86YZ3	sp|Q86YZ3|HORN_HUMAN;CON__Q86YZ3	2;2	2;2	2;2	sp|Q86YZ3|HORN_HUMAN Hornerin OS=Homo sapiens GN=HRNR PE=1 SV=2;	2	2	2	2	1	1	2	0	0	0	1	1	0	0	2	1	0	0	1	1	1	2	0	0	0	1	1	0	0	2	1	0	0	1	1	1	2	0	0	0	1	1	0	0
sp|Q8IUD2|RB6I2_HUMAN;sp|O15083|ERC2_HUMAN	sp|Q8IUD2|RB6I2_HUMAN;sp|O15083|ERC2_HUMAN	2;1	2;1	2;1	sp|Q8IUD2|RB6I2_HUMAN ELKS/Rab6-interacting/CAST family member 1 OS=Homo sapiens GN=ERC1 PE=1 SV=1;sp|O15083|ERC2_HUMAN ERC protein 2 OS=Homo sapiens GN=ERC2 PE=1 SV=3	2	2	2	2	1	1	0	1	0	0	1	0	2	0	0	1	1	0	0	1	1	0	1	0	0	1	0	2	0	0	1	1	0	0	1	1	0	1	0	0	1	0	2	0
sp|Q8IV08|PLD3_HUMAN	sp|Q8IV08|PLD3_HUMAN	2	2	2	sp|Q8IV08|PLD3_HUMAN Phospholipase D3 OS=Homo sapiens GN=PLD3 PE=1 SV=1	1	2	2	2	1	1	1	0	1	1	1	1	0	1	1	1	1	1	1	1	1	1	0	1	1	1	1	0	1	1	1	1	1	1	1	1	1	0	1	1	1	1	0	1
sp|Q8IVF2|AHNK2_HUMAN	sp|Q8IVF2|AHNK2_HUMAN	8	8	8	sp|Q8IVF2|AHNK2_HUMAN Protein AHNAK2 OS=Homo sapiens GN=AHNAK2 PE=1 SV=2	1	8	8	8	4	3	3	3	3	3	2	2	4	1	2	3	2	2	2	4	3	3	3	3	3	2	2	4	1	2	3	2	2	2	4	3	3	3	3	3	2	2	4	1
sp|Q8IVM0|CCD50_HUMAN	sp|Q8IVM0|CCD50_HUMAN	1	1	1	sp|Q8IVM0|CCD50_HUMAN Coiled-coil domain-containing protein 50 OS=Homo sapiens GN=CCDC50 PE=1 SV=1	1	1	1	1	1	1	1	1	1	1	1	1	1	0	1	1	1	1	1	1	1	1	1	1	1	1	1	1	0	1	1	1	1	1	1	1	1	1	1	1	1	1	1	0
sp|Q8IWB7|WDFY1_HUMAN	sp|Q8IWB7|WDFY1_HUMAN	1	1	1	sp|Q8IWB7|WDFY1_HUMAN WD repeat and FYVE domain-containing protein 1 OS=Homo sapiens GN=WDFY1 PE=1 SV=1	1	1	1	1	0	0	0	0	0	0	1	0	0	0	1	0	0	0	0	0	0	0	0	0	0	1	0	0	0	1	0	0	0	0	0	0	0	0	0	0	1	0	0	0
sp|Q8IWE2|NXP20_HUMAN	sp|Q8IWE2|NXP20_HUMAN	7	7	7	sp|Q8IWE2|NXP20_HUMAN Protein NOXP20 OS=Homo sapiens GN=FAM114A1 PE=1 SV=2	1	7	7	7	3	4	5	3	6	5	4	5	5	3	5	3	3	6	5	3	4	5	3	6	5	4	5	5	3	5	3	3	6	5	3	4	5	3	6	5	4	5	5	3
sp|Q8IWS0|PHF6_HUMAN	sp|Q8IWS0|PHF6_HUMAN	5	5	5	sp|Q8IWS0|PHF6_HUMAN PHD finger protein 6 OS=Homo sapiens GN=PHF6 PE=1 SV=1	1	5	5	5	2	1	2	2	3	1	2	3	2	3	1	0	2	2	1	2	1	2	2	3	1	2	3	2	3	1	0	2	2	1	2	1	2	2	3	1	2	3	2	3
sp|Q8IWX8|CHERP_HUMAN	sp|Q8IWX8|CHERP_HUMAN	3	3	3	sp|Q8IWX8|CHERP_HUMAN Calcium homeostasis endoplasmic reticulum protein OS=Homo sapiens GN=CHERP PE=1 SV=3	1	3	3	3	0	1	1	0	0	0	0	0	1	1	1	0	1	0	0	0	1	1	0	0	0	0	0	1	1	1	0	1	0	0	0	1	1	0	0	0	0	0	1	1
sp|Q8IX12|CCAR1_HUMAN	sp|Q8IX12|CCAR1_HUMAN	6	6	6	sp|Q8IX12|CCAR1_HUMAN Cell division cycle and apoptosis regulator protein 1 OS=Homo sapiens GN=CCAR1 PE=1 SV=2	1	6	6	6	3	3	3	3	4	4	3	4	3	5	4	4	2	5	4	3	3	3	3	4	4	3	4	3	5	4	4	2	5	4	3	3	3	3	4	4	3	4	3	5
sp|Q8IXB1|DJC10_HUMAN	sp|Q8IXB1|DJC10_HUMAN	4	4	4	sp|Q8IXB1|DJC10_HUMAN DnaJ homolog subfamily C member 10 OS=Homo sapiens GN=DNAJC10 PE=1 SV=2	1	4	4	4	1	0	1	1	1	1	0	1	1	1	1	2	0	0	1	1	0	1	1	1	1	0	1	1	1	1	2	0	0	1	1	0	1	1	1	1	0	1	1	1
sp|Q8IYB3|SRRM1_HUMAN	sp|Q8IYB3|SRRM1_HUMAN	3	3	3	sp|Q8IYB3|SRRM1_HUMAN Serine/arginine repetitive matrix protein 1 OS=Homo sapiens GN=SRRM1 PE=1 SV=2	1	3	3	3	0	0	2	1	1	0	1	0	1	0	0	2	1	0	0	0	0	2	1	1	0	1	0	1	0	0	2	1	0	0	0	0	2	1	1	0	1	0	1	0
sp|Q8IYB5|SMAP1_HUMAN	sp|Q8IYB5|SMAP1_HUMAN	2	2	2	sp|Q8IYB5|SMAP1_HUMAN Stromal membrane-associated protein 1 OS=Homo sapiens GN=SMAP1 PE=1 SV=2	1	2	2	2	1	2	1	0	1	1	2	2	2	1	2	0	1	1	1	1	2	1	0	1	1	2	2	2	1	2	0	1	1	1	1	2	1	0	1	1	2	2	2	1
sp|Q8IYD1|ERF3B_HUMAN	sp|Q8IYD1|ERF3B_HUMAN	10	1	1	sp|Q8IYD1|ERF3B_HUMAN Eukaryotic peptide chain release factor GTP-binding subunit ERF3B OS=Homo sapiens GN=GSPT2 PE=1 SV=2	1	10	1	1	7	6	4	8	5	7	6	5	5	7	6	5	5	7	5	0	0	0	0	0	1	0	0	0	0	0	0	0	0	1	0	0	0	0	0	1	0	0	0	0
sp|Q8IYI6|EXOC8_HUMAN	sp|Q8IYI6|EXOC8_HUMAN	1	1	1	sp|Q8IYI6|EXOC8_HUMAN Exocyst complex component 8 OS=Homo sapiens GN=EXOC8 PE=1 SV=2	1	1	1	1	1	0	0	0	0	0	0	0	0	0	0	1	0	1	0	1	0	0	0	0	0	0	0	0	0	0	1	0	1	0	1	0	0	0	0	0	0	0	0	0
sp|Q8IYT4|KATL2_HUMAN	sp|Q8IYT4|KATL2_HUMAN	1	1	1	sp|Q8IYT4|KATL2_HUMAN Katanin p60 ATPase-containing subunit A-like 2 OS=Homo sapiens GN=KATNAL2 PE=1 SV=3	1	1	1	1	1	1	1	1	1	1	1	1	1	1	1	1	1	1	1	1	1	1	1	1	1	1	1	1	1	1	1	1	1	1	1	1	1	1	1	1	1	1	1	1
sp|Q8IZP0|ABI1_HUMAN	sp|Q8IZP0|ABI1_HUMAN	5	5	5	sp|Q8IZP0|ABI1_HUMAN Abl interactor 1 OS=Homo sapiens GN=ABI1 PE=1 SV=4	1	5	5	5	1	1	1	1	1	1	2	2	1	2	1	1	1	0	2	1	1	1	1	1	1	2	2	1	2	1	1	1	0	2	1	1	1	1	1	1	2	2	1	2
sp|Q8N0X7|SPG20_HUMAN	sp|Q8N0X7|SPG20_HUMAN	2	2	2	sp|Q8N0X7|SPG20_HUMAN Spartin OS=Homo sapiens GN=SPG20 PE=1 SV=1	1	2	2	2	2	2	2	1	2	2	2	2	1	1	0	1	1	2	1	2	2	2	1	2	2	2	2	1	1	0	1	1	2	1	2	2	2	1	2	2	2	2	1	1
sp|Q8N129|CNPY4_HUMAN	sp|Q8N129|CNPY4_HUMAN	2	2	2	sp|Q8N129|CNPY4_HUMAN Protein canopy homolog 4 OS=Homo sapiens GN=CNPY4 PE=2 SV=1	1	2	2	2	0	0	0	0	0	0	1	0	0	2	1	1	0	1	0	0	0	0	0	0	0	1	0	0	2	1	1	0	1	0	0	0	0	0	0	0	1	0	0	2
sp|Q8N1F7|NUP93_HUMAN	sp|Q8N1F7|NUP93_HUMAN	7	7	7	sp|Q8N1F7|NUP93_HUMAN Nuclear pore complex protein Nup93 OS=Homo sapiens GN=NUP93 PE=1 SV=2	1	7	7	7	1	5	2	2	4	2	2	5	2	1	4	4	4	3	4	1	5	2	2	4	2	2	5	2	1	4	4	4	3	4	1	5	2	2	4	2	2	5	2	1
sp|Q8N1G4|LRC47_HUMAN	sp|Q8N1G4|LRC47_HUMAN	3	3	3	sp|Q8N1G4|LRC47_HUMAN Leucine-rich repeat-containing protein 47 OS=Homo sapiens GN=LRRC47 PE=1 SV=1	1	3	3	3	0	0	0	0	2	1	0	0	0	0	0	2	0	0	0	0	0	0	0	2	1	0	0	0	0	0	2	0	0	0	0	0	0	0	2	1	0	0	0	0
sp|Q8N335|GPD1L_HUMAN	sp|Q8N335|GPD1L_HUMAN	2	2	2	sp|Q8N335|GPD1L_HUMAN Glycerol-3-phosphate dehydrogenase 1-like protein OS=Homo sapiens GN=GPD1L PE=1 SV=1	1	2	2	2	1	0	0	0	0	0	0	0	1	0	0	0	0	1	0	1	0	0	0	0	0	0	0	1	0	0	0	0	1	0	1	0	0	0	0	0	0	0	1	0
sp|Q8N339|MT1M_HUMAN;sp|P80297|MT1X_HUMAN;sp|P04732|MT1E_HUMAN;sp|P02795|MT2_HUMAN;CON__P67983;sp|P13640|MT1G_HUMAN	sp|Q8N339|MT1M_HUMAN;sp|P80297|MT1X_HUMAN;sp|P04732|MT1E_HUMAN;sp|P02795|MT2_HUMAN;CON__P67983;sp|P13640|MT1G_HUMAN	2;2;2;2;2;2	2;2;2;2;2;2	2;2;2;2;2;2	sp|Q8N339|MT1M_HUMAN Metallothionein-1M OS=Homo sapiens GN=MT1M PE=3 SV=2;sp|P80297|MT1X_HUMAN Metallothionein-1X OS=Homo sapiens GN=MT1X PE=1 SV=1;sp|P04732|MT1E_HUMAN Metallothionein-1E OS=Homo sapiens GN=MT1E PE=1 SV=1;sp|P02795|MT2_HUMAN Metallothionei	6	2	2	2	2	2	2	2	2	2	2	2	2	2	2	0	2	2	2	2	2	2	2	2	2	2	2	2	2	2	0	2	2	2	2	2	2	2	2	2	2	2	2	2
sp|Q8N488|RYBP_HUMAN	sp|Q8N488|RYBP_HUMAN	1	1	1	sp|Q8N488|RYBP_HUMAN RING1 and YY1-binding protein OS=Homo sapiens GN=RYBP PE=1 SV=2	1	1	1	1	0	0	0	0	0	1	0	0	0	0	0	0	0	0	0	0	0	0	0	0	1	0	0	0	0	0	0	0	0	0	0	0	0	0	0	1	0	0	0	0
sp|Q8N4L2|TM55A_HUMAN;sp|Q86T03|TM55B_HUMAN	sp|Q8N4L2|TM55A_HUMAN;sp|Q86T03|TM55B_HUMAN	2;1	2;1	2;1	sp|Q8N4L2|TM55A_HUMAN Type 2 phosphatidylinositol 4,5-bisphosphate 4-phosphatase OS=Homo sapiens GN=TMEM55A PE=1 SV=1;sp|Q86T03|TM55B_HUMAN Type 1 phosphatidylinositol 4,5-bisphosphate 4-phosphatase OS=Homo sapiens GN=TMEM55B PE=1 SV=1	2	2	2	2	1	1	2	0	2	2	1	2	2	1	2	1	2	2	2	1	1	2	0	2	2	1	2	2	1	2	1	2	2	2	1	1	2	0	2	2	1	2	2	1
sp|Q8N5M4|TTC9C_HUMAN	sp|Q8N5M4|TTC9C_HUMAN	1	1	1	sp|Q8N5M4|TTC9C_HUMAN Tetratricopeptide repeat protein 9C OS=Homo sapiens GN=TTC9C PE=1 SV=1	1	1	1	1	1	0	1	0	1	0	0	0	1	0	1	1	0	0	1	1	0	1	0	1	0	0	0	1	0	1	1	0	0	1	1	0	1	0	1	0	0	0	1	0
sp|Q8N5M9|JAGN1_HUMAN	sp|Q8N5M9|JAGN1_HUMAN	1	1	1	sp|Q8N5M9|JAGN1_HUMAN Protein jagunal homolog 1 OS=Homo sapiens GN=JAGN1 PE=1 SV=1	1	1	1	1	1	0	0	0	0	0	0	0	0	1	0	1	0	0	0	1	0	0	0	0	0	0	0	0	1	0	1	0	0	0	1	0	0	0	0	0	0	0	0	1
sp|Q8N684|CPSF7_HUMAN	sp|Q8N684|CPSF7_HUMAN	4	4	4	sp|Q8N684|CPSF7_HUMAN Cleavage and polyadenylation specificity factor subunit 7 OS=Homo sapiens GN=CPSF7 PE=1 SV=1	1	4	4	4	1	1	0	1	1	2	1	1	1	1	2	1	0	1	1	1	1	0	1	1	2	1	1	1	1	2	1	0	1	1	1	1	0	1	1	2	1	1	1	1
sp|Q8N6H7|ARFG2_HUMAN;sp|Q9NP61|ARFG3_HUMAN	sp|Q8N6H7|ARFG2_HUMAN	5;1	5;1	5;1	sp|Q8N6H7|ARFG2_HUMAN ADP-ribosylation factor GTPase-activating protein 2 OS=Homo sapiens GN=ARFGAP2 PE=1 SV=1	2	5	5	5	1	2	3	1	2	2	1	1	3	1	2	2	1	1	1	1	2	3	1	2	2	1	1	3	1	2	2	1	1	1	1	2	3	1	2	2	1	1	3	1
sp|Q8N6T3|ARFG1_HUMAN	sp|Q8N6T3|ARFG1_HUMAN	3	3	3	sp|Q8N6T3|ARFG1_HUMAN ADP-ribosylation factor GTPase-activating protein 1 OS=Homo sapiens GN=ARFGAP1 PE=1 SV=2	1	3	3	3	1	0	0	0	1	0	0	2	2	0	0	1	2	0	0	1	0	0	0	1	0	0	2	2	0	0	1	2	0	0	1	0	0	0	1	0	0	2	2	0
sp|Q8N806|UBR7_HUMAN	sp|Q8N806|UBR7_HUMAN	1	1	1	sp|Q8N806|UBR7_HUMAN Putative E3 ubiquitin-protein ligase UBR7 OS=Homo sapiens GN=UBR7 PE=1 SV=2	1	1	1	1	1	0	1	1	1	1	0	0	0	1	0	0	0	0	1	1	0	1	1	1	1	0	0	0	1	0	0	0	0	1	1	0	1	1	1	1	0	0	0	1
sp|Q8N8N7|PTGR2_HUMAN	sp|Q8N8N7|PTGR2_HUMAN	3	3	3	sp|Q8N8N7|PTGR2_HUMAN Prostaglandin reductase 2 OS=Homo sapiens GN=PTGR2 PE=1 SV=1	1	3	3	3	2	2	1	1	2	1	0	2	0	1	1	0	1	1	0	2	2	1	1	2	1	0	2	0	1	1	0	1	1	0	2	2	1	1	2	1	0	2	0	1
sp|Q8N8S7|ENAH_HUMAN	sp|Q8N8S7|ENAH_HUMAN	6	6	6	sp|Q8N8S7|ENAH_HUMAN Protein enabled homolog OS=Homo sapiens GN=ENAH PE=1 SV=2	1	6	6	6	1	1	0	3	1	3	2	1	1	2	2	0	1	0	2	1	1	0	3	1	3	2	1	1	2	2	0	1	0	2	1	1	0	3	1	3	2	1	1	2
sp|Q8NBJ5|GT251_HUMAN	sp|Q8NBJ5|GT251_HUMAN	9	9	9	sp|Q8NBJ5|GT251_HUMAN Procollagen galactosyltransferase 1 OS=Homo sapiens GN=COLGALT1 PE=1 SV=1	1	9	9	9	4	2	3	3	6	4	2	3	4	3	3	3	2	3	4	4	2	3	3	6	4	2	3	4	3	3	3	2	3	4	4	2	3	3	6	4	2	3	4	3
sp|Q8NBK3|SUMF1_HUMAN	sp|Q8NBK3|SUMF1_HUMAN	1	1	1	sp|Q8NBK3|SUMF1_HUMAN Sulfatase-modifying factor 1 OS=Homo sapiens GN=SUMF1 PE=1 SV=3	1	1	1	1	1	0	0	0	1	1	0	1	1	0	0	1	0	1	1	1	0	0	0	1	1	0	1	1	0	0	1	0	1	1	1	0	0	0	1	1	0	1	1	0
sp|Q8NBS9|TXND5_HUMAN	sp|Q8NBS9|TXND5_HUMAN	4	4	4	sp|Q8NBS9|TXND5_HUMAN Thioredoxin domain-containing protein 5 OS=Homo sapiens GN=TXNDC5 PE=1 SV=2	1	4	4	4	3	3	2	4	4	4	4	3	3	3	3	3	4	3	3	3	3	2	4	4	4	4	3	3	3	3	3	4	3	3	3	3	2	4	4	4	4	3	3	3
sp|Q8NBU5|ATAD1_HUMAN	sp|Q8NBU5|ATAD1_HUMAN	4	4	4	sp|Q8NBU5|ATAD1_HUMAN ATPase family AAA domain-containing protein 1 OS=Homo sapiens GN=ATAD1 PE=1 SV=1	1	4	4	4	1	1	1	2	2	1	1	1	2	3	0	1	2	3	1	1	1	1	2	2	1	1	1	2	3	0	1	2	3	1	1	1	1	2	2	1	1	1	2	3
sp|Q8NC51|PAIRB_HUMAN	sp|Q8NC51|PAIRB_HUMAN	18	18	18	sp|Q8NC51|PAIRB_HUMAN Plasminogen activator inhibitor 1 RNA-binding protein OS=Homo sapiens GN=SERBP1 PE=1 SV=2	1	18	18	18	13	12	11	14	10	12	12	13	11	13	10	9	12	13	12	13	12	11	14	10	12	12	13	11	13	10	9	12	13	12	13	12	11	14	10	12	12	13	11	13
sp|Q8NC56|LEMD2_HUMAN	sp|Q8NC56|LEMD2_HUMAN	2	2	2	sp|Q8NC56|LEMD2_HUMAN LEM domain-containing protein 2 OS=Homo sapiens GN=LEMD2 PE=1 SV=1	1	2	2	2	0	0	0	0	0	0	1	1	0	0	0	1	0	0	0	0	0	0	0	0	0	1	1	0	0	0	1	0	0	0	0	0	0	0	0	0	1	1	0	0
sp|Q8NCA5|FA98A_HUMAN	sp|Q8NCA5|FA98A_HUMAN	3	3	2	sp|Q8NCA5|FA98A_HUMAN Protein FAM98A OS=Homo sapiens GN=FAM98A PE=1 SV=1	1	3	3	2	2	0	1	1	1	0	0	0	0	1	2	1	1	1	1	2	0	1	1	1	0	0	0	0	1	2	1	1	1	1	1	0	0	0	1	0	0	0	0	0
sp|Q8NCW5|NNRE_HUMAN	sp|Q8NCW5|NNRE_HUMAN	4	4	4	sp|Q8NCW5|NNRE_HUMAN NAD(P)H-hydrate epimerase OS=Homo sapiens GN=NAXE PE=1 SV=2	1	4	4	4	2	3	1	1	2	2	1	1	3	2	2	2	2	2	2	2	3	1	1	2	2	1	1	3	2	2	2	2	2	2	2	3	1	1	2	2	1	1	3	2
sp|Q8ND56|LS14A_HUMAN	sp|Q8ND56|LS14A_HUMAN	3	3	3	sp|Q8ND56|LS14A_HUMAN Protein LSM14 homolog A OS=Homo sapiens GN=LSM14A PE=1 SV=3	1	3	3	3	0	0	0	0	0	0	0	0	0	0	0	2	1	0	0	0	0	0	0	0	0	0	0	0	0	0	2	1	0	0	0	0	0	0	0	0	0	0	0	0
sp|Q8NDH3|PEPL1_HUMAN	sp|Q8NDH3|PEPL1_HUMAN	4	4	4	sp|Q8NDH3|PEPL1_HUMAN Probable aminopeptidase NPEPL1 OS=Homo sapiens GN=NPEPL1 PE=1 SV=3	1	4	4	4	1	2	0	0	0	3	1	3	3	1	2	2	1	0	1	1	2	0	0	0	3	1	3	3	1	2	2	1	0	1	1	2	0	0	0	3	1	3	3	1
sp|Q8NE71|ABCF1_HUMAN	sp|Q8NE71|ABCF1_HUMAN	3	3	2	sp|Q8NE71|ABCF1_HUMAN ATP-binding cassette sub-family F member 1 OS=Homo sapiens GN=ABCF1 PE=1 SV=2	1	3	3	2	3	3	2	3	2	1	2	1	2	2	2	1	2	2	0	3	3	2	3	2	1	2	1	2	2	2	1	2	2	0	2	2	1	2	1	0	1	1	1	1
sp|Q8NE86|MCU_HUMAN	sp|Q8NE86|MCU_HUMAN	3	3	3	sp|Q8NE86|MCU_HUMAN Calcium uniporter protein, mitochondrial OS=Homo sapiens GN=MCU PE=1 SV=1	1	3	3	3	1	1	2	2	1	2	1	1	2	2	2	1	1	2	2	1	1	2	2	1	2	1	1	2	2	2	1	1	2	2	1	1	2	2	1	2	1	1	2	2
sp|Q8NEY4|VATC2_HUMAN	sp|Q8NEY4|VATC2_HUMAN	1	1	1	sp|Q8NEY4|VATC2_HUMAN V-type proton ATPase subunit C 2 OS=Homo sapiens GN=ATP6V1C2 PE=1 SV=2	1	1	1	1	0	0	0	0	0	0	1	0	0	0	0	1	1	0	0	0	0	0	0	0	0	1	0	0	0	0	1	1	0	0	0	0	0	0	0	0	1	0	0	0
sp|Q8NFH5|NUP53_HUMAN	sp|Q8NFH5|NUP53_HUMAN	2	2	2	sp|Q8NFH5|NUP53_HUMAN Nucleoporin NUP53 OS=Homo sapiens GN=NUP35 PE=1 SV=1	1	2	2	2	0	0	1	0	1	0	0	0	0	0	0	2	0	0	0	0	0	1	0	1	0	0	0	0	0	0	2	0	0	0	0	0	1	0	1	0	0	0	0	0
sp|Q8NFZ0|FBH1_HUMAN	sp|Q8NFZ0|FBH1_HUMAN	2	2	2	sp|Q8NFZ0|FBH1_HUMAN F-box DNA helicase 1 OS=Homo sapiens GN=FBXO18 PE=1 SV=2	1	2	2	2	0	1	1	0	0	1	0	0	1	0	1	0	0	0	0	0	1	1	0	0	1	0	0	1	0	1	0	0	0	0	0	1	1	0	0	1	0	0	1	0
sp|Q8NHP7|EXD1_HUMAN	sp|Q8NHP7|EXD1_HUMAN	1	1	1	sp|Q8NHP7|EXD1_HUMAN piRNA biogenesis protein EXD1 OS=Homo sapiens GN=EXD1 PE=1 SV=4	1	1	1	1	1	0	1	1	0	0	1	0	0	0	1	0	0	0	1	1	0	1	1	0	0	1	0	0	0	1	0	0	0	1	1	0	1	1	0	0	1	0	0	0
sp|Q8TAQ2|SMRC2_HUMAN	sp|Q8TAQ2|SMRC2_HUMAN	10	10	5	sp|Q8TAQ2|SMRC2_HUMAN SWI/SNF complex subunit SMARCC2 OS=Homo sapiens GN=SMARCC2 PE=1 SV=1	1	10	10	5	3	4	3	3	6	5	4	5	5	5	5	3	2	5	3	3	4	3	3	6	5	4	5	5	5	5	3	2	5	3	1	2	2	1	4	2	1	3	3	3
sp|Q8TAT6|NPL4_HUMAN	sp|Q8TAT6|NPL4_HUMAN	3	3	3	sp|Q8TAT6|NPL4_HUMAN Nuclear protein localization protein 4 homolog OS=Homo sapiens GN=NPLOC4 PE=1 SV=3	1	3	3	3	1	1	0	1	0	0	0	0	1	2	0	0	2	1	0	1	1	0	1	0	0	0	0	1	2	0	0	2	1	0	1	1	0	1	0	0	0	0	1	2
sp|Q8TBC4|UBA3_HUMAN	sp|Q8TBC4|UBA3_HUMAN	5	5	5	sp|Q8TBC4|UBA3_HUMAN NEDD8-activating enzyme E1 catalytic subunit OS=Homo sapiens GN=UBA3 PE=1 SV=2	1	5	5	5	0	1	1	3	1	2	1	2	2	2	2	0	0	2	0	0	1	1	3	1	2	1	2	2	2	2	0	0	2	0	0	1	1	3	1	2	1	2	2	2
sp|Q8TC07|TBC15_HUMAN	sp|Q8TC07|TBC15_HUMAN	5	5	5	sp|Q8TC07|TBC15_HUMAN TBC1 domain family member 15 OS=Homo sapiens GN=TBC1D15 PE=1 SV=2	1	5	5	5	3	3	1	2	3	1	1	2	1	2	2	3	2	2	1	3	3	1	2	3	1	1	2	1	2	2	3	2	2	1	3	3	1	2	3	1	1	2	1	2
sp|Q8TD08|MK15_HUMAN	sp|Q8TD08|MK15_HUMAN	1	1	1	sp|Q8TD08|MK15_HUMAN Mitogen-activated protein kinase 15 OS=Homo sapiens GN=MAPK15 PE=1 SV=1	1	1	1	1	1	1	1	1	1	1	1	1	1	1	1	0	1	1	1	1	1	1	1	1	1	1	1	1	1	1	0	1	1	1	1	1	1	1	1	1	1	1	1	1
sp|Q8TDQ7|GNPI2_HUMAN;sp|P46926|GNPI1_HUMAN	sp|Q8TDQ7|GNPI2_HUMAN;sp|P46926|GNPI1_HUMAN	1;1	1;1	1;1	sp|Q8TDQ7|GNPI2_HUMAN Glucosamine-6-phosphate isomerase 2 OS=Homo sapiens GN=GNPDA2 PE=1 SV=1;sp|P46926|GNPI1_HUMAN Glucosamine-6-phosphate isomerase 1 OS=Homo sapiens GN=GNPDA1 PE=1 SV=1	2	1	1	1	0	0	0	0	1	0	1	0	0	0	1	0	0	0	1	0	0	0	0	1	0	1	0	0	0	1	0	0	0	1	0	0	0	0	1	0	1	0	0	0
sp|Q8TDX7|NEK7_HUMAN	sp|Q8TDX7|NEK7_HUMAN	5	5	4	sp|Q8TDX7|NEK7_HUMAN Serine/threonine-protein kinase Nek7 OS=Homo sapiens GN=NEK7 PE=1 SV=1	1	5	5	4	2	1	1	2	3	1	2	3	1	2	1	1	2	3	1	2	1	1	2	3	1	2	3	1	2	1	1	2	3	1	2	1	1	2	3	1	1	3	1	2
sp|Q8TEA8|DTD1_HUMAN	sp|Q8TEA8|DTD1_HUMAN	1	1	1	sp|Q8TEA8|DTD1_HUMAN D-tyrosyl-tRNA(Tyr) deacylase 1 OS=Homo sapiens GN=DTD1 PE=1 SV=2	1	1	1	1	1	1	1	1	1	1	1	1	1	1	1	1	1	1	1	1	1	1	1	1	1	1	1	1	1	1	1	1	1	1	1	1	1	1	1	1	1	1	1	1
sp|Q8TEX9|IPO4_HUMAN	sp|Q8TEX9|IPO4_HUMAN	2	2	2	sp|Q8TEX9|IPO4_HUMAN Importin-4 OS=Homo sapiens GN=IPO4 PE=1 SV=2	1	2	2	2	0	0	1	2	1	0	2	0	1	2	1	0	1	0	2	0	0	1	2	1	0	2	0	1	2	1	0	1	0	2	0	0	1	2	1	0	2	0	1	2
sp|Q8WUM4|PDC6I_HUMAN	sp|Q8WUM4|PDC6I_HUMAN	14	14	14	sp|Q8WUM4|PDC6I_HUMAN Programmed cell death 6-interacting protein OS=Homo sapiens GN=PDCD6IP PE=1 SV=1	1	14	14	14	7	7	6	7	7	6	6	4	5	3	4	4	3	7	6	7	7	6	7	7	6	6	4	5	3	4	4	3	7	6	7	7	6	7	7	6	6	4	5	3
sp|Q8WVJ2|NUDC2_HUMAN	sp|Q8WVJ2|NUDC2_HUMAN	4	4	4	sp|Q8WVJ2|NUDC2_HUMAN NudC domain-containing protein 2 OS=Homo sapiens GN=NUDCD2 PE=1 SV=1	1	4	4	4	3	3	3	3	2	2	2	2	2	3	1	2	3	3	2	3	3	3	3	2	2	2	2	2	3	1	2	3	3	2	3	3	3	3	2	2	2	2	2	3
sp|Q8WVM8|SCFD1_HUMAN	sp|Q8WVM8|SCFD1_HUMAN	8	8	8	sp|Q8WVM8|SCFD1_HUMAN Sec1 family domain-containing protein 1 OS=Homo sapiens GN=SCFD1 PE=1 SV=4	1	8	8	8	5	2	5	4	5	3	3	3	3	3	3	3	3	4	3	5	2	5	4	5	3	3	3	3	3	3	3	3	4	3	5	2	5	4	5	3	3	3	3	3
sp|Q8WVV9|HNRLL_HUMAN	sp|Q8WVV9|HNRLL_HUMAN	9	9	9	sp|Q8WVV9|HNRLL_HUMAN Heterogeneous nuclear ribonucleoprotein L-like OS=Homo sapiens GN=HNRNPLL PE=1 SV=1	1	9	9	9	3	3	5	3	3	1	2	2	5	3	2	0	4	3	4	3	3	5	3	3	1	2	2	5	3	2	0	4	3	4	3	3	5	3	3	1	2	2	5	3
sp|Q8WVX9|FACR1_HUMAN	sp|Q8WVX9|FACR1_HUMAN	2	2	2	sp|Q8WVX9|FACR1_HUMAN Fatty acyl-CoA reductase 1 OS=Homo sapiens GN=FAR1 PE=1 SV=1	1	2	2	2	2	1	1	2	1	1	1	2	1	2	1	1	1	1	2	2	1	1	2	1	1	1	2	1	2	1	1	1	1	2	2	1	1	2	1	1	1	2	1	2
sp|Q8WW12|PCNP_HUMAN	sp|Q8WW12|PCNP_HUMAN	4	4	4	sp|Q8WW12|PCNP_HUMAN PEST proteolytic signal-containing nuclear protein OS=Homo sapiens GN=PCNP PE=1 SV=2	1	4	4	4	2	3	2	2	2	3	2	3	3	2	3	2	3	2	2	2	3	2	2	2	3	2	3	3	2	3	2	3	2	2	2	3	2	2	2	3	2	3	3	2
sp|Q8WWI1|LMO7_HUMAN	sp|Q8WWI1|LMO7_HUMAN	2	2	2	sp|Q8WWI1|LMO7_HUMAN LIM domain only protein 7 OS=Homo sapiens GN=LMO7 PE=1 SV=3	1	2	2	2	1	1	1	1	0	0	1	1	0	1	0	1	1	1	0	1	1	1	1	0	0	1	1	0	1	0	1	1	1	0	1	1	1	1	0	0	1	1	0	1
sp|Q8WWM7|ATX2L_HUMAN	sp|Q8WWM7|ATX2L_HUMAN	8	8	8	sp|Q8WWM7|ATX2L_HUMAN Ataxin-2-like protein OS=Homo sapiens GN=ATXN2L PE=1 SV=2	1	8	8	8	5	4	4	5	5	5	4	5	4	4	6	4	4	5	3	5	4	4	5	5	5	4	5	4	4	6	4	4	5	3	5	4	4	5	5	5	4	5	4	4
sp|Q8WWY3|PRP31_HUMAN	sp|Q8WWY3|PRP31_HUMAN	3	3	3	sp|Q8WWY3|PRP31_HUMAN U4/U6 small nuclear ribonucleoprotein Prp31 OS=Homo sapiens GN=PRPF31 PE=1 SV=2	1	3	3	3	1	0	0	1	2	1	0	0	0	0	0	0	0	2	0	1	0	0	1	2	1	0	0	0	0	0	0	0	2	0	1	0	0	1	2	1	0	0	0	0
sp|Q8WX93|PALLD_HUMAN;sp|Q86TC9|MYPN_HUMAN	sp|Q8WX93|PALLD_HUMAN	13;1	13;1	13;1	sp|Q8WX93|PALLD_HUMAN Palladin OS=Homo sapiens GN=PALLD PE=1 SV=3	2	13	13	13	9	8	8	6	6	7	6	7	7	6	6	6	7	7	6	9	8	8	6	6	7	6	7	7	6	6	6	7	7	6	9	8	8	6	6	7	6	7	7	6
sp|Q8WXF1|PSPC1_HUMAN	sp|Q8WXF1|PSPC1_HUMAN	9	8	8	sp|Q8WXF1|PSPC1_HUMAN Paraspeckle component 1 OS=Homo sapiens GN=PSPC1 PE=1 SV=1	1	9	8	8	3	2	3	3	2	4	2	2	3	4	2	4	4	4	4	3	2	3	3	2	3	2	2	3	4	1	4	4	4	4	3	2	3	3	2	3	2	2	3	4
sp|Q8WXH0|SYNE2_HUMAN	sp|Q8WXH0|SYNE2_HUMAN	3	3	3	sp|Q8WXH0|SYNE2_HUMAN Nesprin-2 OS=Homo sapiens GN=SYNE2 PE=1 SV=3	1	3	3	3	1	2	2	1	2	2	0	1	1	2	3	1	1	2	1	1	2	2	1	2	2	0	1	1	2	3	1	1	2	1	1	2	2	1	2	2	0	1	1	2
sp|Q8WXI9|P66B_HUMAN	sp|Q8WXI9|P66B_HUMAN	9	9	9	sp|Q8WXI9|P66B_HUMAN Transcriptional repressor p66-beta OS=Homo sapiens GN=GATAD2B PE=1 SV=1	1	9	9	9	3	3	2	4	2	2	2	2	2	3	4	5	2	2	2	3	3	2	4	2	2	2	2	2	3	4	5	2	2	2	3	3	2	4	2	2	2	2	2	3
sp|Q8WYA6|CTBL1_HUMAN	sp|Q8WYA6|CTBL1_HUMAN	6	6	6	sp|Q8WYA6|CTBL1_HUMAN Beta-catenin-like protein 1 OS=Homo sapiens GN=CTNNBL1 PE=1 SV=1	1	6	6	6	2	2	3	0	2	1	2	1	2	0	2	2	2	0	1	2	2	3	0	2	1	2	1	2	0	2	2	2	0	1	2	2	3	0	2	1	2	1	2	0
sp|Q92499|DDX1_HUMAN	sp|Q92499|DDX1_HUMAN	19	19	19	sp|Q92499|DDX1_HUMAN ATP-dependent RNA helicase DDX1 OS=Homo sapiens GN=DDX1 PE=1 SV=2	1	19	19	19	13	13	13	11	11	13	9	10	9	12	10	4	11	10	11	13	13	13	11	11	13	9	10	9	12	10	4	11	10	11	13	13	13	11	11	13	9	10	9	12
sp|Q92506|DHB8_HUMAN	sp|Q92506|DHB8_HUMAN	2	2	2	sp|Q92506|DHB8_HUMAN Estradiol 17-beta-dehydrogenase 8 OS=Homo sapiens GN=HSD17B8 PE=1 SV=2	1	2	2	2	2	1	1	1	1	1	2	2	1	2	1	0	2	2	1	2	1	1	1	1	1	2	2	1	2	1	0	2	2	1	2	1	1	1	1	1	2	2	1	2
sp|Q92526|TCPW_HUMAN	sp|Q92526|TCPW_HUMAN	7	2	2	sp|Q92526|TCPW_HUMAN T-complex protein 1 subunit zeta-2 OS=Homo sapiens GN=CCT6B PE=1 SV=5	1	7	2	2	5	6	4	5	6	5	5	4	4	5	5	3	5	6	6	1	1	0	2	1	1	1	0	1	1	1	0	2	1	1	1	1	0	2	1	1	1	0	1	1
sp|Q92538|GBF1_HUMAN	sp|Q92538|GBF1_HUMAN	3	3	3	sp|Q92538|GBF1_HUMAN Golgi-specific brefeldin A-resistance guanine nucleotide exchange factor 1 OS=Homo sapiens GN=GBF1 PE=1 SV=2	1	3	3	3	0	0	0	1	1	0	0	0	1	0	0	1	0	0	0	0	0	0	1	1	0	0	0	1	0	0	1	0	0	0	0	0	0	1	1	0	0	0	1	0
sp|Q92544|TM9S4_HUMAN	sp|Q92544|TM9S4_HUMAN	1	1	1	sp|Q92544|TM9S4_HUMAN Transmembrane 9 superfamily member 4 OS=Homo sapiens GN=TM9SF4 PE=1 SV=2	1	1	1	1	1	1	1	0	0	1	0	1	0	1	0	0	0	1	0	1	1	1	0	0	1	0	1	0	1	0	0	0	1	0	1	1	1	0	0	1	0	1	0	1
sp|Q92572|AP3S1_HUMAN	sp|Q92572|AP3S1_HUMAN	2	2	2	sp|Q92572|AP3S1_HUMAN AP-3 complex subunit sigma-1 OS=Homo sapiens GN=AP3S1 PE=1 SV=1	1	2	2	2	0	0	0	1	0	0	0	0	0	0	0	0	1	1	0	0	0	0	1	0	0	0	0	0	0	0	0	1	1	0	0	0	0	1	0	0	0	0	0	0
sp|Q92575|UBXN4_HUMAN	sp|Q92575|UBXN4_HUMAN	1	1	1	sp|Q92575|UBXN4_HUMAN UBX domain-containing protein 4 OS=Homo sapiens GN=UBXN4 PE=1 SV=2	1	1	1	1	0	1	1	0	0	0	0	1	0	0	1	1	1	0	0	0	1	1	0	0	0	0	1	0	0	1	1	1	0	0	0	1	1	0	0	0	0	1	0	0
sp|Q92597|NDRG1_HUMAN	sp|Q92597|NDRG1_HUMAN	3	3	3	sp|Q92597|NDRG1_HUMAN Protein NDRG1 OS=Homo sapiens GN=NDRG1 PE=1 SV=1	1	3	3	3	2	3	3	2	3	1	2	3	2	2	2	2	2	3	3	2	3	3	2	3	1	2	3	2	2	2	2	2	3	3	2	3	3	2	3	1	2	3	2	2
sp|Q92598|HS105_HUMAN	sp|Q92598|HS105_HUMAN	14	11	10	sp|Q92598|HS105_HUMAN Heat shock protein 105 kDa OS=Homo sapiens GN=HSPH1 PE=1 SV=1	1	14	11	10	6	5	7	5	5	5	5	6	5	6	7	6	5	5	5	4	3	5	3	3	3	3	3	3	4	5	5	3	3	3	3	3	5	3	2	3	3	3	3	4
sp|Q92599|SEPT8_HUMAN	sp|Q92599|SEPT8_HUMAN	12	7	7	sp|Q92599|SEPT8_HUMAN Septin-8 OS=Homo sapiens GN=SEPT8 PE=1 SV=4	1	12	7	7	5	6	9	5	10	7	6	8	9	6	7	2	7	7	6	3	3	5	3	6	5	5	5	5	4	4	0	5	5	3	3	3	5	3	6	5	5	5	5	4
sp|Q92614|MY18A_HUMAN	sp|Q92614|MY18A_HUMAN	6	6	6	sp|Q92614|MY18A_HUMAN Unconventional myosin-XVIIIa OS=Homo sapiens GN=MYO18A PE=1 SV=3	1	6	6	6	1	2	3	1	2	1	2	1	2	0	2	4	2	3	1	1	2	3	1	2	1	2	1	2	0	2	4	2	3	1	1	2	3	1	2	1	2	1	2	0
sp|Q92616|GCN1_HUMAN	sp|Q92616|GCN1_HUMAN	16	16	16	sp|Q92616|GCN1_HUMAN eIF-2-alpha kinase activator GCN1 OS=Homo sapiens GN=GCN1 PE=1 SV=6	1	16	16	16	6	7	7	6	8	7	6	7	8	7	8	4	5	5	7	6	7	7	6	8	7	6	7	8	7	8	4	5	5	7	6	7	7	6	8	7	6	7	8	7
sp|Q92688|AN32B_HUMAN	sp|Q92688|AN32B_HUMAN	3	2	2	sp|Q92688|AN32B_HUMAN Acidic leucine-rich nuclear phosphoprotein 32 family member B OS=Homo sapiens GN=ANP32B PE=1 SV=1	1	3	2	2	2	3	3	3	3	3	2	3	3	2	3	1	3	3	2	1	2	2	2	2	2	1	2	2	1	2	0	2	2	1	1	2	2	2	2	2	1	2	2	1
sp|Q92734|TFG_HUMAN	sp|Q92734|TFG_HUMAN	7	7	7	sp|Q92734|TFG_HUMAN Protein TFG OS=Homo sapiens GN=TFG PE=1 SV=2	1	7	7	7	3	4	3	3	3	2	2	3	3	3	3	1	4	3	3	3	4	3	3	3	2	2	3	3	3	3	1	4	3	3	3	4	3	3	3	2	2	3	3	3
sp|Q92743|HTRA1_HUMAN	sp|Q92743|HTRA1_HUMAN	17	17	17	sp|Q92743|HTRA1_HUMAN Serine protease HTRA1 OS=Homo sapiens GN=HTRA1 PE=1 SV=1	1	17	17	17	16	16	15	13	15	15	15	16	14	13	15	14	14	15	15	16	16	15	13	15	15	15	16	14	13	15	14	14	15	15	16	16	15	13	15	15	15	16	14	13
sp|Q92747|ARC1A_HUMAN	sp|Q92747|ARC1A_HUMAN	2	1	1	sp|Q92747|ARC1A_HUMAN Actin-related protein 2/3 complex subunit 1A OS=Homo sapiens GN=ARPC1A PE=1 SV=2	1	2	1	1	1	1	0	1	1	1	1	1	1	1	2	0	1	0	0	0	0	0	0	0	0	0	0	0	0	1	0	0	0	0	0	0	0	0	0	0	0	0	0	0
sp|Q92783|STAM1_HUMAN	sp|Q92783|STAM1_HUMAN	4	4	3	sp|Q92783|STAM1_HUMAN Signal transducing adapter molecule 1 OS=Homo sapiens GN=STAM PE=1 SV=3	1	4	4	3	3	2	2	2	2	2	3	3	3	2	3	0	3	1	3	3	2	2	2	2	2	3	3	3	2	3	0	3	1	3	2	1	2	1	1	2	2	2	2	2
sp|Q92804|RBP56_HUMAN	sp|Q92804|RBP56_HUMAN	3	1	1	sp|Q92804|RBP56_HUMAN TATA-binding protein-associated factor 2N OS=Homo sapiens GN=TAF15 PE=1 SV=1	1	3	1	1	3	2	1	3	3	2	3	3	1	3	2	2	2	3	1	1	1	1	1	1	1	1	1	1	1	1	1	1	1	1	1	1	1	1	1	1	1	1	1	1
sp|Q92841|DDX17_HUMAN	sp|Q92841|DDX17_HUMAN	30	21	21	sp|Q92841|DDX17_HUMAN Probable ATP-dependent RNA helicase DDX17 OS=Homo sapiens GN=DDX17 PE=1 SV=2	1	30	21	21	20	19	19	18	17	17	17	19	16	18	19	18	19	20	17	11	13	13	10	9	11	11	12	11	11	12	13	13	13	11	11	13	13	10	9	11	11	12	11	11
sp|Q92879|CELF1_HUMAN	sp|Q92879|CELF1_HUMAN	6	6	4	sp|Q92879|CELF1_HUMAN CUGBP Elav-like family member 1 OS=Homo sapiens GN=CELF1 PE=1 SV=2	1	6	6	4	4	3	5	3	5	3	2	4	5	3	5	0	3	3	4	4	3	5	3	5	3	2	4	5	3	5	0	3	3	4	4	2	4	3	4	1	2	3	4	3
sp|Q92882|OSTF1_HUMAN	sp|Q92882|OSTF1_HUMAN	5	5	5	sp|Q92882|OSTF1_HUMAN Osteoclast-stimulating factor 1 OS=Homo sapiens GN=OSTF1 PE=1 SV=2	1	5	5	5	5	5	5	4	5	5	4	5	5	5	5	1	5	4	5	5	5	5	4	5	5	4	5	5	5	5	1	5	4	5	5	5	5	4	5	5	4	5	5	5
sp|Q92890|UFD1_HUMAN	sp|Q92890|UFD1_HUMAN	3	3	3	sp|Q92890|UFD1_HUMAN Ubiquitin recognition factor in ER-associated degradation protein 1 OS=Homo sapiens GN=UFD1 PE=1 SV=3	1	3	3	3	0	0	0	0	1	0	1	0	0	1	0	1	0	0	1	0	0	0	0	1	0	1	0	0	1	0	1	0	0	1	0	0	0	0	1	0	1	0	0	1
sp|Q92896|GSLG1_HUMAN	sp|Q92896|GSLG1_HUMAN	26	26	26	sp|Q92896|GSLG1_HUMAN Golgi apparatus protein 1 OS=Homo sapiens GN=GLG1 PE=1 SV=2	1	26	26	26	13	15	13	12	10	11	13	11	12	11	15	2	16	12	13	13	15	13	12	10	11	13	11	12	11	15	2	16	12	13	13	15	13	12	10	11	13	11	12	11
sp|Q92900|RENT1_HUMAN	sp|Q92900|RENT1_HUMAN	30	30	30	sp|Q92900|RENT1_HUMAN Regulator of nonsense transcripts 1 OS=Homo sapiens GN=UPF1 PE=1 SV=2	1	30	30	30	10	10	13	11	12	16	8	10	8	13	10	8	11	10	14	10	10	13	11	12	16	8	10	8	13	10	8	11	10	14	10	10	13	11	12	16	8	10	8	13
sp|Q92905|CSN5_HUMAN	sp|Q92905|CSN5_HUMAN	11	11	11	sp|Q92905|CSN5_HUMAN COP9 signalosome complex subunit 5 OS=Homo sapiens GN=COPS5 PE=1 SV=4	1	11	11	11	3	3	5	3	4	4	3	5	4	4	4	3	3	3	4	3	3	5	3	4	4	3	5	4	4	4	3	3	3	4	3	3	5	3	4	4	3	5	4	4
sp|Q92930|RAB8B_HUMAN	sp|Q92930|RAB8B_HUMAN	3	1	1	sp|Q92930|RAB8B_HUMAN Ras-related protein Rab-8B OS=Homo sapiens GN=RAB8B PE=1 SV=2	1	3	1	1	0	2	2	0	1	1	0	2	2	1	2	2	1	1	2	0	1	1	0	0	0	0	1	1	0	1	1	1	0	1	0	1	1	0	0	0	0	1	1	0
sp|Q92945|FUBP2_HUMAN	sp|Q92945|FUBP2_HUMAN	22	20	20	sp|Q92945|FUBP2_HUMAN Far upstream element-binding protein 2 OS=Homo sapiens GN=KHSRP PE=1 SV=4	1	22	20	20	12	14	13	10	14	18	13	14	14	15	15	16	11	13	18	11	13	12	10	13	17	13	13	13	15	14	14	11	13	17	11	13	12	10	13	17	13	13	13	15
sp|Q92973|TNPO1_HUMAN;sp|O14787|TNPO2_HUMAN	sp|Q92973|TNPO1_HUMAN	13;2	13;2	13;2	sp|Q92973|TNPO1_HUMAN Transportin-1 OS=Homo sapiens GN=TNPO1 PE=1 SV=2	2	13	13	13	4	6	6	5	6	3	2	7	4	4	6	3	3	7	5	4	6	6	5	6	3	2	7	4	4	6	3	3	7	5	4	6	6	5	6	3	2	7	4	4
sp|Q92974|ARHG2_HUMAN	sp|Q92974|ARHG2_HUMAN	3	3	3	sp|Q92974|ARHG2_HUMAN Rho guanine nucleotide exchange factor 2 OS=Homo sapiens GN=ARHGEF2 PE=1 SV=4	1	3	3	3	2	2	2	1	2	2	0	2	2	1	1	2	1	2	1	2	2	2	1	2	2	0	2	2	1	1	2	1	2	1	2	2	2	1	2	2	0	2	2	1
sp|Q92997|DVL3_HUMAN;sp|O14641|DVL2_HUMAN	sp|Q92997|DVL3_HUMAN;sp|O14641|DVL2_HUMAN	1;1	1;1	1;1	sp|Q92997|DVL3_HUMAN Segment polarity protein dishevelled homolog DVL-3 OS=Homo sapiens GN=DVL3 PE=1 SV=2;sp|O14641|DVL2_HUMAN Segment polarity protein dishevelled homolog DVL-2 OS=Homo sapiens GN=DVL2 PE=1 SV=1	2	1	1	1	0	0	0	0	1	0	0	0	1	1	1	1	0	0	1	0	0	0	0	1	0	0	0	1	1	1	1	0	0	1	0	0	0	0	1	0	0	0	1	1
sp|Q93008|USP9X_HUMAN;sp|O00507|USP9Y_HUMAN	sp|Q93008|USP9X_HUMAN	14;6	14;6	14;6	sp|Q93008|USP9X_HUMAN Probable ubiquitin carboxyl-terminal hydrolase FAF-X OS=Homo sapiens GN=USP9X PE=1 SV=3	2	14	14	14	6	5	7	5	4	5	4	4	4	5	6	2	3	9	4	6	5	7	5	4	5	4	4	4	5	6	2	3	9	4	6	5	7	5	4	5	4	4	4	5
sp|Q93009|UBP7_HUMAN	sp|Q93009|UBP7_HUMAN	8	8	8	sp|Q93009|UBP7_HUMAN Ubiquitin carboxyl-terminal hydrolase 7 OS=Homo sapiens GN=USP7 PE=1 SV=2	1	8	8	8	3	4	5	4	3	3	3	3	4	4	5	1	3	4	5	3	4	5	4	3	3	3	3	4	4	5	1	3	4	5	3	4	5	4	3	3	3	3	4	4
sp|Q93034|CUL5_HUMAN	sp|Q93034|CUL5_HUMAN	1	1	1	sp|Q93034|CUL5_HUMAN Cullin-5 OS=Homo sapiens GN=CUL5 PE=1 SV=4	1	1	1	1	0	0	0	1	0	0	0	0	0	1	0	1	1	0	0	0	0	0	1	0	0	0	0	0	1	0	1	1	0	0	0	0	0	1	0	0	0	0	0	1
[truncated: 456 more rows]
[truncated: 87 more columns]

## Sheet: 12h
Protein IDs	Majority protein IDs	Peptide counts (all)	Peptide counts (razor+unique)	Peptide counts (unique)	Fasta headers	Number of proteins	Peptides	Razor + unique peptides	Unique peptides	Peptides 12h1n1	Peptides 12h1n2	Peptides 12h1n3	Peptides 12h1u1	Peptides 12h1u2	Peptides 12h500n1	Peptides 12h500n2	Peptides 12h500n3	Peptides 12h5u1	Peptides 12h5u2	Peptides 12hC1	Peptides 12hC2	Peptides 12hC3	Razor + unique peptides 12h1n1	Razor + unique peptides 12h1n2	Razor + unique peptides 12h1n3	Razor + unique peptides 12h1u1	Razor + unique peptides 12h1u2	Razor + unique peptides 12h500n1	Razor + unique peptides 12h500n2	Razor + unique peptides 12h500n3	Razor + unique peptides 12h5u1	Razor + unique peptides 12h5u2	Razor + unique peptides 12hC1	Razor + unique peptides 12hC2	Razor + unique peptides 12hC3	Unique peptides 12h1n1	Unique peptides 12h1n2	Unique peptides 12h1n3	Unique peptides 12h1u1	Unique peptides 12h1u2	Unique peptides 12h500n1	Unique peptides 12h500n2	Unique peptides 12h500n3	Unique peptides 12h5u1	Unique peptides 12h5u2	Unique peptides 12hC1	Unique peptides 12hC2	Unique peptides 12hC3	Sequence coverage [%]
[truncated: 1,898 more rows]
[truncated: 73 more columns]

[truncated: 2 more sheets: 4h, 1h]
