# Supplementary material for: Proteomic Analysis Reveals Physiological Activities of Aβ Peptide for Alzheimer’s Disease
Source: Int J Mol Sci. 2024 Jul 30;25(15):8336. doi: 10.3390/ijms25158336 (PMC11313142; doi:10.3390/ijms25158336)
Supplement: Supplementary file 1 [file ijms-25-08336-s001.zip › Table S3 differential expressed proteins.xlsx]

## Sheet: differential expressed proteins
Protein Accession	log1.5(1n/C)-1h	log1.5(500n/C)-1h	log1.5(1u/C)-1h	log1.5(5u/C)-1h	log1.5(1n/C)-4h	log1.5(500n/C)-4h	log1.5(1u/C)-4h	log1.5(5u/C)-4h	log1.5(1n/C)-12h	log1.5(500n/C)-12h	log1.5(1u/C)-12h	log1.5(5u/C)-12h	log1.5(1n/C)-24h	log1.5(1u/C)-24h	log1.5(500n/C)-24h	log1.5(5u/C)-24h
A1X283	#N/A	#N/A	#N/A	#N/A	#N/A	#N/A	#N/A	#N/A	-5.26185	-0.337953	-6.16252	-6.16252	6.88447	4.36416	5.05373	5.14819
Q99598	#N/A	#N/A	#N/A	#N/A	#N/A	#N/A	#N/A	#N/A	-2.35693	-8.85677	-0.531498	-1.01227	0	6.57454	0	5.75942
Q13643	5.81427	0	0	6.04244	0	0	0	7.08875	-2.61134	-0.762897	-1.66692	-9.98132	0.143837	-0.0440177	0.210288	-0.716763
O75663	4.18205	0	0	0	6.75751	7.28848	4.76562	4.9608	-3.37123	-3.37123	-4.15224	-4.15224	-5.47716	-5.47716	-5.47716	-5.47716
P06865	#N/A	#N/A	#N/A	#N/A	-4.72263	-4.72263	-4.72263	-1.20826	-6.43873	-6.43873	0	0	-0.835279	-8.3025	-2.28983	-0.354262
Q5RKV6	-4.44383	-4.44383	-4.44383	-4.44383	-5.79474	-5.79474	-5.79474	-5.79474	-6.39134	-6.39134	0	0	#N/A	#N/A	#N/A	#N/A
Q7L2H7	6.87304	0	0	0	-1.33856	-3.26026	-1.36573	-1.06962	-8.17086	-2.27432	2.34799	1.97258	6.03825	0	0	0
Q2M2I8	#N/A	#N/A	#N/A	#N/A	-5.27825	1.24697	0.0566925	-5.27825	-4.57447	-4.57447	-5.44234	-5.44234	#N/A	#N/A	#N/A	#N/A
P08240	-2.53765	-2.53765	-2.53765	-2.53765	4.80699	3.39183	3.76104	0	-4.80823	1.65437	-5.68835	-0.761945	4.25693	6.31403	6.25167	0
P49902	#N/A	#N/A	#N/A	#N/A	-1.50162	-6.32025	-0.981907	-6.32025	-4.01756	-4.01756	-4.85081	-4.85081	0	3.00039	0	0
O00505	#N/A	#N/A	#N/A	#N/A	-6.29553	-1.1319	-1.39046	-6.29553	-7.14252	-7.14252	0	0	0	0	0	8.19694
P04179	-0.253654	-5.45349	-5.45349	-5.45349	0.751163	0.557765	-1.70067	0.821677	-2.0046	-8.23316	-9.2038	-9.2038	0.069461	-1.15714	-0.344044	-0.248273
Q96K17	#N/A	#N/A	#N/A	#N/A	-2.55006	-1.13926	-2.37231	-2.69756	-1.20141	-0.106183	0.20368	-0.0493435	-1.82117	-1.30436	-10.2011	0.284393
P35813	#N/A	#N/A	#N/A	#N/A	-8.4063	-1.23157	-1.06782	0.229032	-6.6139	-6.6139	-7.55698	-7.55698	-6.00398	-6.00398	-6.00398	-6.00398
Q5T4S7	0	0	0	3.21679	0	4.98804	4.53151	0	-3.57704	-3.57704	0	0	5.05617	0	0	0
P52789	0.907149	0.442441	0.161222	-7.20777	0	0	0	8.78021	-4.25751	-4.25751	-5.1067	-5.1067	-4.5357	-4.5357	0.0494235	-4.5357
Q8N8S7	#N/A	#N/A	#N/A	#N/A	6.10672	0	0	0	-7.73397	-7.73397	-6.65284	0.124581	-6.28282	-0.32503	-6.28282	-0.244568
P30419	2.05302	0.9803	-1.85905	-0.809209	0.213533	-0.872328	0.184455	-0.779967	-2.05432	-0.58138	-1.10571	-1.25753	-1.60468	-9.41437	-0.10403	-1.18946
O60832	#N/A	#N/A	#N/A	#N/A	9.18423	6.61632	7.72961	0	-6.5956	-6.5956	-7.53825	-7.53825	#N/A	#N/A	#N/A	#N/A
Q01085	-2.1967	0.0479104	-2.1967	-2.1967	0	3.69154	3.91719	3.83176	-7.0816	-7.0816	-8.0346	-8.0346	-5.98851	-5.98851	-5.98851	-5.98851
Q9NY33	8.02125	7.18859	6.42875	0	-4.29194	1.22767	-0.28165	-4.29194	-8.97377	-0.553043	9.66796	11.5214	5.75783	0	5.74009	0
Q13618	-0.0284693	0.0341784	-1.86829	-2.64162	0.316053	0.043497	0.220823	0.33852	-3.1635	-10.1105	-10.2597	-2.11318	-0.381588	-0.878821	-2.81751	-1.24747
P17655	7.58268	7.30265	8.94898	0	0.292155	0.203482	-0.810064	-0.835532	-0.565571	-0.131066	0.294815	-0.348512	-0.000689052	0.0649072	-0.0523831	-0.932616
Q13907	#N/A	#N/A	#N/A	#N/A	#N/A	#N/A	#N/A	#N/A	-9.43023	-2.7128	-2.23384	-0.155279	0.0869821	1.28682	-1.38142	0.708477
O75368	#N/A	#N/A	#N/A	#N/A	0	5.47493	4.89447	0	-5.99734	-5.99734	7.56354	0	9.47628	9.85868	0	8.85418
O95359	#N/A	#N/A	#N/A	#N/A	#N/A	#N/A	#N/A	#N/A	-4.61567	-4.61567	0	0	0	0	0	2.59256
Q15437	0.0459497	-3.62174	-3.62174	-3.62174	1.19583	1.08529	1.12598	0.744667	-0.416531	-8.66615	-9.64154	-9.64154	-2.03505	-7.91194	-2.46188	-1.13592
Q86X55	3.72499	0	0	4.96311	-0.811312	-0.56325	0.166071	-0.112588	-2.99646	-0.00431162	-1.61433	-2.22227	-1.63651	0.772183	-0.405008	-0.0283396
P98082	0	0	7.54196	0	-7.75128	-7.75128	-1.04835	-7.75128	-3.87706	-3.87706	0	0	#N/A	#N/A	#N/A	#N/A
P11498	0	4.50836	0	4.96344	-2.21584	-1.77761	-1.75086	-1.57407	-0.550829	-8.23178	0.1789	-0.0846167	2.1915	2.15905	1.12415	-7.01617
Q9Y6E2	#N/A	#N/A	#N/A	#N/A	3.76104	5.19504	4.1123	3.71207	-4.45264	-4.45264	0	0	#N/A	#N/A	#N/A	#N/A
Q6IAA8	#N/A	#N/A	#N/A	#N/A	0	0	0	3.74524	-6.58475	-0.124722	7.73072	0	1.7277	-7.35661	1.64499	0.877711
Q99816	-4.8365	-4.8365	-4.8365	-4.8365	0	0	0	5.17304	-7.51474	-7.51474	-6.87484	-6.87484	0	0	5.0922	0
Q9Y6G9	0.282316	0.232115	0.395832	-0.104968	1.4118	0.590241	1.32571	-0.348565	-2.76658	-1.30921	-1.75922	-0.0793978	0.948171	-1.57975	0.234734	-7.77079
P32322	-0.0825594	1.05702	-1.41892	-6.32803	-0.222594	-0.153144	-1.20177	-0.0971253	-7.22851	0.311364	-8.18426	-8.18426	-6.50454	-6.50454	-6.50454	-6.50454
P20936	0	0	0	1.27715	3.91719	3.84355	0	0	-5.08311	-5.08311	-5.97615	-5.97615	5.13695	0	0	0
Q9Y3Y2	-7.46906	-0.446583	-7.46906	-7.46906	-1.69431	0.384419	-10.2529	-10.2529	-2.10643	1.13877	2.18968	1.73158	0	9.84716	0	0
O60573	#N/A	#N/A	#N/A	#N/A	0	0	5.30632	0	-4.79838	-4.79838	-5.67801	-5.67801	0	2.4616	0	0
Q969T7	-3.42846	-3.42846	-3.42846	-3.42846	6.52178	0	0	0	-5.04726	-5.04726	0	0	-6.96819	-6.96819	-6.96819	-6.96819
P51812	#N/A	#N/A	#N/A	#N/A	#N/A	#N/A	#N/A	#N/A	-5.07776	-5.07776	-5.97057	-5.97057	-4.95683	-4.95683	-4.95683	-4.95683
O15294	0	0.983006	0	0	-1.98378	-2.05907	-8.17014	-2.12805	-5.83735	-5.83735	0	0	0	0	4.19574	0
Q8N335	#N/A	#N/A	#N/A	#N/A	0	0	5.9384	0	-5.52522	-5.52522	-6.43614	-6.43614	-3.78507	-3.78507	-3.78507	-3.78507
P53007	#N/A	#N/A	#N/A	#N/A	4.65857	0	5.89616	4.32689	-0.438864	-8.74568	-9.72186	-9.72186	0.425642	-0.157792	0.0378918	-1.1079
P11047	0.346384	-0.036739	0.152801	0.410273	-0.485978	-0.0543284	1.01569	-0.940325	-2.47043	-2.47043	-3.14836	-3.14836	-5.07808	-5.07808	-0.435729	-0.32415
Q15427	0	5.52907	0	0	1.40004	1.35689	1.34367	-0.286588	-9.23835	-2.87674	-7.89418	-7.89418	#N/A	#N/A	#N/A	#N/A
P49821	-7.56942	-7.56942	0.177947	-7.56942	0.26082	-0.883631	-0.662036	-0.485595	-1.17932	-8.3416	-1.03239	-0.538077	1.30675	1.75172	2.8818	-0.0465271
Q86X76	#N/A	#N/A	#N/A	#N/A	0.184544	-7.44652	-1.14523	-2.0339	-9.59367	-1.82874	-0.0998689	-0.216486	0.125301	-1.46977	0.0430321	-9.37365
P07195	0.367914	0.811149	1.10175	-0.391635	16.2737	18.0106	17.8796	18.2442	-2.98321	-2.98369	-17.2303	-1.35739	1.98834	1.3081	1.81416	2.07404
Q13636	#N/A	#N/A	#N/A	#N/A	0	0	0	5.78869	-1.75272	0.0870694	-1.37583	-9.16336	0	0	7.21488	0
P06756	-6.76874	-6.76874	-6.76874	-6.76874	-0.113455	1.22148	-1.87213	-9.11647	-0.932414	-0.991778	-1.77915	-0.269422	-0.0190494	-0.467273	0.00914358	-0.0856098
O43809	#N/A	#N/A	#N/A	#N/A	0	0	4.82212	0	-9.87984	-9.87984	0.956045	1.87247	0	8.21461	0	0
P11172	0	2.96482	0	0	0.815383	-1.20488	1.60701	-1.32535	-8.97578	-2.07153	-8.59273	-8.59273	0	7.08959	0	0
P53041	-4.33144	-0.36685	-0.419296	-4.33144	-0.0840778	0.228804	-1.03825	-0.843172	-8.40357	-8.40357	-1.88237	-9.37619	-0.642003	1.2	-0.0850763	-6.48066
P08133	0.0926849	0.126949	-2.65554	1.14445	-0.82842	0.0379585	-0.0860319	-0.903558	-7.69323	-7.69323	-8.65663	-8.65663	0	0	0	4.60782
Q9BVG4	0	0	0	4.72356	0.168563	1.05489	0.456938	0.680357	-7.47311	-7.47311	0.887555	-0.115836	-0.765484	0.0159028	-0.953395	-8.41284
Q14008	1.26321	-0.630778	1.81441	-1.20303	-0.549118	1.88692	2.45217	0.265611	-7.46814	-7.46814	-8.42802	-8.42802	-4.56299	-4.56299	-4.56299	-4.56299
Q9NZB2	0	6.02135	6.39547	0	0.995933	0.94703	-10.5896	-1.26286	-7.16948	-7.16948	7.71878	7.91583	-5.82483	0.0352357	-5.82483	-0.212449
P04844	#N/A	#N/A	#N/A	#N/A	7.14388	7.5653	8.73287	6.98756	-7.13264	-7.13264	0	7.74303	1.52209	-7.78399	-7.78399	-0.816135
P09417	-4.97144	-4.97144	-0.986838	-4.97144	-2.03794	-2.15073	-8.64011	-2.25302	-7.06051	-7.06051	-8.01311	-8.01311	-2.6707	-1.21682	-2.73353	-9.62947
P36507	#N/A	#N/A	#N/A	#N/A	#N/A	#N/A	#N/A	#N/A	-6.37627	-6.37627	7.41914	0	6.7816	6.63508	7.1978	8.55443
Q8IYB5	#N/A	#N/A	#N/A	#N/A	#N/A	#N/A	#N/A	#N/A	-6.37	-6.37	0	0	5.54847	0	8.21902	5.97192
P07093	#N/A	#N/A	#N/A	#N/A	1.71292	3.06889	2.08951	-0.317345	-6.29764	-6.29764	-7.23283	-7.23283	-6.16667	-6.16667	-6.16667	-6.16667
Q99622	-3.82113	-3.82113	-3.82113	-3.82113	-0.640776	1.11656	1.80472	1.99957	-6.21893	0.413692	-7.15199	1.4609	-0.26827	-0.255633	-0.448559	-0.378719
Q92526	#N/A	#N/A	#N/A	#N/A	#N/A	#N/A	#N/A	#N/A	-6.03171	-6.03171	-6.9594	-6.9594	-5.12154	0.48645	-5.12154	-5.12154
Q15061	#N/A	#N/A	#N/A	#N/A	#N/A	#N/A	#N/A	#N/A	-5.83334	-0.230435	6.9736	6.54248	#N/A	#N/A	#N/A	#N/A
P62072	1.34448	0.235564	-1.17818	1.27608	0	0	7.77181	0	-5.71843	1.90573	-6.63617	-6.63617	-8.61381	-8.61381	-1.27266	-1.90379
P30838	#N/A	#N/A	#N/A	#N/A	#N/A	#N/A	#N/A	#N/A	-5.61289	0.385677	-6.52697	-6.52697	-0.0713508	-2.47607	-0.03744	-1.3494
P42704	#N/A	#N/A	#N/A	#N/A	-5.22773	1.61785	1.80126	0.174057	-5.58683	-5.58683	-6.49998	-6.49998	7.24695	0	6.52679	0
P49407	5.14043	6.42018	5.24465	0	-5.21268	-5.21268	-5.21268	-5.21268	-5.55228	-5.55228	0	0	-6.68577	-0.538671	-6.68577	-0.117701
Q9UJ70	#N/A	#N/A	#N/A	#N/A	-1.23754	-1.075	-6.99967	-6.99967	-5.08959	-5.08959	0	0	-2.71998	-2.09983	-0.0808938	-0.443387
O76071	#N/A	#N/A	#N/A	#N/A	-1.43113	-6.12415	-6.12415	-6.12415	-4.84378	-4.84378	0	0	#N/A	#N/A	#N/A	#N/A
P52948	0.599485	-5.94062	-5.94062	-5.94062	-9.12632	-1.78772	-9.12632	-1.81191	-4.76205	-4.76205	-5.63985	-5.63985	0	4.5222	0	0
P31942	4.83222	0	4.34842	0	-1.64125	-1.29516	1.43927	-1.23698	-4.60832	1.15928	-5.47805	-5.47805	-0.69535	-6.99861	-0.21433	-1.95869
P82650	#N/A	#N/A	#N/A	#N/A	0	4.25048	4.11757	3.73478	-4.42873	-4.42873	-5.28833	-5.28833	0	5.56006	3.87501	4.80858
P27694	#N/A	#N/A	#N/A	#N/A	#N/A	#N/A	#N/A	#N/A	-4.36458	-4.36458	0	0	#N/A	#N/A	#N/A	#N/A
P19387	#N/A	#N/A	#N/A	#N/A	1.94823	2.16454	-5.01928	2.0847	-4.18703	-4.18703	0	5.20502	6.26415	0	0	7.66803
P12694	#N/A	#N/A	#N/A	#N/A	#N/A	#N/A	#N/A	#N/A	-3.74722	-3.74722	-4.5604	-4.5604	0	0	0	5.80616
Q49A26	#N/A	#N/A	#N/A	#N/A	#N/A	#N/A	#N/A	#N/A	-3.69632	-3.69632	0	0	#N/A	#N/A	#N/A	#N/A
Q9C0C9	#N/A	#N/A	#N/A	#N/A	-1.77145	-1.77145	-1.77145	-1.77145	-3.65353	0.169347	-4.45918	-0.107032	3.20476	2.93414	4.27439	2.95246
Q16850	#N/A	#N/A	#N/A	#N/A	#N/A	#N/A	#N/A	#N/A	-3.22252	-3.22252	-3.98926	-3.98926	-0.916576	-0.14212	-0.177589	-2.77363
P48556	0	4.92255	0	0	-0.237432	-0.287317	-1.078	-1.64948	-3.15581	-3.15581	0	0	#N/A	#N/A	#N/A	#N/A
O60256	-3.72554	-3.72554	-3.72554	-3.72554	0.467355	0.52515	0.748559	0.826173	-3.13197	-2.23218	-1.15146	-1.49857	0	8.20648	6.54775	5.33239
P52306	0.104222	0.0666497	-1.08584	0.14307	0.0291209	0.0624302	0.061667	0.0735788	-2.71136	-2.45383	-1.93494	-10.8285	0.391071	2.25923	-7.83132	0.342646
P68366	0	0	2.63645	0	0.0913664	-1.10766	-1.09119	-0.189043	-2.34125	-9.61255	-9.66519	-1.44033	9.05764	7.93478	6.01548	9.13281
Q14240	-1.05777	-6.75491	-6.75491	-6.75491	0.869543	-1.94354	-6.93177e-05	-1.73747	-2.14364	-0.431276	1.94836	0.0216611	3.68933	3.70274	0	4.1546
Q14764	0.8074	-3.20402	-3.20402	0.326115	1.25849	0.250904	1.0805	-0.0867166	-2.01911	-8.963	0.0661858	-9.9412	-0.00179297	0.135395	-0.0851535	-0.996067
Q9NPD3	0	0	0	4.18657	0	0	4.45074	0	-1.89225	-0.241311	0.0720036	-9.71838	-4.79685	-4.79685	0.441614	-0.120819
Q13595	-7.5066	0.206921	-7.5066	-7.5066	0.993214	-6.9734	-0.459407	-0.404646	-1.87675	-9.40341	0.258746	-0.205134	0.0864741	0.0371111	0.164447	-0.697903
P53990	0.153574	-9.75313	-1.91669	-1.46083	0	9.05895	9.51497	10.9174	-1.65948	-2.26895	1.9119	1.80041	0.104499	0.55372	0.493509	-0.934455
O00423	#N/A	#N/A	#N/A	#N/A	-2.87781	0.173343	-0.602865	0.409312	-1.53317	-8.95925	9.9105	9.99164	-1.69701	0.625061	-9.99676	-9.99676
Q9NRR5	0	0	1.7575	0	#N/A	#N/A	#N/A	#N/A	-1.52847	-9.01188	0.463078	-9.01893	#N/A	#N/A	#N/A	#N/A
P46976	#N/A	#N/A	#N/A	#N/A	#N/A	#N/A	#N/A	#N/A	-1.47787	-1.44364	-9.15042	-9.15042	0	0	6.41219	0
Q9H0D6	#N/A	#N/A	#N/A	#N/A	6.4106	4.77632	4.6973	6.34164	-1.38297	-0.649185	-7.21325	-7.21325	0	0	2.99412	2.93091
P49589	0	0	0	4.53831	7.8428	0	6.74565	0	-1.34963	-0.363413	1.72712	0.0961137	0	0	7.97395	0
Q3SY69	-7.05214	-7.05214	-7.05214	1.22286	0.647796	1.66634	1.85825	1.73297	-1.26639	-9.77414	-1.30601	-0.0809296	2.28706	0.981885	2.0797	2.22744
Q8WUH6	0	4.70048	4.3988	0	-0.189358	-0.654212	-1.49944	-1.23776	-1.26437	-1.33372	-2.87747	-0.380911	#N/A	#N/A	#N/A	#N/A
P00491	#N/A	#N/A	#N/A	#N/A	0	0	1.93735	0	-1.2424	-3.67027	0.145255	-0.0698775	1.10704	-0.154854	1.29862	1.20574
P51572	-9.83823	-9.83823	-2.3425	-0.217172	0	9.61213	9.74734	0	-1.19799	-0.374014	0	0	9.84094	9.03946	9.82629	9.60712
Q9Y2A7	-5.19924	-5.19924	-5.19924	-5.19924	-0.897705	-0.903986	-0.577354	0.290707	-1.06378	-0.249185	-1.05747	-1.81629	-0.31905	-0.54603	0.835309	-6.86894
P98175	#N/A	#N/A	#N/A	#N/A	0	0	3.99797	0	-1.0242	-7.77581	-6.62888	-6.62888	0	0	4.88541	0
O00170	-6.89347	-1.50534	0.27623	-1.16794	-0.192032	0.84132	0.981295	0.0975546	-1.00942	-0.748253	0.17971	0.151392	-0.322888	0.117383	-0.271788	-0.0122856
Q99719	#N/A	#N/A	#N/A	#N/A	0	8.59771	10.3089	7.92973	-0.996589	-0.560614	-11.0314	-11.0314	-2.43927	-2.23505	-0.223479	-2.46856
Q99733	0	1.89074	0	0	0.631534	-0.403953	-0.308225	-1.42374	-0.986507	-1.49282	-0.952119	-0.841146	5.7215	5.49485	7.19722	0
P78406	1.10672	1.18876	-0.235656	0.52035	0.188601	0.302375	0.298084	0.520903	-0.930927	0.380178	2.47951	1.86608	9.15301	7.24595	8.45081	7.97077
Q8WVM8	-8.17642	-8.17642	0.0859815	-0.984891	-0.106004	-0.66252	0.152147	0.389304	-0.780012	-0.479798	-0.00995794	-0.511914	-0.285711	-0.215434	-0.207907	-0.0866194
Q16630	5.80085	7.48804	5.59203	5.47805	0.870323	-0.286468	0.739973	1.14295	-0.655711	-1.5554	0.48969	0.336038	-0.432993	-0.441817	-1.96268	-1.38785
P20340	#N/A	#N/A	#N/A	#N/A	10.6307	0	10.6523	12.1815	-0.644403	-0.256343	11.0965	0	0	10.6401	0	0
Q3KQV9	0	5.30441	0	0	-4.14803	-4.14803	-4.14803	-4.14803	-0.518998	-5.47858	-6.38777	-6.38777	7.03375	0	7.18493	0
Q32P28	0	0	0	5.40537	-6.92006	-6.92006	-6.92006	-6.92006	-0.510599	-0.482615	7.45493	9.58996	9.16344	0	9.00333	0
P11234	#N/A	#N/A	#N/A	#N/A	#N/A	#N/A	#N/A	#N/A	-0.503639	-0.17848	-0.470178	-0.383196	0	0	0	7.91838
O95831	-1.36968	-2.06403	-1.6027	-2.26545	9.56532	8.50535	8.43693	6.25388	-0.472408	-0.906902	-0.195612	-0.369285	-0.047281	-2.53777	0.174388	0.0538115
Q13867	-3.39301	-3.39301	0.817537	0.154551	-1.36219	-0.983448	-2.49846	-8.68683	-0.457391	-1.08056	-7.50531	-7.50531	0	0	6.12312	0
P30040	-6.34076	1.59217	-0.107998	-0.229137	0.0322012	-2.27507	-10.2558	-0.463753	-0.435117	-0.541481	-1.78782	-0.966971	8.51315	7.90775	0	8.53765
Q14554	-2.27029	-2.27029	-2.27029	-2.27029	-1.10074	-6.28796	-6.28796	-6.28796	-0.416298	-6.73908	-0.506043	-6.34578	6.24377	0	0	0
Q8TAQ2	#N/A	#N/A	#N/A	#N/A	-0.0492254	0.0328835	-8.42483	-0.536842	-0.39518	-0.199881	0.177359	-0.0636787	0.148025	-0.065432	0.0419759	0.133189
P16152	0	0.909462	0	0	0	8.05407	0	0	-0.386261	-0.521836	7.65663	0	1.85164	0.0819767	1.72959	2.16636
O76031	0	0	0	5.45232	-0.110418	-0.946358	-0.0692645	0.0352182	-0.349698	-0.800406	-0.0536225	0.304165	-0.242418	0.079566	1.23029	0.63
P26885	0	0	6.92115	0	-2.37876	-0.912942	-1.3283	-10.8065	-0.327922	-0.176491	-0.169743	-0.156847	0.102781	0.202786	-0.140345	-1.12238
P55145	-1.51384	-0.198068	-1.81102	-9.94943	-1.71333	-1.60647	-1.27916	-0.156366	-0.301254	-0.0750105	-0.082951	-0.489323	0.372163	0.749833	0.28101	0.20621
P63151	-4.11276	-4.11276	-4.11276	-4.11276	0.0694628	-0.214748	-0.125214	-0.319637	-0.297246	-0.628547	-0.445821	-0.273754	0.367333	0.495493	0.393133	0.267628
Q9Y5X3	-6.40963	-0.124877	-0.512111	-6.40963	-0.0724342	1.05202	-0.0519329	-0.280259	-0.290159	0.344653	0.351643	0.310094	2.12466	2.75464	3.31418	3.10973
Q92614	0	0	0	0.274433	-4.0017	0.455522	1.62642	0.166281	-0.283409	-0.0103498	0	7.35555	-0.194905	-8.15413	-8.15413	0.0582779
Q9BWD1	-1.76567	-0.290892	-11.4636	-2.17946	-0.618088	-0.0722243	-0.500565	-0.450674	-0.268279	0.169511	0.00613866	-0.0662153	-0.28911	-0.31067	-0.107824	-0.315393
P08758	-6.70791	-0.397895	1.49937	-6.70791	4.7859	5.8442	0	0	-0.26609	-1.13621	-0.504802	-0.650257	-0.0489821	-0.467638	-0.360385	-1.20465
P51888	#N/A	#N/A	#N/A	#N/A	-3.71426	-3.71426	-3.71426	-3.71426	-0.258464	-7.88829	8.48428	8.00952	0.879877	-0.880234	0.55778	-1.44955
Q92616	10.6561	8.42265	10.4731	0	0.355754	0.0524262	0.241838	-0.193942	-0.238167	-1.01465	-0.341218	-0.168144	0.317368	0.265484	0.273293	-0.221714
P17612	#N/A	#N/A	#N/A	#N/A	0.00453245	0.219993	-0.353077	-1.27708	-0.206001	-1.73825	-11.0334	-11.0334	2.05182	2.03776	2.08923	1.29188
Q02809	9.11404	8.82555	6.52452	5.91931	1.22191	1.03804	0.198518	-0.279682	-0.20329	-0.116539	0.0781503	0.0186521	0.0559797	-0.0281665	0.129806	0.0947282
Q9NVD7	0.410526	2.21466	0.380992	2.23858	-1.26574	-10.7694	0.507963	-1.04747	-0.191563	-8.07361	-9.04228	-9.04228	0.721948	0.589361	0.0142233	-2.05483
P04632	#N/A	#N/A	#N/A	#N/A	4.58243	0	0	0	-0.183936	-7.17961	-0.514861	0.07001	-0.553117	-0.337161	-0.229872	0.0708008
P25685	8.94879	8.96771	11.2304	10.8009	0.944497	1.0149	0.777745	1.1678	-0.181019	-0.296986	-0.234775	0.0188209	-0.0956821	-0.18077	0.0436981	-0.990033
O94973	-0.945098	-8.95529	-8.95529	-8.95529	0.318612	0.21944	0.24637	0.378196	-0.169485	-0.253503	-0.0845181	-0.000986803	0.197133	-0.0595898	0.208729	0.120857
Q12905	4.86842	0	0	0	0.939253	-0.120741	1.08358	-0.11025	-0.166951	-0.246988	-0.302681	-0.379202	0.0713423	-0.136339	-0.818578	-0.0373415
Q9Y2S6	-0.0489836	1.11734	0.936049	1.28676	2.47127	1.9852	3.09031	0.541954	-0.165671	0.129624	-0.326397	0.574372	0.644404	-0.402254	-10.7014	-0.0654737
P61201	-6.92319	-6.92319	-6.92319	-6.92319	-0.139949	-0.25823	-0.340102	-0.339883	-0.159219	-0.298745	-0.00699761	0.027056	-0.00496762	-0.0201138	-0.070744	0.0622689
Q71UI9	0.015069	-12.1741	-0.457194	-1.76546	0.298605	0.474137	0.439989	0.459147	-0.158535	0.0223584	-1.47223	0.0481666	0.0352062	-0.173242	0.14382	0.51373
Q9HB07	8.63424	7.73526	8.76673	6.32778	-0.262833	-3.28413	0.0153536	-1.15987	-0.144491	0.103495	-0.0525002	-0.172043	-0.0429474	-0.0752831	-0.132148	-0.0480722
O95881	-2.26501	-2.48993	-1.17068	-1.99295	0.0435332	0.0590478	-0.233852	-0.103999	-0.133307	-2.56103	0.0561474	-0.158786	0.949512	-1.3851	-1.95537	-10.117
P36957	0.131897	-1.19544	-1.22213	-0.206249	0.270369	0.0947902	0.242791	-0.207875	-0.131701	-0.0976513	0.0754369	-0.0610577	-0.115685	-1.12187	-0.411254	-0.378774
O95817	-8.83141	2.40113	0.397361	1.9645	0.10737	-1.56545	-10.803	-1.96882	-0.122514	-1.1028	-0.0167976	-0.224295	-0.423103	-0.800569	-0.464507	-0.320139
Q7L1Q6	1.62168	0.186257	1.71753	-0.207374	0.671685	1.05667	0.907537	1.23587	-0.122484	-11.9633	0.39924	1.58778	-9.63406	0.259239	0.913159	-9.63406
P30048	0.598075	-1.27711	-1.04174	-8.38122	-0.168951	-0.472507	-0.295042	0.191747	-0.117421	-0.133504	-0.369425	-0.0112585	-0.286083	-0.542894	-0.33892	-0.108628
O75643	0.240005	-1.68435	0.161407	-9.31586	0.158189	-0.00217069	-0.0992049	0.13749	-0.108182	-0.88836	-0.135329	-0.722456	0.345892	0.0194415	0.27076	-0.599573
Q12972	-5.57708	-0.1318	-1.19547	-1.19993	0.595344	0.51695	0.60128	-0.286303	-0.0858811	-7.97716	-0.905096	-7.52784	0.0217307	-1.94663	-2.4931	0.207674
O60684	0	0	0	2.63346	-7.48116	1.16367	0.740882	0.791916	-0.0812652	1.9017	-8.11337	-8.11337	0	6.43129	7.42664	0
Q9H1B7	2.6358	0	0	0	1.25634	1.35463	1.27234	-4.98128	-0.0617975	2.32126	-5.50519	-5.50519	0.264695	0.0174696	0.877621	0.446209
O75934	0.713605	-0.35299	-0.0339134	-0.0924835	-0.422861	-0.367991	-0.17954	-0.994934	-0.0549231	-10.144	-0.165578	1.88416	#N/A	#N/A	#N/A	#N/A
O00487	0	6.42407	0	0	-1.8423	-2.25378	-2.0863	-9.4342	-0.0279781	-0.231685	0.326114	0.2897	0.323199	-0.155712	0.205748	0.172777
Q13045	0	6.31936	0	6.03149	-0.691202	-0.821644	-0.885372	-1.1639	-0.0153397	-0.343858	-0.00605861	0.0455401	0.0599294	0.0494288	-0.228589	-0.280185
O95394	-5.25405	-5.25405	-5.25405	-5.25405	0	8.4116	6.56216	8.8813	-0.00850194	-1.00175	0.00142735	-0.168121	1.37449	1.3021	2.33824	2.7251
P61011	-0.11353	0.086232	-0.0152142	0.0423172	-0.41112	-0.0603153	-0.0490696	-0.0577635	-0.00590097	-0.0981971	0.222431	0.12409	12.0514	12.4325	9.51132	12.617
Q9UHV9	-7.51907	-7.51907	-1.4489	-0.872911	-1.97918	-1.61534	-9.66341	-9.66341	-0.00587846	0.0913022	-0.397705	-0.590022	-0.106147	-0.356681	-1.19148	-0.0656483
Q9Y5X1	-1.66424	-11.0321	0.625711	0.0737506	-1.08859	0.184494	0.446159	0.0660764	-0.00425503	-0.0596746	0.651975	0.494113	0.0353407	0.192567	-0.96335	0.335735
Q969G3	-0.224694	1.23271	-5.80999	-5.80999	0.138533	-0.734061	-0.0651618	-0.975295	-0.00200762	-2.00269	0.0788773	0.23527	9.1554	10.1373	9.16242	10.1332
O95239	8.14976	0	0	0	-10.326	-1.89452	-10.326	-2.15525	0	0	8.2621	7.22091	7.46507	0	0	0
O60220	6.23296	6.55093	0	7.94467	-8.90828	-8.90828	-8.90828	-8.90828	0	9.30004	0	0	0	0	0	8.8204
P37198	#N/A	#N/A	#N/A	#N/A	-6.03818	0.97909	-6.03818	-6.03818	0	7.93389	0	0	0	6.65906	0	0
Q8NBU5	#N/A	#N/A	#N/A	#N/A	-5.76332	-5.76332	-5.76332	-5.76332	0	0	0	7.50207	-7.94762	0.632781	-0.855341	-1.07321
Q96M27	#N/A	#N/A	#N/A	#N/A	-4.3276	-4.3276	-4.3276	-4.3276	0	0	3.68909	0	-4.85092	-4.85092	-4.85092	-4.85092
Q3V6T2	#N/A	#N/A	#N/A	#N/A	-3.50585	-3.50585	1.06617	-3.50585	0	0	0	2.9117	-3.30228	-3.30228	-3.30228	-3.30228
P52888	#N/A	#N/A	#N/A	#N/A	-3.48473	-3.48473	-3.48473	-3.48473	0	4.95518	0	0	0	5.30479	0	0
Q12841	0	0	0	4.94358	-2.02999	-5.78995	-1.27499	-5.78995	0	0	0	2.95792	-3.89763	-3.89763	-3.89763	-3.89763
Q07960	0	0	4.06799	0	-1.9289	-1.82237	-8.48525	-1.671	0	0	7.9079	0	-6.18421	-6.18421	-6.18421	0.470536
O43237	7.75	7.49883	8.61359	0	-1.01428	-0.157766	-0.714809	-2.09145	0	0	0	0	0	5.88719	0	0
Q6PKG0	-2.18991	-2.18991	-2.18991	-2.18991	-0.809807	-2.41945	-7.59692	-3.0298	0	0	4.49969	5.47189	-2.96835	-2.96835	-2.96835	-2.96835
Q15942	0	4.71024	0	0	-0.547344	0.870963	-1.95658	-0.167347	0	7.01526	0	0	-1.99826	-9.07865	-1.96638	-9.07865
Q8NDH3	-4.71109	-4.71109	-4.71109	-4.71109	0	5.26564	0	0	0	5.182	0	0	5.69395	5.24828	7.50095	7.44459
P16219	-2.79991	-2.79991	-2.79991	-2.79991	0	5.79238	0	0	0	0	0	8.33184	1.05102	-0.152476	0.63756	0.130567
Q8WWY3	-1.13236	-1.13236	-1.13236	-1.13236	0	0	5.49334	0	0	0	0	3.05885	-4.14819	-4.14819	-4.14819	-4.14819
Q8NCA5	-1.01737	-1.01737	-1.01737	-1.01737	0	0	0	3.06621	0	0	9.03416	0	0	0	0	4.86788
P05067	0	10.731	12.8377	14.8237	0	12.4009	0	17.657	0	0	0	21.4493	0	0	0	20.0013
Q14019	0	9.14794	8.72018	0	0	10.1637	10.0242	0	0	9.248	0	0	8.48646	9.92093	0	0
Q14980	0	0	4.24196	0	0	0	5.66428	0	0	9.23697	8.28355	7.98519	2.42569	-7.53605	2.51239	-0.2158
Q86VS8	0	0	6.66243	5.03726	0	0	6.45685	0	0	0	0	8.48084	-5.64143	0.578425	1.43182	-0.063409
O14964	0	6.87041	0	7.11704	0	0	6.88764	0	0	0	0	7.43825	#N/A	#N/A	#N/A	#N/A
Q86XF0	10.9374	0	9.35528	0	0	0	10.2557	10.414	0	10.2779	0	0	0.720804	0.992503	-2.02017	-0.689453
Q9UBC2	#N/A	#N/A	#N/A	#N/A	0	0	0	3.82984	0	6.08032	0	5.7145	-2.98172	-0.871774	-9.24859	-2.02346
Q14318	#N/A	#N/A	#N/A	#N/A	0	0	0	5.5939	0	7.66917	0	0	-6.68872	-6.68872	-6.68872	-6.68872
Q9Y6C9	#N/A	#N/A	#N/A	#N/A	0	0	0	2.80363	0	0	0	8.96496	1.13296	-0.0979241	-7.87409	-7.87409
P19838	#N/A	#N/A	#N/A	#N/A	0	0	0	3.49212	0	0	0	6.46625	4.46773	0	0	0
P84095	#N/A	#N/A	#N/A	#N/A	0	4.98237	0	0	0	0	0	6.07829	0	5.80445	0	0
O15042	0.20546	-6.29213	0.382627	-6.29213	0.10195	-2.77477	0.250246	-0.161774	0	6.06314	0	0	-1.60305	-0.271871	-8.39525	-1.12008
P62308	-0.218289	0.257626	-1.58915	-0.606821	0.306167	2.99463	1.86738	1.81366	0	10.5312	11.7586	13.4191	11.5997	9.25089	13.0549	10.4781
P49841	2.35143	2.43587	2.37428	1.62782	0.908512	0.794808	0.35713	0.966712	0	0	0	8.88278	0.915569	-7.13077	2.37391	-7.13077
Q7RTV2	0.953002	-1.64128	0.183072	0.268898	1.26971	1.19241	1.16002	-1.45566	0	15.3413	14.2083	0	-13.263	-0.324403	-13.263	-0.641495
P11802	1.06549	0.687728	1.51507	-7.63352	2.12223	2.11795	3.16717	-0.124299	0	2.95378	0	0	6.22454	8.6637	0	0
Q86UP2	-2.14703	-6.72664	-6.72664	-6.72664	2.22225	0.183857	-1.13501	1.4302	0	0	0	7.73131	-1.13614	-2.59688	-2.54665	-2.55321
Q9C0C2	0	0	0	2.00653	3.9187	0	0	4.20577	0	5.94999	0	0	0	0	5.18713	0
Q08945	#N/A	#N/A	#N/A	#N/A	4.65159	4.40638	0	4.88064	0	0	7.8576	7.79382	6.56354	5.88378	6.20602	0
Q9Y6W5	#N/A	#N/A	#N/A	#N/A	4.70341	0	0	0	0	0	5.06909	0	-5.80663	-5.80663	-5.80663	-5.80663
Q93050	-4.0077	-4.0077	-4.0077	-4.0077	4.74434	5.6293	0	0	0	4.99184	6.5758	0	0.301672	0.757357	-1.68041	-0.349742
Q9NQR4	2.09617	0	0	0	5.42368	0	5.50669	0	0	0	6.05267	0	0	0	0	3.92272
Q9Y613	-2.20038	-2.20038	-2.20038	-2.20038	7.3557	0	7.33667	0	0	0	0	5.90259	-5.42322	-5.42322	-5.42322	-5.42322
Q58FF6	0	4.38203	0	0	8.43303	0	0	9.41845	0	0	0	12.0606	-9.22018	-9.22018	-9.22018	-9.22018
O00712	#N/A	#N/A	#N/A	#N/A	9.29202	6.59044	6.78906	6.54144	0	0	7.51605	0	0.257388	-5.8345	-0.183236	2.21734
P50993	-8.1999	-8.1999	-8.1999	-8.1999	10.7485	0	0	0	0	12.7986	0	0	9.99236	9.95997	10.3751	12.0889
Q9NX63	-6.45223	-6.45223	-6.45223	-6.45223	#N/A	#N/A	#N/A	#N/A	0	5.64468	0	0	9.38692	9.46697	0	0
O14745	0.709143	-5.82103	1.38864	1.51895	#N/A	#N/A	#N/A	#N/A	0	0	8.4213	8.95743	0	0	8.19587	0
Q6NYC8	8.11764	7.5594	7.54702	9.40524	#N/A	#N/A	#N/A	#N/A	0	7.45733	0	0	0	6.93527	0	0
P04150	#N/A	#N/A	#N/A	#N/A	#N/A	#N/A	#N/A	#N/A	0	3.09764	0	0	-0.322049	-7.08741	-1.28085	-0.882716
P06132	#N/A	#N/A	#N/A	#N/A	#N/A	#N/A	#N/A	#N/A	0	0	7.53918	7.66359	-1.84261	-8.46027	0.905407	-8.46027
P30042	#N/A	#N/A	#N/A	#N/A	#N/A	#N/A	#N/A	#N/A	0	0	0	6.76888	0	6.77713	5.71956	0
Q96LD4	-4.90518	-4.90518	-4.90518	-1.03153	0.613221	1.75446	0.866285	0.691706	0.0014332	-5.30738	7.55842	0	-0.239293	-0.514831	-0.254912	-0.393076
O95155	#N/A	#N/A	#N/A	#N/A	4.54977	5.26564	6.28192	4.97024	0.00690009	-1.09938	-0.0388402	0.149048	-0.0312126	0.276904	-0.307122	-0.579207
P27816	-0.201086	0.119071	-11.395	0.509194	-0.611451	0.156411	-0.454358	-0.234832	0.0229481	-0.424394	-0.259843	-0.216377	0.294854	0.244684	0.515213	-0.567617
P35052	#N/A	#N/A	#N/A	#N/A	0	4.44356	0	0	0.0230929	0.119173	-0.17177	-0.332181	-0.128448	-0.599427	-0.278725	-0.44189
Q9ULC4	#N/A	#N/A	#N/A	#N/A	-0.308165	-0.371802	-0.373181	-1.78331	0.02352	0.6815	-0.0261736	-1.37663	8.70458	5.65367	6.16113	8.34652
P62314	0.928723	-0.975922	-0.183127	0.205322	-0.164559	0.581087	0.375445	1.20221	0.0349399	-0.179291	-0.132518	-0.0222334	2.52143	1.51379	1.96114	1.88697
P28331	-0.0123416	-7.41707	1.53556	1.69547	-1.9541	-1.51764	0.249366	-1.4114	0.0362502	-2.15113	1.67011	1.59671	6.87314	8.56315	8.76617	10.2645
Q99627	4.05437	3.77299	0	0	-0.0296795	-0.950863	-0.951844	-0.216609	0.0366188	-0.0453182	0.300692	0.285743	9.66355	7.36746	9.01371	10.0949
P52788	6.74431	0	0	0	-1.182	-1.34666	0.632994	-3.18286	0.0412413	2.88618	0.190497	2.56894	9.97705	10.8057	10.3803	12.0041
Q92973	0.991588	0.732805	0.610486	-10.7756	0.148538	-0.0794848	0.170753	0.343115	0.0413877	-0.13088	-0.0566035	0.130556	-0.112044	-0.0028261	-0.241706	-0.093456
Q9BZL1	0.589387	-2.09996	0.714623	-0.508518	2.38314	3.26503	2.06535	2.03941	0.0414997	-8.63818	0	0	#N/A	#N/A	#N/A	#N/A
P46939	1.77682	-5.51926	1.80803	1.99961	-0.0888872	0.447467	0.389943	0.642393	0.0444492	2.56106	7.93418	0	-0.285634	-0.457509	-0.15567	-0.560619
Q12792	7.21655	8.02157	7.33537	5.36584	-0.232553	-0.300921	-1.08196	-0.268113	0.0477422	0.175383	-0.105766	-0.130845	0.0633931	0.224554	-0.0199129	-0.544167
O43390	7.04384	0	0	0	0.116568	-0.570054	-1.48938	-0.431081	0.0506329	-0.17081	0.223891	0.0984633	0.0530898	0.000686037	0.00626525	0.0565889
Q9UBQ5	5.80429	6.80087	6.75422	0	-0.161173	-0.233601	-0.210681	-0.16667	0.0562706	0.351471	0.449101	0.351019	-0.37222	-0.351085	-0.297602	-0.245522
P35080	#N/A	#N/A	#N/A	#N/A	#N/A	#N/A	#N/A	#N/A	0.0722238	-7.16404	-8.1186	-8.1186	7.27435	7.21884	0	8.05968
Q86SX6	-2.31924	-2.31924	-2.31924	-2.31924	-1.184	0.814286	0.906881	-0.65802	0.0748946	0.0981863	-1.22669	0.34133	-0.969886	-0.107542	-2.55217	-0.901923
O60271	-0.387025	-1.30137	-1.201	-1.53807	0.0154589	0.0852068	0.0781084	-0.0290517	0.0790102	-0.131042	-0.11719	0.230828	-1.71662	0.0503836	-9.20157	0.620726
Q9H0U4	-0.946974	-9.87647	-9.87647	-9.87647	-0.501468	0.57128	0.411379	-0.629951	0.0899701	0.150468	-0.208124	-0.247199	-0.218718	0.307419	-0.0668633	0.834424
Q8N1F7	5.14604	3.42662	5.19194	5.35827	-0.0573501	0.0391697	-0.0305368	-0.449298	0.108778	0.861522	2.58408	2.06762	-1.12857	-1.05759	0.0040112	-0.856463
O15067	-6.69128	-6.69128	-6.69128	-6.69128	3.39317	-6.95456	2.37202	-0.254944	0.110811	2.15724	-7.55675	-7.55675	2.13382	0.829965	2.00659	0.849886
P26196	0.181868	0.0476505	0.371189	0.257271	0.194341	-0.0548868	-0.14481	-0.509874	0.112406	0.266342	0.0915125	-0.333988	3.24517	3.55488	1.42947	0.859152
O14828	-3.18455	-3.18455	-3.18455	-3.18455	0	5.71316	5.58093	0	0.130087	2.90172	-8.15212	-8.15212	-9.61195	-1.3548	-1.31305	-1.09651
P54920	0	6.49683	0	0	0.501578	0.219887	0.0770155	-0.285422	0.145153	-8.43722	-0.218709	0.16634	0.0992317	-0.555187	-0.345057	-0.940686
P17812	-0.204957	-0.421594	-1.21401	-1.09855	-0.164938	-0.121295	-0.125652	-0.332442	0.173034	-2.72925	0.0223902	0.209174	8.55338	9.68952	8.54246	8.41396
P51553	-1.30263	-5.79136	-0.135865	-2.0824	0.0644854	0.271952	0.10973	0.300331	0.184783	0.0560661	-0.00338377	-0.0587947	0.18136	0.113669	-0.127189	0.210878
P49189	-1.30632	-1.30632	-1.30632	-1.30632	0	0	8.50344	0	0.18594	-10.5498	0.467822	0.142238	-2.65055	-0.0711335	-1.19547	0.21805
Q9P2J5	1.04142	-0.484028	-0.152145	-7.52503	0.858064	-0.0582006	0.0268977	-1.56418	0.187291	0.305384	0.193744	0.24359	1.25139	0.262364	-8.11418	0.442069
P18754	#N/A	#N/A	#N/A	#N/A	0.676849	-0.0845733	-0.147375	-5.10696	0.202692	-8.36587	-1.65677	-1.58708	5.30269	0	6.09827	0
Q9NWB6	1.48169	-0.330189	-8.48037	-8.48037	-1.41458	0.00677117	-0.11955	-11.6003	0.220998	-7.92471	0	0	0.61495	-7.35628	1.1464	0.494476
Q9Y316	0	0	6.11052	5.64602	-0.115045	-9.40448	-1.84524	-2.37387	0.232804	-0.844941	0.0356159	-0.213183	0.934013	0.734597	0.759616	-0.352519
Q16186	#N/A	#N/A	#N/A	#N/A	-2.23611	-2.36365	-6.97058	-0.93745	0.25475	-1.44002	1.43896	-0.241767	-0.0511472	0.29342	-0.478867	-0.476344
Q9H2G2	-0.00551444	-0.168422	0.183979	0.124359	0.161369	0.101798	-0.0400607	0.0479863	0.258738	-0.129134	1.89539	0.77056	8.95337	10.5106	10.3026	10.7619
Q9H4G4	8.61479	6.38394	6.54769	8.76248	0.0832374	0.150507	0.34941	0.299806	0.286144	-9.7667	-10.751	-1.60561	-1.01724	-2.60574	-1.36622	-3.03532
Q15424	8.57179	8.61804	0	10.3033	-0.0540137	0.178844	-0.108284	0.164663	0.32124	-1.36621	-9.45873	1.92612	-1.98965	0.747708	0.697823	-1.96599
P50440	#N/A	#N/A	#N/A	#N/A	#N/A	#N/A	#N/A	#N/A	0.367537	0	0	0	-4.2518	-4.2518	-4.2518	-4.2518
Q13685	5.33399	5.95117	5.19524	5.16272	-1.45732	-1.66193	-8.24617	-8.24617	0.384412	-0.586486	1.30523	-0.13146	-0.352291	-0.252624	-0.372359	-0.88321
P20908	#N/A	#N/A	#N/A	#N/A	-1.30106	-1.07761	-1.33424	-2.88947	0.460954	-9.08407	2.18538	2.42958	0.0963238	-0.00393657	-0.931456	-0.103201
Q9H1E3	1.55759	-0.0142674	-8.65326	-0.109099	0	0	0	10.6118	0.463221	1.29594	0.848913	0.622027	-0.176454	0.12067	0.390979	0.757585
P49023	0	0	0	2.85929	-3.08327	-3.08327	-3.08327	-3.08327	0.470999	-6.47954	0	0	-13.0678	-13.0678	-13.0678	-13.0678
Q9UQB8	-1.38361	0.115049	-1.3415	-7.06881	2.19279	2.23233	1.53203	-0.998414	0.495995	-6.908	0	0	0	7.30639	0	0
Q14978	0.177498	0.489276	0.206494	-0.00132474	-0.0204343	0.179837	-1.31751	0.404196	0.517371	1.42794	-1.8865	0.277906	-0.381152	-0.148696	-1.60412	-3.52521
O43633	0.111924	1.36965	0.143239	-0.263679	2.53402	1.82811	2.5329	2.21022	0.524953	2.66358	0.380783	-9.43109	9.57567	8.15479	7.85433	7.36733
O43172	6.27405	0	0	0	-0.317125	-1.04433	-1.03375	-2.49628	0.552324	-0.0221626	-8.70005	-1.87444	-0.432727	0.0548349	-1.10861	-1.34948
Q13131	#N/A	#N/A	#N/A	#N/A	4.73134	4.54092	6.11176	6.38635	0.623736	-6.99182	0.557224	0.799465	-6.27508	-3.19252	-2.70364	-6.27508
P54886	-1.50525	-8.43483	-0.243825	-8.43483	-0.047476	-0.89612	-0.0343504	-0.0507466	0.644913	0.262234	0.7	0.484191	0.262959	-0.0150315	0.19511	0.0821223
Q7Z739	0.0146152	-0.349039	2.44539	-0.311723	-1.01545	0.12326	-0.915297	-11.0707	0.673588	-1.62124	-2.10496	-1.72558	-0.928488	0.165974	-0.0442905	-1.69312
P63092	-0.0915796	-4.08922	2.46804	1.41455	1.86304	-6.40638	1.96415	1.65843	0.693142	0.623428	-7.50019	0.186402	6.09015	8.60868	7.02771	6.96253
Q9UI12	-6.35636	-6.35636	-6.35636	-6.35636	-0.234366	-1.05346	-0.926824	-1.07245	0.722844	0.183594	2.94091	0.907953	8.62584	8.71406	8.79824	6.99273
O75494	-10.2212	-10.2212	-3.01665	-0.453216	0.402652	0.755484	-0.631364	-0.627314	0.734225	1.16546	2.32799	0.396871	-0.184338	-0.0251286	-0.536916	-0.164261
O94855	#N/A	#N/A	#N/A	#N/A	-0.0331491	-0.291483	-2.26256	-2.82027	0.734882	-7.8636	0.96454	-7.08868	7.44515	0	5.94336	0
P49006	-1.92845	-1.88197	-10.5848	-10.5848	1.86725	1.71074	0.342207	-0.139524	0.841976	0.506638	0.189541	2.02518	0.0430737	-0.0325904	-1.20238	-1.16642
P61086	1.63291	1.91853	1.74674	-5.54092	2.49875	2.45015	2.52715	1.53363	0.939975	-1.42713	1.85618	2.08569	11.0241	0	9.15438	9.38253
P62837	0.0983721	0.215363	-1.76084	0.957767	-2.81888	-0.389141	0.155647	-1.10857	1.00611	-2.1618	1.66193	0.330979	9.51232	8.02919	0	0
Q9UBW8	0	0	4.48806	0	-1.86914	-0.649911	-1.95499	-2.26585	1.11945	0.267532	-0.0183884	-11.4814	-0.0839981	0.21984	-0.636795	-2.39967
O00442	0	0	0	3.1972	-0.0398769	0.346018	0.160347	0.193415	1.15767	1.28306	-8.3499	-1.37776	-1.64542	-0.444692	-0.348316	-0.669387
P23229	#N/A	#N/A	#N/A	#N/A	#N/A	#N/A	#N/A	#N/A	1.17816	0.400603	2.08155	-0.259964	6.32031	5.96739	7.55444	5.78428
Q3MHD2	-1.89999	-0.620647	-8.47092	-1.42695	-0.0605551	-0.169761	-1.29557	-1.15687	1.31684	2.16875	-0.241421	0.32178	-1.28619	-0.604892	0.354613	-0.690312
P42224	1.59096	0	0	0	2.26975	2.65668	-0.120263	2.47106	1.35757	-8.76723	2.1627	0.428847	0	6.04945	8.02732	5.94129
Q9H8Y8	5.64968	0	0	0	9.03954	6.49854	8.17967	6.38017	1.36114	0.362432	0.920451	2.36476	0	8.35058	0	0
P83916	0	0	3.68767	3.7948	-0.0557527	0.0929295	0.036601	-1.40329	1.43684	0.138599	1.54595	1.24288	-0.324514	-9.66492	0.226083	-1.65572
Q06323	#N/A	#N/A	#N/A	#N/A	6.44043	0	5.76094	6.12092	1.49488	-0.703038	1.70323	-0.596741	0.125543	-1.44307	-1.84068	-0.580324
O76094	0.43633	0.232659	0.115855	-0.835897	0.290441	0.134058	0.213938	0.217809	1.50287	1.28339	-0.160194	2.13369	1.09369	1.49707	0.0757496	0.0549121
Q5BKZ1	0	3.53563	5.41893	6.70569	-2.66992	-8.00164	-0.973267	0.0612294	1.52996	-6.49322	-7.43341	-0.768886	0.185444	-0.204414	1.21797	0.56033
P29558	#N/A	#N/A	#N/A	#N/A	#N/A	#N/A	#N/A	#N/A	1.56834	0.115676	7.42814	9.15684	8.06262	7.07978	8.16582	0
Q9BWM7	-5.53081	-2.40727	-1.61564	-2.57305	0.639008	-0.617645	-0.182877	0.0500433	1.58146	-8.20519	1.22363	-0.323457	-0.0909792	1.05942	-0.986201	-1.11317
Q9BY44	4.78141	5.30661	4.9337	4.68011	1.35157	0.452303	1.03917	1.42339	1.59106	0.629789	0.724304	0.754528	-0.737027	-2.18943	-1.26783	-1.09429
Q9Y3B4	#N/A	#N/A	#N/A	#N/A	-7.24821	-7.24821	-1.97045	-7.24821	1.66121	-0.375848	-0.215689	1.05102	6.48695	9.02824	7.91693	8.30063
Q9UH99	#N/A	#N/A	#N/A	#N/A	0	0	0	3.2643	1.82021	1.61526	-7.67986	-0.259194	-0.413109	-1.37462	-0.113753	-10.3429
P05455	0.348172	0.363317	-2.55524	-2.89975	2.73533	2.90527	2.93068	2.38719	1.89202	1.12446	11.8517	11.944	-8.4692	-8.4692	-8.4692	-8.4692
Q8WXH0	-13.8872	-1.98575	-13.8872	-13.8872	10.4356	0	9.73784	0	1.95215	-0.38177	14.215	14.2003	1.37265	2.14291	-11.5919	1.71213
Q9H2J4	#N/A	#N/A	#N/A	#N/A	#N/A	#N/A	#N/A	#N/A	1.99961	1.03003	-8.77124	0.364618	-0.491334	-0.652049	-0.323972	-7.54216
P40763	6.05214	6.36248	6.99114	7.54933	-0.715233	-0.0367618	-0.712547	-0.98128	2.2903	1.76213	9.30704	9.08007	-0.583198	-0.00279677	-0.125636	-1.24819
O14618	#N/A	#N/A	#N/A	#N/A	-1.0956	-0.944005	-2.44419	-8.96726	2.29863	-7.48456	8.56369	9.21949	0.392144	-0.919703	-1.17153	-2.72925
Q9Y237	#N/A	#N/A	#N/A	#N/A	0.283608	-0.0737565	-0.372845	0.0174935	2.49734	1.55049	0.365157	-7.63692	0	8.66573	6.49907	6.66458
Q02218	0	0	7.97204	0	1.49072	1.39001	1.54784	1.04409	2.53515	2.50562	11.4866	11.2884	0.117916	-1.18726	0.434662	0.408826
Q13501	-1.05707	-0.108561	-0.21211	0.148777	0.224744	0.158564	-0.105846	0.3866	3.05412	1.89332	8.80039	7.64954	0.318034	-1.58948	-9.70477	-1.43115
Q14669	-3.14688	-3.14688	-3.14688	-3.14688	-2.77807	-2.77807	-2.77807	-2.77807	3.41336	0	0	0	#N/A	#N/A	#N/A	#N/A
Q9NQW6	0	0	5.14349	7.40653	#N/A	#N/A	#N/A	#N/A	3.63043	0	0	0	#N/A	#N/A	#N/A	#N/A
Q9BZZ5	0	0	0	6.75608	0.217605	0.404487	-0.457174	0.480649	3.99074	1.44816	7.86726	7.51405	1.12879	1.33446	1.13095	-0.030237
Q99700	4.54301	0	0	0	#N/A	#N/A	#N/A	#N/A	4.36682	0	0	0	-2.96507	-2.96507	-2.96507	-2.96507
O75955	-7.00611	-1.57752	-0.118069	-7.00611	5.19164	5.7323	0	5.29184	4.42764	0	0	0	-8.74549	-1.48629	-1.94091	-2.42968
Q8IWS0	1.11885	0.238448	-1.51604	-4.99195	-0.0673804	-1.79389	-1.12768	-0.920142	4.50744	4.24343	0	0	-0.421152	-0.216317	1.01362	-1.46512
Q14376	#N/A	#N/A	#N/A	#N/A	#N/A	#N/A	#N/A	#N/A	4.56699	5.69477	6.94247	0	1.59941	2.00499	-0.472835	-0.106045
Q9H0R4	#N/A	#N/A	#N/A	#N/A	-5.16697	-5.16697	-5.16697	-5.16697	4.64573	0	0	0	#N/A	#N/A	#N/A	#N/A
Q9Y295	#N/A	#N/A	#N/A	#N/A	6.50948	4.61959	0	4.74626	4.64623	0	0	0	-3.89932	-3.89932	-3.89932	-3.89932
O95219	#N/A	#N/A	#N/A	#N/A	-0.923897	-0.308541	-2.69056	-2.54758	5.01616	0	0	0	0	5.79952	0	0
O60313	4.17299	0	0	0	#N/A	#N/A	#N/A	#N/A	5.03918	0	0	0	0	0	0	4.49949
Q96N67	4.6995	0	0	0	0.15331	-0.238109	-1.7916	0.508944	5.12493	0	7.28346	5.57151	5.67525	9.0006	7.76366	5.85311
P53611	-4.70939	-4.70939	-4.70939	-4.70939	0	0	0	6.01196	5.45952	0	0	0	0	0	5.7425	0
Q00535	#N/A	#N/A	#N/A	#N/A	-5.55686	-1.11819	-5.55686	-5.55686	5.63424	0	0	0	-0.525943	0.629951	-0.824202	-0.203847
P56192	#N/A	#N/A	#N/A	#N/A	0.114201	-0.0711483	-7.53682	0.213038	5.76998	0	0	0	6.88547	0	0	0
Q15075	0	0	0	3.2519	8.06156	8.3897	9.80671	10.1281	5.77094	0	0	0	0	0	0	4.89017
Q14694	0	3.06908	0	0	4.07588	0	4.04386	0	5.79874	0	0	0	#N/A	#N/A	#N/A	#N/A
Q9UBF2	#N/A	#N/A	#N/A	#N/A	0	0	4.8991	0	6.01619	0	0	0	4.63546	0	0	0
Q96SB3	#N/A	#N/A	#N/A	#N/A	-1.44437	-2.01253	-6.1183	-6.1183	6.11645	6.65115	0	0	0.895524	-5.51575	-5.51575	-5.51575
O75131	#N/A	#N/A	#N/A	#N/A	0	4.7938	0	0	6.15165	0	0	0	0.462333	-7.09871	1.36497	0.765398
Q9HD42	#N/A	#N/A	#N/A	#N/A	-9.42417	-1.60873	-1.68973	-9.42417	6.25987	0	0	0	-6.42091	-6.42091	-6.42091	-6.42091
Q96AC1	0	0	2.93846	0	0	0	5.32319	0	6.34221	0	8.01904	0	0.475087	-7.59821	-0.831051	1.11501
Q86W92	0	2.18534	0	0	-2.29336	-6.86203	-6.86203	-6.86203	6.36372	0	7.10686	8.86143	0.268007	-1.4635	-0.512617	-1.93476
Q8TAT6	-3.18599	-3.18599	-3.18599	-3.18599	0	4.83106	0	0	6.59367	0	0	0	-5.36752	-5.36752	-5.36752	0.0349153
Q96RP9	#N/A	#N/A	#N/A	#N/A	-4.43623	-4.43623	-4.43623	-4.43623	6.62216	0	0	0	5.91401	0	0	8.00885
Q9HD45	#N/A	#N/A	#N/A	#N/A	#N/A	#N/A	#N/A	#N/A	6.72626	0	6.60401	6.70366	1.98058	0.796666	-0.642873	-0.92268
Q05086	0	3.76408	0	0	0.280545	0.337846	-0.750275	-1.00791	6.76769	6.20077	6.89473	6.94469	5.63575	4.67912	0	6.60143
Q9NPA8	#N/A	#N/A	#N/A	#N/A	8.42521	8.97815	8.52637	7.23197	6.95088	0	0	7.39497	-5.77497	-5.77497	-0.281541	1.85691
Q9UJY1	#N/A	#N/A	#N/A	#N/A	#N/A	#N/A	#N/A	#N/A	7.0199	0	9.38567	8.18417	6.33566	6.5258	7.68668	6.01246
P11216	#N/A	#N/A	#N/A	#N/A	8.40469	6.85224	8.78512	6.97272	7.13214	0	0	0	0	5.70886	5.18883	0
P22033	-2.87758	-2.87758	-2.87758	1.05951	-0.657211	-2.52937	-0.10371	0.291647	7.21219	8.16147	0	8.01698	8.39465	8.11492	6.68768	9.16768
Q9BY77	-3.89187	-0.756928	-3.89187	-3.89187	7.70048	6.72481	0	7.45801	7.30418	0	6.43768	0	0	5.06039	0	0
P13861	1.52013	1.54355	-0.331629	0.352607	0	9.71612	8.48614	0	7.40575	0	0	0	#N/A	#N/A	#N/A	#N/A
P51178	#N/A	#N/A	#N/A	#N/A	-0.0465279	0.00290986	-6.93759	-6.93759	7.50429	0	8.21713	0	7.3286	7.74602	0	0
O00233	-2.67882	-2.67882	-2.67882	-2.67882	6.22414	6.89292	0	0	7.5077	9.33509	0	0	-6.50425	-0.737118	-0.335151	-6.50425
Q8N129	0	0	0	3.19738	0	0	0	5.52373	7.6698	0	0	0	0	0	0	5.39073
Q15006	6.7726	0	0	0	0	7.66076	0	0	7.82885	0	0	0	0	7.14242	0	0
P42285	0	0	4.72614	0	-2.30597	0.216255	-0.684364	-2.72322	7.87453	6.8663	7.5766	8.33377	0	0	7.80094	6.26681
Q9Y5M8	-5.86564	-5.86564	-5.86564	-5.86564	-0.792363	0.636453	-0.393784	-2.49273	7.96437	9.67967	8.61142	0	-1.18205	-3.47991	-1.15689	-3.06801
P42574	#N/A	#N/A	#N/A	#N/A	-6.34716	-6.34716	-0.362866	-6.34716	8.04413	0	0	9.28256	-1.19794	-8.4583	-8.4583	-1.13308
Q01804	0	0	0	4.00883	#N/A	#N/A	#N/A	#N/A	8.06522	0	7.48482	0	-3.66992	-0.546166	-3.66992	-3.66992
Q93009	0	0	2.49204	0	-0.197722	-0.892128	-0.905575	-1.0534	8.09058	0	7.35605	0	-0.423446	-0.159769	-0.179891	-0.660834
Q96AT9	#N/A	#N/A	#N/A	#N/A	-6.58333	-0.898377	0.612514	-0.697425	8.2825	6.5485	8.24364	8.93418	-9.67808	-0.253639	0.0373537	-0.971494
Q9UDY2	#N/A	#N/A	#N/A	#N/A	3.78011	0	0	0	8.38822	7.93125	0	7.99017	6.82692	5.02711	4.77821	7.19041
Q562R1	#N/A	#N/A	#N/A	#N/A	#N/A	#N/A	#N/A	#N/A	8.42157	0	0	0	20.5492	0	20.4731	0
Q6NUK1	-4.30776	-4.30776	-4.30776	-4.30776	#N/A	#N/A	#N/A	#N/A	8.433	0	0	0	-1.09163	-10.4501	-10.4501	-10.4501
Q16836	10.0685	7.10485	10.5155	0	-7.49309	-7.49309	-7.49309	-7.49309	8.58114	0	9.02538	9.15048	2.48379	1.26664	-0.121184	1.39346
Q13423	#N/A	#N/A	#N/A	#N/A	0	0	0	6.25577	9.23908	7.76529	10.3407	7.9019	0.0509972	-0.0976887	-0.147415	-0.227186
Q9H3K6	0.550847	-6.12682	-6.12682	0.289521	-3.12311	-3.33405	-2.76975	-2.62233	9.25784	9.82599	0	10.174	0	8.42056	0	7.8725
P31930	-4.19274	-4.19274	-4.19274	-4.19274	0	7.51911	0	0	9.3278	0	0	0	-8.3052	-8.3052	-1.65832	-1.85243
Q8NE71	-2.62156	-2.62156	-2.62156	-2.62156	-1.09489	1.28703	-6.40504	-0.952988	9.43344	9.66813	0	0	0.893526	-0.227555	-0.037443	-0.253384
P53597	0.163564	0.263802	-0.35213	-1.64196	0.344736	0.369955	0.19565	0.833532	10.1405	11.6754	11.6132	11.6717	-0.1546	-0.710857	-0.951875	-0.728087
Q6P5R6	2.28926	1.52895	2.5436	1.7439	-0.530766	0.911729	-1.184	-0.148506	10.3647	9.03756	0	0	-0.143555	-6.45847	-6.45847	-6.45847
P61764	-3.26158	0.935209	-3.26158	-3.26158	0.438074	-0.711149	0.498078	0.220699	10.4621	8.25642	10.1789	10.6673	-0.160682	-0.52601	0.295858	-0.33926
P84085	0	0	9.07581	0	3.14659	2.40329	0.436601	2.59607	11.0764	8.34613	9.99079	10.0333	-8.98175	-0.483997	-8.98175	-8.98175
O00399	#N/A	#N/A	#N/A	#N/A	-8.02811	-8.02811	-8.02811	-1.55547	#N/A	#N/A	#N/A	#N/A	5.59586	0	0	0
Q14166	0	0	1.35193	0	-7.8776	-0.194417	0.640834	-2.09135	#N/A	#N/A	#N/A	#N/A	#N/A	#N/A	#N/A	#N/A
Q15057	0	0	4.59522	0	-7.64436	-7.64436	-7.64436	-2.27107	#N/A	#N/A	#N/A	#N/A	-6.31193	-6.31193	-6.31193	-6.31193
O75694	#N/A	#N/A	#N/A	#N/A	-7.62778	0.468852	0.408055	-1.89701	#N/A	#N/A	#N/A	#N/A	#N/A	#N/A	#N/A	#N/A
Q16539	0	3.84753	0	0	-7.36264	-1.62127	-7.36264	-1.39182	#N/A	#N/A	#N/A	#N/A	#N/A	#N/A	#N/A	#N/A
Q99961	#N/A	#N/A	#N/A	#N/A	-6.06701	-6.06701	-6.06701	-6.06701	#N/A	#N/A	#N/A	#N/A	-5.67567	-5.67567	-5.67567	-5.67567
P11388	#N/A	#N/A	#N/A	#N/A	-5.65525	-5.65525	-1.9483	-5.65525	#N/A	#N/A	#N/A	#N/A	#N/A	#N/A	#N/A	#N/A
P62070	#N/A	#N/A	#N/A	#N/A	-4.91831	-4.91831	-4.91831	-4.91831	#N/A	#N/A	#N/A	#N/A	-3.99667	-3.99667	-3.99667	-3.99667
Q05209	#N/A	#N/A	#N/A	#N/A	-3.88167	-3.88167	-3.88167	-3.88167	#N/A	#N/A	#N/A	#N/A	#N/A	#N/A	#N/A	#N/A
Q16740	#N/A	#N/A	#N/A	#N/A	-3.75763	-3.75763	-3.75763	-3.75763	#N/A	#N/A	#N/A	#N/A	5.26263	5.25619	0	0
O15027	4.56622	0	0	0	-3.5319	-3.5319	-3.5319	-3.5319	#N/A	#N/A	#N/A	#N/A	#N/A	#N/A	#N/A	#N/A
P50281	#N/A	#N/A	#N/A	#N/A	-3.22492	-3.22492	-3.22492	-3.22492	#N/A	#N/A	#N/A	#N/A	#N/A	#N/A	#N/A	#N/A
Q9NXH9	0	0	0	4.22081	-2.3708	-2.3708	-2.3708	-2.3708	#N/A	#N/A	#N/A	#N/A	#N/A	#N/A	#N/A	#N/A
Q16864	0	0	2.88349	0	-1.70595	0.259387	-0.0775031	-3.20404	#N/A	#N/A	#N/A	#N/A	6.67959	0	0	0
Q86TU7	#N/A	#N/A	#N/A	#N/A	-1.6633	-2.79493	-9.79272	-9.79272	#N/A	#N/A	#N/A	#N/A	5.36752	0	6.12572	0
O60907	#N/A	#N/A	#N/A	#N/A	-1.55302	-0.414263	-1.79071	-6.43468	#N/A	#N/A	#N/A	#N/A	5.47591	0	0	0
Q9BUL8	-3.71553	-3.71553	-3.71553	-3.71553	-1.47833	-1.18181	-1.37509	-7.62767	#N/A	#N/A	#N/A	#N/A	0	0	0	6.3914
Q96D15	8.91199	0	8.40809	8.30786	-0.961126	-6.92829	-0.370682	-0.402608	#N/A	#N/A	#N/A	#N/A	1.65746	1.74067	0.42675	1.67143
O95758	0	0	3.82653	0	0	0	6.18328	5.87962	#N/A	#N/A	#N/A	#N/A	-2.07145	-2.07145	-2.07145	-2.07145
O75608	0	5.80827	5.93914	0	0	0	9.25209	7.41207	#N/A	#N/A	#N/A	#N/A	8.38254	7.92511	7.86496	8.03258
P20839	0	4.56299	0	0	0	0	6.85091	0	#N/A	#N/A	#N/A	#N/A	#N/A	#N/A	#N/A	#N/A
Q9Y3P9	0	0	0	3.66732	0	0	0	5.42887	#N/A	#N/A	#N/A	#N/A	#N/A	#N/A	#N/A	#N/A
Q969H8	3.16362	3.35753	0	0	0	0	7.27431	0	#N/A	#N/A	#N/A	#N/A	-9.70081	-1.63335	-0.228095	-1.74129
O43747	#N/A	#N/A	#N/A	#N/A	0	0	0	6.62502	#N/A	#N/A	#N/A	#N/A	0	0	6.53703	0
Q92506	#N/A	#N/A	#N/A	#N/A	0	0	4.3132	0	#N/A	#N/A	#N/A	#N/A	-2.00551	-8.02242	-0.236444	-1.76022
O00178	#N/A	#N/A	#N/A	#N/A	0	0	5.42076	0	#N/A	#N/A	#N/A	#N/A	#N/A	#N/A	#N/A	#N/A
O60216	#N/A	#N/A	#N/A	#N/A	0	0	3.32392	5.39433	#N/A	#N/A	#N/A	#N/A	#N/A	#N/A	#N/A	#N/A
Q05048	#N/A	#N/A	#N/A	#N/A	0	0	0	3.15243	#N/A	#N/A	#N/A	#N/A	#N/A	#N/A	#N/A	#N/A
Q9BTE1	#N/A	#N/A	#N/A	#N/A	0	0	0	5.055	#N/A	#N/A	#N/A	#N/A	#N/A	#N/A	#N/A	#N/A
Q9BXY0	#N/A	#N/A	#N/A	#N/A	0	0	0	3.55204	#N/A	#N/A	#N/A	#N/A	#N/A	#N/A	#N/A	#N/A
O75569	#N/A	#N/A	#N/A	#N/A	3.92105	0	3.94142	0	#N/A	#N/A	#N/A	#N/A	7.43044	7.38633	9.24846	7.43944
O60547	#N/A	#N/A	#N/A	#N/A	5.23296	0	0	0	#N/A	#N/A	#N/A	#N/A	#N/A	#N/A	#N/A	#N/A
P28340	#N/A	#N/A	#N/A	#N/A	6.00059	4.13238	3.91265	0	#N/A	#N/A	#N/A	#N/A	#N/A	#N/A	#N/A	#N/A
Q12789	#N/A	#N/A	#N/A	#N/A	7.79572	8.97174	0	0	#N/A	#N/A	#N/A	#N/A	#N/A	#N/A	#N/A	#N/A
P36542	#N/A	#N/A	#N/A	#N/A	10.9681	0	8.99057	9.08801	#N/A	#N/A	#N/A	#N/A	0	8.94267	0	0
O00622	-6.94025	-6.94025	-1.32104	-6.94025	#N/A	#N/A	#N/A	#N/A	#N/A	#N/A	#N/A	#N/A	#N/A	#N/A	#N/A	#N/A
P16435	-5.08541	-5.08541	-5.08541	-5.08541	#N/A	#N/A	#N/A	#N/A	#N/A	#N/A	#N/A	#N/A	-5.76467	-5.76467	-5.76467	-5.76467
Q99442	-1.05837	-2.37931	-11.2082	-2.14842	#N/A	#N/A	#N/A	#N/A	#N/A	#N/A	#N/A	#N/A	#N/A	#N/A	#N/A	#N/A
O00139	0	3.15446	0	0	#N/A	#N/A	#N/A	#N/A	#N/A	#N/A	#N/A	#N/A	0	0	0	3.88694
Q86X02	0	0	3.43398	0	#N/A	#N/A	#N/A	#N/A	#N/A	#N/A	#N/A	#N/A	#N/A	#N/A	#N/A	#N/A
Q8N488	0	0	3.43704	0	#N/A	#N/A	#N/A	#N/A	#N/A	#N/A	#N/A	#N/A	#N/A	#N/A	#N/A	#N/A
Q96MW1	0	5.1822	5.77149	7.04667	#N/A	#N/A	#N/A	#N/A	#N/A	#N/A	#N/A	#N/A	#N/A	#N/A	#N/A	#N/A
Q9GZM8	0	0	0	2.92494	#N/A	#N/A	#N/A	#N/A	#N/A	#N/A	#N/A	#N/A	#N/A	#N/A	#N/A	#N/A
Q8NEV1	5.88855	0	5.42941	0	#N/A	#N/A	#N/A	#N/A	#N/A	#N/A	#N/A	#N/A	#N/A	#N/A	#N/A	#N/A
P35237	9.48497	0	7.93803	7.59628	#N/A	#N/A	#N/A	#N/A	#N/A	#N/A	#N/A	#N/A	#N/A	#N/A	#N/A	#N/A
O95571	#N/A	#N/A	#N/A	#N/A	#N/A	#N/A	#N/A	#N/A	#N/A	#N/A	#N/A	#N/A	-6.3118	-6.3118	-6.3118	-6.3118
O95865	#N/A	#N/A	#N/A	#N/A	#N/A	#N/A	#N/A	#N/A	#N/A	#N/A	#N/A	#N/A	-0.129166	-2.81967	-2.53512	-9.73819
P11908	#N/A	#N/A	#N/A	#N/A	#N/A	#N/A	#N/A	#N/A	#N/A	#N/A	#N/A	#N/A	0	0	6.89659	0
Q13740	#N/A	#N/A	#N/A	#N/A	#N/A	#N/A	#N/A	#N/A	#N/A	#N/A	#N/A	#N/A	-5.11462	-5.11462	-5.11462	-5.11462
Q15738	#N/A	#N/A	#N/A	#N/A	#N/A	#N/A	#N/A	#N/A	#N/A	#N/A	#N/A	#N/A	6.54046	0	0	0
Q53EL6	#N/A	#N/A	#N/A	#N/A	#N/A	#N/A	#N/A	#N/A	#N/A	#N/A	#N/A	#N/A	-6.59458	-6.59458	-6.59458	-6.59458
Q86UE4	#N/A	#N/A	#N/A	#N/A	#N/A	#N/A	#N/A	#N/A	#N/A	#N/A	#N/A	#N/A	-8.73825	-8.73825	-8.73825	-8.73825
Q8IV08	#N/A	#N/A	#N/A	#N/A	#N/A	#N/A	#N/A	#N/A	#N/A	#N/A	#N/A	#N/A	-5.36463	-5.36463	-5.36463	-5.36463
Q9BTW9	#N/A	#N/A	#N/A	#N/A	#N/A	#N/A	#N/A	#N/A	#N/A	#N/A	#N/A	#N/A	6.22724	8.51851	0	0
Q9BZG1	#N/A	#N/A	#N/A	#N/A	#N/A	#N/A	#N/A	#N/A	#N/A	#N/A	#N/A	#N/A	-3.00275	-3.00275	-3.00275	-3.00275

## Sheet: 1h
Protein Accession	Fasta header	Gene Symbol	Unique peptides	log1.5(1n/C)-1h	log1.5(500n/C)-1h	log1.5(1u/C)-1h	log1.5(5u/C)-1h	p value
Q16836	sp|Q16836|HCDH_HUMAN Hydroxyacyl-coenzyme A dehydrogenase, mitochondrial OS=Homo sapiens GN=HADH PE=1 SV=3	HADH	4	10.0685	7.10485	10.5155	0	0.000402596
O43390	sp|O43390|HNRPR_HUMAN Heterogeneous nuclear ribonucleoprotein R OS=Homo sapiens GN=HNRNPR PE=1 SV=1	HNRNPR	5	7.04384	0	0	0	0.00104193
O75494	sp|O75494|SRS10_HUMAN Serine/arginine-rich splicing factor 10 OS=Homo sapiens GN=SRSF10 PE=1 SV=1	SRSF10	5	-10.2212	-10.2212	-3.01665	-0.453216	0.00120574
Q8N488	sp|Q8N488|RYBP_HUMAN RING1 and YY1-binding protein OS=Homo sapiens GN=RYBP PE=1 SV=2	RYBP	2	0	0	3.43704	0	0.00121471
P27816	sp|P27816|MAP4_HUMAN Microtubule-associated protein 4 OS=Homo sapiens GN=MAP4 PE=1 SV=3	MAP4	5	-0.201086	0.119071	-11.395	0.509194	0.00125229
Q16539	sp|Q16539|MK14_HUMAN Mitogen-activated protein kinase 14 OS=Homo sapiens GN=MAPK14 PE=1 SV=3	MAPK14	2	0	3.84753	0	0	0.00318304
O43237	sp|O43237|DC1L2_HUMAN Cytoplasmic dynein 1 light intermediate chain 2 OS=Homo sapiens GN=DYNC1LI2 PE=1 SV=1	DYNC1LI2	3	7.75	7.49883	8.61359	0	0.00434302
P35237	sp|P35237|SPB6_HUMAN Serpin B6 OS=Homo sapiens GN=SERPINB6 PE=1 SV=3	SERPINB6	2	9.48497	0	7.93803	7.59628	0.00497916
Q86VS8	sp|Q86VS8|HOOK3_HUMAN Protein Hook homolog 3 OS=Homo sapiens GN=HOOK3 PE=1 SV=2	HOOK3	8	0	0	6.66243	5.03726	0.00502173
P25685	sp|P25685|DNJB1_HUMAN DnaJ homolog subfamily B member 1 OS=Homo sapiens GN=DNAJB1 PE=1 SV=4	DNAJB1	4	8.94879	8.96771	11.2304	10.8009	0.0050477
Q99622	sp|Q99622|C10_HUMAN Protein C10 OS=Homo sapiens GN=C12orf57 PE=1 SV=1	C12orf57	2	-3.82113	-3.82113	-3.82113	-3.82113	0.00585265
P22033	sp|P22033|MUTA_HUMAN Methylmalonyl-CoA mutase, mitochondrial OS=Homo sapiens GN=MUT PE=1 SV=4	MUT	3	-2.87758	-2.87758	-2.87758	1.05951	0.00854748
Q8N129	sp|Q8N129|CNPY4_HUMAN Protein canopy homolog 4 OS=Homo sapiens GN=CNPY4 PE=2 SV=1	CNPY4	2	0	0	0	3.19738	0.00879007
O95239	sp|O95239|KIF4A_HUMAN Chromosome-associated kinesin KIF4A OS=Homo sapiens GN=KIF4A PE=1 SV=3	KIF4A	2	8.14976	0	0	0	0.0109926
P49407	sp|P49407|ARRB1_HUMAN Beta-arrestin-1 OS=Homo sapiens GN=ARRB1 PE=1 SV=2	ARRB1	4	5.14043	6.42018	5.24465	0	0.0111523
Q8NEV1	sp|Q8NEV1|CSK23_HUMAN Casein kinase II subunit alpha 3 OS=Homo sapiens GN=CSNK2A3 PE=1 SV=2	CSNK2A3	4	5.88855	0	5.42941	0	0.0118518
O00622	sp|O00622|CYR61_HUMAN Protein CYR61 OS=Homo sapiens GN=CYR61 PE=1 SV=1	CYR61	4	-6.94025	-6.94025	-1.32104	-6.94025	0.0122205
Q3KQV9	sp|Q3KQV9|UAP1L_HUMAN UDP-N-acetylhexosamine pyrophosphorylase-like protein 1 OS=Homo sapiens GN=UAP1L1 PE=1 SV=2	UAP1L1	2	0	5.30441	0	0	0.013303
Q96D15	sp|Q96D15|RCN3_HUMAN Reticulocalbin-3 OS=Homo sapiens GN=RCN3 PE=1 SV=1	RCN3	2	8.91199	0	8.40809	8.30786	0.0133213
Q99816	sp|Q99816|TS101_HUMAN Tumor susceptibility gene 101 protein OS=Homo sapiens GN=TSG101 PE=1 SV=2	TSG101	2	-4.8365	-4.8365	-4.8365	-4.8365	0.0143431
O94973	sp|O94973|AP2A2_HUMAN AP-2 complex subunit alpha-2 OS=Homo sapiens GN=AP2A2 PE=1 SV=2	AP2A2	4	-0.945098	-8.95529	-8.95529	-8.95529	0.0154417
Q9Y5X3	sp|Q9Y5X3|SNX5_HUMAN Sorting nexin-5 OS=Homo sapiens GN=SNX5 PE=1 SV=1	SNX5	4	-6.40963	-0.124877	-0.512111	-6.40963	0.0180722
P20839	sp|P20839|IMDH1_HUMAN Inosine-5-monophosphate dehydrogenase 1 OS=Homo sapiens GN=IMPDH1 PE=1 SV=2	IMPDH1	2	0	4.56299	0	0	0.0206294
Q99700	sp|Q99700|ATX2_HUMAN Ataxin-2 OS=Homo sapiens GN=ATXN2 PE=1 SV=2	ATXN2	2	4.54301	0	0	0	0.0208833
Q13867	sp|Q13867|BLMH_HUMAN Bleomycin hydrolase OS=Homo sapiens GN=BLMH PE=1 SV=1	BLMH	2	-3.39301	-3.39301	0.817537	0.154551	0.0215521
Q86X02	sp|Q86X02|CDR2L_HUMAN Cerebellar degeneration-related protein 2-like OS=Homo sapiens GN=CDR2L PE=1 SV=2	CDR2L	2	0	0	3.43398	0	0.0219252
Q9Y3P9	sp|Q9Y3P9|RBGP1_HUMAN Rab GTPase-activating protein 1 OS=Homo sapiens GN=RABGAP1 PE=1 SV=3	RABGAP1	2	0	0	0	3.66732	0.0222595
P42224	sp|P42224|STAT1_HUMAN Signal transducer and activator of transcription 1-alpha/beta OS=Homo sapiens GN=STAT1 PE=1 SV=2	STAT1	3	1.59096	0	0	0	0.0243925
P53611	sp|P53611|PGTB2_HUMAN Geranylgeranyl transferase type-2 subunit beta OS=Homo sapiens GN=RABGGTB PE=1 SV=2	RABGGTB	2	-4.70939	-4.70939	-4.70939	-4.70939	0.0246985
P49841	sp|P49841|GSK3B_HUMAN Glycogen synthase kinase-3 beta OS=Homo sapiens GN=GSK3B PE=1 SV=2	GSK3B	4	2.35143	2.43587	2.37428	1.62782	0.0248927
O14964	sp|O14964|HGS_HUMAN Hepatocyte growth factor-regulated tyrosine kinase substrate OS=Homo sapiens GN=HGS PE=1 SV=1	HGS	2	0	6.87041	0	7.11704	0.0250873
Q96MW1	sp|Q96MW1|CCD43_HUMAN Coiled-coil domain-containing protein 43 OS=Homo sapiens GN=CCDC43 PE=1 SV=2	CCDC43	2	0	5.1822	5.77149	7.04667	0.0253979
Q8WUH6	sp|Q8WUH6|TM263_HUMAN Transmembrane protein 263 OS=Homo sapiens GN=TMEM263 PE=1 SV=1	TMEM263	2	0	4.70048	4.3988	0	0.027005
P52788	sp|P52788|SPSY_HUMAN Spermine synthase OS=Homo sapiens GN=SMS PE=1 SV=2	SMS	3	6.74431	0	0	0	0.0272053
P49006	sp|P49006|MRP_HUMAN MARCKS-related protein OS=Homo sapiens GN=MARCKSL1 PE=1 SV=2	MARCKSL1	3	-1.92845	-1.88197	-10.5848	-10.5848	0.0280093
Q15942	sp|Q15942|ZYX_HUMAN Zyxin OS=Homo sapiens GN=ZYX PE=1 SV=1	ZYX	3	0	4.71024	0	0	0.0283478
Q6NUK1	sp|Q6NUK1|SCMC1_HUMAN Calcium-binding mitochondrial carrier protein SCaMC-1 OS=Homo sapiens GN=SLC25A24 PE=1 SV=2	SLC25A24	2	-4.30776	-4.30776	-4.30776	-4.30776	0.029936
Q969T7	sp|Q969T7|5NT3B_HUMAN 7-methylguanosine phosphate-specific 5-nucleotidase OS=Homo sapiens GN=NT5C3B PE=1 SV=4	NT5C3B	2	-3.42846	-3.42846	-3.42846	-3.42846	0.0301013
O00139	sp|O00139|KIF2A_HUMAN Kinesin-like protein KIF2A OS=Homo sapiens GN=KIF2A PE=1 SV=3	KIF2A	3	0	3.15446	0	0	0.0322017
Q86XF0	sp|Q86XF0|DYR2_HUMAN Dihydrofolate reductase 2, mitochondrial OS=Homo sapiens GN=DHFR2 PE=1 SV=1	DHFR2	2	10.9374	0	9.35528	0	0.0341264
Q86SX6	sp|Q86SX6|GLRX5_HUMAN Glutaredoxin-related protein 5, mitochondrial OS=Homo sapiens GN=GLRX5 PE=1 SV=2	GLRX5	2	-2.31924	-2.31924	-2.31924	-2.31924	0.0357881
O00442	sp|O00442|RTCA_HUMAN RNA 3-terminal phosphate cyclase OS=Homo sapiens GN=RTCA PE=1 SV=1	RTCA	3	0	0	0	3.1972	0.0370056
Q13045	sp|Q13045|FLII_HUMAN Protein flightless-1 homolog OS=Homo sapiens GN=FLII PE=1 SV=2	FLII	7	0	6.31936	0	6.03149	0.0372797
Q8WVM8	sp|Q8WVM8|SCFD1_HUMAN Sec1 family domain-containing protein 1 OS=Homo sapiens GN=SCFD1 PE=1 SV=4	SCFD1	4	-8.17642	-8.17642	0.0859815	-0.984891	0.0375887
O75643	sp|O75643|U520_HUMAN U5 small nuclear ribonucleoprotein 200 kDa helicase OS=Homo sapiens GN=SNRNP200 PE=1 SV=2	SNRNP200	12	0.240005	-1.68435	0.161407	-9.31586	0.0387276
Q9GZM8	sp|Q9GZM8|NDEL1_HUMAN Nuclear distribution protein nudE-like 1 OS=Homo sapiens GN=NDEL1 PE=1 SV=1	NDEL1	2	0	0	0	2.92494	0.0403227
Q9BY44	sp|Q9BY44|EIF2A_HUMAN Eukaryotic translation initiation factor 2A OS=Homo sapiens GN=EIF2A PE=1 SV=3	EIF2A	4	4.78141	5.30661	4.9337	4.68011	0.0412752
P61201	sp|P61201|CSN2_HUMAN COP9 signalosome complex subunit 2 OS=Homo sapiens GN=COPS2 PE=1 SV=1	COPS2	2	-6.92319	-6.92319	-6.92319	-6.92319	0.0415446
O60313	sp|O60313|OPA1_HUMAN Dynamin-like 120 kDa protein, mitochondrial OS=Homo sapiens GN=OPA1 PE=1 SV=3	OPA1	4	4.17299	0	0	0	0.0415979
O43172	sp|O43172|PRP4_HUMAN U4/U6 small nuclear ribonucleoprotein Prp4 OS=Homo sapiens GN=PRPF4 PE=1 SV=2	PRPF4	2	6.27405	0	0	0	0.0432038
P53041	sp|P53041|PPP5_HUMAN Serine/threonine-protein phosphatase 5 OS=Homo sapiens GN=PPP5C PE=1 SV=1	PPP5C	4	-4.33144	-0.36685	-0.419296	-4.33144	0.0447627
O76031	sp|O76031|CLPX_HUMAN ATP-dependent Clp protease ATP-binding subunit clpX-like, mitochondrial OS=Homo sapiens GN=CLPX PE=1 SV=2	CLPX	5	0	0	0	5.45232	0.0457466
P63151	sp|P63151|2ABA_HUMAN Serine/threonine-protein phosphatase 2A 55 kDa regulatory subunit B alpha isoform OS=Homo sapiens GN=PPP2R2A PE=1 SV=1	PPP2R2A	4	-4.11276	-4.11276	-4.11276	-4.11276	0.0478273
P05067	sp|P05067|A4_HUMAN Amyloid beta A4 protein OS=Homo sapiens GN=APP PE=1 SV=3	APP	3	0	10.731	12.8377	14.8237	change
Q9HB07	sp|Q9HB07|MYG1_HUMAN UPF0160 protein MYG1, mitochondrial OS=Homo sapiens GN=C12orf10 PE=1 SV=2	C12orf10	4	8.63424	7.73526	8.76673	6.32778	change
Q92616	sp|Q92616|GCN1_HUMAN eIF-2-alpha kinase activator GCN1 OS=Homo sapiens GN=GCN1 PE=1 SV=6	GCN1	7	10.6561	8.42265	10.4731	0	change
Q6NYC8	sp|Q6NYC8|PPR18_HUMAN Phostensin OS=Homo sapiens GN=PPP1R18 PE=1 SV=1	PPP1R18	2	8.11764	7.5594	7.54702	9.40524	change
Q9H0U4	sp|Q9H0U4|RAB1B_HUMAN Ras-related protein Rab-1B OS=Homo sapiens GN=RAB1B PE=1 SV=1	RAB1B	3	-0.946974	-9.87647	-9.87647	-9.87647	change
Q9H4G4	sp|Q9H4G4|GAPR1_HUMAN Golgi-associated plant pathogenesis-related protein 1 OS=Homo sapiens GN=GLIPR2 PE=1 SV=3	GLIPR2	3	8.61479	6.38394	6.54769	8.76248	change
P53990	sp|P53990|IST1_HUMAN IST1 homolog OS=Homo sapiens GN=IST1 PE=1 SV=1	IST1	3	0.153574	-9.75313	-1.91669	-1.46083	change
P51572	sp|P51572|BAP31_HUMAN B-cell receptor-associated protein 31 OS=Homo sapiens GN=BCAP31 PE=1 SV=3	BCAP31	4	-9.83823	-9.83823	-2.3425	-0.217172	change
Q8WXH0	sp|Q8WXH0|SYNE2_HUMAN Nesprin-2 OS=Homo sapiens GN=SYNE2 PE=1 SV=3	SYNE2	4	-13.8872	-1.98575	-13.8872	-13.8872	change
P30048	sp|P30048|PRDX3_HUMAN Thioredoxin-dependent peroxide reductase, mitochondrial OS=Homo sapiens GN=PRDX3 PE=1 SV=3	PRDX3	2	0.598075	-1.27711	-1.04174	-8.38122	change
Q86X55	sp|Q86X55|CARM1_HUMAN Histone-arginine methyltransferase CARM1 OS=Homo sapiens GN=CARM1 PE=1 SV=3	CARM1	2	3.72499	0	0	4.96311	change
P11802	sp|P11802|CDK4_HUMAN Cyclin-dependent kinase 4 OS=Homo sapiens GN=CDK4 PE=1 SV=2	CDK4	3	1.06549	0.687728	1.51507	-7.63352	change
P54886	sp|P54886|P5CS_HUMAN Delta-1-pyrroline-5-carboxylate synthase OS=Homo sapiens GN=ALDH18A1 PE=1 SV=2	ALDH18A1	10	-1.50525	-8.43483	-0.243825	-8.43483	change
Q92973	sp|Q92973|TNPO1_HUMAN Transportin-1 OS=Homo sapiens GN=TNPO1 PE=1 SV=2	TNPO1	7	0.991588	0.732805	0.610486	-10.7756	change
P55145	sp|P55145|MANF_HUMAN Mesencephalic astrocyte-derived neurotrophic factor OS=Homo sapiens GN=MANF PE=1 SV=3	MANF	5	-1.51384	-0.198068	-1.81102	-9.94943	change
Q8IWS0	sp|Q8IWS0|PHF6_HUMAN PHD finger protein 6 OS=Homo sapiens GN=PHF6 PE=1 SV=1	PHF6	2	1.11885	0.238448	-1.51604	-4.99195	change
P40763	sp|P40763|STAT3_HUMAN Signal transducer and activator of transcription 3 OS=Homo sapiens GN=STAT3 PE=1 SV=2	STAT3	2	6.05214	6.36248	6.99114	7.54933	change
Q9UBQ5	sp|Q9UBQ5|EIF3K_HUMAN Eukaryotic translation initiation factor 3 subunit K OS=Homo sapiens GN=EIF3K PE=1 SV=1	EIF3K	6	5.80429	6.80087	6.75422	0	change
Q9BVG4	sp|Q9BVG4|PBDC1_HUMAN Protein PBDC1 OS=Homo sapiens GN=PBDC1 PE=1 SV=1	PBDC1	3	0	0	0	4.72356	change
Q9BWD1	sp|Q9BWD1|THIC_HUMAN Acetyl-CoA acetyltransferase, cytosolic OS=Homo sapiens GN=ACAT2 PE=1 SV=2	ACAT2	4	-1.76567	-0.290892	-11.4636	-2.17946	change
Q9Y5X1	sp|Q9Y5X1|SNX9_HUMAN Sorting nexin-9 OS=Homo sapiens GN=SNX9 PE=1 SV=1	SNX9	2	-1.66424	-11.0321	0.625711	0.0737506	change
Q3MHD2	sp|Q3MHD2|LSM12_HUMAN Protein LSM12 homolog OS=Homo sapiens GN=LSM12 PE=1 SV=2	LSM12	2	-1.89999	-0.620647	-8.47092	-1.42695	change
Q71UI9	sp|Q71UI9|H2AV_HUMAN Histone H2A.V OS=Homo sapiens GN=H2AFV PE=1 SV=3	H2AFV	3	0.015069	-12.1741	-0.457194	-1.76546	change
Q12972	sp|Q12972|PP1R8_HUMAN Nuclear inhibitor of protein phosphatase 1 OS=Homo sapiens GN=PPP1R8 PE=1 SV=2	PPP1R8	3	-5.57708	-0.1318	-1.19547	-1.19993	change
P17655	sp|P17655|CAN2_HUMAN Calpain-2 catalytic subunit OS=Homo sapiens GN=CAPN2 PE=1 SV=6	CAPN2	5	7.58268	7.30265	8.94898	0	change
P51553	sp|P51553|IDH3G_HUMAN Isocitrate dehydrogenase [NAD] subunit gamma, mitochondrial OS=Homo sapiens GN=IDH3G PE=1 SV=1	IDH3G	4	-1.30263	-5.79136	-0.135865	-2.0824	change
O60220	sp|O60220|TIM8A_HUMAN Mitochondrial import inner membrane translocase subunit Tim8 A OS=Homo sapiens GN=TIMM8A PE=1 SV=1	TIMM8A	2	6.23296	6.55093	0	7.94467	change
Q8N1F7	sp|Q8N1F7|NUP93_HUMAN Nuclear pore complex protein Nup93 OS=Homo sapiens GN=NUP93 PE=1 SV=2	NUP93	3	5.14604	3.42662	5.19194	5.35827	change
Q16630	sp|Q16630|CPSF6_HUMAN Cleavage and polyadenylation specificity factor subunit 6 OS=Homo sapiens GN=CPSF6 PE=1 SV=2	CPSF6	8	5.80085	7.48804	5.59203	5.47805	change
Q02809	sp|Q02809|PLOD1_HUMAN Procollagen-lysine,2-oxoglutarate 5-dioxygenase 1 OS=Homo sapiens GN=PLOD1 PE=1 SV=2	PLOD1	5	9.11404	8.82555	6.52452	5.91931	change
Q99442	sp|Q99442|SEC62_HUMAN Translocation protein SEC62 OS=Homo sapiens GN=SEC62 PE=1 SV=1	SEC62	2	-1.05837	-2.37931	-11.2082	-2.14842	change
Q9UQB8	sp|Q9UQB8|BAIP2_HUMAN Brain-specific angiogenesis inhibitor 1-associated protein 2 OS=Homo sapiens GN=BAIAP2 PE=1 SV=1	BAIAP2	6	-1.38361	0.115049	-1.3415	-7.06881	change
Q86UP2	sp|Q86UP2|KTN1_HUMAN Kinectin OS=Homo sapiens GN=KTN1 PE=1 SV=1	KTN1	2	-2.14703	-6.72664	-6.72664	-6.72664	change
P32322	sp|P32322|P5CR1_HUMAN Pyrroline-5-carboxylate reductase 1, mitochondrial OS=Homo sapiens GN=PYCR1 PE=1 SV=2	PYCR1	3	-0.0825594	1.05702	-1.41892	-6.32803	change
Q12792	sp|Q12792|TWF1_HUMAN Twinfilin-1 OS=Homo sapiens GN=TWF1 PE=1 SV=3	TWF1	5	7.21655	8.02157	7.33537	5.36584	change
Q12905	sp|Q12905|ILF2_HUMAN Interleukin enhancer-binding factor 2 OS=Homo sapiens GN=ILF2 PE=1 SV=2	ILF2	4	4.86842	0	0	0	change
O00170	sp|O00170|AIP_HUMAN AH receptor-interacting protein OS=Homo sapiens GN=AIP PE=1 SV=2	AIP	3	-6.89347	-1.50534	0.27623	-1.16794	change
Q15424	sp|Q15424|SAFB1_HUMAN Scaffold attachment factor B1 OS=Homo sapiens GN=SAFB PE=1 SV=4	SAFB	2	8.57179	8.61804	0	10.3033	change
Q5BKZ1	sp|Q5BKZ1|ZN326_HUMAN DBIRD complex subunit ZNF326 OS=Homo sapiens GN=ZNF326 PE=1 SV=2	ZNF326	2	0	3.53563	5.41893	6.70569	change
P52789	sp|P52789|HXK2_HUMAN Hexokinase-2 OS=Homo sapiens GN=HK2 PE=1 SV=2	HK2	4	0.907149	0.442441	0.161222	-7.20777	change
Q9BWM7	sp|Q9BWM7|SFXN3_HUMAN Sideroflexin-3 OS=Homo sapiens GN=SFXN3 PE=1 SV=3	SFXN3	3	-5.53081	-2.40727	-1.61564	-2.57305	change
O75955	sp|O75955|FLOT1_HUMAN Flotillin-1 OS=Homo sapiens GN=FLOT1 PE=1 SV=3	FLOT1	3	-7.00611	-1.57752	-0.118069	-7.00611	change
Q9NQW6	sp|Q9NQW6|ANLN_HUMAN Anillin OS=Homo sapiens GN=ANLN PE=1 SV=2	ANLN	2	0	0	5.14349	7.40653	change

## Sheet: 4h
Protein Accession	Fasta header	Gene Symbol	Unique peptides	log1.5(1n/C)-4h	log1.5(500n/C)-4h	log1.5(1u/C)-4h	log1.5(5u/C)-4h	p value
Q7Z739	sp|Q7Z739|YTHD3_HUMAN YTH domain-containing family protein 3 OS=Homo sapiens GN=YTHDF3 PE=1 SV=1	YTHDF3	3	-1.01545	0.12326	-0.915297	-11.0707	0.000234635
Q9Y3B4	sp|Q9Y3B4|SF3B6_HUMAN Splicing factor 3B subunit 6 OS=Homo sapiens GN=SF3B6 PE=1 SV=1	SF3B6	2	-7.24821	-7.24821	-1.97045	-7.24821	0.000390399
P05067	sp|P05067|A4_HUMAN Amyloid beta A4 protein OS=Homo sapiens GN=APP PE=1 SV=3	APP	3	0	12.4009	0	17.657	0.000468743
O00712	sp|O00712|NFIB_HUMAN Nuclear factor 1 B-type OS=Homo sapiens GN=NFIB PE=1 SV=2	NFIB	3	9.29202	6.59044	6.78906	6.54144	0.000794842
Q9H0D6	sp|Q9H0D6|XRN2_HUMAN 5-3 exoribonuclease 2 OS=Homo sapiens GN=XRN2 PE=1 SV=1	XRN2	5	6.4106	4.77632	4.6973	6.34164	0.000926684
P26885	sp|P26885|FKBP2_HUMAN Peptidyl-prolyl cis-trans isomerase FKBP2 OS=Homo sapiens GN=FKBP2 PE=1 SV=2	FKBP2	4	-2.37876	-0.912942	-1.3283	-10.8065	0.00132232
O60547	sp|O60547|GMDS_HUMAN GDP-mannose 4,6 dehydratase OS=Homo sapiens GN=GMDS PE=1 SV=1	GMDS	3	5.23296	0	0	0	0.00221425
P11047	sp|P11047|LAMC1_HUMAN Laminin subunit gamma-1 OS=Homo sapiens GN=LAMC1 PE=1 SV=3	LAMC1	5	-0.485978	-0.0543284	1.01569	-0.940325	0.00232815
P19838	sp|P19838|NFKB1_HUMAN Nuclear factor NF-kappa-B p105 subunit OS=Homo sapiens GN=NFKB1 PE=1 SV=2	NFKB1	3	0	0	0	3.49212	0.00271431
O95831	sp|O95831|AIFM1_HUMAN Apoptosis-inducing factor 1, mitochondrial OS=Homo sapiens GN=AIFM1 PE=1 SV=1	AIFM1	8	9.56532	8.50535	8.43693	6.25388	0.00357144
O60832	sp|O60832|DKC1_HUMAN H/ACA ribonucleoprotein complex subunit 4 OS=Homo sapiens GN=DKC1 PE=1 SV=3	DKC1	3	9.18423	6.61632	7.72961	0	0.00411481
P11216	sp|P11216|PYGB_HUMAN Glycogen phosphorylase, brain form OS=Homo sapiens GN=PYGB PE=1 SV=5	PYGB	4	8.40469	6.85224	8.78512	6.97272	0.00429522
Q9BXY0	sp|Q9BXY0|MAK16_HUMAN Protein MAK16 homolog OS=Homo sapiens GN=MAK16 PE=1 SV=2	MAK16	3	0	0	0	3.55204	0.00445129
O95394	sp|O95394|AGM1_HUMAN Phosphoacetylglucosamine mutase OS=Homo sapiens GN=PGM3 PE=1 SV=1	PGM3	3	0	8.4116	6.56216	8.8813	0.00479353
P35052	sp|P35052|GPC1_HUMAN Glypican-1 OS=Homo sapiens GN=GPC1 PE=1 SV=2	GPC1	3	0	4.44356	0	0	0.00520566
P06865	sp|P06865|HEXA_HUMAN Beta-hexosaminidase subunit alpha OS=Homo sapiens GN=HEXA PE=1 SV=2	HEXA	2	-4.72263	-4.72263	-4.72263	-1.20826	0.00571545
Q15006	sp|Q15006|EMC2_HUMAN ER membrane protein complex subunit 2 OS=Homo sapiens GN=EMC2 PE=1 SV=1	EMC2	2	0	7.66076	0	0	0.00591533
Q08945	sp|Q08945|SSRP1_HUMAN FACT complex subunit SSRP1 OS=Homo sapiens GN=SSRP1 PE=1 SV=1	SSRP1	6	4.65159	4.40638	0	4.88064	0.00610076
Q9BTE1	sp|Q9BTE1|DCTN5_HUMAN Dynactin subunit 5 OS=Homo sapiens GN=DCTN5 PE=1 SV=1	DCTN5	2	0	0	0	5.055	0.00640766
Q9UHV9	sp|Q9UHV9|PFD2_HUMAN Prefoldin subunit 2 OS=Homo sapiens GN=PFDN2 PE=1 SV=1	PFDN2	2	-1.97918	-1.61534	-9.66341	-9.66341	0.00669039
Q86VS8	sp|Q86VS8|HOOK3_HUMAN Protein Hook homolog 3 OS=Homo sapiens GN=HOOK3 PE=1 SV=2	HOOK3	8	0	0	6.45685	0	0.00719894
Q9NWB6	sp|Q9NWB6|ARGL1_HUMAN Arginine and glutamate-rich protein 1 OS=Homo sapiens GN=ARGLU1 PE=1 SV=1	ARGLU1	2	-1.41458	0.00677117	-0.11955	-11.6003	0.0107387
P28340	sp|P28340|DPOD1_HUMAN DNA polymerase delta catalytic subunit OS=Homo sapiens GN=POLD1 PE=1 SV=2	POLD1	2	6.00059	4.13238	3.91265	0	0.0108851
P16152	sp|P16152|CBR1_HUMAN Carbonyl reductase [NADPH] 1 OS=Homo sapiens GN=CBR1 PE=1 SV=3	CBR1	4	0	8.05407	0	0	0.0109295
Q9UBF2	sp|Q9UBF2|COPG2_HUMAN Coatomer subunit gamma-2 OS=Homo sapiens GN=COPG2 PE=1 SV=1	COPG2	3	0	0	4.8991	0	0.0110289
P36542	sp|P36542|ATPG_HUMAN ATP synthase subunit gamma, mitochondrial OS=Homo sapiens GN=ATP5C1 PE=1 SV=1	ATP5C1	2	10.9681	0	8.99057	9.08801	0.011064
Q9Y613	sp|Q9Y613|FHOD1_HUMAN FH1/FH2 domain-containing protein 1 OS=Homo sapiens GN=FHOD1 PE=1 SV=3	FHOD1	3	7.3557	0	7.33667	0	0.0140069
P52888	sp|P52888|THOP1_HUMAN Thimet oligopeptidase OS=Homo sapiens GN=THOP1 PE=1 SV=2	THOP1	2	-3.48473	-3.48473	-3.48473	-3.48473	0.0149845
Q9C0C2	sp|Q9C0C2|TB182_HUMAN 182 kDa tankyrase-1-binding protein OS=Homo sapiens GN=TNKS1BP1 PE=1 SV=4	TNKS1BP1	3	3.9187	0	0	4.20577	0.0179295
O00399	sp|O00399|DCTN6_HUMAN Dynactin subunit 6 OS=Homo sapiens GN=DCTN6 PE=1 SV=1	DCTN6	2	-8.02811	-8.02811	-8.02811	-1.55547	0.0200926
Q86XF0	sp|Q86XF0|DYR2_HUMAN Dihydrofolate reductase 2, mitochondrial OS=Homo sapiens GN=DHFR2 PE=1 SV=1	DHFR2	3	0	0	10.2557	10.414	0.0201873
Q13867	sp|Q13867|BLMH_HUMAN Bleomycin hydrolase OS=Homo sapiens GN=BLMH PE=1 SV=1	BLMH	5	-1.36219	-0.983448	-2.49846	-8.68683	0.0225644
Q16740	sp|Q16740|CLPP_HUMAN ATP-dependent Clp protease proteolytic subunit, mitochondrial OS=Homo sapiens GN=CLPP PE=1 SV=1	CLPP	3	-3.75763	-3.75763	-3.75763	-3.75763	0.0248986
P53990	sp|P53990|IST1_HUMAN IST1 homolog OS=Homo sapiens GN=IST1 PE=1 SV=1	IST1	4	0	9.05895	9.51497	10.9174	0.0260965
Q16186	sp|Q16186|ADRM1_HUMAN Proteasomal ubiquitin receptor ADRM1 OS=Homo sapiens GN=ADRM1 PE=1 SV=2	ADRM1	2	-2.23611	-2.36365	-6.97058	-0.93745	0.026738
O15027	sp|O15027|SC16A_HUMAN Protein transport protein Sec16A OS=Homo sapiens GN=SEC16A PE=1 SV=3	SEC16A	2	-3.5319	-3.5319	-3.5319	-3.5319	0.0279046
Q8WWY3	sp|Q8WWY3|PRP31_HUMAN U4/U6 small nuclear ribonucleoprotein Prp31 OS=Homo sapiens GN=PRPF31 PE=1 SV=2	PRPF31	3	0	0	5.49334	0	0.0283867
P35813	sp|P35813|PPM1A_HUMAN Protein phosphatase 1A OS=Homo sapiens GN=PPM1A PE=1 SV=1	PPM1A	2	-8.4063	-1.23157	-1.06782	0.229032	0.0295667
Q5T4S7	sp|Q5T4S7|UBR4_HUMAN E3 ubiquitin-protein ligase UBR4 OS=Homo sapiens GN=UBR4 PE=1 SV=1	UBR4	8	0	4.98804	4.53151	0	0.0298577
Q14669	sp|Q14669|TRIPC_HUMAN E3 ubiquitin-protein ligase TRIP12 OS=Homo sapiens GN=TRIP12 PE=1 SV=1	TRIP12	3	-2.77807	-2.77807	-2.77807	-2.77807	0.0300799
P49189	sp|P49189|AL9A1_HUMAN 4-trimethylaminobutyraldehyde dehydrogenase OS=Homo sapiens GN=ALDH9A1 PE=1 SV=3	ALDH9A1	3	0	0	8.50344	0	0.0303848
O75608	sp|O75608|LYPA1_HUMAN Acyl-protein thioesterase 1 OS=Homo sapiens GN=LYPLA1 PE=1 SV=1	LYPLA1	3	0	0	9.25209	7.41207	0.0304252
Q969H8	sp|Q969H8|MYDGF_HUMAN Myeloid-derived growth factor OS=Homo sapiens GN=MYDGF PE=1 SV=1	MYDGF	2	0	0	7.27431	0	0.0309257
P62314	sp|P62314|SMD1_HUMAN Small nuclear ribonucleoprotein Sm D1 OS=Homo sapiens GN=SNRPD1 PE=1 SV=1	SNRPD1	4	-0.164559	0.581087	0.375445	1.20221	0.0320431
Q9NXH9	sp|Q9NXH9|TRM1_HUMAN tRNA (guanine(26)-N(2))-dimethyltransferase OS=Homo sapiens GN=TRMT1 PE=1 SV=1	TRMT1	2	-2.3708	-2.3708	-2.3708	-2.3708	0.0334335
Q05209	sp|Q05209|PTN12_HUMAN Tyrosine-protein phosphatase non-receptor type 12 OS=Homo sapiens GN=PTPN12 PE=1 SV=3	PTPN12	2	-3.88167	-3.88167	-3.88167	-3.88167	0.0374641
P49023	sp|P49023|PAXI_HUMAN Paxillin OS=Homo sapiens GN=PXN PE=1 SV=3	PXN	3	-3.08327	-3.08327	-3.08327	-3.08327	0.0389957
Q9Y6W5	sp|Q9Y6W5|WASF2_HUMAN Wiskott-Aldrich syndrome protein family member 2 OS=Homo sapiens GN=WASF2 PE=1 SV=3	WASF2	2	4.70341	0	0	0	0.0391895
P07093	sp|P07093|GDN_HUMAN Glia-derived nexin OS=Homo sapiens GN=SERPINE2 PE=1 SV=1	SERPINE2	3	1.71292	3.06889	2.08951	-0.317345	0.040294
Q5RKV6	sp|Q5RKV6|EXOS6_HUMAN Exosome complex component MTR3 OS=Homo sapiens GN=EXOSC6 PE=1 SV=1	EXOSC6	2	-5.79474	-5.79474	-5.79474	-5.79474	0.0417326
Q13643	sp|Q13643|FHL3_HUMAN Four and a half LIM domains protein 3 OS=Homo sapiens GN=FHL3 PE=1 SV=4	FHL3	2	0	0	0	7.08875	0.0426808
Q06323	sp|Q06323|PSME1_HUMAN Proteasome activator complex subunit 1 OS=Homo sapiens GN=PSME1 PE=1 SV=1	PSME1	3	6.44043	0	5.76094	6.12092	0.0441941
Q05048	sp|Q05048|CSTF1_HUMAN Cleavage stimulation factor subunit 1 OS=Homo sapiens GN=CSTF1 PE=1 SV=1	CSTF1	2	0	0	0	3.15243	0.0444733
O00178	sp|O00178|GTPB1_HUMAN GTP-binding protein 1 OS=Homo sapiens GN=GTPBP1 PE=1 SV=3	GTPBP1	2	0	0	5.42076	0	0.0449111
P51888	sp|P51888|PRELP_HUMAN Prolargin OS=Homo sapiens GN=PRELP PE=1 SV=1	PRELP	2	-3.71426	-3.71426	-3.71426	-3.71426	0.046146
Q15075	sp|Q15075|EEA1_HUMAN Early endosome antigen 1 OS=Homo sapiens GN=EEA1 PE=1 SV=2	EEA1	7	8.06156	8.3897	9.80671	10.1281	0.0463499
Q9UJ70	sp|Q9UJ70|NAGK_HUMAN N-acetyl-D-glucosamine kinase OS=Homo sapiens GN=NAGK PE=1 SV=4	NAGK	3	-1.23754	-1.075	-6.99967	-6.99967	0.0467453
P50281	sp|P50281|MMP14_HUMAN Matrix metalloproteinase-14 OS=Homo sapiens GN=MMP14 PE=1 SV=3	MMP14	2	-3.22492	-3.22492	-3.22492	-3.22492	0.0474101
P16219	sp|P16219|ACADS_HUMAN Short-chain specific acyl-CoA dehydrogenase, mitochondrial OS=Homo sapiens GN=ACADS PE=1 SV=1	ACADS	5	0	5.79238	0	0	0.0491871
Q9Y3Y2	sp|Q9Y3Y2|CHTOP_HUMAN Chromatin target of PRMT1 protein OS=Homo sapiens GN=CHTOP PE=1 SV=2	CHTOP	4	-1.69431	0.384419	-10.2529	-10.2529	change
O14618	sp|O14618|CCS_HUMAN Copper chaperone for superoxide dismutase OS=Homo sapiens GN=CCS PE=1 SV=1	CCS	2	-1.0956	-0.944005	-2.44419	-8.96726	change
P30040	sp|P30040|ERP29_HUMAN Endoplasmic reticulum resident protein 29 OS=Homo sapiens GN=ERP29 PE=1 SV=4	ERP29	4	0.0322012	-2.27507	-10.2558	-0.463753	change
O60216	sp|O60216|RAD21_HUMAN Double-strand-break repair protein rad21 homolog OS=Homo sapiens GN=RAD21 PE=1 SV=2	RAD21	2	0	0	3.32392	5.39433	change
Q9Y316	sp|Q9Y316|MEMO1_HUMAN Protein MEMO1 OS=Homo sapiens GN=MEMO1 PE=1 SV=1	MEMO1	5	-0.115045	-9.40448	-1.84524	-2.37387	change
P13861	sp|P13861|KAP2_HUMAN cAMP-dependent protein kinase type II-alpha regulatory subunit OS=Homo sapiens GN=PRKAR2A PE=1 SV=2	PRKAR2A	2	0	9.71612	8.48614	0	change
Q86TU7	sp|Q86TU7|SETD3_HUMAN Histone-lysine N-methyltransferase setd3 OS=Homo sapiens GN=SETD3 PE=1 SV=1	SETD3	2	-1.6633	-2.79493	-9.79272	-9.79272	change
P07195	sp|P07195|LDHB_HUMAN L-lactate dehydrogenase B chain OS=Homo sapiens GN=LDHB PE=1 SV=2	LDHB	5	16.2737	18.0106	17.8796	18.2442	change
P49589	sp|P49589|SYCC_HUMAN Cysteine--tRNA ligase, cytoplasmic OS=Homo sapiens GN=CARS PE=1 SV=3	CARS	5	7.8428	0	6.74565	0	change
Q9NPA8	sp|Q9NPA8|ENY2_HUMAN Transcription and mRNA export factor ENY2 OS=Homo sapiens GN=ENY2 PE=1 SV=1	ENY2	2	8.42521	8.97815	8.52637	7.23197	change
Q07960	sp|Q07960|RHG01_HUMAN Rho GTPase-activating protein 1 OS=Homo sapiens GN=ARHGAP1 PE=1 SV=1	ARHGAP1	4	-1.9289	-1.82237	-8.48525	-1.671	change
Q8TAQ2	sp|Q8TAQ2|SMRC2_HUMAN SWI/SNF complex subunit SMARCC2 OS=Homo sapiens GN=SMARCC2 PE=1 SV=1	SMARCC2	3	-0.0492254	0.0328835	-8.42483	-0.536842	change
Q99719	sp|Q99719|SEPT5_HUMAN Septin-5 OS=Homo sapiens GN=SEPT5 PE=1 SV=1	2018-09-05	5	0	8.59771	10.3089	7.92973	change
Q5BKZ1	sp|Q5BKZ1|ZN326_HUMAN DBIRD complex subunit ZNF326 OS=Homo sapiens GN=ZNF326 PE=1 SV=2	ZNF326	4	-2.66992	-8.00164	-0.973267	0.0612294	change
O00505	sp|O00505|IMA4_HUMAN Importin subunit alpha-4 OS=Homo sapiens GN=KPNA3 PE=1 SV=2	KPNA3	4	-6.29553	-1.1319	-1.39046	-6.29553	change
O95155	sp|O95155|UBE4B_HUMAN Ubiquitin conjugation factor E4 B OS=Homo sapiens GN=UBE4B PE=1 SV=1	UBE4B	9	4.54977	5.26564	6.28192	4.97024	change
P20340	sp|P20340|RAB6A_HUMAN Ras-related protein Rab-6A OS=Homo sapiens GN=RAB6A PE=1 SV=3	RAB6A	4	10.6307	0	10.6523	12.1815	change
O76071	sp|O76071|CIAO1_HUMAN Probable cytosolic iron-sulfur protein assembly protein CIAO1 OS=Homo sapiens GN=CIAO1 PE=1 SV=1	CIAO1	2	-1.43113	-6.12415	-6.12415	-6.12415	change
Q86X76	sp|Q86X76|NIT1_HUMAN Nitrilase homolog 1 OS=Homo sapiens GN=NIT1 PE=1 SV=2	NIT1	3	0.184544	-7.44652	-1.14523	-2.0339	change
O95239	sp|O95239|KIF4A_HUMAN Chromosome-associated kinesin KIF4A OS=Homo sapiens GN=KIF4A PE=1 SV=3	KIF4A	3	-10.326	-1.89452	-10.326	-2.15525	change
Q58FF6	sp|Q58FF6|H90B4_HUMAN Putative heat shock protein HSP 90-beta 4 OS=Homo sapiens GN=HSP90AB4P PE=5 SV=1	HSP90AB4P	2	8.43303	0	0	9.41845	change
Q96AT9	sp|Q96AT9|RPE_HUMAN Ribulose-phosphate 3-epimerase OS=Homo sapiens GN=RPE PE=1 SV=1	RPE	2	-6.58333	-0.898377	0.612514	-0.697425	change
Q00535	sp|Q00535|CDK5_HUMAN Cyclin-dependent-like kinase 5 OS=Homo sapiens GN=CDK5 PE=1 SV=3	CDK5	2	-5.55686	-1.11819	-5.55686	-5.55686	change
P98082	sp|P98082|DAB2_HUMAN Disabled homolog 2 OS=Homo sapiens GN=DAB2 PE=1 SV=3	DAB2	5	-7.75128	-7.75128	-1.04835	-7.75128	change
P04844	sp|P04844|RPN2_HUMAN Dolichyl-diphosphooligosaccharide--protein glycosyltransferase subunit 2 OS=Homo sapiens GN=RPN2 PE=1 SV=3	RPN2	3	7.14388	7.5653	8.73287	6.98756	change
Q9NVD7	sp|Q9NVD7|PARVA_HUMAN Alpha-parvin OS=Homo sapiens GN=PARVA PE=1 SV=1	PARVA	6	-1.26574	-10.7694	0.507963	-1.04747	change
Q13685	sp|Q13685|AAMP_HUMAN Angio-associated migratory cell protein OS=Homo sapiens GN=AAMP PE=1 SV=2	AAMP	5	-1.45732	-1.66193	-8.24617	-8.24617	change
Q9BUL8	sp|Q9BUL8|PDC10_HUMAN Programmed cell death protein 10 OS=Homo sapiens GN=PDCD10 PE=1 SV=1	PDCD10	3	-1.47833	-1.18181	-1.37509	-7.62767	change
Q6PKG0	sp|Q6PKG0|LARP1_HUMAN La-related protein 1 OS=Homo sapiens GN=LARP1 PE=1 SV=2	LARP1	6	-0.809807	-2.41945	-7.59692	-3.0298	change
P52948	sp|P52948|NUP98_HUMAN Nuclear pore complex protein Nup98-Nup96 OS=Homo sapiens GN=NUP98 PE=1 SV=4	NUP98	5	-9.12632	-1.78772	-9.12632	-1.81191	change
P06756	sp|P06756|ITAV_HUMAN Integrin alpha-V OS=Homo sapiens GN=ITGAV PE=1 SV=2	ITGAV	7	-0.113455	1.22148	-1.87213	-9.11647	change
P49902	sp|P49902|5NTC_HUMAN Cytosolic purine 5-nucleotidase OS=Homo sapiens GN=NT5C2 PE=1 SV=1	NT5C2	3	-1.50162	-6.32025	-0.981907	-6.32025	change
P09417	sp|P09417|DHPR_HUMAN Dihydropteridine reductase OS=Homo sapiens GN=QDPR PE=1 SV=2	QDPR	2	-2.03794	-2.15073	-8.64011	-2.25302	change
Q9HD42	sp|Q9HD42|CHM1A_HUMAN Charged multivesicular body protein 1a OS=Homo sapiens GN=CHMP1A PE=1 SV=1	CHMP1A	4	-9.42417	-1.60873	-1.68973	-9.42417	change
O95817	sp|O95817|BAG3_HUMAN BAG family molecular chaperone regulator 3 OS=Homo sapiens GN=BAG3 PE=1 SV=3	BAG3	6	0.10737	-1.56545	-10.803	-1.96882	change
P56192	sp|P56192|SYMC_HUMAN Methionine--tRNA ligase, cytoplasmic OS=Homo sapiens GN=MARS PE=1 SV=2	MARS	2	0.114201	-0.0711483	-7.53682	0.213038	change
O75694	sp|O75694|NU155_HUMAN Nuclear pore complex protein Nup155 OS=Homo sapiens GN=NUP155 PE=1 SV=1	NUP155	7	-7.62778	0.468852	0.408055	-1.89701	change
Q12841	sp|Q12841|FSTL1_HUMAN Follistatin-related protein 1 OS=Homo sapiens GN=FSTL1 PE=1 SV=1	FSTL1	3	-2.02999	-5.78995	-1.27499	-5.78995	change
Q13131	sp|Q13131|AAPK1_HUMAN 5-AMP-activated protein kinase catalytic subunit alpha-1 OS=Homo sapiens GN=PRKAA1 PE=1 SV=4	PRKAA1	3	4.73134	4.54092	6.11176	6.38635	change
P84095	sp|P84095|RHOG_HUMAN Rho-related GTP-binding protein RhoG OS=Homo sapiens GN=RHOG PE=1 SV=1	RHOG	4	0	4.98237	0	0	change
P52789	sp|P52789|HXK2_HUMAN Hexokinase-2 OS=Homo sapiens GN=HK2 PE=1 SV=2	HK2	7	0	0	0	8.78021	change
Q96SB3	sp|Q96SB3|NEB2_HUMAN Neurabin-2 OS=Homo sapiens GN=PPP1R9B PE=1 SV=2	PPP1R9B	2	-1.44437	-2.01253	-6.1183	-6.1183	change
Q9Y295	sp|Q9Y295|DRG1_HUMAN Developmentally-regulated GTP-binding protein 1 OS=Homo sapiens GN=DRG1 PE=1 SV=1	DRG1	4	6.50948	4.61959	0	4.74626	change
Q9H8Y8	sp|Q9H8Y8|GORS2_HUMAN Golgi reassembly-stacking protein 2 OS=Homo sapiens GN=GORASP2 PE=1 SV=3	GORASP2	3	9.03954	6.49854	8.17967	6.38017	change
O60684	sp|O60684|IMA7_HUMAN Importin subunit alpha-7 OS=Homo sapiens GN=KPNA6 PE=1 SV=1	KPNA6	5	-7.48116	1.16367	0.740882	0.791916	change
Q16539	sp|Q16539|MK14_HUMAN Mitogen-activated protein kinase 14 OS=Homo sapiens GN=MAPK14 PE=1 SV=3	MAPK14	3	-7.36264	-1.62127	-7.36264	-1.39182	change
Q86W92	sp|Q86W92|LIPB1_HUMAN Liprin-beta-1 OS=Homo sapiens GN=PPFIBP1 PE=1 SV=2	PPFIBP1	6	-2.29336	-6.86203	-6.86203	-6.86203	change
Q9NZB2	sp|Q9NZB2|F120A_HUMAN Constitutive coactivator of PPAR-gamma-like protein 1 OS=Homo sapiens GN=FAM120A PE=1 SV=2	FAM120A	5	0.995933	0.94703	-10.5896	-1.26286	change
O00487	sp|O00487|PSDE_HUMAN 26S proteasome non-ATPase regulatory subunit 14 OS=Homo sapiens GN=PSMD14 PE=1 SV=1	PSMD14	6	-1.8423	-2.25378	-2.0863	-9.4342	change
Q12789	sp|Q12789|TF3C1_HUMAN General transcription factor 3C polypeptide 1 OS=Homo sapiens GN=GTF3C1 PE=1 SV=4	GTF3C1	2	7.79572	8.97174	0	0	change
Q9Y6E2	sp|Q9Y6E2|BZW2_HUMAN Basic leucine zipper and W2 domain-containing protein 2 OS=Homo sapiens GN=BZW2 PE=1 SV=1	BZW2	2	3.76104	5.19504	4.1123	3.71207	change
P53007	sp|P53007|TXTP_HUMAN Tricarboxylate transport protein, mitochondrial OS=Homo sapiens GN=SLC25A1 PE=1 SV=2	SLC25A1	3	4.65857	0	5.89616	4.32689	change
P08240	sp|P08240|SRPRA_HUMAN Signal recognition particle receptor subunit alpha OS=Homo sapiens GN=SRPRA PE=1 SV=2	SRPRA	5	4.80699	3.39183	3.76104	0	change
O15294	sp|O15294|OGT1_HUMAN UDP-N-acetylglucosamine--peptide N-acetylglucosaminyltransferase 110 kDa subunit OS=Homo sapiens GN=OGT PE=1 SV=3	OGT	6	-1.98378	-2.05907	-8.17014	-2.12805	change
Q14166	sp|Q14166|TTL12_HUMAN Tubulin--tyrosine ligase-like protein 12 OS=Homo sapiens GN=TTLL12 PE=1 SV=2	TTLL12	3	-7.8776	-0.194417	0.640834	-2.09135	change
O60907	sp|O60907|TBL1X_HUMAN F-box-like/WD repeat-containing protein TBL1X OS=Homo sapiens GN=TBL1X PE=1 SV=3	TBL1X	3	-1.55302	-0.414263	-1.79071	-6.43468	change
Q15057	sp|Q15057|ACAP2_HUMAN Arf-GAP with coiled-coil, ANK repeat and PH domain-containing protein 2 OS=Homo sapiens GN=ACAP2 PE=1 SV=3	ACAP2	5	-7.64436	-7.64436	-7.64436	-2.27107	change
P20839	sp|P20839|IMDH1_HUMAN Inosine-5-monophosphate dehydrogenase 1 OS=Homo sapiens GN=IMPDH1 PE=1 SV=2	IMPDH1	2	0	0	6.85091	0	change
Q9BY77	sp|Q9BY77|PDIP3_HUMAN Polymerase delta-interacting protein 3 OS=Homo sapiens GN=POLDIP3 PE=1 SV=2	POLDIP3	3	7.70048	6.72481	0	7.45801	change
P11388	sp|P11388|TOP2A_HUMAN DNA topoisomerase 2-alpha OS=Homo sapiens GN=TOP2A PE=1 SV=3	TOP2A	3	-5.65525	-5.65525	-1.9483	-5.65525	change
O75663	sp|O75663|TIPRL_HUMAN TIP41-like protein OS=Homo sapiens GN=TIPRL PE=1 SV=2	TIPRL	4	6.75751	7.28848	4.76562	4.9608	change

## Sheet: 12h
Protein Accession	Gene Symbol	Fasta headers	Unique peptides	log1.5(1n/C)-12h	log1.5(500n/C)-12h	log1.5(1u/C)-12h	log1.5(5u/C)-12h	p value
P46976	GYG1	sp|P46976|GLYG_HUMAN Glycogenin-1 OS=Homo sapiens GN=GYG1 PE=1 SV=4	3	-1.47787	-1.44364	-9.15042	-9.15042	4.55739e-05
Q13618	CUL3	sp|Q13618|CUL3_HUMAN Cullin-3 OS=Homo sapiens GN=CUL3 PE=1 SV=2	6	-3.1635	-10.1105	-10.2597	-2.11318	5.80081e-05
P53597	SUCLG1	sp|P53597|SUCA_HUMAN Succinate--CoA ligase [ADP/GDP-forming] subunit alpha, mitochondrial OS=Homo sapiens GN=SUCLG1 PE=1 SV=4	4	10.1405	11.6754	11.6132	11.6717	0.000231218
Q8WXH0	SYNE2	sp|Q8WXH0|SYNE2_HUMAN Nesprin-2 OS=Homo sapiens GN=SYNE2 PE=1 SV=3	3	1.95215	-0.38177	14.215	14.2003	0.000347005
P22033	MUT	sp|P22033|MUTA_HUMAN Methylmalonyl-CoA mutase, mitochondrial OS=Homo sapiens GN=MUT PE=1 SV=4	6	7.21219	8.16147	0	8.01698	0.000799153
Q92526	CCT6B	sp|Q92526|TCPW_HUMAN T-complex protein 1 subunit zeta-2 OS=Homo sapiens GN=CCT6B PE=1 SV=5	2	-6.03171	-6.03171	-6.9594	-6.9594	0.0012114
P52306	RAP1GDS1	sp|P52306|GDS1_HUMAN Rap1 GTPase-GDP dissociation stimulator 1 OS=Homo sapiens GN=RAP1GDS1 PE=1 SV=3	6	-2.71136	-2.45383	-1.93494	-10.8285	0.00163507
P30838	ALDH3A1	sp|P30838|AL3A1_HUMAN Aldehyde dehydrogenase, dimeric NADP-preferring OS=Homo sapiens GN=ALDH3A1 PE=1 SV=3	2	-5.61289	0.385677	-6.52697	-6.52697	0.00294846
P50993	ATP1A2	sp|P50993|AT1A2_HUMAN Sodium/potassium-transporting ATPase subunit alpha-2 OS=Homo sapiens GN=ATP1A2 PE=1 SV=1	2	0	12.7986	0	0	0.00309225
Q6IAA8	LAMTOR1	sp|Q6IAA8|LTOR1_HUMAN Ragulator complex protein LAMTOR1 OS=Homo sapiens GN=LAMTOR1 PE=1 SV=2	3	-6.58475	-0.124722	7.73072	0	0.00389288
P05067	APP	sp|P05067|A4_HUMAN Amyloid beta A4 protein OS=Homo sapiens GN=APP PE=1 SV=3	2	0	0	0	21.4493	0.00414242
O76094	SRP72	sp|O76094|SRP72_HUMAN Signal recognition particle subunit SRP72 OS=Homo sapiens GN=SRP72 PE=1 SV=3	8	1.50287	1.28339	-0.160194	2.13369	0.00437073
P08758	ANXA5	sp|P08758|ANXA5_HUMAN Annexin A5 OS=Homo sapiens GN=ANXA5 PE=1 SV=2	8	-0.26609	-1.13621	-0.504802	-0.650257	0.00454096
Q3SY69	ALDH1L2	sp|Q3SY69|AL1L2_HUMAN Mitochondrial 10-formyltetrahydrofolate dehydrogenase OS=Homo sapiens GN=ALDH1L2 PE=1 SV=2	6	-1.26639	-9.77414	-1.30601	-0.0809296	0.00460464
Q9H4G4	GLIPR2	sp|Q9H4G4|GAPR1_HUMAN Golgi-associated plant pathogenesis-related protein 1 OS=Homo sapiens GN=GLIPR2 PE=1 SV=3	3	0.286144	-9.7667	-10.751	-1.60561	0.00491103
Q9NPD3	EXOSC4	sp|Q9NPD3|EXOS4_HUMAN Exosome complex component RRP41 OS=Homo sapiens GN=EXOSC4 PE=1 SV=3	3	-1.89225	-0.241311	0.0720036	-9.71838	0.00506084
Q9NQW6	ANLN	sp|Q9NQW6|ANLN_HUMAN Anillin OS=Homo sapiens GN=ANLN PE=1 SV=2	2	3.63043	0	0	0	0.00506696
O00233	PSMD9	sp|O00233|PSMD9_HUMAN 26S proteasome non-ATPase regulatory subunit 9 OS=Homo sapiens GN=PSMD9 PE=1 SV=3	4	7.5077	9.33509	0	0	0.00539228
P61764	STXBP1	sp|P61764|STXB1_HUMAN Syntaxin-binding protein 1 OS=Homo sapiens GN=STXBP1 PE=1 SV=1	9	10.4621	8.25642	10.1789	10.6673	0.00632605
P53041	PPP5C	sp|P53041|PPP5_HUMAN Serine/threonine-protein phosphatase 5 OS=Homo sapiens GN=PPP5C PE=1 SV=1	6	-8.40357	-8.40357	-1.88237	-9.37619	0.00661346
P05455	SSB	sp|P05455|LA_HUMAN Lupus La protein OS=Homo sapiens GN=SSB PE=1 SV=2	3	1.89202	1.12446	11.8517	11.944	0.00661581
P07195	LDHB	sp|P07195|LDHB_HUMAN L-lactate dehydrogenase B chain OS=Homo sapiens GN=LDHB PE=1 SV=2	3	-2.98321	-2.98369	-17.2303	-1.35739	0.00668382
Q8NCA5	FAM98A	sp|Q8NCA5|FA98A_HUMAN Protein FAM98A OS=Homo sapiens GN=FAM98A PE=1 SV=1	3	0	0	9.03416	0	0.00718666
Q8NE71	ABCF1	sp|Q8NE71|ABCF1_HUMAN ATP-binding cassette sub-family F member 1 OS=Homo sapiens GN=ABCF1 PE=1 SV=2	3	9.43344	9.66813	0	0	0.00770038
Q9UBW8	COPS7A	sp|Q9UBW8|CSN7A_HUMAN COP9 signalosome complex subunit 7a OS=Homo sapiens GN=COPS7A PE=1 SV=1	3	1.11945	0.267532	-0.0183884	-11.4814	0.00849968
Q16850	CYP51A1	sp|Q16850|CP51A_HUMAN Lanosterol 14-alpha demethylase OS=Homo sapiens GN=CYP51A1 PE=1 SV=3	2	-3.22252	-3.22252	-3.98926	-3.98926	0.0088817
Q9NY33	DPP3	sp|Q9NY33|DPP3_HUMAN Dipeptidyl peptidase 3 OS=Homo sapiens GN=DPP3 PE=1 SV=2	5	-8.97377	-0.553043	9.66796	11.5214	0.00945863
Q14318	FKBP8	sp|Q14318|FKBP8_HUMAN Peptidyl-prolyl cis-trans isomerase FKBP8 OS=Homo sapiens GN=FKBP8 PE=1 SV=2	2	0	7.66917	0	0	0.00966314
Q13636	RAB31	sp|Q13636|RAB31_HUMAN Ras-related protein Rab-31 OS=Homo sapiens GN=RAB31 PE=1 SV=1	4	-1.75272	0.0870694	-1.37583	-9.16336	0.0100945
Q99719	43348	sp|Q99719|SEPT5_HUMAN Septin-5 OS=Homo sapiens GN=SEPT5 PE=1 SV=1	4	-0.996589	-0.560614	-11.0314	-11.0314	0.0107249
Q9H1B7	IRF2BPL	sp|Q9H1B7|I2BPL_HUMAN Interferon regulatory factor 2-binding protein-like OS=Homo sapiens GN=IRF2BPL PE=1 SV=1	3	-0.0617975	2.32126	-5.50519	-5.50519	0.0114296
O95359	TACC2	sp|O95359|TACC2_HUMAN Transforming acidic coiled-coil-containing protein 2 OS=Homo sapiens GN=TACC2 PE=1 SV=3;sp|O75410|TACC1_HUMAN Transforming acidic coiled-coil-containing protein 1 OS=Homo sapiens GN=TACC1 PE=1 SV=2	2	-4.61567	-4.61567	0	0	0.0114986
Q49A26	GLYR1	sp|Q49A26|GLYR1_HUMAN Putative oxidoreductase GLYR1 OS=Homo sapiens GN=GLYR1 PE=1 SV=3	3	-3.69632	-3.69632	0	0	0.0123035
P08133	ANXA6	sp|P08133|ANXA6_HUMAN Annexin A6 OS=Homo sapiens GN=ANXA6 PE=1 SV=3	3	-7.69323	-7.69323	-8.65663	-8.65663	0.0136405
Q96LD4	TRIM47	sp|Q96LD4|TRI47_HUMAN Tripartite motif-containing protein 47 OS=Homo sapiens GN=TRIM47 PE=1 SV=2	4	0.0014332	-5.30738	7.55842	0	0.014575
O14618	CCS	sp|O14618|CCS_HUMAN Copper chaperone for superoxide dismutase OS=Homo sapiens GN=CCS PE=1 SV=1	2	2.29863	-7.48456	8.56369	9.21949	0.0150933
O94855	SEC24D	sp|O94855|SC24D_HUMAN Protein transport protein Sec24D OS=Homo sapiens GN=SEC24D PE=1 SV=2	3	0.734882	-7.8636	0.96454	-7.08868	0.0151165
Q6PKG0	LARP1	sp|Q6PKG0|LARP1_HUMAN La-related protein 1 OS=Homo sapiens GN=LARP1 PE=1 SV=2	4	0	0	4.49969	5.47189	0.0158741
Q99598	TSNAX	sp|Q99598|TSNAX_HUMAN Translin-associated protein X OS=Homo sapiens GN=TSNAX PE=1 SV=1	3	-2.35693	-8.85677	-0.531498	-1.01227	0.0160632
Q96AT9	RPE	sp|Q96AT9|RPE_HUMAN Ribulose-phosphate 3-epimerase OS=Homo sapiens GN=RPE PE=1 SV=1	3	8.2825	6.5485	8.24364	8.93418	0.0162478
Q9NQR4	NIT2	sp|Q9NQR4|NIT2_HUMAN Omega-amidase NIT2 OS=Homo sapiens GN=NIT2 PE=1 SV=1	3	0	0	6.05267	0	0.0162668
Q9H1E3	NUCKS1	sp|Q9H1E3|NUCKS_HUMAN Nuclear ubiquitous casein and cyclin-dependent kinase substrate 1 OS=Homo sapiens GN=NUCKS1 PE=1 SV=1	4	0.463221	1.29594	0.848913	0.622027	0.0165484
Q02218	OGDH	sp|Q02218|ODO1_HUMAN 2-oxoglutarate dehydrogenase, mitochondrial OS=Homo sapiens GN=OGDH PE=1 SV=3	6	2.53515	2.50562	11.4866	11.2884	0.0177502
Q9Y5M8	SRPRB	sp|Q9Y5M8|SRPRB_HUMAN Signal recognition particle receptor subunit beta OS=Homo sapiens GN=SRPRB PE=1 SV=3	2	7.96437	9.67967	8.61142	0	0.0190244
O95239	KIF4A	sp|O95239|KIF4A_HUMAN Chromosome-associated kinesin KIF4A OS=Homo sapiens GN=KIF4A PE=1 SV=3	3	0	0	8.2621	7.22091	0.0191586
Q5RKV6	EXOSC6	sp|Q5RKV6|EXOS6_HUMAN Exosome complex component MTR3 OS=Homo sapiens GN=EXOSC6 PE=1 SV=1	2	-6.39134	-6.39134	0	0	0.0224835
P35080	PFN2	sp|P35080|PROF2_HUMAN Profilin-2 OS=Homo sapiens GN=PFN2 PE=1 SV=3	3	0.0722238	-7.16404	-8.1186	-8.1186	0.0234359
Q9BVG4	PBDC1	sp|Q9BVG4|PBDC1_HUMAN Protein PBDC1 OS=Homo sapiens GN=PBDC1 PE=1 SV=1	4	-7.47311	-7.47311	0.887555	-0.115836	0.0243754
P13861	PRKAR2A	sp|P13861|KAP2_HUMAN cAMP-dependent protein kinase type II-alpha regulatory subunit OS=Homo sapiens GN=PRKAR2A PE=1 SV=2	2	7.40575	0	0	0	0.0244586
P53007	SLC25A1	sp|P53007|TXTP_HUMAN Tricarboxylate transport protein, mitochondrial OS=Homo sapiens GN=SLC25A1 PE=1 SV=2	6	-0.438864	-8.74568	-9.72186	-9.72186	0.0249121
P00491	PNP	sp|P00491|PNPH_HUMAN Purine nucleoside phosphorylase OS=Homo sapiens GN=PNP PE=1 SV=2	3	-1.2424	-3.67027	0.145255	-0.0698775	0.0250429
P37198	NUP62	sp|P37198|NUP62_HUMAN Nuclear pore glycoprotein p62 OS=Homo sapiens GN=NUP62 PE=1 SV=3	2	0	7.93389	0	0	0.0257945
O43172	PRPF4	sp|O43172|PRP4_HUMAN U4/U6 small nuclear ribonucleoprotein Prp4 OS=Homo sapiens GN=PRPF4 PE=1 SV=2	4	0.552324	-0.0221626	-8.70005	-1.87444	0.0260174
P04179	SOD2	sp|P04179|SODM_HUMAN Superoxide dismutase [Mn], mitochondrial OS=Homo sapiens GN=SOD2 PE=1 SV=2	2	-2.0046	-8.23316	-9.2038	-9.2038	0.0263878
P51178	PLCD1	sp|P51178|PLCD1_HUMAN 1-phosphatidylinositol 4,5-bisphosphate phosphodiesterase delta-1 OS=Homo sapiens GN=PLCD1 PE=1 SV=2	3	7.50429	0	8.21713	0	0.0271387
Q14694	USP10	sp|Q14694|UBP10_HUMAN Ubiquitin carboxyl-terminal hydrolase 10 OS=Homo sapiens GN=USP10 PE=1 SV=2	2	5.79874	0	0	0	0.0273391
P17612	PRKACA	sp|P17612|KAPCA_HUMAN cAMP-dependent protein kinase catalytic subunit alpha OS=Homo sapiens GN=PRKACA PE=1 SV=2;sp|P22694|KAPCB_HUMAN cAMP-dependent protein kinase catalytic subunit beta OS=Homo sapiens GN=PRKACB PE=1 SV=2	5	-0.206001	-1.73825	-11.0334	-11.0334	0.0282707
Q15942	ZYX	sp|Q15942|ZYX_HUMAN Zyxin OS=Homo sapiens GN=ZYX PE=1 SV=1	3	0	7.01526	0	0	0.0286225
Q93050	ATP6V0A1	sp|Q93050|VPP1_HUMAN V-type proton ATPase 116 kDa subunit a isoform 1 OS=Homo sapiens GN=ATP6V0A1 PE=1 SV=3	3	0	4.99184	6.5758	0	0.0296577
P20936	RASA1	sp|P20936|RASA1_HUMAN Ras GTPase-activating protein 1 OS=Homo sapiens GN=RASA1 PE=1 SV=1	4	-5.08311	-5.08311	-5.97615	-5.97615	0.0297475
P48556	PSMD8	sp|P48556|PSMD8_HUMAN 26S proteasome non-ATPase regulatory subunit 8 OS=Homo sapiens GN=PSMD8 PE=1 SV=2	2	-3.15581	-3.15581	0	0	0.0309241
Q2M2I8	AAK1	sp|Q2M2I8|AAK1_HUMAN AP2-associated protein kinase 1 OS=Homo sapiens GN=AAK1 PE=1 SV=3	2	-4.57447	-4.57447	-5.44234	-5.44234	0.0316457
O75934	BCAS2	sp|O75934|SPF27_HUMAN Pre-mRNA-splicing factor SPF27 OS=Homo sapiens GN=BCAS2 PE=1 SV=1	5	-0.0549231	-10.144	-0.165578	1.88416	0.03189
Q13423	NNT	sp|Q13423|NNTM_HUMAN NAD(P) transhydrogenase, mitochondrial OS=Homo sapiens GN=NNT PE=1 SV=3	4	9.23908	7.76529	10.3407	7.9019	0.0328882
Q9BZZ5	API5	sp|Q9BZZ5|API5_HUMAN Apoptosis inhibitor 5 OS=Homo sapiens GN=API5 PE=1 SV=3	4	3.99074	1.44816	7.86726	7.51405	0.0329907
P18754	RCC1	sp|P18754|RCC1_HUMAN Regulator of chromosome condensation OS=Homo sapiens GN=RCC1 PE=1 SV=1	3	0.202692	-8.36587	-1.65677	-1.58708	0.0330206
O60313	OPA1	sp|O60313|OPA1_HUMAN Dynamin-like 120 kDa protein, mitochondrial OS=Homo sapiens GN=OPA1 PE=1 SV=3	2	5.03918	0	0	0	0.0336174
P68366	TUBA4A	sp|P68366|TBA4A_HUMAN Tubulin alpha-4A chain OS=Homo sapiens GN=TUBA4A PE=1 SV=1	4	-2.34125	-9.61255	-9.66519	-1.44033	0.0340052
P27694	RPA1	sp|P27694|RFA1_HUMAN Replication protein A 70 kDa DNA-binding subunit OS=Homo sapiens GN=RPA1 PE=1 SV=2	2	-4.36458	-4.36458	0	0	0.0348905
Q8N129	CNPY4	sp|Q8N129|CNPY4_HUMAN Protein canopy homolog 4 OS=Homo sapiens GN=CNPY4 PE=2 SV=1	3	7.6698	0	0	0	0.0361445
P46939	UTRN	sp|P46939|UTRO_HUMAN Utrophin OS=Homo sapiens GN=UTRN PE=1 SV=2	10	0.0444492	2.56106	7.93418	0	0.0365073
Q9NRR5	UBQLN4	sp|Q9NRR5|UBQL4_HUMAN Ubiquilin-4 OS=Homo sapiens GN=UBQLN4 PE=1 SV=2	2	-1.52847	-9.01188	0.463078	-9.01893	0.0371278
P51812	RPS6KA3	sp|P51812|KS6A3_HUMAN Ribosomal protein S6 kinase alpha-3 OS=Homo sapiens GN=RPS6KA3 PE=1 SV=1	3	-5.07776	-5.07776	-5.97057	-5.97057	0.0373806
Q15427	SF3B4	sp|Q15427|SF3B4_HUMAN Splicing factor 3B subunit 4 OS=Homo sapiens GN=SF3B4 PE=1 SV=1	2	-9.23835	-2.87674	-7.89418	-7.89418	0.0384173
O60573	EIF4E2	sp|O60573|IF4E2_HUMAN Eukaryotic translation initiation factor 4E type 2 OS=Homo sapiens GN=EIF4E2 PE=1 SV=1	2	-4.79838	-4.79838	-5.67801	-5.67801	0.038939
Q9BY77	POLDIP3	sp|Q9BY77|PDIP3_HUMAN Polymerase delta-interacting protein 3 OS=Homo sapiens GN=POLDIP3 PE=1 SV=2	3	7.30418	0	6.43768	0	0.0392746
P11172	UMPS	sp|P11172|UMPS_HUMAN Uridine 5-monophosphate synthase OS=Homo sapiens GN=UMPS PE=1 SV=1	3	-8.97578	-2.07153	-8.59273	-8.59273	0.0398043
Q15061	WDR43	sp|Q15061|WDR43_HUMAN WD repeat-containing protein 43 OS=Homo sapiens GN=WDR43 PE=1 SV=3	2	-5.83334	-0.230435	6.9736	6.54248	0.0399966
Q6P5R6	RPL22L1	sp|Q6P5R6|RL22L_HUMAN 60S ribosomal protein L22-like 1 OS=Homo sapiens GN=RPL22L1 PE=1 SV=2	3	10.3647	9.03756	0	0	0.0414448
Q9BZL1	UBL5	sp|Q9BZL1|UBL5_HUMAN Ubiquitin-like protein 5 OS=Homo sapiens GN=UBL5 PE=1 SV=1	2	0.0414997	-8.63818	0	0	0.0420482
Q562R1	ACTBL2	sp|Q562R1|ACTBL_HUMAN Beta-actin-like protein 2 OS=Homo sapiens GN=ACTBL2 PE=1 SV=2	3	8.42157	0	0	0	0.0421549
O75663	TIPRL	sp|O75663|TIPRL_HUMAN TIP41-like protein OS=Homo sapiens GN=TIPRL PE=1 SV=2	2	-3.37123	-3.37123	-4.15224	-4.15224	0.0430695
Q13907	IDI1	sp|Q13907|IDI1_HUMAN Isopentenyl-diphosphate Delta-isomerase 1 OS=Homo sapiens GN=IDI1 PE=1 SV=2	2	-9.43023	-2.7128	-2.23384	-0.155279	0.0435219
P52789	HK2	sp|P52789|HXK2_HUMAN Hexokinase-2 OS=Homo sapiens GN=HK2 PE=1 SV=2	3	-4.25751	-4.25751	-5.1067	-5.1067	0.0442053
Q9Y295	DRG1	sp|Q9Y295|DRG1_HUMAN Developmentally-regulated GTP-binding protein 1 OS=Homo sapiens GN=DRG1 PE=1 SV=1	5	4.64623	0	0	0	0.0446821
O15067	PFAS	sp|O15067|PUR4_HUMAN Phosphoribosylformylglycinamidine synthase OS=Homo sapiens GN=PFAS PE=1 SV=4	6	0.110811	2.15724	-7.55675	-7.55675	0.0456081
P42285	SKIV2L2	sp|P42285|SK2L2_HUMAN Superkiller viralicidic activity 2-like 2 OS=Homo sapiens GN=SKIV2L2 PE=1 SV=3	5	7.87453	6.8663	7.5766	8.33377	0.0465679
O15294	OGT	sp|O15294|OGT1_HUMAN UDP-N-acetylglucosamine--peptide N-acetylglucosaminyltransferase 110 kDa subunit OS=Homo sapiens GN=OGT PE=1 SV=3	6	-5.83735	-5.83735	0	0	0.0477884
Q9H0R4	HDHD2	sp|Q9H0R4|HDHD2_HUMAN Haloacid dehalogenase-like hydrolase domain-containing protein 2 OS=Homo sapiens GN=HDHD2 PE=1 SV=1	2	4.64573	0	0	0	0.0478201
P08240	SRPRA	sp|P08240|SRPRA_HUMAN Signal recognition particle receptor subunit alpha OS=Homo sapiens GN=SRPRA PE=1 SV=2	4	-4.80823	1.65437	-5.68835	-0.761945	0.048598
Q86W92	PPFIBP1	sp|Q86W92|LIPB1_HUMAN Liprin-beta-1 OS=Homo sapiens GN=PPFIBP1 PE=1 SV=2	6	6.36372	0	7.10686	8.86143	0.0528838
Q14980	NUMA1	sp|Q14980|NUMA1_HUMAN Nuclear mitotic apparatus protein 1 OS=Homo sapiens GN=NUMA1 PE=1 SV=2	6	0	9.23697	8.28355	7.98519	change
P62308	SNRPG	sp|P62308|RUXG_HUMAN Small nuclear ribonucleoprotein G OS=Homo sapiens GN=SNRPG PE=1 SV=1;sp|A8MWD9|RUXGL_HUMAN Putative small nuclear ribonucleoprotein G-like protein 15 OS=Homo sapiens GN=SNRPGP15 PE=5 SV=2	2	0	10.5312	11.7586	13.4191	change
Q9Y6C9	MTCH2	sp|Q9Y6C9|MTCH2_HUMAN Mitochondrial carrier homolog 2 OS=Homo sapiens GN=MTCH2 PE=1 SV=1	2	0	0	0	8.96496	change
P49821	NDUFV1	sp|P49821|NDUV1_HUMAN NADH dehydrogenase [ubiquinone] flavoprotein 1, mitochondrial OS=Homo sapiens GN=NDUFV1 PE=1 SV=4	6	-1.17932	-8.3416	-1.03239	-0.538077	change
P11498	PC	sp|P11498|PYC_HUMAN Pyruvate carboxylase, mitochondrial OS=Homo sapiens GN=PC PE=1 SV=2	4	-0.550829	-8.23178	0.1789	-0.0846167	change
Q9BWM7	SFXN3	sp|Q9BWM7|SFXN3_HUMAN Sideroflexin-3 OS=Homo sapiens GN=SFXN3 PE=1 SV=3;sp|Q9H9B4|SFXN1_HUMAN Sideroflexin-1 OS=Homo sapiens GN=SFXN1 PE=1 SV=4	2	1.58146	-8.20519	1.22363	-0.323457	change
P84085	ARF5	sp|P84085|ARF5_HUMAN ADP-ribosylation factor 5 OS=Homo sapiens GN=ARF5 PE=1 SV=2	5	11.0764	8.34613	9.99079	10.0333	change
Q7L1Q6	BZW1	sp|Q7L1Q6|BZW1_HUMAN Basic leucine zipper and W2 domain-containing protein 1 OS=Homo sapiens GN=BZW1 PE=1 SV=1	9	-0.122484	-11.9633	0.39924	1.58778	change
P49189	ALDH9A1	sp|P49189|AL9A1_HUMAN 4-trimethylaminobutyraldehyde dehydrogenase OS=Homo sapiens GN=ALDH9A1 PE=1 SV=3	4	0.18594	-10.5498	0.467822	0.142238	change
Q13131	PRKAA1	sp|Q13131|AAPK1_HUMAN 5-AMP-activated protein kinase catalytic subunit alpha-1 OS=Homo sapiens GN=PRKAA1 PE=1 SV=4	5	0.623736	-6.99182	0.557224	0.799465	change
Q7L2H7	EIF3M	sp|Q7L2H7|EIF3M_HUMAN Eukaryotic translation initiation factor 3 subunit M OS=Homo sapiens GN=EIF3M PE=1 SV=1	4	-8.17086	-2.27432	2.34799	1.97258	change
Q7RTV2	GSTA5	sp|Q7RTV2|GSTA5_HUMAN Glutathione S-transferase A5 OS=Homo sapiens GN=GSTA5 PE=1 SV=1	2	0	15.3413	14.2083	0	change
Q9UJY1	HSPB8	sp|Q9UJY1|HSPB8_HUMAN Heat shock protein beta-8 OS=Homo sapiens GN=HSPB8 PE=1 SV=1	2	7.0199	0	9.38567	8.18417	change
Q14764	MVP	sp|Q14764|MVP_HUMAN Major vault protein OS=Homo sapiens GN=MVP PE=1 SV=4	8	-2.01911	-8.963	0.0661858	-9.9412	change
P20908	COL5A1	sp|P20908|CO5A1_HUMAN Collagen alpha-1(V) chain OS=Homo sapiens GN=COL5A1 PE=1 SV=3	2	0.460954	-9.08407	2.18538	2.42958	change
Q99816	TSG101	sp|Q99816|TS101_HUMAN Tumor susceptibility gene 101 protein OS=Homo sapiens GN=TSG101 PE=1 SV=2	2	-7.51474	-7.51474	-6.87484	-6.87484	change
Q14376	GALE	sp|Q14376|GALE_HUMAN UDP-glucose 4-epimerase OS=Homo sapiens GN=GALE PE=1 SV=2	2	4.56699	5.69477	6.94247	0	change
Q86X76	NIT1	sp|Q86X76|NIT1_HUMAN Nitrilase homolog 1 OS=Homo sapiens GN=NIT1 PE=1 SV=2	3	-9.59367	-1.82874	-0.0998689	-0.216486	change
Q9UDY2	TJP2	sp|Q9UDY2|ZO2_HUMAN Tight junction protein ZO-2 OS=Homo sapiens GN=TJP2 PE=1 SV=2	4	8.38822	7.93125	0	7.99017	change
O43809	NUDT21	sp|O43809|CPSF5_HUMAN Cleavage and polyadenylation specificity factor subunit 5 OS=Homo sapiens GN=NUDT21 PE=1 SV=1	4	-9.87984	-9.87984	0.956045	1.87247	change
Q13595	TRA2A	sp|Q13595|TRA2A_HUMAN Transformer-2 protein homolog alpha OS=Homo sapiens GN=TRA2A PE=1 SV=1	4	-1.87675	-9.40341	0.258746	-0.205134	change
Q14554	PDIA5	sp|Q14554|PDIA5_HUMAN Protein disulfide-isomerase A5 OS=Homo sapiens GN=PDIA5 PE=1 SV=1	3	-0.416298	-6.73908	-0.506043	-6.34578	change
Q8N8S7	ENAH	sp|Q8N8S7|ENAH_HUMAN Protein enabled homolog OS=Homo sapiens GN=ENAH PE=1 SV=2	4	-7.73397	-7.73397	-6.65284	0.124581	change
Q9UBF2	COPG2	sp|Q9UBF2|COPG2_HUMAN Coatomer subunit gamma-2 OS=Homo sapiens GN=COPG2 PE=1 SV=1	3	6.01619	0	0	0	change
Q93009	USP7	sp|Q93009|UBP7_HUMAN Ubiquitin carboxyl-terminal hydrolase 7 OS=Homo sapiens GN=USP7 PE=1 SV=2	10	8.09058	0	7.35605	0	change
P54920	NAPA	sp|P54920|SNAA_HUMAN Alpha-soluble NSF attachment protein OS=Homo sapiens GN=NAPA PE=1 SV=3	5	0.145153	-8.43722	-0.218709	0.16634	change
Q12972	PPP1R8	sp|Q12972|PP1R8_HUMAN Nuclear inhibitor of protein phosphatase 1 OS=Homo sapiens GN=PPP1R8 PE=1 SV=2	3	-0.0858811	-7.97716	-0.905096	-7.52784	change
Q9HD45	TM9SF3	sp|Q9HD45|TM9S3_HUMAN Transmembrane 9 superfamily member 3 OS=Homo sapiens GN=TM9SF3 PE=1 SV=2	4	6.72626	0	6.60401	6.70366	change
Q01804	OTUD4	sp|Q01804|OTUD4_HUMAN OTU domain-containing protein 4 OS=Homo sapiens GN=OTUD4 PE=1 SV=4	2	8.06522	0	7.48482	0	change
P98175	RBM10	sp|P98175|RBM10_HUMAN RNA-binding protein 10 OS=Homo sapiens GN=RBM10 PE=1 SV=3	2	-1.0242	-7.77581	-6.62888	-6.62888	change
P04632	CAPNS1	sp|P04632|CPNS1_HUMAN Calpain small subunit 1 OS=Homo sapiens GN=CAPNS1 PE=1 SV=1	2	-0.183936	-7.17961	-0.514861	0.07001	change
P31930	UQCRC1	sp|P31930|QCR1_HUMAN Cytochrome b-c1 complex subunit 1, mitochondrial OS=Homo sapiens GN=UQCRC1 PE=1 SV=3	5	9.3278	0	0	0	change

## Sheet: 24h
Protein Accession	Fasta headers	Gene Symbol	Unique peptides	log1.5(1n/C)-24h	log1.5(1u/C)-24h	log1.5(500n/C)-24h	log1.5(5u/C)-24h	p value
P05067	sp|P05067|A4_HUMAN Amyloid beta A4 protein OS=Homo sapiens GN=APP PE=1 SV=3	APP	3	0	0	0	20.0013	6.48864e-05
P62308	sp|P62308|RUXG_HUMAN Small nuclear ribonucleoprotein G OS=Homo sapiens GN=SNRPG PE=1 SV=1;sp|A8MWD9|RUXGL_HUMAN Putative small nuclear ribonucleoprotein G-like protein 15 OS=Homo sapiens GN=SNRPGP15 PE=5 SV=2	SNRPG	4	11.5997	9.25089	13.0549	10.4781	8.8164e-05
Q969G3	sp|Q969G3|SMCE1_HUMAN SWI/SNF-related matrix-associated actin-dependent regulator of chromatin subfamily E member 1 OS=Homo sapiens GN=SMARCE1 PE=1 SV=2	SMARCE1	7	9.1554	10.1373	9.16242	10.1332	0.000147654
Q14240	sp|Q14240|IF4A2_HUMAN Eukaryotic initiation factor 4A-II OS=Homo sapiens GN=EIF4A2 PE=1 SV=2	EIF4A2	4	3.68933	3.70274	0	4.1546	0.000440439
O75368	sp|O75368|SH3L1_HUMAN SH3 domain-binding glutamic acid-rich-like protein OS=Homo sapiens GN=SH3BGRL PE=1 SV=1	SH3BGRL	3	9.47628	9.85868	0	8.85418	0.00082651
Q9Y3B4	sp|Q9Y3B4|SF3B6_HUMAN Splicing factor 3B subunit 6 OS=Homo sapiens GN=SF3B6 PE=1 SV=1	SF3B6	4	6.48695	9.02824	7.91693	8.30063	0.000971342
P22033	sp|P22033|MUTA_HUMAN Methylmalonyl-CoA mutase, mitochondrial OS=Homo sapiens GN=MUT PE=1 SV=4	MUT	7	8.39465	8.11492	6.68768	9.16768	0.00155014
P36957	sp|P36957|ODO2_HUMAN Dihydrolipoyllysine-residue succinyltransferase component of 2-oxoglutarate dehydrogenase complex, mitochondrial OS=Homo sapiens GN=DLST PE=1 SV=4	DLST	6	-0.115685	-1.12187	-0.411254	-0.378774	0.00249312
P78406	sp|P78406|RAE1L_HUMAN mRNA export factor OS=Homo sapiens GN=RAE1 PE=1 SV=1	RAE1	7	9.15301	7.24595	8.45081	7.97077	0.0025729
Q96AT9	sp|Q96AT9|RPE_HUMAN Ribulose-phosphate 3-epimerase OS=Homo sapiens GN=RPE PE=1 SV=1	RPE	3	-9.67808	-0.253639	0.0373537	-0.971494	0.00295762
P12694	sp|P12694|ODBA_HUMAN 2-oxoisovalerate dehydrogenase subunit alpha, mitochondrial OS=Homo sapiens GN=BCKDHA PE=1 SV=2	BCKDHA	4	0	0	0	5.80616	0.00314863
P52788	sp|P52788|SPSY_HUMAN Spermine synthase OS=Homo sapiens GN=SMS PE=1 SV=2	SMS	4	9.97705	10.8057	10.3803	12.0041	0.00316234
P16435	sp|P16435|NCPR_HUMAN NADPH--cytochrome P450 reductase OS=Homo sapiens GN=POR PE=1 SV=2	POR	2	-5.76467	-5.76467	-5.76467	-5.76467	0.00399254
Q99961	sp|Q99961|SH3G1_HUMAN Endophilin-A2 OS=Homo sapiens GN=SH3GL1 PE=1 SV=1;sp|Q99962|SH3G2_HUMAN Endophilin-A1 OS=Homo sapiens GN=SH3GL2 PE=1 SV=1	SH3GL1	3	-5.67567	-5.67567	-5.67567	-5.67567	0.00407062
Q92526	sp|Q92526|TCPW_HUMAN T-complex protein 1 subunit zeta-2 OS=Homo sapiens GN=CCT6B PE=1 SV=5	CCT6B	2	-5.12154	0.48645	-5.12154	-5.12154	0.00438483
Q8N335	sp|Q8N335|GPD1L_HUMAN Glycerol-3-phosphate dehydrogenase 1-like protein OS=Homo sapiens GN=GPD1L PE=1 SV=1	GPD1L	2	-3.78507	-3.78507	-3.78507	-3.78507	0.00466579
P17812	sp|P17812|PYRG1_HUMAN CTP synthase 1 OS=Homo sapiens GN=CTPS1 PE=1 SV=2	CTPS1	4	8.55338	9.68952	8.54246	8.41396	0.00587206
O95219	sp|O95219|SNX4_HUMAN Sorting nexin-4 OS=Homo sapiens GN=SNX4 PE=1 SV=1	SNX4	3	0	5.79952	0	0	0.00589872
Q53EL6	sp|Q53EL6|PDCD4_HUMAN Programmed cell death protein 4 OS=Homo sapiens GN=PDCD4 PE=1 SV=2	PDCD4	5	-6.59458	-6.59458	-6.59458	-6.59458	0.00728235
P50440	sp|P50440|GATM_HUMAN Glycine amidinotransferase, mitochondrial OS=Homo sapiens GN=GATM PE=1 SV=1	GATM	3	-4.2518	-4.2518	-4.2518	-4.2518	0.00753259
O14828	sp|O14828|SCAM3_HUMAN Secretory carrier-associated membrane protein 3 OS=Homo sapiens GN=SCAMP3 PE=1 SV=3	SCAMP3	4	-9.61195	-1.3548	-1.31305	-1.09651	0.00796705
P61086	sp|P61086|UBE2K_HUMAN Ubiquitin-conjugating enzyme E2 K OS=Homo sapiens GN=UBE2K PE=1 SV=3	UBE2K	4	11.0241	0	9.15438	9.38253	0.00801187
P11908	sp|P11908|PRPS2_HUMAN Ribose-phosphate pyrophosphokinase 2 OS=Homo sapiens GN=PRPS2 PE=1 SV=2	PRPS2	2	0	0	6.89659	0	0.00949057
P28331	sp|P28331|NDUS1_HUMAN NADH-ubiquinone oxidoreductase 75 kDa subunit, mitochondrial OS=Homo sapiens GN=NDUFS1 PE=1 SV=3	NDUFS1	6	6.87314	8.56315	8.76617	10.2645	0.00969923
Q96M27	sp|Q96M27|PRRC1_HUMAN Protein PRRC1 OS=Homo sapiens GN=PRRC1 PE=1 SV=1	PRRC1	5	-4.85092	-4.85092	-4.85092	-4.85092	0.0115669
Q3V6T2	sp|Q3V6T2|GRDN_HUMAN Girdin OS=Homo sapiens GN=CCDC88A PE=1 SV=2	CCDC88A	3	-3.30228	-3.30228	-3.30228	-3.30228	0.0117173
P11234	sp|P11234|RALB_HUMAN Ras-related protein Ral-B OS=Homo sapiens GN=RALB PE=1 SV=1;sp|P11233|RALA_HUMAN Ras-related protein Ral-A OS=Homo sapiens GN=RALA PE=1 SV=1	RALB	2	0	0	0	7.91838	0.0124199
Q07960	sp|Q07960|RHG01_HUMAN Rho GTPase-activating protein 1 OS=Homo sapiens GN=ARHGAP1 PE=1 SV=1	ARHGAP1	3	-6.18421	-6.18421	-6.18421	0.470536	0.0131956
O75663	sp|O75663|TIPRL_HUMAN TIP41-like protein OS=Homo sapiens GN=TIPRL PE=1 SV=2	TIPRL	3	-5.47716	-5.47716	-5.47716	-5.47716	0.0145081
P05455	sp|P05455|LA_HUMAN Lupus La protein OS=Homo sapiens GN=SSB PE=1 SV=2	SSB	2	-8.4692	-8.4692	-8.4692	-8.4692	0.0145565
P42704	sp|P42704|LPPRC_HUMAN Leucine-rich PPR motif-containing protein, mitochondrial OS=Homo sapiens GN=LRPPRC PE=1 SV=3	LRPPRC	2	7.24695	0	6.52679	0	0.0149653
Q9UI12	sp|Q9UI12|VATH_HUMAN V-type proton ATPase subunit H OS=Homo sapiens GN=ATP6V1H PE=1 SV=1	ATP6V1H	6	8.62584	8.71406	8.79824	6.99273	0.0152985
Q9H2G2	sp|Q9H2G2|SLK_HUMAN STE20-like serine/threonine-protein kinase OS=Homo sapiens GN=SLK PE=1 SV=1	SLK	11	8.95337	10.5106	10.3026	10.7619	0.0169309
P63092	sp|P63092|GNAS2_HUMAN Guanine nucleotide-binding protein G(s) subunit alpha isoforms short OS=Homo sapiens GN=GNAS PE=1 SV=1;sp|Q5JWF2|GNAS1_HUMAN Guanine nucleotide-binding protein G(s) subunit alpha isoforms XLas OS=Homo sapiens GN=GNAS PE=1 SV=2	GNAS	5	6.09015	8.60868	7.02771	6.96253	0.0202093
Q9UH99	sp|Q9UH99|SUN2_HUMAN SUN domain-containing protein 2 OS=Homo sapiens GN=SUN2 PE=1 SV=3	SUN2	2	-0.413109	-1.37462	-0.113753	-10.3429	0.0212315
O43809	sp|O43809|CPSF5_HUMAN Cleavage and polyadenylation specificity factor subunit 5 OS=Homo sapiens GN=NUDT21 PE=1 SV=1	NUDT21	4	0	8.21461	0	0	0.0221637
P83916	sp|P83916|CBX1_HUMAN Chromobox protein homolog 1 OS=Homo sapiens GN=CBX1 PE=1 SV=1	CBX1	6	-0.324514	-9.66492	0.226083	-1.65572	0.0222979
P11047	sp|P11047|LAMC1_HUMAN Laminin subunit gamma-1 OS=Homo sapiens GN=LAMC1 PE=1 SV=3	LAMC1	5	-5.07808	-5.07808	-0.435729	-0.32415	0.0223705
P31930	sp|P31930|QCR1_HUMAN Cytochrome b-c1 complex subunit 1, mitochondrial OS=Homo sapiens GN=UQCRC1 PE=1 SV=3	UQCRC1	5	-8.3052	-8.3052	-1.65832	-1.85243	0.0231661
P26196	sp|P26196|DDX6_HUMAN Probable ATP-dependent RNA helicase DDX6 OS=Homo sapiens GN=DDX6 PE=1 SV=2	DDX6	9	3.24517	3.55488	1.42947	0.859152	0.0243287
Q9H3K6	sp|Q9H3K6|BOLA2_HUMAN BolA-like protein 2 OS=Homo sapiens GN=BOLA2 PE=1 SV=1	BOLA2	3	0	8.42056	0	7.8725	0.0266467
Q3KQV9	sp|Q3KQV9|UAP1L_HUMAN UDP-N-acetylhexosamine pyrophosphorylase-like protein 1 OS=Homo sapiens GN=UAP1L1 PE=1 SV=2	UAP1L1	3	7.03375	0	7.18493	0	0.0271585
P68366	sp|P68366|TBA4A_HUMAN Tubulin alpha-4A chain OS=Homo sapiens GN=TUBA4A PE=1 SV=1	TUBA4A	4	9.05764	7.93478	6.01548	9.13281	0.0274333
Q9UBC2	sp|Q9UBC2|EP15R_HUMAN Epidermal growth factor receptor substrate 15-like 1 OS=Homo sapiens GN=EPS15L1 PE=1 SV=1	EPS15L1	4	-2.98172	-0.871774	-9.24859	-2.02346	0.0280406
O60684	sp|O60684|IMA7_HUMAN Importin subunit alpha-7 OS=Homo sapiens GN=KPNA6 PE=1 SV=1;sp|P52294|IMA5_HUMAN Importin subunit alpha-5 OS=Homo sapiens GN=KPNA1 PE=1 SV=3	KPNA6	8	0	6.43129	7.42664	0	0.0292802
Q01085	sp|Q01085|TIAR_HUMAN Nucleolysin TIAR OS=Homo sapiens GN=TIAL1 PE=1 SV=1	TIAL1	2	-5.98851	-5.98851	-5.98851	-5.98851	0.0296496
Q9H2J4	sp|Q9H2J4|PDCL3_HUMAN Phosducin-like protein 3 OS=Homo sapiens GN=PDCL3 PE=1 SV=1	PDCL3	3	-0.491334	-0.652049	-0.323972	-7.54216	0.030157
P30042	sp|P30042|ES1_HUMAN ES1 protein homolog, mitochondrial OS=Homo sapiens GN=C21orf33 PE=1 SV=3	C21orf33	2	0	6.77713	5.71956	0	0.0302661
Q14978	sp|Q14978|NOLC1_HUMAN Nucleolar and coiled-body phosphoprotein 1 OS=Homo sapiens GN=NOLC1 PE=1 SV=2	NOLC1	4	-0.381152	-0.148696	-1.60412	-3.52521	0.0310043
Q9BVG4	sp|Q9BVG4|PBDC1_HUMAN Protein PBDC1 OS=Homo sapiens GN=PBDC1 PE=1 SV=1	PBDC1	4	-0.765484	0.0159028	-0.953395	-8.41284	0.0326775
P09417	sp|P09417|DHPR_HUMAN Dihydropteridine reductase OS=Homo sapiens GN=QDPR PE=1 SV=2	QDPR	2	-2.6707	-1.21682	-2.73353	-9.62947	0.0330242
Q99627	sp|Q99627|CSN8_HUMAN COP9 signalosome complex subunit 8 OS=Homo sapiens GN=COPS8 PE=1 SV=1	COPS8	2	9.66355	7.36746	9.01371	10.0949	0.0342852
P82650	sp|P82650|RT22_HUMAN 28S ribosomal protein S22, mitochondrial OS=Homo sapiens GN=MRPS22 PE=1 SV=1	MRPS22	3	0	5.56006	3.87501	4.80858	0.0343442
Q9H8Y8	sp|Q9H8Y8|GORS2_HUMAN Golgi reassembly-stacking protein 2 OS=Homo sapiens GN=GORASP2 PE=1 SV=3	GORASP2	3	0	8.35058	0	0	0.0344534
Q8IV08	sp|Q8IV08|PLD3_HUMAN Phospholipase D3 OS=Homo sapiens GN=PLD3 PE=1 SV=1	PLD3	2	-5.36463	-5.36463	-5.36463	-5.36463	0.0349059
P42285	sp|P42285|SK2L2_HUMAN Superkiller viralicidic activity 2-like 2 OS=Homo sapiens GN=SKIV2L2 PE=1 SV=3	SKIV2L2	3	0	0	7.80094	6.26681	0.035247
Q8TAT6	sp|Q8TAT6|NPL4_HUMAN Nuclear protein localization protein 4 homolog OS=Homo sapiens GN=NPLOC4 PE=1 SV=3	NPLOC4	3	-5.36752	-5.36752	-5.36752	0.0349153	0.0370991
Q9Y2S6	sp|Q9Y2S6|TMA7_HUMAN Translation machinery-associated protein 7 OS=Homo sapiens GN=TMA7 PE=1 SV=1	TMA7	3	0.644404	-0.402254	-10.7014	-0.0654737	0.0372792
Q9Y237	sp|Q9Y237|PIN4_HUMAN Peptidyl-prolyl cis-trans isomerase NIMA-interacting 4 OS=Homo sapiens GN=PIN4 PE=1 SV=1	PIN4	2	0	8.66573	6.49907	6.66458	0.0383283
P61011	sp|P61011|SRP54_HUMAN Signal recognition particle 54 kDa protein OS=Homo sapiens GN=SRP54 PE=1 SV=1	SRP54	8	12.0514	12.4325	9.51132	12.617	0.0413794
Q9NX63	sp|Q9NX63|MIC19_HUMAN MICOS complex subunit MIC19 OS=Homo sapiens GN=CHCHD3 PE=1 SV=1	CHCHD3	2	9.38692	9.46697	0	0	0.0428174
P31942	sp|P31942|HNRH3_HUMAN Heterogeneous nuclear ribonucleoprotein H3 OS=Homo sapiens GN=HNRNPH3 PE=1 SV=2	HNRNPH3	3	-0.69535	-6.99861	-0.21433	-1.95869	0.0435179
O95758	sp|O95758|PTBP3_HUMAN Polypyrimidine tract-binding protein 3 OS=Homo sapiens GN=PTBP3 PE=1 SV=2	PTBP3	3	-2.07145	-2.07145	-2.07145	-2.07145	0.0436613
Q9UQB8	sp|Q9UQB8|BAIP2_HUMAN Brain-specific angiogenesis inhibitor 1-associated protein 2 OS=Homo sapiens GN=BAIAP2 PE=1 SV=1	BAIAP2	5	0	7.30639	0	0	0.0440765
Q9BZG1	sp|Q9BZG1|RAB34_HUMAN Ras-related protein Rab-34 OS=Homo sapiens GN=RAB34 PE=1 SV=1	RAB34	2	-3.00275	-3.00275	-3.00275	-3.00275	0.0447909
O43747	sp|O43747|AP1G1_HUMAN AP-1 complex subunit gamma-1 OS=Homo sapiens GN=AP1G1 PE=1 SV=5	AP1G1	2	0	0	6.53703	0	0.0462721
Q01804	sp|Q01804|OTUD4_HUMAN OTU domain-containing protein 4 OS=Homo sapiens GN=OTUD4 PE=1 SV=4	OTUD4	2	-3.66992	-0.546166	-3.66992	-3.66992	0.046338
Q13740	sp|Q13740|CD166_HUMAN CD166 antigen OS=Homo sapiens GN=ALCAM PE=1 SV=2	ALCAM	3	-5.11462	-5.11462	-5.11462	-5.11462	0.0463983
Q14008	sp|Q14008|CKAP5_HUMAN Cytoskeleton-associated protein 5 OS=Homo sapiens GN=CKAP5 PE=1 SV=3	CKAP5	3	-4.56299	-4.56299	-4.56299	-4.56299	0.0465993
O95239	sp|O95239|KIF4A_HUMAN Chromosome-associated kinesin KIF4A OS=Homo sapiens GN=KIF4A PE=1 SV=3	KIF4A	3	7.46507	0	0	0	0.0469729
O95881	sp|O95881|TXD12_HUMAN Thioredoxin domain-containing protein 12 OS=Homo sapiens GN=TXNDC12 PE=1 SV=1	TXNDC12	4	0.949512	-1.3851	-1.95537	-10.117	0.047399
P62070	sp|P62070|RRAS2_HUMAN Ras-related protein R-Ras2 OS=Homo sapiens GN=RRAS2 PE=1 SV=1	RRAS2	3	-3.99667	-3.99667	-3.99667	-3.99667	0.048894
O95571	sp|O95571|ETHE1_HUMAN Persulfide dioxygenase ETHE1, mitochondrial OS=Homo sapiens GN=ETHE1 PE=1 SV=2	ETHE1	2	-6.3118	-6.3118	-6.3118	-6.3118	0.0490553
Q05086	sp|Q05086|UBE3A_HUMAN Ubiquitin-protein ligase E3A OS=Homo sapiens GN=UBE3A PE=1 SV=4	UBE3A	2	5.63575	4.67912	0	6.60143	change
O15042	sp|O15042|SR140_HUMAN U2 snRNP-associated SURP motif-containing protein OS=Homo sapiens GN=U2SURP PE=1 SV=2	U2SURP	7	-1.60305	-0.271871	-8.39525	-1.12008	change
Q96RP9	sp|Q96RP9|EFGM_HUMAN Elongation factor G, mitochondrial OS=Homo sapiens GN=GFM1 PE=1 SV=2	GFM1	4	5.91401	0	0	8.00885	change
Q9C0C9	sp|Q9C0C9|UBE2O_HUMAN (E3-independent) E2 ubiquitin-conjugating enzyme OS=Homo sapiens GN=UBE2O PE=1 SV=3	UBE2O	3	3.20476	2.93414	4.27439	2.95246	change
Q9UDY2	sp|Q9UDY2|ZO2_HUMAN Tight junction protein ZO-2 OS=Homo sapiens GN=TJP2 PE=1 SV=2	TJP2	2	6.82692	5.02711	4.77821	7.19041	change
Q15942	sp|Q15942|ZYX_HUMAN Zyxin OS=Homo sapiens GN=ZYX PE=1 SV=1	ZYX	3	-1.99826	-9.07865	-1.96638	-9.07865	change
P23229	sp|P23229|ITA6_HUMAN Integrin alpha-6 OS=Homo sapiens GN=ITGA6 PE=1 SV=5	ITGA6	4	6.32031	5.96739	7.55444	5.78428	change
P62072	sp|P62072|TIM10_HUMAN Mitochondrial import inner membrane translocase subunit Tim10 OS=Homo sapiens GN=TIMM10 PE=1 SV=1	TIMM10	3	-8.61381	-8.61381	-1.27266	-1.90379	change
Q9Y6G9	sp|Q9Y6G9|DC1L1_HUMAN Cytoplasmic dynein 1 light intermediate chain 1 OS=Homo sapiens GN=DYNC1LI1 PE=1 SV=3	DYNC1LI1	4	0.948171	-1.57975	0.234734	-7.77079	change
Q9ULC4	sp|Q9ULC4|MCTS1_HUMAN Malignant T-cell-amplified sequence 1 OS=Homo sapiens GN=MCTS1 PE=1 SV=1	MCTS1	2	8.70458	5.65367	6.16113	8.34652	change
P29558	sp|P29558|RBMS1_HUMAN RNA-binding motif, single-stranded-interacting protein 1 OS=Homo sapiens GN=RBMS1 PE=1 SV=3	RBMS1	2	8.06262	7.07978	8.16582	0	change
Q15738	sp|Q15738|NSDHL_HUMAN Sterol-4-alpha-carboxylate 3-dehydrogenase, decarboxylating OS=Homo sapiens GN=NSDHL PE=1 SV=2	NSDHL	2	6.54046	0	0	0	change
O95865	sp|O95865|DDAH2_HUMAN N(G),N(G)-dimethylarginine dimethylaminohydrolase 2 OS=Homo sapiens GN=DDAH2 PE=1 SV=1	DDAH2	3	-0.129166	-2.81967	-2.53512	-9.73819	change
O00505	sp|O00505|IMA4_HUMAN Importin subunit alpha-4 OS=Homo sapiens GN=KPNA3 PE=1 SV=2	KPNA3	5	0	0	0	8.19694	change
P11802	sp|P11802|CDK4_HUMAN Cyclin-dependent kinase 4 OS=Homo sapiens GN=CDK4 PE=1 SV=2	CDK4	4	6.22454	8.6637	0	0	change
Q13131	sp|Q13131|AAPK1_HUMAN 5-AMP-activated protein kinase catalytic subunit alpha-1 OS=Homo sapiens GN=PRKAA1 PE=1 SV=4;sp|P54646|AAPK2_HUMAN 5-AMP-activated protein kinase catalytic subunit alpha-2 OS=Homo sapiens GN=PRKAA2 PE=1 SV=2	PRKAA1	4	-6.27508	-3.19252	-2.70364	-6.27508	change
Q14019	sp|Q14019|COTL1_HUMAN Coactosin-like protein OS=Homo sapiens GN=COTL1 PE=1 SV=3	COTL1	4	8.48646	9.92093	0	0	change
O43633	sp|O43633|CHM2A_HUMAN Charged multivesicular body protein 2a OS=Homo sapiens GN=CHMP2A PE=1 SV=1	CHMP2A	3	9.57567	8.15479	7.85433	7.36733	change
Q9BTW9	sp|Q9BTW9|TBCD_HUMAN Tubulin-specific chaperone D OS=Homo sapiens GN=TBCD PE=1 SV=2	TBCD	2	6.22724	8.51851	0	0	change
Q969H8	sp|Q969H8|MYDGF_HUMAN Myeloid-derived growth factor OS=Homo sapiens GN=MYDGF PE=1 SV=1	MYDGF	2	-9.70081	-1.63335	-0.228095	-1.74129	change
P06865	sp|P06865|HEXA_HUMAN Beta-hexosaminidase subunit alpha OS=Homo sapiens GN=HEXA PE=1 SV=2	HEXA	2	-0.835279	-8.3025	-2.28983	-0.354262	change
Q32P28	sp|Q32P28|P3H1_HUMAN Prolyl 3-hydroxylase 1 OS=Homo sapiens GN=P3H1 PE=1 SV=2	P3H1	3	9.16344	0	9.00333	0	change
O94855	sp|O94855|SC24D_HUMAN Protein transport protein Sec24D OS=Homo sapiens GN=SEC24D PE=1 SV=2	SEC24D	4	7.44515	0	5.94336	0	change
P19387	sp|P19387|RPB3_HUMAN DNA-directed RNA polymerase II subunit RPB3 OS=Homo sapiens GN=POLR2C PE=1 SV=2	POLR2C	4	6.26415	0	0	7.66803	change
O60271	sp|O60271|JIP4_HUMAN C-Jun-amino-terminal kinase-interacting protein 4 OS=Homo sapiens GN=SPAG9 PE=1 SV=4	SPAG9	16	-1.71662	0.0503836	-9.20157	0.620726	change
P30419	sp|P30419|NMT1_HUMAN Glycylpeptide N-tetradecanoyltransferase 1 OS=Homo sapiens GN=NMT1 PE=1 SV=2	NMT1	5	-1.60468	-9.41437	-0.10403	-1.18946	change
Q86X76	sp|Q86X76|NIT1_HUMAN Nitrilase homolog 1 OS=Homo sapiens GN=NIT1 PE=1 SV=2	NIT1	4	0.125301	-1.46977	0.0430321	-9.37365	change
Q86UE4	sp|Q86UE4|LYRIC_HUMAN Protein LYRIC OS=Homo sapiens GN=MTDH PE=1 SV=2	MTDH	4	-8.73825	-8.73825	-8.73825	-8.73825	change
O75569	sp|O75569|PRKRA_HUMAN Interferon-inducible double-stranded RNA-dependent protein kinase activator A OS=Homo sapiens GN=PRKRA PE=1 SV=1	PRKRA	2	7.43044	7.38633	9.24846	7.43944	change
Q16864	sp|Q16864|VATF_HUMAN V-type proton ATPase subunit F OS=Homo sapiens GN=ATP6V1F PE=1 SV=2	ATP6V1F	2	6.67959	0	0	0	change
Q15437	sp|Q15437|SC23B_HUMAN Protein transport protein Sec23B OS=Homo sapiens GN=SEC23B PE=1 SV=2	SEC23B	9	-2.03505	-7.91194	-2.46188	-1.13592	change
Q8NDH3	sp|Q8NDH3|PEPL1_HUMAN Probable aminopeptidase NPEPL1 OS=Homo sapiens GN=NPEPL1 PE=1 SV=3	NPEPL1	4	5.69395	5.24828	7.50095	7.44459	change
Q6NUK1	sp|Q6NUK1|SCMC1_HUMAN Calcium-binding mitochondrial carrier protein SCaMC-1 OS=Homo sapiens GN=SLC25A24 PE=1 SV=2	SLC25A24	3	-1.09163	-10.4501	-10.4501	-10.4501	change
P50993	sp|P50993|AT1A2_HUMAN Sodium/potassium-transporting ATPase subunit alpha-2 OS=Homo sapiens GN=ATP1A2 PE=1 SV=1	ATP1A2	2	9.99236	9.95997	10.3751	12.0889	change
Q9P2J5	sp|Q9P2J5|SYLC_HUMAN Leucine--tRNA ligase, cytoplasmic OS=Homo sapiens GN=LARS PE=1 SV=2	LARS	9	1.25139	0.262364	-8.11418	0.442069	change
P04150	sp|P04150|GCR_HUMAN Glucocorticoid receptor OS=Homo sapiens GN=NR3C1 PE=1 SV=1	NR3C1	2	-0.322049	-7.08741	-1.28085	-0.882716	change
Q14554	sp|Q14554|PDIA5_HUMAN Protein disulfide-isomerase A5 OS=Homo sapiens GN=PDIA5 PE=1 SV=1	PDIA5	3	6.24377	0	0	0	change
Q99733	sp|Q99733|NP1L4_HUMAN Nucleosome assembly protein 1-like 4 OS=Homo sapiens GN=NAP1L4 PE=1 SV=1	NAP1L4	5	5.7215	5.49485	7.19722	0	change
O75955	sp|O75955|FLOT1_HUMAN Flotillin-1 OS=Homo sapiens GN=FLOT1 PE=1 SV=3	FLOT1	10	-8.74549	-1.48629	-1.94091	-2.42968	change
O75131	sp|O75131|CPNE3_HUMAN Copine-3 OS=Homo sapiens GN=CPNE3 PE=1 SV=1;sp|Q96FN4|CPNE2_HUMAN Copine-2 OS=Homo sapiens GN=CPNE2 PE=1 SV=3;sp|Q8IYJ1|CPNE9_HUMAN Copine-9 OS=Homo sapiens GN=CPNE9 PE=1 SV=3;sp|Q96A23|CPNE4_HUMAN Copine-4 OS=Homo sapiens GN=CPNE4 PE	CPNE3	2	0.462333	-7.09871	1.36497	0.765398	change
Q9UJY1	sp|Q9UJY1|HSPB8_HUMAN Heat shock protein beta-8 OS=Homo sapiens GN=HSPB8 PE=1 SV=1	HSPB8	3	6.33566	6.5258	7.68668	6.01246	change
Q13501	sp|Q13501|SQSTM_HUMAN Sequestosome-1 OS=Homo sapiens GN=SQSTM1 PE=1 SV=1	SQSTM1	4	0.318034	-1.58948	-9.70477	-1.43115	change
O00423	sp|O00423|EMAL1_HUMAN Echinoderm microtubule-associated protein-like 1 OS=Homo sapiens GN=EML1 PE=1 SV=3	EML1	4	-1.69701	0.625061	-9.99676	-9.99676	change
P36507	sp|P36507|MP2K2_HUMAN Dual specificity mitogen-activated protein kinase kinase 2 OS=Homo sapiens GN=MAP2K2 PE=1 SV=1	MAP2K2	4	6.7816	6.63508	7.1978	8.55443	change
Q96N67	sp|Q96N67|DOCK7_HUMAN Dedicator of cytokinesis protein 7 OS=Homo sapiens GN=DOCK7 PE=1 SV=4	DOCK7	8	5.67525	9.0006	7.76366	5.85311	change
O14745	sp|O14745|NHRF1_HUMAN Na(+)/H(+) exchange regulatory cofactor NHE-RF1 OS=Homo sapiens GN=SLC9A3R1 PE=1 SV=4	SLC9A3R1	3	0	0	8.19587	0	change
Q92614	sp|Q92614|MY18A_HUMAN Unconventional myosin-XVIIIa OS=Homo sapiens GN=MYO18A PE=1 SV=3	MYO18A	6	-0.194905	-8.15413	-8.15413	0.0582779	change
P62837	sp|P62837|UB2D2_HUMAN Ubiquitin-conjugating enzyme E2 D2 OS=Homo sapiens GN=UBE2D2 PE=1 SV=1;sp|P61077|UB2D3_HUMAN Ubiquitin-conjugating enzyme E2 D3 OS=Homo sapiens GN=UBE2D3 PE=1 SV=1;sp|Q9Y2X8|UB2D4_HUMAN Ubiquitin-conjugating enzyme E2 D4 OS=Homo sapie	UBE2D2	2	9.51232	8.02919	0	0	change
Q8IYB5	sp|Q8IYB5|SMAP1_HUMAN Stromal membrane-associated protein 1 OS=Homo sapiens GN=SMAP1 PE=1 SV=2	SMAP1	2	5.54847	0	8.21902	5.97192	change
O60256	sp|O60256|KPRB_HUMAN Phosphoribosyl pyrophosphate synthase-associated protein 2 OS=Homo sapiens GN=PRPSAP2 PE=1 SV=1	PRPSAP2	5	0	8.20648	6.54775	5.33239	change
Q96AC1	sp|Q96AC1|FERM2_HUMAN Fermitin family homolog 2 OS=Homo sapiens GN=FERMT2 PE=1 SV=1	FERMT2	5	0.475087	-7.59821	-0.831051	1.11501	change
P06132	sp|P06132|DCUP_HUMAN Uroporphyrinogen decarboxylase OS=Homo sapiens GN=UROD PE=1 SV=2	UROD	5	-1.84261	-8.46027	0.905407	-8.46027	change
Q96K17	sp|Q96K17|BT3L4_HUMAN Transcription factor BTF3 homolog 4 OS=Homo sapiens GN=BTF3L4 PE=1 SV=1	BTF3L4	3	-1.82117	-1.30436	-10.2011	0.284393	change
Q8NBU5	sp|Q8NBU5|ATAD1_HUMAN ATPase family AAA domain-containing protein 1 OS=Homo sapiens GN=ATAD1 PE=1 SV=1	ATAD1	4	-7.94762	0.632781	-0.855341	-1.07321	change
P42574	sp|P42574|CASP3_HUMAN Caspase-3 OS=Homo sapiens GN=CASP3 PE=1 SV=2	CASP3	3	-1.19794	-8.4583	-8.4583	-1.13308	change
P42224	sp|P42224|STAT1_HUMAN Signal transducer and activator of transcription 1-alpha/beta OS=Homo sapiens GN=STAT1 PE=1 SV=2	STAT1	4	0	6.04945	8.02732	5.94129	change
A1X283	sp|A1X283|SPD2B_HUMAN SH3 and PX domain-containing protein 2B OS=Homo sapiens GN=SH3PXD2B PE=1 SV=3;sp|Q5TCZ1|SPD2A_HUMAN SH3 and PX domain-containing protein 2A OS=Homo sapiens GN=SH3PXD2A PE=1 SV=1	SH3PXD2B	2	6.88447	4.36416	5.05373	5.14819	change
Q9Y2A7	sp|Q9Y2A7|NCKP1_HUMAN Nck-associated protein 1 OS=Homo sapiens GN=NCKAP1 PE=1 SV=1	NCKAP1	6	-0.31905	-0.54603	0.835309	-6.86894	change
Q92506	sp|Q92506|DHB8_HUMAN Estradiol 17-beta-dehydrogenase 8 OS=Homo sapiens GN=HSD17B8 PE=1 SV=2	HSD17B8	2	-2.00551	-8.02242	-0.236444	-1.76022	change
P08240	sp|P08240|SRPRA_HUMAN Signal recognition particle receptor subunit alpha OS=Homo sapiens GN=SRPRA PE=1 SV=2	SRPRA	3	4.25693	6.31403	6.25167	0	change
P52888	sp|P52888|THOP1_HUMAN Thimet oligopeptidase OS=Homo sapiens GN=THOP1 PE=1 SV=2	THOP1	4	0	5.30479	0	0	change
