# Supplementary material for: Proteomic Analysis Reveals Physiological Activities of Aβ Peptide for Alzheimer’s Disease
Source: Int J Mol Sci. 2024 Jul 30;25(15):8336. doi: 10.3390/ijms25158336 (PMC11313142; doi:10.3390/ijms25158336)
Supplement: Supplementary file 1 [file ijms-25-08336-s001.zip › Table S4 GO analysis for all differential expressed proteins.xlsx]

## Sheet: Sheet1
Category	Term	Description	Count	%	PValue	Genes
GOTERM_BP_DIRECT	GO:0098609	cell-cell adhesion	27	6.94087	2.79175e-10	Q9H2G2, Q92616, Q9NWB6, Q9Y6W5, Q14008, Q9NQW6, P42224, Q7L1Q6, Q9UDY2, Q99961, Q9Y6E2, Q9Y5X1, O95817, Q9UQB8, Q9Y5X3, Q12792, P25685, Q9C0C2, Q6PKG0, P53990, Q9BY44, Q86W92, Q9UBC2, P26196, Q07960, Q86UP2, O14618
GOTERM_BP_DIRECT	GO:0016032	viral process	21	5.39846	1.00239e-05	Q15942, Q9H2J4, Q5T4S7, Q14318, Q9Y6W5, Q8N1F7, O75694, P78406, Q05086, Q86X55, P18754, P37198, Q9Y6G9, Q9Y2A7, P52948, Q92973, Q14240, P20340, Q93009, Q9UI12, P40763
GOTERM_BP_DIRECT	GO:0000398	mRNA splicing, via spliceosome	17	4.37018	3.15332e-05	P31942, O75934, O75643, Q15427, P19387, Q05048, O75494, O43809, Q9Y3B4, P42285, Q8WWY3, P62308, Q13595, O43172, P62314, Q9BZL1, O43390
GOTERM_BP_DIRECT	GO:1900034	regulation of cellular response to heat	10	2.57069	3.63321e-05	P37198, P27694, P52948, Q9UJY1, O95817, Q8N1F7, O75694, P49841, P78406, P25685
GOTERM_BP_DIRECT	GO:0006457	protein folding	14	3.59897	0.000168976	Q9H2J4, Q14554, Q14318, Q9BTW9, O76031, O00170, P30040, O95817, Q32P28, Q92526, P26885, P25685, Q9UHV9, Q58FF6
GOTERM_BP_DIRECT	GO:0055114	oxidation-reduction process	28	7.19794	0.000268053	O95831, P31930, Q15738, Q3SY69, P49189, P20839, P32322, P12694, P16435, P07195, Q16850, Q49A26, P54886, Q13423, Q92506, Q14554, A1X283, P09417, Q86SX6, O95881, O14618, Q86XF0, P16152, P30838, Q32P28, Q02809, Q8N335, P04179
GOTERM_BP_DIRECT	GO:0006396	RNA processing	10	2.57069	0.0002714	P31942, O60832, O15042, O00442, Q05048, O43172, P62314, P29558, Q9H0D6, P05455
GOTERM_BP_DIRECT	GO:0007097	nuclear migration	4	1.02828	0.00078865	Q9Y613, Q15061, Q8WXH0, Q9UH99
GOTERM_BP_DIRECT	GO:0075733	intracellular transport of virus	7	1.79949	0.000821729	P37198, O00505, P52948, Q99816, Q8N1F7, O75694, P78406
GOTERM_BP_DIRECT	GO:0043066	negative regulation of apoptotic process	22	5.65553	0.00110007	Q13501, P08758, Q9BZZ5, Q14318, O95865, P51812, O00622, Q969H8, P30048, P37198, Q86UE4, P19838, O95817, P98082, Q53EL6, P49841, Q92614, Q9BUL8, P42574, Q13131, P40763, P04179
GOTERM_BP_DIRECT	GO:0006406	mRNA export from nucleus	9	2.31362	0.00156386	P37198, Q9NPA8, Q9BY77, P52948, Q8N1F7, O75694, O75494, P78406, Q9Y3Y2
GOTERM_BP_DIRECT	GO:0006606	protein import into nucleus	7	1.79949	0.00162512	P37198, O00505, O60684, Q8N1F7, O75694, P78406, P40763
GOTERM_BP_DIRECT	GO:0006890	retrograde vesicle-mediated transport, Golgi to ER	8	2.05656	0.00209805	P84085, O00139, Q9H0U4, Q9UBF2, Q8WVM8, O95239, P20340, P54920
GOTERM_BP_DIRECT	GO:0006886	intracellular protein transport	14	3.59897	0.00214126	Q15437, O94973, P51572, Q9UBF2, O94855, Q9Y3P9, O43747, P54920, Q00535, P30040, Q92973, Q9Y5X1, Q9Y5X3, O14964
GOTERM_BP_DIRECT	GO:0006511	ubiquitin-dependent protein catabolic process	12	3.08483	0.00225304	P61086, Q13501, Q8TAT6, P62837, Q13618, O00233, O95155, Q93009, O00487, Q16186, Q05086, Q14694
GOTERM_BP_DIRECT	GO:0010288	response to lead ion	4	1.02828	0.00251606	P09417, P11802, P53041, P05067
GOTERM_BP_DIRECT	GO:0016241	regulation of macroautophagy	6	1.54242	0.0026171	P04632, Q93050, Q00535, Q9Y5X3, P42574, Q9UI12
GOTERM_BP_DIRECT	GO:0015031	protein transport	19	4.88432	0.00279841	Q9NPA8, Q14764, P53990, O95219, Q8WVM8, O43633, Q86VS8, Q86UP2, P84085, Q9H0U4, O14828, Q99598, O15027, P61764, P98082, Q99816, Q92526, P49407, Q9HD42
GOTERM_BP_DIRECT	GO:0042493	response to drug	16	4.11311	0.00293865	Q16836, P00491, P04844, O15067, Q13867, P11802, P63092, P16435, P42224, O76094, P17812, P61011, P30838, P42574, P40763, P04179
GOTERM_BP_DIRECT	GO:0006915	apoptotic process	24	6.16967	0.0034119	O95831, Q13501, Q9H2G2, O15294, Q9BZZ5, Q9H2J4, Q16539, Q14318, Q01085, P51812, Q969H8, P11234, P30048, O60216, P42224, O60313, Q9Y2A7, P19838, P04150, P98082, Q53EL6, P42574, Q8N488, P49407
GOTERM_BP_DIRECT	GO:0006099	tricarboxylic acid cycle	5	1.28535	0.00346047	Q13423, Q02218, P51553, P53597, P36957
GOTERM_BP_DIRECT	GO:0008380	RNA splicing	11	2.82776	0.00359491	P31942, Q12972, P98175, O75934, Q96SB3, O95758, Q5BKZ1, Q15427, P62308, O43172, P62314
GOTERM_BP_DIRECT	GO:0043149	stress fiber assembly	4	1.02828	0.00387515	Q15942, Q13618, Q9BUL8, P49407
GOTERM_BP_DIRECT	GO:0007052	mitotic spindle organization	5	1.28535	0.00392502	O00139, P27816, Q9UH99, P18754, O00423
GOTERM_BP_DIRECT	GO:0019886	antigen processing and presentation of exogenous peptide antigen via MHC class II	8	2.05656	0.00401835	O94973, O00139, O94855, O95239, O43237, Q9BTE1, O00399, O43747
GOTERM_BP_DIRECT	GO:0036258	multivesicular body assembly	5	1.28535	0.00443001	P53990, Q99816, O43633, O14964, Q9HD42
GOTERM_BP_DIRECT	GO:0051642	centrosome localization	4	1.02828	0.00469287	Q8WXH0, Q9UH99, O43237, Q9GZM8
GOTERM_BP_DIRECT	GO:0006409	tRNA export from nucleus	5	1.28535	0.00497701	P37198, P52948, Q8N1F7, O75694, P78406
GOTERM_BP_DIRECT	GO:0006283	transcription-coupled nucleotide-excision repair	7	1.79949	0.00556108	P27694, Q9UBW8, P28340, P19387, P61201, Q99627, Q93009
GOTERM_BP_DIRECT	GO:0010827	regulation of glucose transport	5	1.28535	0.00556751	P37198, P52948, Q8N1F7, O75694, P78406
GOTERM_BP_DIRECT	GO:0006397	mRNA processing	11	2.82776	0.00609001	Q12972, O43809, P98175, P17612, O75934, O95758, Q5BKZ1, Q15427, Q16630, Q9H0D6, O43390
GOTERM_BP_DIRECT	GO:0030335	positive regulation of cell migration	11	2.82776	0.00736551	P06756, P23229, P50281, Q8WXH0, Q9UH99, P62070, P98082, Q9BUL8, O75131, O60271, O00622
GOTERM_BP_DIRECT	GO:0021766	hippocampus development	6	1.54242	0.00744262	Q02218, Q96SB3, Q00535, P49841, P42574, Q9H0D6
GOTERM_BP_DIRECT	GO:0042059	negative regulation of epidermal growth factor receptor signaling pathway	5	1.28535	0.00761453	P37198, O94973, Q9UBC2, Q99816, O14964
GOTERM_BP_DIRECT	GO:0006998	nuclear envelope organization	4	1.02828	0.00773643	Q8WXH0, Q9UH99, Q8N1F7, O75694
GOTERM_BP_DIRECT	GO:0009116	nucleoside metabolic process	4	1.02828	0.00773643	P11172, P00491, O60256, P11908
GOTERM_BP_DIRECT	GO:0006888	ER to Golgi vesicle-mediated transport	10	2.57069	0.00866827	Q15437, P51572, Q9H0U4, Q9UBF2, O94855, Q13618, O43237, Q9BTE1, O00399, P54920
GOTERM_BP_DIRECT	GO:0048208	COPII vesicle coating	6	1.54242	0.0106139	Q9H0U4, O94855, Q8WVM8, O15027, Q13618, P54920
GOTERM_BP_DIRECT	GO:0031047	gene silencing by RNA	8	2.05656	0.0109839	P37198, Q99598, O75569, P52948, P19387, Q8N1F7, O75694, P78406
GOTERM_BP_DIRECT	GO:0016925	protein sumoylation	8	2.05656	0.0143708	P37198, O60216, P27694, P52948, Q8N1F7, O75694, P78406, P11388
GOTERM_BP_DIRECT	GO:0007077	mitotic nuclear envelope disassembly	5	1.28535	0.0153182	P37198, P52948, Q8N1F7, O75694, P78406
GOTERM_BP_DIRECT	GO:0016070	RNA metabolic process	3	0.771208	0.0154928	Q99700, O95758, Q9H0D6
GOTERM_BP_DIRECT	GO:0010950	positive regulation of endopeptidase activity	3	0.771208	0.0154928	Q06323, O00487, Q16186
GOTERM_BP_DIRECT	GO:0010388	cullin deneddylation	3	0.771208	0.0154928	Q9UBW8, P61201, Q99627
GOTERM_BP_DIRECT	GO:0034393	positive regulation of smooth muscle cell apoptotic process	3	0.771208	0.0154928	P98175, Q53EL6, P49407
GOTERM_BP_DIRECT	GO:0000375	RNA splicing, via transesterification reactions	4	1.02828	0.0166761	O75934, Q15427, O75494, O43172
GOTERM_BP_DIRECT	GO:1904903	ESCRT III complex disassembly	3	0.771208	0.019089	P53990, O43633, Q9HD42
GOTERM_BP_DIRECT	GO:0007409	axonogenesis	7	1.79949	0.0205118	O75955, Q96N67, Q14978, Q9UQB8, P51888, P49841, P05067
GOTERM_BP_DIRECT	GO:0048010	vascular endothelial growth factor receptor signaling pathway	6	1.54242	0.0205835	Q16539, Q9Y2A7, P06756, Q9Y6W5, P49023, Q9UQB8
GOTERM_BP_DIRECT	GO:0001934	positive regulation of protein phosphorylation	8	2.05656	0.0215746	Q13501, O75955, P30040, P98082, P49407, O00622, Q969H8, P11234
GOTERM_BP_DIRECT	GO:0031175	neuron projection development	7	1.79949	0.0224125	Q96SB3, Q96N67, P55145, Q00535, P27816, O95155, P05067
GOTERM_BP_DIRECT	GO:0006378	mRNA polyadenylation	4	1.02828	0.0226411	O43809, Q16630, Q05048, P05067
GOTERM_BP_DIRECT	GO:0006513	protein monoubiquitination	4	1.02828	0.0226411	Q9C0C9, Q13618, Q99816, O95155
GOTERM_BP_DIRECT	GO:0051881	regulation of mitochondrial membrane potential	4	1.02828	0.0226411	P28331, P32322, P30048, P04179
GOTERM_BP_DIRECT	GO:0006048	UDP-N-acetylglucosamine biosynthetic process	3	0.771208	0.0229977	Q3KQV9, Q9UJ70, O95394
GOTERM_BP_DIRECT	GO:0043928	exonucleolytic nuclear-transcribed mRNA catabolic process involved in deadenylation-dependent decay	4	1.02828	0.0248542	Q5RKV6, P26196, Q9NPD3, Q969T7
GOTERM_BP_DIRECT	GO:0000281	mitotic cytokinesis	4	1.02828	0.0248542	P20936, O95239, Q9Y5X1, Q9NQW6
GOTERM_BP_DIRECT	GO:0042542	response to hydrogen peroxide	5	1.28535	0.0250555	P42224, Q9BUL8, P42574, P30048, P04179
GOTERM_BP_DIRECT	GO:0022617	extracellular matrix disassembly	6	1.54242	0.0253466	P17655, P04632, O75955, A1X283, P50281, P11047
GOTERM_BP_DIRECT	GO:0043488	regulation of mRNA stability	7	1.79949	0.0254805	Q5RKV6, P48556, Q92973, Q9NPD3, O00233, Q06323, O00487
GOTERM_BP_DIRECT	GO:0045454	cell redox homeostasis	6	1.54242	0.0266387	O95831, Q13423, Q14554, Q86SX6, O95881, P30048
GOTERM_BP_DIRECT	GO:0006417	regulation of translation	5	1.28535	0.0266905	Q99700, Q92616, Q9BY44, P26196, P05067
GOTERM_BP_DIRECT	GO:0002223	stimulatory C-type lectin receptor signaling pathway	7	1.79949	0.027674	P17612, P62837, P19838, P48556, O00233, Q06323, O00487
GOTERM_BP_DIRECT	GO:0006464	cellular protein modification process	7	1.79949	0.027674	P04844, P62837, Q99816, Q02809, Q14166, P53611, Q9BZL1
GOTERM_BP_DIRECT	GO:0010952	positive regulation of peptidase activity	3	0.771208	0.0316925	P50281, P05067, O76031
GOTERM_BP_DIRECT	GO:0072657	protein localization to membrane	3	0.771208	0.0316925	A1X283, Q96AC1, O14964
GOTERM_BP_DIRECT	GO:0000460	maturation of 5.8S rRNA	3	0.771208	0.0316925	P42285, Q9NPD3, Q9BXY0
GOTERM_BP_DIRECT	GO:0006405	RNA export from nucleus	5	1.28535	0.0319719	P37198, Q9BY77, P52948, O75694, Q9Y3Y2
GOTERM_BP_DIRECT	GO:0015991	ATP hydrolysis coupled proton transport	4	1.02828	0.0321661	Q93050, Q16864, P50993, Q9UI12
GOTERM_BP_DIRECT	GO:0007018	microtubule-based movement	6	1.54242	0.0322231	O94973, O00139, Q9Y6G9, O95239, O43237, Q86UP2
GOTERM_BP_DIRECT	GO:0006897	endocytosis	8	2.05656	0.0331287	O95219, Q99961, Q9UBC2, Q9Y5X1, Q2M2I8, Q15075, P05067, Q9UI12
GOTERM_BP_DIRECT	GO:0043161	proteasome-mediated ubiquitin-dependent protein catabolic process	10	2.57069	0.0347604	P61086, P48556, Q13618, O60907, O00233, P49841, Q06323, O95155, O00487, P49407
GOTERM_BP_DIRECT	GO:0016477	cell migration	9	2.31362	0.0355274	P06756, Q96SB3, Q13618, P20908, P49841, Q9GZM8, Q92614, P11047, Q3V6T2
GOTERM_BP_DIRECT	GO:0019395	fatty acid oxidation	3	0.771208	0.0364495	Q16539, P16435, Q13131
GOTERM_BP_DIRECT	GO:0097192	extrinsic apoptotic signaling pathway in absence of ligand	4	1.02828	0.0375959	P06756, O95817, P49841, P42574
GOTERM_BP_DIRECT	GO:0071407	cellular response to organic cyclic compound	5	1.28535	0.0399013	P42224, P23229, P42574, P78406, P40763
GOTERM_BP_DIRECT	GO:0036498	IRE1-mediated unfolded protein response	5	1.28535	0.0399013	Q14554, P08240, Q99442, Q9Y5M8, Q969H8
GOTERM_BP_DIRECT	GO:1903543	positive regulation of exosomal secretion	3	0.771208	0.0414609	Q99816, O43633, O14964
GOTERM_BP_DIRECT	GO:0009165	nucleotide biosynthetic process	3	0.771208	0.0414609	O60256, Q86XF0, P11908
GOTERM_BP_DIRECT	GO:0016973	poly(A)+ mRNA export from nucleus	3	0.771208	0.0414609	Q9NPA8, Q9BY77, Q8N1F7
GOTERM_BP_DIRECT	GO:0019074	viral RNA genome packaging	2	0.514139	0.0432349	P26196, P11498
GOTERM_BP_DIRECT	GO:0003420	regulation of growth plate cartilage chondrocyte proliferation	2	0.514139	0.0432349	Q86X55, P16435
GOTERM_BP_DIRECT	GO:0031022	nuclear migration along microfilament	2	0.514139	0.0432349	Q8WXH0, Q9UH99
GOTERM_BP_DIRECT	GO:0032092	positive regulation of protein binding	5	1.28535	0.0442486	O75955, Q00535, P49841, P49407, P11234
GOTERM_BP_DIRECT	GO:0007264	small GTPase mediated signal transduction	11	2.82776	0.0447781	P84085, P84095, Q9BZG1, Q9H0U4, Q96N67, Q13636, P62070, P52306, Q9Y5M8, P20340, Q07960
GOTERM_BP_DIRECT	GO:0007067	mitotic nuclear division	11	2.82776	0.0466342	P37198, O60216, Q9Y6G9, Q14978, Q14008, Q9Y5X1, P04150, P53041, Q9NQW6, Q14980, P18754
GOTERM_BP_DIRECT	GO:0061136	regulation of proteasomal protein catabolic process	3	0.771208	0.0467135	P17612, Q06323, O00487
GOTERM_BP_DIRECT	GO:0007160	cell-matrix adhesion	6	1.54242	0.0472969	Q15942, P06756, Q96AC1, P23229, Q00535, P49023
GOTERM_BP_DIRECT	GO:0002479	antigen processing and presentation of exogenous peptide antigen via MHC class I, TAP-dependent	5	1.28535	0.0488508	P06756, P48556, O00233, Q06323, O00487
GOTERM_BP_DIRECT	GO:0000209	protein polyubiquitination	9	2.31362	0.0496114	P62837, Q13867, Q14669, P48556, Q13618, O00233, Q06323, O95155, O00487
GOTERM_BP_DIRECT	GO:0034446	substrate adhesion-dependent cell spreading	4	1.02828	0.0497568	P06756, Q9NVD7, Q96AC1, P11047
GOTERM_BP_DIRECT	GO:0006695	cholesterol biosynthetic process	4	1.02828	0.0497568	Q15738, Q16850, Q13131, Q13907
GOTERM_BP_DIRECT	GO:0008284	positive regulation of cell proliferation	17	4.37018	0.0512048	P04632, P06756, P11802, Q01085, Q13618, Q8NEV1, Q86X55, P30048, P84095, O76071, Q9ULC4, P30838, P49006, Q9BUL8, Q9Y3Y2, Q13131, P40763
GOTERM_BP_DIRECT	GO:0006369	termination of RNA polymerase II transcription	5	1.28535	0.0512473	O43809, Q9BY77, Q05048, P62308, Q9Y3Y2
